# Supplementary material for: Transcription factor NF-Y complex interacts with chromatin remodeling complexes SWI/SNF and RSC to coordinately regulate gene expression
Source: Nucleic Acids Res. 2026 May 30;54(10):gkag543. doi: 10.1093/nar/gkag543 (PMC13221647; doi:10.1093/nar/gkag543)
Supplement: gkag543_Supplemental_Files [file gkag543_supplemental_files.zip]

Archive with 13 entries (13 files):
- DATASET_S1 strains used in this study.xlsx
- DATASET_S10 Transcriptome data-Dfif1 and Dfif3 vs WT -cellulose conditions.xlsx
- DATASET_S11 Trasncriptome data-Dfif1 and Dfif3 vs WT -glucose conditions.xlsx
- DATASET_S12 CCAAT motif.xlsx
- DATASET_S2 Gene names, corresponding loci, and UniProt entries.xlsx
- DATASET_S3 Primers used in this study.xlsx
- DATASET_S4 Proteins interacting with PoSnf21, PoFif1, PoFif2 and PoFif3 identified through TAP-MS.xlsx
- DATASET_S5 Proteins interacting with TrFif1,  TrFif3 and TrHap5 identified through TAP-MS.xlsx
- DATASET_S6 Homologs of PoFif1-4 and their sequence identities in representative filamentous fungi.xlsx
- DATASET_S7 high salt-TAP.xlsx
- DATASET_S8 CRC homologs.xlsx
- DATASET_S9 model confidence.xlsx
- Supplementary Materials for NARNAR-03098-V-2025.R2- including dataset captions.pdf
