# Supplementary material for: Transcription factor NF-Y complex interacts with chromatin remodeling complexes SWI/SNF and RSC to coordinately regulate gene expression
Source: Nucleic Acids Res. 2026 May 30;54(10):gkag543. doi: 10.1093/nar/gkag543 (PMC13221647; doi:10.1093/nar/gkag543)
Supplement: gkag543_Supplemental_Files [file gkag543_supplemental_files.zip › DATASET_S1 strains used in this study.xlsx]

## Sheet: Sheet1
Strains	Genotype	Descriptions	References
P. oxalicum
114-2	Wild type(WT)	Wild type CGMCC5302	[30]
Δfif1	△fif1::hph	Deletion Pofif1 gene in the WT	This study
Refif1	△fif1:hph fif1::ptrA	Recomplement with Pofif1 gene on the basis of △fif1	This study
Δfif3	△fif3::hph	Deletion Pofif3 gene in the WT	This study
Refif3	△fif3:hph fif3::ptrA	Recomplement with Pofif3 gene on the basis of △fif3	This study
ΔYB	△YB::hph	Deletion PoYB gene in the WT	This study
ΔYC	△YC::hph	Deletion PoYC gene in the WT	This study
PoYA-TAP	YA::TAP::hph	PoNF-YA fused with HA-FLAG tag in C-terminus of the protein	This study
PoYB-TAP	YB::TAP::hph	PoNF-YB fused with HA-FLAG tag in C-terminus of the protein	This study
PoYC-TAP	YC::TAP::hph	PoNF-YC fused with HA-FLAG tag in C-terminus of the protein	This study
PoSnf21-TAP	Snf21::TAP::hph	PoSnf21 fused with HA-FLAG tag in C-terminus of the protein	This study
PoFif1-TAP	Fif1::TAP::hph	PoFif1 fused with HA-FLAG tag in C-terminus of the protein	This study
PoFif2-TAP	Fif2::TAP::hph	PoFif2 fused with HA-FLAG tag in C-terminus of the protein	This study
PoFif3-TAP	Fif3::TAP::hph	PoFif3 fused with HA-FLAG tag in C-terminus of the protein	This study
Fif1-TAP-ΔYB	Fif1::TAP::hph ΔYB::ptrA	Deletion PoYB gene on the basis of PoFif1-TAP	This study
Fif1-TAP-ΔYC	Fif1::TAP::hph ΔYC::ptrA	Deletion PoYC gene on the basis of PoFif1-TAP	This study
Fif3-TAP-ΔYB	Fif3::TAP::hph ΔYB::ptrA	Deletion PoYB gene on the basis of PoFif3-TAP	This study
Fif3-TAP-ΔYC	Fif3::TAP::hph ΔYC::ptrA	Deletion PoYC gene on the basis of PoFif3-TAP	This study
YC-GFP	YC::GFP::hph	PoNF-YC fused with GFP in C-terminus of the protein	This study
Fif1-GFP	Fif1::GFP::hph	PoFif1 fused with GFP in C-terminus of the protein	This study
Fif2-GFP	Fif2::GFP::hph	PoFif2 fused with GFP in C-terminus of the protein	This study
Fif3-GFP	Fif3::GFP::hph	PoFif3 fused with GFP in C-terminus of the protein	This study
T. reesei
QMP	Wild type(WT)		[29]
TrYC-TAP	YC::TAP::pyrG	TrNF-YC fused with HA-FLAG tag in C-terminus of the protein	This study
TrFif1-TAP	Fif1::TAP::pyrG	TrFif1 fused with HA-FLAG tag in C-terminus of the protein	This study
TrFif3-TAP	Fif3::TAP::pyrG	TrFif3 fused with HA-FLAG tag in C-terminus of the protein	This study
S. cerevisiae
Y2H Gold-BD-Ssr2	Y2H Gold-pGBKT7-Ssr2	The coding domain sequence (CDS) of Ssr2 gene was coloned into plasmid pGBKT7 and transformed into strain Y2H	This study
Y2H Gold-BD-Arp4	Y2H Gold-pGBKT7-Arp4	The coding domain sequence (CDS) of Arp4 gene was coloned into plasmid pGBKT7 and transformed into strain Y2H	This study
Y2H Gold-BD-Arp9	Y2H Gold-pGBKT7-arp9	The coding domain sequence (CDS) of arp9 gene was coloned into plasmid pGBKT7 and transformed into strain Y2H	This study
Y2H Gold-BD-Ssr4	Y2H Gold-pGBKT7-ssr4	The coding domain sequence (CDS) of ssr4 gene was coloned into plasmid pGBKT7 and transformed into strain Y2H	This study
Y2H Gold-BD-Snf21	Y2H Gold-pGBKT7-snf21	The coding domain sequence (CDS) of snf21 gene was coloned into plasmid pGBKT7 and transformed into strain Y2H	This study
Y2H Gold-BD-Snf5	Y2H Gold-pGBKT7-snf5	The coding domain sequence (CDS) of snf5 gene was coloned into plasmid pGBKT7 and transformed into strain Y2H	This study
Y2H Gold-BD-Fif2	Y2H Gold-pGBKT7-fif2	The coding domain sequence (CDS) of fif2 gene was coloned into plasmid pGBKT7 and transformed into strain Y2H	This study
Y2H Gold-BD-Sol1	Y2H Gold-pGBKT7-sol1	The coding domain sequence (CDS) of sol1 gene was coloned into plasmid pGBKT7 and transformed into strain Y2H	This study
Y2H Gold-BD-Fif1	Y2H Gold-pGBKT7-fif1	The coding domain sequence (CDS) of fif1 gene was coloned into plasmid pGBKT7 and transformed into strain Y2H	This study
Y2H Gold-BD-Tfg3	Y2H Gold-pGBKT7-Tfg3	The coding domain sequence (CDS) of Tfg3 gene was coloned into plasmid pGBKT7 and transformed into strain Y2H	This study
Y2H Gold-BD-Snf59	Y2H Gold-pGBKT7-snf59	The coding domain sequence (CDS) of snf59 gene was coloned into plasmid pGBKT7 and transformed into strain Y2H	This study
Y2H Gold-BD-Fif4	Y2H Gold-pGBKT7-fif4	The coding domain sequence (CDS) of fif4 gene was coloned into plasmid pGBKT7 and transformed into strain Y2H	This study
Y2H Gold-BD-Fif3	Y2H Gold-pGBKT7-fif3	The coding domain sequence (CDS) of fif3 gene was coloned into plasmid pGBKT7 and transformed into strain Y2H	This study
Y2H Gold-BD-Sfh1	Y2H Gold-pGBKT7-sfh1	The coding domain sequence (CDS) of sfh1 gene was coloned into plasmid pGBKT7 and transformed into strain Y2H	This study
Y2H Gold-BD-Rsc9	Y2H Gold-pGBKT7-rsc9	The coding domain sequence (CDS) of rsc9 gene was coloned into plasmid pGBKT7 and transformed into strain Y2H	This study
Y2H Gold-BD-Rsc1	Y2H Gold-pGBKT7-rsc1	The coding domain sequence (CDS) of rsc1 gene was coloned into plasmid pGBKT7 and transformed into strain Y2H	This study
Y2H Gold-BD-Rsc7	Y2H Gold-pGBKT7-rsc7	The coding domain sequence (CDS) of rsc7 gene was coloned into plasmid pGBKT7 and transformed into strain Y2H	This study
Y187-AD-NF-YA	Y187-pGADT7-NF-YA	The coding domain sequence (CDS) of NF-YA gene was coloned into plasmid pGADT7 and transformed into strain Y187	This study
Y187-AD-NF-YB	Y187-pGADT7-NF-YB	The coding domain sequence (CDS) of NF-YB gene was coloned into plasmid pGADT7 and transformed into strain Y187	This study
Y187-AD-NF-YC	Y187-pGADT7-NF-YC	The coding domain sequence (CDS) of NF-YC gene was coloned into plasmid pGADT7 and transformed into strain Y187	This study
Y2H Gold-BD-(empty)	Y2H Gold-pGBKT7	Plasmid pGBKT7 transformed into strain Y2H	This study
Y187-AD-(empty)	Y187-pGADT7	Plasmid pGADT7 transformed into strain Y187	This study
Y187-AD-T	Y187-pGADT7-T	The strain Y187 containing plasmid pGADT7 which carries Gal4 AD fused with SV40 large T-antigen	The lab
Y2HGold-BD-p53	Y2HGold-pGBKT7-p53	Positive control as BD fused p53	The lab
Y2H Gold-BD-lam	Y2H Gold-pGBKT7-lam	Negative control as BD fused Lam	The lab
