# Supplementary material for: Transcription factor NF-Y complex interacts with chromatin remodeling complexes SWI/SNF and RSC to coordinately regulate gene expression
Source: Nucleic Acids Res. 2026 May 30;54(10):gkag543. doi: 10.1093/nar/gkag543 (PMC13221647; doi:10.1093/nar/gkag543)
Supplement: gkag543_Supplemental_Files [file gkag543_supplemental_files.zip › DATASET_S10 Transcriptome data-Dfif1 and Dfif3 vs WT -cellulose conditions.xlsx]

## Sheet: Dfif1 vs WT foldchange >2
Gene ID	WT_FP FPKM	Dfif1_FP FPKM	log2(Dfif1_FP/WT_FP)	Qvalue(WT_FP-vs-Dfif1_FP)	diffexp_deseq2_pvalue_WT_FP-vs-Dfif1_FP
PDE_00007	33.4733333333333	9.73666666666667	-1.50548	1.51435026132476e-14	1.2160145004173e-15
PDE_00011	96.7333333333333	20.3333333333333	-1.34283	3.9597682019322795e-28	1.60779972359278e-29
PDE_00012	82.40333333333331	27.373333333333303	-1.3093	1.3400987985626e-09	1.62933640927652e-10
PDE_00017	42.746666666666705	135.91	1.93631584749999	1.7150774489651e-42	4.45449399810603e-44
PDE_00026	82.79	323.61666666666696	2.23109925233498	1.4889557038436596e-53	2.8539584206598392e-55
PDE_00043	45.96	6.5333333333333306	-2.59452	0.000330039821352619	8.14899275359705e-05
PDE_00044	34.87	97.5266666666667	1.76154342508009	6.34163181968863e-47	1.43130853138033e-48
PDE_00045	44.3033333333333	94.46	1.3654189185215801	9.74698541093273e-28	4.0570983847253205e-29
PDE_00065	5.86666666666667	0	-9.02776	3.13637726236738e-11	3.31174688812979e-12
PDE_00067	5.15333333333333	0	-9.32392	0.039442262471902	0.0170214141664497
PDE_00073	6.40666666666667	0.706666666666667	-2.95002	0.0260867313099592	0.0106009706570924
PDE_00080	35.43	12.8033333333333	-1.19808	6.26517857948848e-11	6.7362927224170095e-12
PDE_00092	102.35	25.856666666666698	-1.71376	4.2584291348381596e-35	1.2702357519138399e-36
PDE_00097	18.803333333333303	1.66	-3.23583	2.4330240139087003e-11	2.5276738082572005e-12
PDE_00098	18.03	0.3666666666666671	-5.41066	0.0091718341704347	0.00326012569923357
PDE_00129	17.19	1.9333333333333302	-3.00139	0.00043235682819408103	0.00010969515988093
PDE_00131	27.5666666666667	92.7033333333333	1.72775682822951	5.35817348561471e-28	2.1999079072161998e-29
PDE_00157	4.74666666666667	0	-9.91149	0.0273346033743037	0.0111886790946878
PDE_00163	284.036666666667	115.016666666667	-1.03419	1.1307566498488e-11	1.1465310706190602e-12
PDE_00175	77.24	830.01	3.66046181745226	5.50407279184432e-23	2.7592153498868e-24
PDE_00196	7.37666666666667	15.286666666666699	1.2460689914615801	3.19611264679695e-05	6.48864878957304e-06
PDE_00198	3.08666666666667	0	-8.85147	0.0007815154829976651	0.000211045387405114
PDE_00223	42.32	81.1566666666667	1.2220327205171	2.3660186029022997e-15	1.7845098910400702e-16
PDE_00224	230.926666666667	59.9033333333333	-1.18079	1.9658360907047598e-48	4.2362351960293193e-50
PDE_00226	148.72	35.293333333333294	-1.80157	1.5762473162534697e-35	4.630237664848e-37
PDE_00228	4.25	11.046666666666699	1.63401164992299	0.0174906922066808	0.0067516454837783105
PDE_00230	12.713333333333301	79.3	2.92325610903485	6.91241057772186e-31	2.4617181823802502e-32
PDE_00236	5.06	32.53	2.97012501306525	0.0198925811864664	0.007819674826788671
PDE_00238	28.68	27.356666666666698	1.47934061578955	1.69702031456857e-17	1.12788239121831e-18
PDE_00240	17.3833333333333	6.9933333333333305	-1.04388	2.59104933780713e-06	4.5549806891244793e-07
PDE_00248	96.87	39.5866666666667	-1.02179	0.0010195102033175199	0.000283006524964125
PDE_00249	38.286666666666704	164.94	2.37442913026142	2.7271759901441095e-40	7.45434290149405e-42
PDE_00262	35.676666666666705	108.776666666667	1.87393254563667	1.1596161081952698e-17	7.641340125455979e-19
PDE_00271	155.45	239.27666666666698	1.07870329409251	2.4102312595554195e-50	4.920512949075369e-52
PDE_00279	25.55	9.24	-1.19532	1.54498607522374e-09	1.89596794078721e-10
PDE_00280	58.0133333333333	21.7233333333333	-1.14998	2.7538682537696403e-08	3.804254886119339e-09
PDE_00291	20.02	6.84666666666667	-1.2823	0.0450089442829858	0.0198167995584157
PDE_00295	10.89	72.58	3.01815454513883	6.92212495647391e-33	2.2453529971095996e-34
PDE_00317	178.81	319.33	1.10808281443445	0.00119740310025249	0.00033829319754213
PDE_00322	39.15333333333329	190.92	2.46253566744659	5.009779585445549e-89	4.8296616169090594e-91
PDE_00327	0.5333333333333329	7.53666666666667	4.06132880876915	2.36027039972828e-05	4.700731339370369e-06
PDE_00331	75.9266666666667	163.13333333333298	1.32026572742293	1.6680310592365098e-31	5.7511788817954e-33
PDE_00333	131.46	45.42	-1.25546	5.76392907883499e-26	2.5299314432450298e-27
PDE_00350	523.0466666666671	1660.88	1.9218582413791103	2.11957398385243e-18	1.3486231200422098e-19
PDE_00364	59.2633333333333	104.29	1.07069461273231	3.893628558941491e-06	6.977354114922929e-07
PDE_00370	1.10666666666667	2.74333333333333	1.5774816811389598	0.00800647962275759	0.00277779530067092
PDE_00385	14.193333333333301	31.22	1.42102653133102	1.3063233900357801e-19	7.76356420980777e-21
PDE_00388	120.15	201.71	1.01318060330166	7.94730247708182e-11	8.58095946260848e-12
PDE_00389	40.323333333333295	74.0866666666667	1.15523993915901	3.7001366363246605e-13	3.2607532793742296e-14
PDE_00394	13.63	0	-9.14485	1.81411789946199e-10	2.02871753302656e-11
PDE_00403	8.40666666666667	0	-9.42761	1.32685141355805e-13	1.13768818039002e-14
PDE_00412	11.3033333333333	0	-10.9212	5.072084489683409e-17	3.47396697602228e-18
PDE_00421	28.8666666666667	10.1933333333333	-1.22675	0.00015241219700661598	3.53156536786341e-05
PDE_00425	188.5	155.046666666667	1.18218286273495	0.000189297151974356	4.4613755450006894e-05
PDE_00440	56.4033333333333	112.02	1.3210734794208798	1.2911497167939098e-32	4.21743357646192e-34
PDE_00444	327.49	613.543333333333	1.32991052012429	2.46149991248522e-24	1.1250816204282e-25
PDE_00453	3.05333333333333	7.41	1.58016081517854	3.5037760165066804e-13	3.07976229192773e-14
PDE_00454	15.2233333333333	26.5066666666667	1.0824233707473	2.5435722511006604e-08	3.49643820838607e-09
PDE_00461	127.53	45.63	-1.22285	2.7495769250353005e-13	2.39812255342197e-14
PDE_00475	15.346666666666698	4.6	-1.46272	9.638980553054301e-10	1.1544474837275001e-10
PDE_00485	155.13	528.356666666667	1.97104335256717	4.2857827776715495e-59	6.999577180273369e-61
PDE_00487	43.0033333333333	83.47	1.2404542163811498	7.72602441136111e-18	5.038521080336439e-19
PDE_00527	35.45	9.78	-1.58758	1.36914955057834e-14	1.09786631763512e-15
PDE_00531	27.2433333333333	55.3766666666667	1.22685037466258	3.8230141248625697e-20	2.22001047060183e-21
PDE_00532	72.07	113.623333333333	1.01031993011935	2.9856923891068e-15	2.27558725811475e-16
PDE_00538	115.823333333333	21.09	-2.18456	5.307857453472428e-31	1.88426832588961e-32
PDE_00549	35.793333333333294	14.066666666666698	-1.0626	5.11701607860613e-06	9.26831652209821e-07
PDE_00572	21.2633333333333	52.4966666666667	1.3648737530018402	2.76745430868903e-19	1.67296489342322e-20
PDE_00591	3.91333333333333	1.5733333333333301	-1.04044	0.0069639125297803394	0.0023781717848665803
PDE_00594	53.9733333333333	291.906666666667	2.53636914091994	6.720003726881218e-139	3.8108221202683584e-141
PDE_00599	76.51	13.32	-2.24578	8.895410971168779e-24	4.2070844674803e-25
PDE_00607	7137.49666666667	2217.95666666667	-1.19993	5.1976970197578e-42	1.3735549570189e-43
PDE_00608	55.36	21.5466666666667	-1.01124	1.9368180656454e-08	2.6426132845314997e-09
PDE_00610	46.21	11.286666666666699	-1.58102	5.689913721444461e-41	1.54234930183194e-42
PDE_00621	1364.31333333333	2601.96	1.1870940212758	6.49729718415129e-15	5.07727998171741e-16
PDE_00624	19.91	75.77	2.20576656352788	0.000391413013373273	9.79753340722256e-05
PDE_00625	2.34666666666667	5.45	1.47825255577766	1.6979665403870903e-12	1.6061064927785401e-13
PDE_00646	28.233333333333302	3.88333333333333	-2.60566	1.17432798777933e-08	1.56363962532941e-09
PDE_00647	8.51666666666667	0	-9.66656	3.5569642919206104e-14	2.9086665016159203e-15
PDE_00660	41.9433333333333	10.4766666666667	-1.73191	1.08666281316817e-11	1.09935718424182e-12
PDE_00663	73.8766666666667	27.1	-1.16733	6.22408104983883e-05	1.34759790451881e-05
PDE_00667	312.526666666667	93.9833333333333	-1.53652	4.5973662327542104e-05	9.656711197755251e-06
PDE_00675	6.36	2.05	-1.35084	5.347204815597561e-09	6.96222198968584e-10
PDE_00676	32.13	8.93666666666667	-1.57224	9.861502248636669e-22	5.25678355093482e-23
PDE_00681	4.14	0	-21.5581	2.28242849685291e-07	3.48693567569567e-08
PDE_00686	1.47333333333333	3.30333333333333	1.44405319531221	2.3301647326554796e-14	1.88696565625044e-15
PDE_00690	12.966666666666699	27.033333333333303	1.43580142957292	7.227654857926791e-17	4.99222162694501e-18
PDE_00698	16.336666666666698	59.1466666666667	2.1362395408238	3.0424917290036e-26	1.3285236652675398e-27
PDE_00704	110.683333333333	171.826666666667	1.00997373428767	6.45895887829692e-15	5.03999513243539e-16
PDE_00705	17.7766666666667	170.35333333333298	3.53450684872743	1.2256333625864398e-86	1.2093694288875998e-88
PDE_00706	121.29666666666701	205.893333333333	2.37989588321944	2.9130905990485797e-55	5.352395112236249e-57
PDE_00707	72.4833333333333	0	-11.6382	2.28762862171952e-21	1.24279699421986e-22
PDE_00710	157.786666666667	962.636666666667	2.87537798520531	1.0798460708588498e-66	1.5554094476474197e-68
PDE_00711	29.556666666666697	0	-10.8279	7.18903658070205e-17	4.95739394472819e-18
PDE_00713	7.51	0	-8.91076	1.8586068793321e-08	2.5302096089806697e-09
PDE_00720	63.383333333333304	21.6533333333333	-1.28095	5.87490658765361e-15	4.55760021090515e-16
PDE_00724	47.08	11.763333333333302	-1.76874	0.000734185530884196	0.000197181732690686
PDE_00731	19.76	0.51	-5.08265	0.0296878871654939	0.0123135537443815
PDE_00752	404.78333333333296	38.90333333333329	-2.93911	2.1915924970366696e-47	4.84700620304129e-49
PDE_00758	32.96	57.77	1.20250761387726	4.9533048744055e-10	5.78082195277674e-11
PDE_00760	28.49	96.6733333333333	1.1337928786771398	2.4486662908606697e-18	1.5635693793292e-19
PDE_00761	21.7633333333333	1.13333333333333	-4.05777	0.00990133166591207	0.00354188500332161
PDE_00770	20.45	53.3633333333333	1.75978517624104	3.884801773084899e-54	7.358079801578529e-56
PDE_00771	115.016666666667	36.3033333333333	-1.38775	1.04295121001783e-27	4.3530230836629495e-29
PDE_00800	2.47333333333333	4.62333333333333	1.1760005755161498	0.0044809235673049395	0.0014728044117103
PDE_00801	2.42666666666667	15.166666666666698	2.9211054500033398	1.3066889203915698e-23	6.224445350623329e-25
PDE_00803	2.9966666666666697	0.21666666666666698	-3.67083	0.00023838095610193398	5.71822300278541e-05
PDE_00809	4.23	1.46333333333333	-1.26166	0.0025103964390126897	0.000767896018602384
PDE_00810	1.5933333333333302	3.02	1.2074933079516101	3.79508544462394e-09	4.80788300061805e-10
PDE_00814	52.6433333333333	14.573333333333302	-1.55171	3.6424287738983395e-18	2.3547515040513197e-19
PDE_00828	26.836666666666698	7.73333333333333	-1.51267	4.301976805176681e-12	4.1912193213641403e-13
PDE_00829	9.19	0.23333333333333303	-4.98491	3.93352536374405e-07	6.156589545159121e-08
PDE_00830	89.0033333333333	3.57333333333333	-4.35966	1.1655815385731495e-181	3.304926671694298e-184
PDE_00833	301.903333333333	99.93	-1.32097	3.72813427358384e-13	3.2896546045687095e-14
PDE_00836	130.016666666667	0.45	-7.92535	0.000642589991788244	0.00017032242381866
PDE_00839	12.306666666666699	7.7033333333333305	-1.5605	5.3561117646653296e-33	1.72523051056477e-34
PDE_00842	40.753333333333295	13.97	-1.28582	0.00668643593968763	0.0022758301298630604
PDE_00845	72.97	2.8333333333333304	-4.43105	0.014267414843677	0.00536909180575255
PDE_00857	17.516666666666698	0	-10.4585	0.01903720797248	0.00743178743804879
PDE_00869	37.463333333333296	11.01	-1.61984	0.00211529288578753	0.000634323963935832
PDE_00873	73.7533333333333	220.676666666667	1.96354160318415	2.2767098738630095e-64	3.4343020667322195e-66
PDE_00876	1.30333333333333	3.07	1.3975798592170101	0.0091457116031763	0.00324669131427264
PDE_00895	18.36	42.533333333333296	1.04043107004576	9.66641840049488e-15	7.64148080429276e-16
PDE_00900	1.17333333333333	2.02666666666667	1.06146287139817	0.0265660929237411	0.0108409665804265
PDE_00922	29.623333333333303	6.44333333333333	-1.94479	5.07345257206072e-10	5.932550302591129e-11
PDE_00924	47.1	19.39	-1.00963	1.69817722567258e-07	2.55005857637575e-08
PDE_00928	45.1933333333333	257.34	2.7909691225970095	7.121200734178269e-108	5.572902922289909e-110
PDE_00931	0.27333333333333304	1.09333333333333	2.85260805238446	1.0382617563944199e-09	1.24586700495099e-10
PDE_00932	0.313333333333333	33.9133333333333	7.10197066481681	2.2475306036366397e-74	2.9059599502617397e-76
PDE_00948	7.78666666666667	21.016666666666698	1.70598628267483	2.67857850833084e-09	3.35391932992769e-10
PDE_00961	217.19	66.93	-1.42134	7.297943547797699e-50	1.5147143804547797e-51
PDE_00978	7.22666666666667	21.893333333333302	1.88798712799918	0.00382753990564344	0.0012289628527704
PDE_00984	214.37333333333302	82.68	-1.30942	0.0269530553172105	0.0110141610874344
PDE_00999	3.09333333333333	0.576666666666667	-2.17766	0.0170980592841719	0.00657564910084702
PDE_01002	57.366666666666696	101.32	1.09020127829933	1.17085290727101e-09	1.4102821679957e-10
PDE_01017	53.83	20.0266666666667	-1.16298	1.6132812951789501e-10	1.7949744250544998e-11
PDE_01021	96.7166666666667	359.243333333333	2.36290584383645	1.6195150311461196e-118	1.1571900528774596e-120
PDE_01027	4.59	0	-9.27261	1.10795715839266e-12	1.0304240329839899e-13
PDE_01033	10.816666666666698	24.3666666666667	1.4412491609449398	3.81206899623494e-07	5.95784402496512e-08
PDE_01038	48.78	19.9333333333333	-1.02212	6.41782331193902e-07	1.03142289134826e-07
PDE_01065	150.263333333333	60.99	-1.03742	1.1889822898195698e-05	2.2695442823707996e-06
PDE_01078	2.04	0.42	-1.99845	0.0130412920975506	0.0048366819960293
PDE_01089	199.57	240.80666666666698	2.18450602968076	2.3207842201689e-33	7.37007578141422e-35
PDE_01090	0	134.446666666667	12.2001520233643	2.26988122351382e-21	1.2305809513889098e-22
PDE_01095	0.8433333333333329	4.23666666666667	3.22667054754321	2.03046331413171e-20	1.16526532488448e-21
PDE_01118	1125.58666666667	309.8	-1.56614	3.17562663791406e-24	1.47309889407605e-25
PDE_01122	2.93	8.51666666666667	1.8220990526566698	6.331151351632471e-09	8.30079501246131e-10
PDE_01125	49.8066666666667	92.54333333333331	1.1501496841540801	5.2293988324310794e-05	1.1126632879256802e-05
PDE_01153	22.123333333333303	164.7	3.1266139165095606	2.1482855865041097e-56	3.8984427111336995e-58
PDE_01154	13.2766666666667	33.26	1.6081902810183	8.601538708412571e-37	2.47792994435385e-38
PDE_01168	7.40333333333333	0.783333333333333	-2.9644	1.4995384783886902e-09	1.83509358986208e-10
PDE_01178	164.183333333333	50.4466666666667	-1.45274	2.10263802288439e-11	2.17012657459997e-12
PDE_01187	58.5533333333333	463.27333333333297	3.26083625312562	2.1547269857161597e-155	9.042179706419195e-158
PDE_01188	5.9933333333333305	230.233333333333	4.1503195058878	9.042740209712588e-157	3.5896099278659486e-159
PDE_01189	3.77	201.673333333333	6.01481529617972	5.045606382011029e-152	2.231809559923219e-154
PDE_01191	51.7533333333333	138.45	1.68644911471306	2.2755807667189103e-35	6.710343646897089e-37
PDE_01192	9.49333333333333	49	2.6544726009338198	1.4484874413635498e-47	3.17067116006765e-49
PDE_01193	1.25666666666667	54.4666666666667	5.7111662415462	1.8028436537194693e-80	1.9833938347599995e-82
PDE_01194	41.99	920.386666666667	4.71448180890552	1.1876901285206996e-103	9.833433070433417e-106
PDE_01195	10.6766666666667	369.2	5.38480921159547	7.005105261052077e-166	2.4629495643939496e-168
PDE_01196	13.69	46.54	2.04407645066023	1.3299299260419899e-32	4.35918961808024e-34
PDE_01200	113.65	41.526666666666706	-1.17873	7.82174037284447e-13	7.16793265425692e-14
PDE_01205	0.0366666666666667	0.733333333333333	4.4238275684912	0.0348603721752104	0.0147752308969901
PDE_01207	39.396666666666704	6.98	-2.09733	2.45260553901408e-27	1.0403475916879499e-28
PDE_01208	32.89	3.98	-2.76837	1.84566612659831e-47	4.061009737553279e-49
PDE_01212	5.34333333333333	351.23333333333295	6.31717074739649	0	0
PDE_01213	13.08	624.863333333333	5.8566084415415	0	0
PDE_01214	24.47	771.583333333333	5.27579622890333	0	0
PDE_01215	146.563333333333	4431.22333333333	5.19028071665849	1.6546223773149896e-177	5.066893976126207e-180
PDE_01216	30.5833333333333	882.17	3.88274221017025	3.7351550054456877e-295	4.659941596903997e-298
PDE_01217	10.8933333333333	653.846666666667	5.818146136384581	0	0
PDE_01218	26.2033333333333	641.166666666667	4.9662121990667805	0	0
PDE_01220	24.13	185.25	3.21484642093992	3.741109080309e-10	4.3279247611604604e-11
PDE_01221	599.513333333333	2169.97	2.12925957467542	3.0012140917393585e-261	5.446231764526448e-264
PDE_01222	73.5	363.383333333333	2.83414922109054	7.458026303658077e-139	4.313931512833869e-141
PDE_01223	0.553333333333333	3.30333333333333	2.8515597014556597	0.000315161594045826	7.73516717154552e-05
PDE_01228	342.57333333333304	1080.7333333333302	1.9262789296316498	1.0116336886860198e-37	2.8339970636888695e-39
PDE_01229	235.00666666666697	1592.0166666666698	2.8577962136883097	4.06747312255004e-31	1.42548394563679e-32
PDE_01231	34.4	52.3233333333333	1.10460843527749	2.6552643778702393e-33	8.462394127044759e-35
PDE_01232	9.78666666666667	111.166666666667	3.66141592171943	1.3435360152748801e-05	2.59198680047928e-06
PDE_01235	1.16333333333333	2.9366666666666696	1.6173314419352498	1.48228900809546e-19	8.82615094987092e-21
PDE_01241	3.18333333333333	6.25333333333333	1.25342979860394	0.00025421669512398797	6.1326858401806e-05
PDE_01249	6.676666666666669	14.733333333333302	1.4189009791548701	2.14703955739662e-06	3.70867783363396e-07
PDE_01260	32.2066666666667	10.5966666666667	-1.30822	9.222862044300091e-07	1.51046986412264e-07
PDE_01262	6.07	1.05333333333333	-2.23982	9.60468477850135e-10	1.1492505887851799e-10
PDE_01264	32.1233333333333	11.993333333333302	-1.13859	2.39495728677551e-19	1.44506893111554e-20
PDE_01265	18.553333333333303	80.7433333333333	2.50909133774421	8.882691012499717e-119	6.246193067653198e-121
PDE_01267	4.61666666666667	11.713333333333301	2.23839277396492	1.17701204028792e-15	8.663727051682671e-17
PDE_01268	172.71	67.3133333333333	-1.08219	1.58416431476743e-12	1.48947739247159e-13
PDE_01269	10.09	35.8333333333333	2.09608693208954	1.48497790363827e-15	1.0981122753455301e-16
PDE_01270	53.35	108.976666666667	1.30634531489127	4.722759050906439e-27	2.0193718523213398e-28
PDE_01282	41.2666666666667	6.48333333333333	-1.61956	1.2735964934925501e-17	8.43575311556819e-19
PDE_01284	0	17.143333333333302	7.1918338675283895	2.24774728527403e-06	3.9106774816948706e-07
PDE_01285	2.87666666666667	8.42333333333333	1.82562514763849	8.021346255887491e-11	8.670004516117469e-12
PDE_01286	21.44	6.58	-1.4329	5.27588978302307e-09	6.85141635654012e-10
PDE_01287	39.1566666666667	12.113333333333301	-1.45984	8.48151234044869e-28	3.5207366639494395e-29
PDE_01291	16.6833333333333	43.8333333333333	1.6671088327228099	9.491735290334291e-23	4.8228392991604406e-24
PDE_01295	3.83666666666667	9.21	1.5341744283231002	0.000634005940912859	0.000167759539542894
PDE_01302	31.946666666666697	11.543333333333301	-1.19592	4.05868273582265e-11	4.3132422858861605e-12
PDE_01305	385.48333333333295	177.73	-1.17378	0.0435686355098921	0.0190937062050837
PDE_01310	0	10.57	9.440761030187529	9.7008260721213e-12	9.770141263517868e-13
PDE_01318	2.84333333333333	7.0333333333333306	1.5781942990179598	3.6007478318205497e-06	6.41575915140079e-07
PDE_01330	444.69	119.99	-1.70023	4.48703585763466e-20	2.61069456160438e-21
PDE_01335	821.986666666667	4492.01333333333	2.80146432211996	1.5082649918764798e-115	1.0948050298298097e-117
PDE_01337	3.2733333333333303	8.27333333333333	1.4671746666361898	2.76960688278343e-18	1.7716437358396898e-19
PDE_01341	421.04	1068.2566666666698	1.6074421414515	3.0644304467045895e-24	1.41268440648401e-25
PDE_01343	2.37	13.41	2.81664236035866	1.11117786289879e-24	5.0284673618761195e-26
PDE_01345	62.9333333333333	430.23	3.0504665555574197	7.05174442986878e-47	1.6075769880953e-48
PDE_01346	45.1033333333333	119.676666666667	1.6648353815231	2.30838976181224e-11	2.3955729069504397e-12
PDE_01348	37.1733333333333	401.56	3.71487027172557	9.860325777792457e-101	8.611149879664498e-103
PDE_01350	109.183333333333	24.26	-1.89035	4.07988623150748e-41	1.09204168156489e-42
PDE_01356	17.79	45.2133333333333	1.6403863492493302	1.3209860500800698e-21	7.13155676350363e-23
PDE_01357	12.13	22.1866666666667	1.1421072516381698	0.0164368006217458	0.0062786826011160205
PDE_01366	56.0033333333333	20.13	-1.32228	0.0354100545512818	0.0150242728905915
PDE_01370	4.94	1.22666666666667	-1.74359	0.000432528381353054	0.00010978774157515401
PDE_01376	12.753333333333302	23.86	1.1852643323318401	0.00157321797495485	0.00045715264000881396
PDE_01379	47.9333333333333	19.606666666666698	-1.01416	4.68208415356073e-09	6.04311190512886e-10
PDE_01383	49.7333333333333	58.173333333333304	1.2435436084323301	9.706472921385581e-30	3.5888739620865294e-31
PDE_01384	4.83666666666667	0	-9.80192	0.0292405960958461	0.0121180830366589
PDE_01397	6.23	0	-9.36345	0.0385106486956093	0.0165582249296875
PDE_01404	15	96.56	2.78474921606512	1.8766993172632894e-69	2.6393412196965895e-71
PDE_01431	3.35666666666667	7.14666666666667	1.3501999602652601	0.0107013670675409	0.00386448369548035
PDE_01432	0.733333333333333	1.76333333333333	1.53401591544681	1.40833172155468e-06	2.37517213332404e-07
PDE_01433	3.39	1.26333333333333	-1.15433	0.026987298467973	0.011034275941595
PDE_01434	7.19	17.0933333333333	1.5284466756203898	3.9651103632e-14	3.25141748054168e-15
PDE_01440	2.8266666666666698	6.60333333333333	1.5060363503774699	1.03673868574003e-09	1.24286354863016e-10
PDE_01446	64.57	110.96	1.05788521087529	2.5745078387316198e-05	5.14784770294188e-06
PDE_01453	15.756666666666698	33.2333333333333	1.3767412185002101	5.40628841138796e-06	9.82905786940558e-07
PDE_01478	22.266666666666698	2.7133333333333303	-2.98957	0.0215355230474061	0.00855119271736063
PDE_01501	8.33	27.69	1.98769351924019	0.00162298177316137	0.00047343871164466796
PDE_01513	1.28	0.0633333333333333	-4.31153	0.0018799966082989	0.0005569412658360809
PDE_01515	10.3066666666667	1.53666666666667	-2.49459	0.035758405853167	0.0152004655934751
PDE_01536	6.54333333333333	57.6766666666667	2.5434313187289	5.167740735272519e-57	9.143331685409008e-59
PDE_01553	13.56	22.96	1.03968221579167	2.38567683866606e-10	2.7030635837897197e-11
PDE_01556	47.2366666666667	11.953333333333301	-1.70387	1.3012215411298899e-09	1.57764072526693e-10
PDE_01559	74.6166666666667	17.393333333333302	-1.84519	1.8119815608321102e-05	3.5676533850567596e-06
PDE_01573	40.316666666666706	10.48	-1.66624	2.9437886302190798e-24	1.3521996089811998e-25
PDE_01579	2.08666666666667	0	-6.36691	8.73516574206982e-05	1.93982698457216e-05
PDE_01591	44.85	91.78	1.32223393276819	5.48561598343092e-14	4.5604587908073796e-15
PDE_01613	4.31333333333333	43.8366666666667	3.61630728983833	4.248870195381489e-37	1.2095570137697098e-38
PDE_01621	67.2466666666667	154.873333333333	1.36672658233668	7.184079177027499e-24	3.36511818091455e-25
PDE_01627	120.763333333333	340.733333333333	1.7292656819040702	1.8089920256330601e-19	1.08535418119529e-20
PDE_01634	31.23	71.0933333333333	1.44814310532733	5.3780605457498085e-56	9.820434930993749e-58
PDE_01635	501.40333333333297	1655.55	2.04350207162249	1.3620505697924098e-42	3.49124905039226e-44
PDE_01637	0.606666666666667	24.4866666666667	5.61403107622573	1.81127884324961e-59	2.9376531085935598e-61
PDE_01638	8.17333333333333	15.44	1.1887361489552601	1.2830272217617199e-05	2.46797569253473e-06
PDE_01639	233.53	589.67	1.6068035876456201	4.057493352834729e-55	7.54711250839169e-57
PDE_01641	48.1766666666667	130.963333333333	1.72083018373897	4.719851729697371e-12	4.62510138874734e-13
PDE_01642	14.493333333333302	74.0833333333333	2.6374528930586805	3.506036645173779e-86	3.5390411865766794e-88
PDE_01652	56.1633333333333	15.5	-1.59166	7.12354872468413e-16	5.1950117159713005e-17
PDE_01673	5.54333333333333	1.3666666666666698	-1.75352	0.0320788342950652	0.0134762393363867
PDE_01680	0	5.26333333333333	9.347012295249149	0.0389165535883649	0.0167592326159716
PDE_01682	60.94	190.56333333333302	1.9270901588766	3.7123639057320196e-55	6.863052247185199e-57
PDE_01684	94.3766666666667	181.766666666667	1.51891709382825	7.59351943067387e-24	3.5655178000442102e-25
PDE_01688	0.54	1.54	1.7936561982755501	0.0179540832165046	0.00696211982729149
PDE_01699	6.38333333333333	22.49	2.08365248889867	1.0446914061468198e-50	2.1209000986761896e-52
PDE_01701	7.10666666666667	639.036666666667	6.753206592087519	3.0166769635915185e-280	4.447862144344987e-283
PDE_01704	40.4166666666667	8.84666666666667	-1.90958	5.0461828470046704e-33	1.6196776065581501e-34
PDE_01707	142.57	381.1	1.7006631805373897	1.60257502543802e-20	9.03345568382324e-22
PDE_01713	197.36	71.5333333333333	-1.18813	9.46662648526742e-19	5.87302334971224e-20
PDE_01718	52.47	6.92	-2.6479	8.55849377248049e-31	3.0576449340267195e-32
PDE_01726	7.24	12.76	1.0692528068134999	0.0177046270025786	0.00684129116454411
PDE_01728	28.2566666666667	95.3766666666667	2.02121559000053	6.85443172853017e-23	3.46725252458258e-24
PDE_01735	61.96	179.863333333333	1.81409288872542	2.01486900592143e-65	2.9250678548025797e-67
PDE_01745	15.48	28.9733333333333	1.1820348952364	8.827648403573629e-13	8.13981870489436e-14
PDE_01746	112.133333333333	346.33	1.90433565345314	1.6985423316580294e-142	8.861624958179588e-145
PDE_01750	82.1966666666667	33.773333333333305	-1.00882	7.96526762991293e-13	7.30849666848084e-14
PDE_01752	25.22	609.623333333333	4.862285571007259	7.329163472505219e-101	6.317527774871228e-103
PDE_01768	45.21	78.1333333333333	1.06965167434024	3.9916065857879495e-21	2.2092594010032e-22
PDE_01771	87.8266666666667	22.693333333333303	-1.68774	5.226821761913089e-13	4.70099768310885e-14
PDE_01786	206.356666666667	57.2633333333333	-1.57304	2.5662383316057896e-21	1.39997803958533e-22
PDE_01791	76.19	165.553333333333	1.29817512612386	5.26189240982585e-05	1.1207705507148598e-05
PDE_01797	128.313333333333	32.03	-1.72324	5.950073467055039e-43	1.51164393401421e-44
PDE_01803	12.4466666666667	182.58	4.1639230286635	2.80685389284729e-23	1.38798718076604e-24
PDE_01818	0	22.053333333333303	10.7340897599409	0.0158078922704995	0.006008521382823239
PDE_01876	27.4933333333333	10.57	-1.10473	7.869534394387842e-09	1.03891777646223e-09
PDE_01878	4.18666666666667	9.946666666666669	1.5352938700693899	7.40305014789199e-12	7.38038003855853e-13
PDE_01883	2.36333333333333	5.72	1.54333136694713	0.000353757874671435	8.782760436154829e-05
PDE_01894	14.1333333333333	4.23666666666667	-1.46199	4.0664122239264394e-06	7.300817228621471e-07
PDE_01896	26.7366666666667	6.51	-1.76233	1.79742074688984e-20	1.02133128523513e-21
PDE_01897	77.2966666666667	31.516666666666698	-1.04046	4.310245081686399e-22	2.2536270643727197e-23
PDE_01898	3.9966666666666697	0.47666666666666707	-2.78886	2.1992406550038098e-07	3.352364115147e-08
PDE_01899	135.503333333333	272.58	1.29797789465876	2.12571298087606e-71	2.9654383196978e-73
PDE_01901	13.513333333333302	0	-11.075	3.3596192889781e-12	3.2502611472137e-13
PDE_01910	78.6966666666667	133.02	1.03868152292729	1.2122799127031198e-21	6.47594237136406e-23
PDE_01912	38.55	48.9133333333333	1.3578426786011601	7.53300322304817e-27	3.2380721578033997e-28
PDE_01913	8.62	35.85	2.3402033344445603	0.025763757856104002	0.010434657968033001
PDE_01915	17.7	6.97	-1.10286	0.022394666282692002	0.00892789520059685
PDE_01916	81.46333333333341	13.006666666666698	-2.15246	1.2880767007674597e-57	2.2351790316141694e-59
PDE_01918	5146.663333333329	1496.88666666667	-1.50409	1.7444504363867098e-23	8.42844375525393e-25
PDE_01949	8.87333333333333	0	-9.52415	5.51507857734712e-12	5.44189447917885e-13
PDE_01951	218.94666666666697	87.0233333333333	-1.05614	1.0881913701105401e-09	1.3077659259279801e-10
PDE_01971	94.0633333333333	27.4033333333333	-1.49723	1.55844778892224e-05	3.03488131289496e-06
PDE_01983	300.92666666666696	13.8833333333333	-4.0834	0	0
PDE_01987	105.526666666667	274.706666666667	1.6459984854168301	1.4337754473221898e-20	8.065698331312309e-22
PDE_01988	98.78	168.96	1.09701815586335	7.489741410767741e-11	8.06143200501144e-12
PDE_01998	6.03666666666667	19.3266666666667	1.94278452751177	8.307665971418191e-07	1.35587289700247e-07
PDE_02004	51.9866666666667	12.96	-1.72585	5.39075203775184e-24	2.5128718243348103e-25
PDE_02016	2.7866666666666697	4.9933333333333305	1.16074663295552	9.3691833641901e-06	1.7671489094531201e-06
PDE_02033	14.173333333333302	0	-10.2909	2.00243539149497e-16	1.42398433760615e-17
PDE_02034	57.5833333333333	164.92	1.72511837562807	6.320180821030238e-78	7.311539568391568e-80
PDE_02038	0.15	0.553333333333333	2.1684309924261203	0.0100299270778826	0.0035942852356367705
PDE_02042	29.4533333333333	0.67	-5.2179	0.0406141036753027	0.017604634638503
PDE_02061	108.81333333333299	286.283333333333	1.8306638939978999	1.4358320138125397e-76	1.7587598672082898e-78
PDE_02063	69.06	261.136666666667	2.37796219347846	2.953832618765819e-84	3.0486420359270595e-86
PDE_02064	60.2466666666667	100.346666666667	1.04676071725352	1.30606851331602e-11	1.3274156098617199e-12
PDE_02065	0.3	2.43333333333333	3.66703873124728	2.00171397045064e-15	1.4961205699523298e-16
PDE_02066	32.203333333333305	10.67	-1.31806	2.12109751576132e-09	2.63663703898652e-10
PDE_02067	9.45333333333333	2.4	-1.70729	3.35880029056629e-05	6.86845517056938e-06
PDE_02070	97.6566666666667	1042.82	3.6648957522122596	3.9996735662550194e-58	6.759117175592578e-60
PDE_02073	64.7466666666667	151.726666666667	2.34770902987404	4.48689675627467e-47	1.0076052600004399e-48
PDE_02079	1.3933333333333302	4.63666666666667	2.00584135744363	1.4330965615776801e-05	2.77685205761925e-06
PDE_02084	30.4933333333333	0.3833333333333329	-6.22797	1.2444226444874099e-12	1.1658082163395696e-13
PDE_02085	10.93	3.25666666666667	-1.4833	5.35689387622122e-05	1.14343589373351e-05
PDE_02091	234.66	671.456666666667	1.81932682052752	8.95874248817292e-58	1.5342748278485997e-59
PDE_02095	51.2666666666667	679.79	3.9700416521698703	6.444541321903229e-35	1.93694391550908e-36
PDE_02098	27.1533333333333	67.24	1.59173682298525	4.301976805176681e-12	4.18651941953856e-13
PDE_02102	431.753333333333	101.176666666667	-1.81641	3.1070636940663096e-76	3.9115806968510895e-78
PDE_02103	1135.92666666667	265.873333333333	-2.03705	5.138316606212711e-07	8.176316432478651e-08
PDE_02104	142.526666666667	302.64333333333303	1.4215154050913	2.8606905123398697e-18	1.83639654075578e-19
PDE_02107	31.78	3.6933333333333302	-2.84456	5.05136211892779e-34	1.5640488357346998e-35
PDE_02114	4.573333333333331	1.8066666666666698	-1.06098	0.0150614596000085	0.00570036187878286
PDE_02115	473.87	786.833333333333	1.0048627565738	4.19992795962623e-17	2.8628294246743397e-18
PDE_02118	136.373333333333	54.423333333333304	-1.04708	9.488196803935741e-29	3.7233935512779505e-30
PDE_02122	112.433333333333	39.55	-1.44149	0.010743227671629	0.00388081888784601
PDE_02127	8.98666666666667	2.58666666666667	-1.56483	0.0281211328762474	0.011593548599882
PDE_02128	187.93	71.98	-1.10597	2.27391402769995e-17	1.5241955204385498e-18
PDE_02137	0.716666666666667	1.18666666666667	1.00437543290489	0.00163474460798646	0.000477611671790079
PDE_02138	31.82	7.71333333333333	-1.77362	1.64292098310605e-15	1.22113820676679e-16
PDE_02139	58.3033333333333	10.98	-2.14624	8.01636088584492e-17	5.5642654668675196e-18
PDE_02140	56.6533333333333	14.023333333333301	-1.77958	6.19557841084424e-08	8.92410636471837e-09
PDE_02143	0	2.46666666666667	5.89738835356205	0.00126324504971686	0.000359330677632967
PDE_02152	100.386666666667	180.72	1.08419684643886	0.00133530130545926	0.000381795915964932
PDE_02167	9.11333333333333	17.126666666666697	1.18665028467401	0.000346176219945188	8.57489922150721e-05
PDE_02168	4.34	16.963333333333303	2.2529049994870096	4.408062468503679e-51	8.799126624210599e-53
PDE_02169	22.1833333333333	5.31	-1.78969	9.755039593130819e-14	8.29792411800852e-15
PDE_02170	1.6866666666666699	6.76	2.28770825924532	2.9060880292509397e-11	3.05539707736829e-12
PDE_02180	78.65	25.26	-1.17025	1.4841989569784399e-35	4.343011578773239e-37
PDE_02186	1.4366666666666699	3.0366666666666697	1.3602989074202099	0.000159129970572649	3.70527196989508e-05
PDE_02193	42.713333333333296	8.32666666666667	-2.08305	5.69263606453114e-30	2.0660582291595397e-31
PDE_02196	112.60666666666701	278.246666666667	1.46065059865235	1.0138493740172197e-77	1.18437660795933e-79
PDE_02200	89.64	12.6333333333333	-2.55241	3.17264663445103e-43	7.98829026707642e-45
PDE_02210	20.43	6.66	-1.33973	7.53990170565219e-07	1.22372681646686e-07
PDE_02216	128.613333333333	299.113333333333	1.4996398408393703	2.8805523735736797e-35	8.52698388910889e-37
PDE_02218	4.06333333333333	12.436666666666698	1.70692219344122	4.61812622204913e-09	5.94484888513753e-10
PDE_02219	1.26333333333333	3.16333333333333	1.6103814593622698	2.00851380165402e-18	1.27568076321453e-19
PDE_02234	1.49	3.34666666666667	1.45182977862648	0.00587053563643555	0.0019747088470102
PDE_02238	0.28333333333333305	1.19666666666667	2.31067226844868	0.0005725900973026731	0.000150021023201045
PDE_02239	10.2333333333333	52.953333333333305	2.6398181874553504	8.247922377198959e-25	3.72311796089961e-26
PDE_02247	16.67	43.2666666666667	1.6574043851401898	1.70689701543158e-08	2.31535537082474e-09
PDE_02261	14.763333333333302	38.146666666666704	1.6552144577314902	1.2366381799888299e-60	1.9495600206243397e-62
PDE_02274	85.07	32.546666666666695	-1.1109	7.40533604490934e-16	5.40891052843554e-17
PDE_02283	7.16	14.52	1.43794539205849	2.07392219521037e-06	3.57297018773341e-07
PDE_02287	24.306666666666697	93.37	2.45612723979674	4.334770035843429e-73	5.801325442095099e-75
PDE_02296	26.9866666666667	47.923333333333304	1.10794932986129	6.1797677097310404e-06	1.13404379656854e-06
PDE_02297	51.5933333333333	15.08	-1.51148	3.35250212994091e-09	4.2281755341888304e-10
PDE_02300	11.013333333333302	3.12666666666667	-1.59765	0.0371071195455366	0.0158916279237775
PDE_02301	81.0633333333333	32.17	-1.06433	1.60766298105178e-09	1.97653019333121e-10
PDE_02311	14.373333333333301	84.57	2.8337659832288398	4.913974147263339e-42	1.29300442572881e-43
PDE_02340	13.603333333333302	0	-9.50095	0.035420096376356	0.0150325508268486
PDE_02344	10.1466666666667	3.68	-1.1944	7.127399107885692e-05	1.5569207986603e-05
PDE_02376	26.896666666666697	198.643333333333	3.1327674838122404	1.6538090702047001e-43	4.12655092939815e-45
PDE_02377	70.2733333333333	187.85	1.4394551947942298	1.1240332733093e-18	6.99891422305555e-20
PDE_02378	818.466666666667	75.88	-3.20626	0.028683330791746002	0.0118513523958637
PDE_02384	37.43	73.9933333333333	1.3413184918071799	5.99938527584201e-09	7.84540231716666e-10
PDE_02398	7.15	17.8333333333333	1.7520224983441202	1.43403248616135e-29	5.33472445798936e-31
PDE_02399	6.36333333333333	54.686666666666696	3.2896785743568597	2.9982662532665693e-81	3.2305239203847595e-83
PDE_02404	0	9.32	9.88057744857609	1.0431897071011301e-05	1.9829714745395197e-06
PDE_02405	66.7666666666667	369.696666666667	2.73664505945418	5.130276360315629e-65	7.622390872194029e-67
PDE_02407	11.28	0	-6.6411	1.86435764047349e-05	3.67712139818918e-06
PDE_02415	1.18	2.3	1.01345476171711	0.0227194561576842	0.0090754139262066
PDE_02426	12.746666666666698	0	-10.0972	0.0242409199856124	0.00975740331506618
PDE_02434	35.23	81.71	1.4854248182812801	1.38544671265351e-33	4.3840266851573995e-35
PDE_02439	35.783333333333296	12.06	-1.2898	3.36495164408518e-10	3.85841682224126e-11
PDE_02454	20.39	115.4	2.78139912577707	3.521914401735029e-142	1.8773956774588394e-144
PDE_02455	93.99	253.766666666667	1.70777838496785	1.1246496170795398e-56	2.0281194183469198e-58
PDE_02457	911.583333333333	424.583333333333	-1.04426	0.0037004563874891397	0.0011856401604465
PDE_02459	21.396666666666697	47.2233333333333	1.4168231994775	3.6805633797971395e-23	1.82838466638443e-24
PDE_02461	26.7	7.0466666666666695	-1.64212	2.35846004745118e-21	1.28395239058248e-22
PDE_02482	33.94	60.06	1.12508285688704	4.54109724643767e-13	4.0533554870664105e-14
PDE_02483	3.35333333333333	83.8	4.8798031995054805	1.62742631822906e-32	5.35276888155186e-34
PDE_02505	37.6233333333333	1897.95666666667	5.45034895780784	7.424421004496967e-151	3.3682300122476884e-153
PDE_02513	300.623333333333	84.08	-1.5015	3.61475625660359e-32	1.21762800069328e-33
PDE_02514	48.9833333333333	9.85	-2.03346	3.70761180372228e-36	1.0764983801212498e-37
PDE_02517	27.943333333333303	62.3333333333333	1.44343057772213	3.03413786416712e-25	1.35928825716912e-26
PDE_02522	50.8333333333333	120.84333333333299	1.52074551853892	2.52047790017024e-29	9.605087608678679e-31
PDE_02523	292.23	117.523333333333	-1.05053	1.96329952916228e-09	2.42712542450593e-10
PDE_02527	57.0533333333333	11.65	-2.01701	2.12109751576132e-09	2.63484401711228e-10
PDE_02528	27.003333333333302	79.44	1.19195006155097	6.09018252879693e-16	4.4344983367218206e-17
PDE_02554	152.343333333333	487.316666666667	1.8893745068219798	2.11954658681068e-25	9.423412294769049e-27
PDE_02559	0	21.483333333333302	9.802246647123551	1.3339665135178e-13	1.14530186087442e-14
PDE_02561	36.426666666666705	1.61	-4.25451	0.00154001505522442	0.00044591793535079296
PDE_02564	60.77	15.4	-1.71331	1.44273890493136e-06	2.44009565476273e-07
PDE_02569	894.053333333333	1151.7533333333301	1.34699761885806	5.94888786612188e-11	6.3894712591782104e-12
PDE_02572	40.32	16.26	-1.06735	4.3081481202294e-08	6.093071005927261e-09
PDE_02574	73.8866666666667	145.163333333333	1.23771295398935	9.92907857898407e-32	3.389648012106389e-33
PDE_02575	18.963333333333303	118.22	2.79485600555538	5.61834383042347e-51	1.1278743994385298e-52
PDE_02595	815.08	138.05	-2.28834	3.12186416969536e-24	1.44461901013463e-25
PDE_02601	131.42	53.4633333333333	-1.01941	3.6870540548771396e-23	1.83579077927987e-24
PDE_02613	0.943333333333333	2.22333333333333	1.51370009110401	0.000397405123782035	9.95248079599435e-05
PDE_02620	60.133333333333304	13.8666666666667	-1.86817	6.937784468341821e-07	1.1220688047925e-07
PDE_02623	63.1433333333333	17.47	-1.58533	1.0251632184644099e-19	6.0693569245596106e-21
PDE_02626	28.13	11.333333333333302	-1.03125	4.7885201862200607e-05	1.0112537809619802e-05
PDE_02637	37.19	63.62	1.0602196932528	1.11379275546421e-09	1.34029047697349e-10
PDE_02647	5.62333333333333	0.146666666666667	-5.08725	8.566584379886829e-08	1.2514189272194899e-08
PDE_02649	354.02	986.52	1.76429280892477	3.0698255745152e-28	1.23948951403812e-29
PDE_02650	1205.89333333333	2888.79666666667	1.51081768397203	1.67455013035233e-20	9.45815997408938e-22
PDE_02652	7.23333333333333	6.08333333333333	1.09620578738409	0.000846042801894565	0.000230965750727029
PDE_02654	14.573333333333302	3.92666666666667	-1.66208	0.00072316153224199	0.000193728880475851
PDE_02661	12.8666666666667	3.34	-1.77946	3.42629682092769e-28	1.3873063004096499e-29
PDE_02676	5.77	0	-8.89197	1.1516727787587401e-10	1.2604788834095301e-11
PDE_02685	785.913333333333	2207.45	1.6489175224584198	2.96859593445744e-15	2.25919005559821e-16
PDE_02704	57.3566666666667	140.703333333333	1.58804158497564	3.0061129754390598e-21	1.6535837508086e-22
PDE_02714	29.233333333333302	9.94333333333333	-1.3204	0.00328607467904233	0.00103982628496406
PDE_02715	18.143333333333302	43.03	1.31694919544011	1.78474091634658e-18	1.1254575813640698e-19
PDE_02735	19.95	34.6233333333333	1.07865900662912	6.2560518296082894e-46	1.4758520818402198e-47
PDE_02736	504.5	168	-1.30787	1.50712788050469e-18	9.46976120902347e-20
PDE_02751	31.62	10.5266666666667	-1.35452	0.008117066330235071	0.00282444816844292
PDE_02763	167.03	584.56	2.08263635752076	1.3021465247289097e-75	1.6540820094095198e-77
PDE_02771	6.84666666666667	1.4166666666666698	-1.98992	2.81413659155197e-13	2.46081355572935e-14
PDE_02787	304.95333333333303	772.083333333333	1.5501132970070801	8.19829599696103e-08	1.192969690836e-08
PDE_02788	54.32	116.43666666666701	1.3791122048610702	4.6208502696414e-09	5.953596355123779e-10
PDE_02792	57.9433333333333	24.253333333333302	-1.02849	0.0303510942554923	0.0126299381675628
PDE_02794	16.163333333333302	0	-11.1941	9.653757342690119e-20	5.704443206920219e-21
PDE_02797	20.89	5.02333333333333	-1.62021	5.495972676106451e-13	4.9680052431176597e-14
PDE_02800	36.2333333333333	9.24	-1.70366	9.56041648443469e-09	1.2675657105936401e-09
PDE_02802	3.8066666666666698	36.0233333333333	3.53570312690229	0.0389427487776979	0.0167749302322441
PDE_02805	43.063333333333304	0	-10.4714	0.0188777705536345	0.00735884057988452
PDE_02818	1.8	0	-7.18979	0.000343035863374977	8.489330315120791e-05
PDE_02820	38.71	75.8033333333333	1.2514549101737	3.75550736994276e-15	2.8921282796769103e-16
PDE_02826	16.3166666666667	37.043333333333294	1.46488617838059	8.347833266483839e-22	4.4120339142355295e-23
PDE_02828	321.45	938.706666666667	1.6739014921479698	4.877411627922151e-09	6.30628247230493e-10
PDE_02847	108.233333333333	35.59	-1.34218	1.3973154234606199e-09	1.70048706972128e-10
PDE_02854	76.0066666666667	307.92	2.0708243259101597	1.2811005510948798e-18	8.02050021781073e-20
PDE_02855	11.476666666666699	25.8433333333333	1.44218726389127	6.21580684102474e-05	1.34510144637351e-05
PDE_02858	30.233333333333302	0	-11.8755	7.66413392753532e-06	1.42469269674837e-06
PDE_02867	11.726666666666699	28.856666666666698	1.56426341219821	2.19355082789354e-05	4.35625212616717e-06
PDE_02873	0.40333333333333293	0	-21.4269	2.74532140810077e-07	4.22524798774271e-08
PDE_02884	121.323333333333	44.3333333333333	-1.19537	1.6314425673142002e-09	2.00946651707296e-10
PDE_02886	64.4466666666667	16.966666666666697	-1.65126	2.1131078239624e-11	2.18332905481427e-12
PDE_02900	43.16	14.9466666666667	-1.23193	7.235147453289619e-22	3.81574636019017e-23
PDE_02903	28.1133333333333	7.17	-1.69241	7.32023775094073e-28	3.02207841821756e-29
PDE_02911	7.06666666666667	0	-8.44895	2.68092312268126e-07	4.1200531147024e-08
PDE_02914	30.39	11.6166666666667	-1.13361	0.00201495558409877	0.000601721453207674
PDE_02926	2.76333333333333	0	-21.8442	1.53025945457881e-07	2.28575672187852e-08
PDE_02937	0.5	1.18	1.52190202215204	0.0149940408835346	0.0056731451046241705
PDE_02940	22.893333333333302	67.35	1.83238966977079	3.665501892557859e-46	8.60563561029236e-48
PDE_02950	59.59	126.073333333333	1.35618210788746	0.00174973258875645	0.000513985188258956
PDE_02965	58.0033333333333	11.533333333333301	-2.05916	4.283801324313359e-22	2.2349422810299896e-23
PDE_02966	13.613333333333301	24.98	1.15741034830441	0.00011916089585995701	2.7173441393280103e-05
PDE_02988	226.166666666667	30.47	-2.55808	2.79015219963272e-36	8.069511295297079e-38
PDE_03021	13.136666666666699	23.9866666666667	1.1476371121133102	1.2333477674781801e-05	2.3626226372582996e-06
PDE_03023	136.4	377.113333333333	1.94192412835471	8.983143335960078e-57	1.5995843299826797e-58
PDE_03025	7.99666666666667	19.6666666666667	1.54406095389921	0.000197317107888099	4.67724572401188e-05
PDE_03028	68.4666666666667	121.17	1.09889672414204	1.79171436906482e-20	1.01605669108814e-21
PDE_03047	49.076666666666696	18.7433333333333	-1.13386	0.0020801090778903397	0.000623065450233456
PDE_03052	102.11	196.076666666667	1.24229261193271	1.12038759642584e-22	5.718208215851519e-24
PDE_03056	7.89333333333333	0	-9.67653	8.754494139957839e-14	7.39718513583826e-15
PDE_03057	184.423333333333	263.31	1.01220351318328	1.8586068793321e-08	2.53168522408739e-09
PDE_03063	113.26	35.4833333333333	-1.59136	0.00435485728139376	0.0014224780504042199
PDE_03117	1.27	5.17	2.30048979225245	3.12241036025396e-12	3.00660813865897e-13
PDE_03118	17.6866666666667	5.35333333333333	-1.44125	2.07462559896244e-10	2.3388656520002997e-11
PDE_03130	23.783333333333303	41.18	1.06471629738499	0.000187426734079467	4.4087903649859795e-05
PDE_03134	6.63666666666667	22.42	2.03630920066726	9.303828097051369e-20	5.4765643443003995e-21
PDE_03146	10.5566666666667	3.19	-1.51174	0.00316178203217506	0.0009972684395462
PDE_03147	17.9333333333333	3.75666666666667	-2.01001	0.0125649009815229	0.00463292424758206
PDE_03160	21.146666666666697	7.74	-1.17321	5.83151279502948e-09	7.60603347429273e-10
PDE_03190	19.1166666666667	0	-10.9187	8.508213971405669e-18	5.55827520418472e-19
PDE_03209	46.0666666666667	18.853333333333303	-1.03009	0.00301896787711788	0.00094537487906572
PDE_03218	95.27	34.3566666666667	-1.1971	2.0220209785482798e-12	1.93097614147403e-13
PDE_03225	24.5	61.35	1.6026712073249099	1.12175992247794e-06	1.86133011975187e-07
PDE_03228	1.07	1.8433333333333302	1.07903255479062	0.0124201263907513	0.0045739084031722
PDE_03231	15.663333333333302	3.74333333333333	-1.82815	1.470580107648e-06	2.49349808430732e-07
PDE_03236	159.476666666667	49.2333333333333	-2.14712	8.55200071499712e-22	4.534795667848821e-23
PDE_03241	24.283333333333303	106.63	1.4886139800037501	1.97180505285099e-77	2.3481856702886897e-79
PDE_03243	19.896666666666697	0	-11.4093	3.5675235136845096e-20	2.06760180956423e-21
PDE_03256	15.13	4.17333333333333	-1.5765	3.7596917104026695e-34	1.15131763843566e-35
PDE_03257	61.48	10.5933333333333	-2.26162	5.033002527277779e-29	1.9465281408661898e-30
PDE_03264	141.403333333333	229.27333333333303	1.0774172496061898	4.1126313505430203e-47	9.188934740353579e-49
PDE_03270	39.1633333333333	10.836666666666698	-1.5937	1.54498607522374e-09	1.89443175062998e-10
PDE_03271	38.886666666666706	6.3	-2.35569	1.4981715285983997e-53	2.8886147199923697e-55
PDE_03280	20.306666666666697	6.36333333333333	-1.42237	0.000314207963940995	7.70819809463957e-05
PDE_03282	24.4566666666667	41.3833333333333	1.03453667224116	1.3041573372804e-05	2.51305808782964e-06
PDE_03283	88.45	244.16333333333301	1.72889694894317	1.70673701441276e-15	1.27271805314166e-16
PDE_03289	3.03	0	-6.5899	0.000184621324087001	4.33442373664615e-05
PDE_03294	217.55666666666698	69.7466666666667	-1.37931	2.1990591213578104e-11	2.2796189598741496e-12
PDE_03295	89.49	31.1733333333333	-1.26967	2.33518453138644e-09	2.90805559199536e-10
PDE_03296	696.0666666666671	32.63	-4.16144	2.4540862762383594e-64	3.729699002108879e-66
PDE_03298	23.5133333333333	311.16666666666697	4.0120233655411	2.754185443781269e-273	4.6855825855414574e-276
PDE_03299	137.67666666666702	3290.96333333333	4.82419708180433	2.997892174843099e-178	8.840330786653117e-181
PDE_03301	29.19	51.6066666666667	1.02875718005852	1.1453644035685199e-25	5.06625969594784e-27
PDE_03304	0.0966666666666667	0.773333333333333	3.28452358632104	1.3816129188412698e-05	2.6701467774815897e-06
PDE_03318	22.9766666666667	7.4666666666666694	-1.21397	1.1706997478914699e-17	7.727654001052879e-19
PDE_03374	76.3933333333333	28.11	-1.18136	8.9566442462452e-10	1.06662997148208e-10
PDE_03382	212.49333333333303	526.986666666667	1.5563953909778703	1.2674139320924e-28	5.01675697289608e-30
PDE_03387	26.163333333333302	29.713333333333303	1.1443360110881298	3.88896081887604e-24	1.8084086829297698e-25
PDE_03399	53.2166666666667	20.2966666666667	-1.11124	8.981274118464489e-14	7.59899114480494e-15
PDE_03404	17.983333333333302	3.67	-2.11419	0.0015317597275408099	0.00044335384197393096
PDE_03409	8.24666666666667	1.6633333333333302	-2.04621	0.0036819229892219	0.00117886680260558
PDE_03431	429.196666666667	603.483333333333	1.09259473343413	2.64748046510782e-23	1.30016903866586e-24
PDE_03432	287.8	1451.44666666667	2.9871922543659597	2.3249782505247693e-77	2.795142276915339e-79
PDE_03434	3.74333333333333	1.3966666666666698	-1.15604	0.042929864804936005	0.0187894236454858
PDE_03435	0.31	4.27666666666667	4.0244463514905	0.041303198960312995	0.0179636074754687
PDE_03436	22.85	10.6066666666667	-1.10101	4.10807913487562e-19	2.5020284625475898e-20
PDE_03437	159.706666666667	26.143333333333302	-2.35584	1.35798704243761e-47	2.9571681087447193e-49
PDE_03446	3.4433333333333302	1.2	-1.24206	0.000566550748472879	0.000148240056337409
PDE_03449	3.88666666666667	1.5733333333333301	-1.02485	0.0417082834400825	0.0182074609233161
PDE_03458	170.976666666667	694.266666666667	2.30642834496964	2.4086709982736792e-163	9.015100708067548e-166
PDE_03459	196.87	0	-10.2355	3.5896919512898496e-16	2.5730807680789198e-17
PDE_03463	5.29333333333333	40.46	3.2130414489417602	8.17621199428674e-64	1.25188683138109e-65
PDE_03488	25.57	9.97	-1.08159	1.3600491449056e-11	1.38673492261555e-12
PDE_03489	5.11333333333333	1.06333333333333	-1.99384	0.0195587858285528	0.007664240108614021
PDE_03492	1.14333333333333	31.7	5.04902029214261	3.0398107629947897e-18	1.9617243100193198e-19
PDE_03493	42.7	93.78	1.48531651342167	4.877363509383269e-57	8.574246840812148e-59
PDE_03496	15.43	35.4133333333333	1.47852797138575	2.1950659809723798e-16	1.5684377543525e-17
PDE_03498	1.37	3.87	1.7813117725443601	0.0018996530272848199	0.000564488026708202
PDE_03526	20.8266666666667	5.62	-1.61541	3.9928968217242495e-16	2.87115411701619e-17
PDE_03534	4.14333333333333	14.22	2.03011943974552	0.000776877088499019	0.000209616716971665
PDE_03543	26.8466666666667	9.12333333333333	-1.28551	2.83596825396672e-11	2.97202525424208e-12
PDE_03566	26.9733333333333	46.6633333333333	1.0767065743802802	1.1795206365085803e-16	8.25410267353745e-18
PDE_03571	257.83333333333303	82.2333333333333	-1.3703	1.8687150928801503e-13	1.61925635812684e-14
PDE_03572	13.703333333333301	5.31666666666667	-1.08468	2.5115062193788702e-12	2.4126639081477896e-13
PDE_03573	30.3633333333333	12.483333333333302	-1.00529	2.85000831457163e-08	3.94352970826515e-09
PDE_03575	2.3066666666666698	5.35666666666667	1.5027101538868899	7.30903450836601e-14	6.14267275796667e-15
PDE_03580	43.7633333333333	114.056666666667	1.66062810161075	7.0959464970524e-26	3.12263495617141e-27
PDE_03598	8.25666666666667	2.01	-1.76312	0.0105262040564668	0.0037964533174055203
PDE_03613	0.866666666666667	2.64	1.8869622296008899	6.206680758987099e-06	1.14029326267759e-06
PDE_03615	21.573333333333302	5.4533333333333305	-1.71151	2.7884249108353698e-14	2.27071462626721e-15
PDE_03624	22.04	46.3933333333333	1.47020701686265	4.2804342188219104e-39	1.1894140678364198e-40
PDE_03633	21.78	40.7566666666667	1.1565435340639398	1.69376217955683e-06	2.89881720420921e-07
PDE_03636	91.13	0	-13.2809	1.56077489923999e-27	6.567398067574429e-29
PDE_03640	12.833333333333302	0	-9.0681	0.0460060700355334	0.0203027808220779
PDE_03644	130.07	238.21	1.14751698466178	1.8461892145119204e-14	1.48457315763746e-15
PDE_03656	4.02333333333333	0.05	-6.06925	4.2730231417133505e-09	5.46183178032317e-10
PDE_03703	10.843333333333302	23.6866666666667	1.40498310218031	9.184771065174211e-16	6.72945685392145e-17
PDE_03705	32.32	572.386666666667	4.89827595314047	9.820655461412819e-175	3.230112378144169e-177
PDE_03710	42.34	14.83	-1.25307	5.24600232793907e-06	9.513845664482891e-07
PDE_03712	1589.1	4453.783333333329	1.58944963833871	4.2909254396115895e-41	1.1533960861834499e-42
PDE_03713	50.7366666666667	176.263333333333	2.2955326385133397	1.8180111689735e-77	2.14441603236071e-79
PDE_03718	9.75666666666667	3.5566666666666698	-1.1731	6.93460090495836e-05	1.51244613136383e-05
PDE_03739	22.54	2.49333333333333	-3.00703	0.00278569717746087	0.000864112711847054
PDE_03787	29.99	68.3266666666667	1.73135522316048	5.3918614204147196e-27	2.31158400466912e-28
PDE_03788	14.253333333333302	4.06333333333333	-1.53496	2.20203582797625e-05	4.3756002842399905e-06
PDE_03789	37.75	14.1966666666667	-1.13558	1.89512012223865e-12	1.7990422392126e-13
PDE_03791	243.62666666666698	66.4833333333333	-1.60199	4.9389186713148097e-29	1.90453935380179e-30
PDE_03818	18.143333333333302	3.56666666666667	-2.07401	2.3699882899786398e-06	4.1367948035353705e-07
PDE_03821	510.84666666666703	868.24	1.03891436051918	9.306614841238881e-20	5.48876002885813e-21
PDE_03823	17.06	148.376666666667	3.3729842671538997	2.5934162770010693e-62	4.0296929788947095e-64
PDE_03824	103.92	34.5433333333333	-1.3186	8.556752212981879e-20	5.0271040561694604e-21
PDE_03834	39.72	73.7266666666667	1.18467587954111	6.701277467915879e-20	3.9066083911860795e-21
PDE_03837	29.7966666666667	167.223333333333	2.7623649371059305	1.98017914044184e-34	6.01891810863573e-36
PDE_03846	2.12666666666667	0	-6.58716	0.00755067209192014	0.00260132400355603
PDE_03862	44.2333333333333	7.68	-1.70025	1.30477690336132e-07	1.93859333492495e-08
PDE_03874	33.313333333333304	0	-11.1429	2.5752042024130704e-09	3.22156088835388e-10
PDE_03885	6.94333333333333	13.686666666666698	1.2550000622858302	4.2538073119384005e-06	7.642090033016241e-07
PDE_03893	16.35	38.456666666666706	1.5155931761006498	9.18840611051094e-30	3.38690255859823e-31
PDE_03899	37.64	12.173333333333302	-1.37143	5.639269196856189e-16	4.086983119871961e-17
PDE_03918	105.38	39.5933333333333	-1.15714	4.42004188541344e-05	9.25917813582696e-06
PDE_03922	148.64	33.95	-1.86892	3.39115499793737e-10	3.89230901430489e-11
PDE_03923	8.38333333333333	1.17666666666667	-2.55932	1.68687041847495e-06	2.88510898384963e-07
PDE_03924	30.23	10.3166666666667	-1.27897	1.2455894947949101e-06	2.0879905560926302e-07
PDE_03925	108.89	35.18	-1.3513	5.215138996275929e-36	1.52012104121914e-37
PDE_03927	2583.20333333333	448.46666666666704	-2.25297	1.00834747965318e-34	3.0535190775479e-36
PDE_03930	20.2266666666667	0	-10.5614	0.0177466017385759	0.00686757458682328
PDE_03939	206.79	353.48	1.11067301388287	5.29348251710614e-23	2.6476418169942295e-24
PDE_03940	13.1966666666667	32.436666666666696	1.57297936906647	1.2869444786032699e-20	7.225105102740359e-22
PDE_03955	22.376666666666697	4.21333333333333	-2.17781	0.000357427474024777	8.88197341032422e-05
PDE_03964	137.66	34.4966666666667	-1.71707	5.70016908079182e-26	2.4954806228713197e-27
PDE_03970	32.51	3.9766666666666697	-2.71075	1.2348522847259098e-57	2.1288141916563295e-59
PDE_03976	1.97333333333333	3.73	1.2528810668202	0.000182437428559762	4.27487498473935e-05
PDE_03979	0	5.38333333333333	6.19752318471231	0.000328695069351706	8.10833362640308e-05
PDE_03982	485.15666666666704	183.7	-1.11821	3.3938183913603803e-06	6.02396028408642e-07
PDE_03988	35.1533333333333	76.92	1.4094354372643	3.56922238070953e-11	3.78093875874186e-12
PDE_03999	33.3766666666667	2.9633333333333303	-2.44243	1.91927799609559e-17	1.27777723001941e-18
PDE_04007	2.86	33.93	3.8442567219497	1.24428154188807e-29	4.614722288730839e-31
PDE_04008	132.16	2254.17333333333	4.37308849979168	1.450042256177899e-228	2.795816984804829e-231
PDE_04015	42.95	867.053333333333	4.61719876730709	4.536410322267497e-283	6.174086862562087e-286
PDE_04016	144.216666666667	2042.9966666666699	4.10167927704734	2.0293579777610497e-126	1.2659032412028795e-128
PDE_04017	14.673333333333302	209.18666666666698	4.19976929784088	5.6539209144321196e-111	4.1681394968593383e-113
PDE_04019	29.74	202.53666666666697	2.65272452501932	9.826147538593118e-105	8.024074206404718e-107
PDE_04020	273.15	670.3133333333329	1.8174451109423102	3.09030011899588e-31	1.0760146722601098e-32
PDE_04023	162.406666666667	2066.19	3.94085815672636	1.6042222497305092e-214	3.638929907520719e-217
PDE_04024	63.3166666666667	858.913333333333	4.04073541907225	2.0436766432614496e-148	9.735104799476088e-151
PDE_04025	22.6333333333333	370.79333333333295	4.30718694996738	1.2482408246675894e-210	2.973013192471288e-213
PDE_04026	168.93	2250.19333333333	3.99228891295215	7.007777191816158e-141	3.815053932257859e-143
PDE_04027	37.2266666666667	397.513333333333	3.69260523342794	4.283164187091939e-177	1.3601973147167295e-179
PDE_04028	54.1666666666667	717.656666666667	4.00785971471135	1.3681677947702796e-163	4.965563052358939e-166
PDE_04029	42.5566666666667	501.97666666666703	3.8386845102839704	1.5322855697727297e-86	1.5293311799931995e-88
PDE_04031	6.14	0	-8.93646	0.00123877962989726	0.000351247484943082
PDE_04032	14.56	45.84	1.9388908196534198	1.9966209491912696e-72	2.717415378280059e-74
PDE_04039	18.8866666666667	6.17333333333333	-1.29291	1.4180979957336e-06	2.39325146609005e-07
PDE_04055	3.7	0.783333333333333	-1.98537	0.0120636171487741	0.00442346311012663
PDE_04066	3.51	0.0366666666666667	-3.55148	3.0070791605037603e-09	3.7788859133925003e-10
PDE_04080	24.6166666666667	2.9166666666666696	-2.80228	6.78674873735583e-17	4.67228817463422e-18
PDE_04116	4.49666666666667	0	-8.9728	0.0486426223980013	0.0216594006503973
PDE_04120	8.08333333333333	2.61333333333333	-1.34789	8.33605639913382e-10	9.908344228526991e-11
PDE_04124	44.563333333333304	71.4766666666667	1.4141256177395	2.42491626979046e-28	9.70846595481494e-30
PDE_04128	2.53333333333333	4.14	1.17105014940859	0.0102696455725826	0.0036887793499341295
PDE_04141	0.48	5.85666666666667	3.8825236173676902	8.682653992239929e-16	6.35172034138001e-17
PDE_04150	248.03666666666697	85.5766666666667	-1.11214	1.0910632362641498e-25	4.8136962561728e-27
PDE_04151	190.173333333333	77.17	-1.02419	1.6301676081634303e-13	1.4107041908003799e-14
PDE_04154	158.16	383.59666666666703	1.56625059972415	4.9054839793756495e-19	2.9988157705381295e-20
PDE_04159	71.17	163.536666666667	1.4762302555158502	7.842222703801639e-24	3.6911902257884495e-25
PDE_04161	110.14	200.91333333333301	1.13692029824698	5.396073361717249e-37	1.5483799030446498e-38
PDE_04165	104.46666666666701	29.38	-1.15039	4.06169240983382e-16	2.9252293072978e-17
PDE_04186	9.49	23.72	1.5862427387945401	3.5431649743476204e-09	4.4726580656106396e-10
PDE_04195	3.85666666666667	0.41	-3.02394	0.000835210209539394	0.000227440139855289
PDE_04206	17.6833333333333	0.4833333333333329	-4.9584	0.0139802007199019	0.0052499086518765
PDE_04220	110.36	42.81	-1.09873	6.95779643295425e-08	1.00772440114354e-08
PDE_04224	21.943333333333303	47.75	1.4007500667356598	2.1383549188833802e-16	1.5254908063713802e-17
PDE_04228	26.98	96.9133333333333	2.1211195825483604	0.000595371260204178	0.000156793928342305
PDE_04229	217.74333333333303	328.136666666667	1.02312756122711	3.28151536210368e-15	2.50477468378788e-16
PDE_04231	3.26	0.5466666666666671	-2.37579	0.0291986819437744	0.012094089424823
PDE_04239	14.91	4.01	-1.63605	0.003991867180579011	0.0012876114621262
PDE_04251	287.05666666666696	81.5266666666667	-1.53667	2.2177075834454703e-32	7.3445686102538e-34
PDE_04252	1.46666666666667	2.49	1.04924992514106	7.500184458736759e-09	9.87605098853735e-10
PDE_04258	15.666666666666698	3.93	-1.71865	2.1215105019428602e-15	1.5904711826973198e-16
PDE_04260	336.38	100.113333333333	-1.44229	1.2021698997758302e-16	8.426233390739089e-18
PDE_04263	37.533333333333296	338.81	3.4467338877392404	3.69897108534902e-123	2.4752103213745295e-125
PDE_04274	6.0066666666666695	110.693333333333	4.37528232448713	2.5709386038167183e-278	4.082243444871738e-281
PDE_04276	10.1	157.13	4.24321504465203	0	0
PDE_04277	4.13	97.4433333333333	4.830234263459849	3.858976393164139e-88	3.7640010186244293e-90
PDE_04284	20.9733333333333	59.173333333333304	1.77608668986253	7.618286661291701e-17	5.27067581194049e-18
PDE_04285	2.73	4.71	1.0252519666862099	0.00132899722580127	0.000379691960053693
PDE_04288	4.40666666666667	10.6966666666667	1.5603199366626	1.41432585731079e-05	2.7381810575360297e-06
PDE_04294	2.3	55.7633333333333	4.89449241418634	0.000878853378073603	0.000240819979746606
PDE_04300	3.90666666666667	12.463333333333301	1.95662581750022	1.36501877490293e-41	3.63819226610171e-43
PDE_04301	0.37	0.863333333333333	1.49965963198118	0.0361298661901044	0.0153829553904562
PDE_04303	1.03333333333333	2.00666666666667	1.23531089991051	0.000516064004195629	0.00013397646655368
PDE_04307	2.13	0.103333333333333	-4.15969	0.0224749911903917	0.00896756481884971
PDE_04317	21.0666666666667	32.3933333333333	1.09983975969695	4.917735722745739e-31	1.74019909889608e-32
PDE_04326	41.2666666666667	13.006666666666698	-1.46952	0.00311619055334455	0.0009811211269234962
PDE_04327	644.6	1444.65333333333	1.0636067575191601	2.1029998885128997e-16	1.4978835544812303e-17
PDE_04333	10.926666666666698	3.00666666666667	-1.58593	2.02778406864284e-07	3.07950875344535e-08
PDE_04336	0.1	0.23333333333333303	1.4935018890471798	0.0470876166280084	0.0208601826640582
PDE_04356	30.253333333333302	54.95	1.14826334588426	9.77819176341462e-06	1.84872923552367e-06
PDE_04359	47.14	10.986666666666698	-1.0393	1.3305266122693198e-06	2.2364074394727602e-07
PDE_04364	181.65333333333302	56.1066666666667	-1.42584	1.7201167825346099e-28	6.82818275929583e-30
PDE_04367	11.433333333333302	25.573333333333302	1.44055710963447	2.0193434194083004e-12	1.9261288598416502e-13
PDE_04370	15.203333333333301	0.4333333333333329	-4.98592	0.00874093017189243	0.00307821120377974
PDE_04374	35.1466666666667	11.716666666666699	-1.39944	0.007252096359565959	0.00248810156376171
PDE_04375	66.0933333333333	0	-11.8409	3.962054879679e-22	2.0625872629836198e-23
PDE_04376	205.52666666666698	67.8433333333333	-1.25156	2.83614233345414e-11	2.97864103524842e-12
PDE_04389	29.85	53.5566666666667	1.12165711842172	0.00045194497474668096	0.000115536347179201
PDE_04393	144.316666666667	34.5566666666667	-1.79218	1.2494228022261298e-28	4.93137274781324e-30
PDE_04397	1.3533333333333302	5.89666666666667	2.5724823484668597	7.760376154874521e-13	7.07960927173708e-14
PDE_04416	36.62	63.9	1.1892407384060402	2.55771765724862e-09	3.1909826732147995e-10
PDE_04442	12.3666666666667	36.293333333333294	1.5454541297036002	2.5826468542123798e-23	1.2654002960414499e-24
PDE_04443	1.5866666666666698	4.33666666666667	1.72205272370621	0.0036997735428443796	0.00118500175626546
PDE_04444	8.71333333333333	26.626666666666697	1.8858511345409799	1.79795375671997e-18	1.13582878812864e-19
PDE_04456	24.943333333333303	5.66666666666667	-1.54153	2.11317514849833e-28	8.4124359433244e-30
PDE_04457	97.9433333333333	29.33	-1.46386	3.0064457356621e-37	8.490472815922239e-39
PDE_04462	41.4366666666667	10.53	-1.70564	9.98681219767418e-13	9.25397024554815e-14
PDE_04467	61.953333333333305	24.4033333333333	-1.06648	0.0015729016111695	0.000456804910060121
PDE_04473	5.48	1.06666666666667	-2.07836	5.22270500335075e-08	7.45762231963093e-09
PDE_04474	111.213333333333	2.36666666666667	-5.29436	9.100180623440478e-107	7.22482299694719e-109
PDE_04484	25.053333333333303	8.25666666666667	-1.33211	7.38876678987173e-06	1.3709904126381e-06
PDE_04486	15.49	3.06666666666667	-2.06127	1.22885558454981e-10	1.3508338602164699e-11
PDE_04488	1.9166666666666698	3.48666666666667	1.1331941114392499	0.0147968344885762	0.005593495446345079
PDE_04490	50.37	19.5233333333333	-1.09091	2.61536561907023e-15	1.97553986877711e-16
PDE_04495	184.56	63.48	-1.27782	2.98423453926629e-07	4.63695283973553e-08
PDE_04496	71.9533333333333	24.0933333333333	-1.34655	0.00117244991718789	0.000329913603781691
PDE_04498	7.31333333333333	0	-7.87882	1.92958506980313e-08	2.63055603255457e-09
PDE_04519	43.6933333333333	77.0766666666667	1.0756848083962198	3.86072905350436e-08	5.42962915543315e-09
PDE_04525	0	13.11	9.47262573760695	1.43292757676333e-13	1.23514229141446e-14
PDE_04527	45.4466666666667	152.613333333333	2.0137707221224903	1.31727985461381e-39	3.6304752713071896e-41
PDE_04528	6.77333333333333	0	-9.23697	1.1639793557338e-12	1.0864863442995599e-13
PDE_04529	10.9733333333333	36.53	2.02018911261888	3.0125012987824493e-97	2.733357195220549e-99
PDE_04530	226.356666666667	326.496666666667	1.03408993435364	3.3347989965797897e-19	2.01971494178701e-20
PDE_04531	28.303333333333303	136.513333333333	2.5455731721028196	1.8117519896015096e-76	2.23977505803067e-78
PDE_04532	0.5366666666666671	1.97	2.15643733660033	1.08130659898597e-07	1.59430484142199e-08
PDE_04551	0.4133333333333329	4.53	3.7157216127806096	0.00723670583974835	0.00248200050577283
PDE_04563	123.40666666666701	336.73	1.7101042424478998	5.058929660220098e-44	1.2450807942245199e-45
PDE_04564	0.4133333333333329	1.49	2.18692042013323	0.00438034026061594	0.00143328588543461
PDE_04565	295.79666666666697	96.6633333333333	-1.33864	1.6691768002282698e-30	5.9823054198949e-32
PDE_04566	15.5	36.64	1.51568532668358	1.47171799362138e-23	7.043949113170279e-25
PDE_04592	83.47	26.55	-1.37649	1.9979304286359698e-13	1.73348846309007e-14
PDE_04602	169.94	15.1433333333333	-3.21355	4.631501052515219e-143	2.363814759704939e-145
PDE_04604	162.506666666667	35.6566666666667	-1.91774	2.5665750818150093e-28	1.0304724724538e-29
PDE_04606	6.2566666666666695	0	-8.54736	1.22885558454981e-10	1.3519223284715001e-11
PDE_04614	3.67	6.77666666666667	1.1693284461459499	2.1328050831642804e-11	2.2060998478460095e-12
PDE_04615	25.603333333333303	50.97	1.2558554911196	1.4330965615776801e-05	2.77777251189322e-06
PDE_04620	4.53	0	-4.95613	0.0277975541427909	0.011422313560092
PDE_04625	0	1.57	7.248041251563929	9.85476031766534e-07	1.6251357039679502e-07
PDE_04628	12.296666666666699	110.31333333333299	3.43307113551502	7.571678979483649e-54	1.4427152870060697e-55
PDE_04634	64.0533333333333	106.386666666667	1.20140631110497	2.37146458926999e-29	9.010328200129829e-31
PDE_04638	1.05	6.5466666666666695	3.0095421316804702	0.00107262222391632	0.000298987530260191
PDE_04641	5.87666666666667	10.813333333333302	1.14389056565763	0.0058224093793255395	0.00195731216970862
PDE_04652	123.163333333333	214.75	1.08172366871574	2.54280347100147e-46	5.9121550590371e-48
PDE_04655	518.593333333333	1397.0333333333301	1.53688326113367	1.51727346833559e-10	1.68471217591078e-11
PDE_04664	0.74	4.33666666666667	2.79346923109755	0.0065420098781684395	0.0022199947323897
PDE_04668	3.5766666666666698	10.206666666666699	1.7866513621316498	0.00162595040694884	0.000474489100269862
PDE_04674	1.19	17.5966666666667	4.22799644224338	1.8985467850853297e-18	1.2036833989596198e-19
PDE_04676	28.213333333333303	11.1966666666667	-1.05583	5.65304399368301e-11	6.0653052262948e-12
PDE_04681	8.09333333333333	1.33333333333333	-2.328	3.1607022016307402e-12	3.04706461538633e-13
PDE_04682	712.38	1187.91	1.0081083397719	7.31800547994035e-15	5.7352180862411e-16
PDE_04698	10.03	0	-8.92197	2.99500293690683e-11	3.1522771072355e-12
PDE_04708	140.923333333333	17.2266666666667	-2.78253	2.2258208106603695e-29	8.43171317637023e-31
PDE_04709	41.956666666666706	17.483333333333302	-1.011	4.40049348640655e-12	4.2971814583146597e-13
PDE_04714	41.473333333333294	7.41333333333333	-2.21848	5.5710435052319e-10	6.52703633991669e-11
PDE_04715	6.323333333333331	0	-8.28409	1.66665945414311e-07	2.5008398069993597e-08
PDE_04718	49.5	18.106666666666698	-1.17479	7.57112156654137e-15	5.95076244256909e-16
PDE_04748	81.7133333333333	191.58	1.6500565994065601	8.906608782263287e-92	8.384354416784089e-94
PDE_04772	12.256666666666698	125.693333333333	3.6421137190474395	6.7570792622159e-47	1.5327388595249898e-48
PDE_04781	1.45	12.32	3.3671999952583302	6.022084973406329e-19	3.70873555694639e-20
PDE_04786	13.546666666666699	120.68	3.4012668221289997	2.89813041978815e-31	1.0058159333732299e-32
PDE_04788	45.9966666666667	0	-10.9745	6.3206799464037695e-19	3.89979572512606e-20
PDE_04800	31.0633333333333	53.8766666666667	1.06987067217201	5.01589571084068e-17	3.42471273440636e-18
PDE_04810	1.3466666666666698	2.6866666666666696	1.27722981587942	0.0047678771941136	0.00157523264902494
PDE_04811	46.7866666666667	78.6233333333333	2.44886103278929	6.108358902867029e-103	5.126670736215948e-105
PDE_04812	42.03	657.353333333333	4.247864793441161	3.472533700072029e-139	1.9298417977036392e-141
PDE_04815	77.6866666666667	289.723333333333	1.9675308432616299	1.69316954758561e-52	3.3221995206114394e-54
PDE_04824	0.986666666666667	4.28666666666667	2.40280497629174	6.711130954095079e-07	1.08388913220272e-07
PDE_04827	12.216666666666699	20.7433333333333	1.0385511300540502	1.40221768224672e-06	2.36008964551903e-07
PDE_04839	0.653333333333333	0	-21.6941	1.89230965370497e-07	2.85445371376615e-08
PDE_04841	1.5566666666666698	7.68333333333333	2.5334808347454905	0.0124017521244376	0.004564328642826371
PDE_04842	0.4966666666666671	4.073333333333331	3.2984131525224	3.1451225934357594e-08	4.38398056859765e-09
PDE_04850	406.91333333333296	79.9433333333333	-1.70132	1.1435699136092299e-26	4.941591664796589e-28
PDE_04852	16.0933333333333	7.08	-1.47529	4.66693695048716e-13	4.17626545756422e-14
PDE_04857	334.07333333333304	52.4033333333333	-2.39482	3.846326675583829e-145	1.9194552991458392e-147
PDE_04858	9.60333333333333	3.00666666666667	-1.40304	0.00283419888131492	0.000882599387531225
PDE_04859	109.81333333333299	1.19666666666667	-6.28311	0.0216021040753972	0.00858008035295918
PDE_04867	1.23666666666667	2.29	1.1745710625072	0.000281129239427624	6.81061648426228e-05
PDE_04883	0.643333333333333	1.65	1.34475744762295	0.004157385823702379	0.00135184588369681
PDE_04884	53.7	80.9666666666667	1.0264468351971898	1.12489700677239e-06	1.8678112939943101e-07
PDE_04886	0.626666666666667	2.92666666666667	2.4966630600131	3.89735199607341e-05	8.05373180996457e-06
PDE_04896	4.84	0	-9.12995	0.0443048585021103	0.019462565068531997
PDE_04899	13.966666666666699	5.7166666666666694	-1.0371	0.0203440696354678	0.00800887668194497
PDE_04914	11.186666666666698	51.81	2.48763647963152	1.1433304357837599e-18	7.132037424079269e-20
PDE_04915	17.35	33.74	1.23471310606742	1.67353135895002e-10	1.86390812576718e-11
PDE_04919	119.9	354.66333333333296	1.8223230771026697	1.79955593729571e-19	1.07765173516177e-20
PDE_04921	170.46	36.603333333333296	-1.94909	7.298115927576199e-15	5.71135305662649e-16
PDE_04924	2.7133333333333303	0.77	-1.5405	0.0103782384060524	0.0037348475062271
PDE_04925	34.506666666666696	4.39333333333333	-2.69696	2.7383212650318895e-23	1.34788638882141e-24
PDE_04935	14.1066666666667	4.39666666666667	-1.40239	6.46713525164522e-10	7.62824164875924e-11
PDE_04962	34.18	74.93	1.39440825212794	9.02737969060696e-18	5.90767617271205e-19
PDE_04964	64.84	0	-11.6085	2.8535646194463696e-21	1.55996160437014e-22
PDE_04975	0.9733333333333329	2.83	1.79271021514716	0.0487838044799066	0.0217388644438645
PDE_04982	252.173333333333	457.96333333333297	1.1428769496528002	3.95787443686803e-06	7.09697117464938e-07
PDE_04985	62.4733333333333	111.853333333333	1.0204117618971702	9.57774778949259e-17	6.691496697660701e-18
PDE_04992	11.413333333333302	4.40666666666667	-1.09454	5.0132844828822e-07	7.965987932990759e-08
PDE_04995	0.0266666666666667	0.5333333333333329	4.47543074362812	0.0406141036753027	0.0176074538144012
PDE_04999	12.63	18.176666666666698	1.08925402142794	5.62935455144507e-11	6.033503517200401e-12
PDE_05002	258.42666666666696	73.31	-1.54036	3.95766561371762e-43	1.00097474408419e-44
PDE_05003	115.043333333333	40.9833333333333	-1.22374	1.93689654603905e-09	2.39228801024898e-10
PDE_05006	23.7266666666667	40.74	1.06611565522645	7.30853503088528e-10	8.6538625067985e-11
PDE_05011	125.746666666667	51.1533333333333	-1.2772	0.0493031635272688	0.0220094421734524
PDE_05013	21.21	0	-10.4104	0.0196523516789676	0.00770982017211626
PDE_05029	207.54	1402.14666666667	3.02228063355801	2.3604111063624296e-53	4.5778643437447594e-55
PDE_05030	184.97666666666697	233.703333333333	1.0148873329744401	4.5066936163934297e-29	1.7327539253231003e-30
PDE_05036	43.79	0	-11.1587	1.7549403419153699e-19	1.0489435864686399e-20
PDE_05039	174.546666666667	53.366666666666696	-1.8794	2.8752695215985797e-18	1.85227751873425e-19
PDE_05065	1.51	11.403333333333302	3.16511418161437	0.0034136501133963898	0.00108329284533096
PDE_05082	91.9366666666667	188.5	1.31904678885279	3.7402545091215504e-05	7.699401082063761e-06
PDE_05090	45.32	96.79	1.6663852503722798	9.64733912671222e-45	2.3087088076854696e-46
PDE_05091	0	186.43666666666698	13.4889122282903	5.60961741826132e-28	2.3095056400463395e-29
PDE_05092	56.6666666666667	14.23	-1.73524	9.50779050560325e-13	8.7993161535355e-14
PDE_05097	297.09	85.45666666666669	-1.41985	9.711802644013428e-52	1.9276006155181497e-53
PDE_05098	42.5466666666667	15.63	-1.16454	2.9119378975645996e-23	1.4432537838672199e-24
PDE_05099	58.97	13.203333333333301	-1.88214	3.743611532310299e-34	1.1421475583435099e-35
PDE_05100	56.8766666666667	21.45	-1.03654	1.0437785700038e-08	1.3862591646528799e-09
PDE_05103	212.97666666666697	64.6033333333333	-1.04183	4.87334448150175e-31	1.71896351791657e-32
PDE_05119	19.1366666666667	41.4466666666667	1.37386504443042	9.45311050784486e-10	1.1278974996317099e-10
PDE_05130	24.03	48.4433333333333	1.25921331502279	2.8861970302786894e-21	1.58107424931905e-22
PDE_05133	4.67333333333333	1.68	-1.19672	0.00149713804455454	0.000432144303435557
PDE_05137	6.13	80.6866666666667	3.9960707239855404	2.7900810724267993e-74	3.639098597358309e-76
PDE_05138	3.54666666666667	32.5966666666667	3.4843827380614902	2.1539818460698792e-154	9.283351497182206e-157
PDE_05139	21.99	44.1533333333333	1.27888405543582	1.1780156569558698e-05	2.24593889003381e-06
PDE_05150	2.0166666666666697	7.88666666666667	2.14402364438003	5.362815353578279e-60	8.576125267716208e-62
PDE_05152	1.06666666666667	0.0166666666666667	-6.21771	0.00044035026745853606	0.00011220658826637
PDE_05158	38.63	14.406666666666698	-1.14735	8.58591494111003e-09	1.13544026554773e-09
PDE_05168	38.8366666666667	15.54	-1.04187	2.76689760738699e-10	3.15383020916856e-11
PDE_05170	9.14333333333333	3.3333333333333304	-1.17814	0.00280087637673889	0.000870091912882818
PDE_05174	68.0033333333333	27.7266666666667	-1.01821	1.89487866565271e-10	2.12333006880444e-11
PDE_05175	5.55666666666667	1.9366666666666699	-1.13791	0.0014989736722585	0.000432928755136325
PDE_05185	24.733333333333302	5.63333333333333	-1.86337	6.8502160599947e-18	4.45959398711235e-19
PDE_05191	90.49	204.05333333333303	1.4469972415244199	4.58852630861637e-19	2.7998493297443596e-20
PDE_05193	4.71	1.36	-1.52595	0.0044362449341506	0.0014545972671690301
PDE_05194	384.18	64.1033333333333	-2.06281	4.88012518269374e-30	1.76009958953908e-31
PDE_05201	16.6366666666667	31.746666666666698	1.1433218848823898	2.15932016007935e-28	8.620627156038678e-30
PDE_05212	1626.58666666667	470.29	-1.51891	1.6201706538747997e-43	4.02424150162845e-45
PDE_05215	15.92	46.3466666666667	1.8104028165511499	3.73944657351652e-11	3.96550135674033e-12
PDE_05222	66.4666666666667	27.4033333333333	-1.0043	2.2540946490617502e-10	2.5488628389640103e-11
PDE_05231	10.1566666666667	0	-11.1092	0.0121560389761504	0.00446286698035599
PDE_05239	88.3033333333333	15.113333333333301	-2.27773	1.6542890817136901e-21	8.949709560819228e-23
PDE_05242	60.063333333333304	18.376666666666697	-1.15425	3.53143740970092e-10	4.0653385174622104e-11
PDE_05249	1.06333333333333	2.58	1.55031644788776	0.00044770370412059807	0.00011429976613082299
PDE_05261	16.106666666666698	6.25333333333333	-1.12046	0.04381165214339199	0.0192051758573449
PDE_05265	52.4333333333333	215.19	1.7878240987192402	3.071133325079349e-109	2.3337408730896692e-111
PDE_05266	3.60333333333333	0	-9.27502	0.0406141036753027	0.0176100395089806
PDE_05276	273.976666666667	569.653333333333	1.2785054620593999	1.23854374309309e-25	5.492464597361909e-27
PDE_05286	23.3833333333333	0	-11.1054	1.8901031573468299e-19	1.1383064268471899e-20
PDE_05299	315.016666666667	561.826666666667	1.10839615939856	1.07388861734115e-23	5.0911357836973895e-25
PDE_05305	24.7766666666667	3.75666666666667	-2.4703	8.23996526231614e-13	7.569889829279891e-14
PDE_05312	3.27	7.41	1.4327321322808302	0.00901939347104172	0.00319366523949101
PDE_05348	333.60666666666697	24.193333333333303	-3.50607	2.052385732767929e-134	1.2337126441726199e-136
PDE_05357	12.786666666666699	0	-9.67818	0.0316330142379147	0.0132494863990721
PDE_05369	7.87	0	-9.8646	0.0281014617456413	0.0115784147284859
PDE_05371	38.98	46.3533333333333	1.2491812966837301	4.3408275922806e-09	5.558346775189749e-10
PDE_05372	73.9466666666667	176.833333333333	1.4483687658079298	8.54626652073397e-08	1.2465122769268302e-08
PDE_05375	99.3533333333333	179.6	1.13475195389685	1.999059741869e-17	1.33315995034476e-18
PDE_05378	55.703333333333305	78.02	1.01578180569335	3.5431130944825703e-15	2.70847025709567e-16
PDE_05379	350.106666666667	29.573333333333302	-3.18923	9.166981948404256e-79	1.0396939943749899e-80
PDE_05389	101.8	41.6733333333333	-1.01878	0.000125545768254963	2.8720178583447803e-05
PDE_05420	0.24	3.34	4.1367610261875	3.16927100686115e-13	2.77854881286568e-14
PDE_05422	201.883333333333	33.79	-2.308	5.250326192957779e-65	7.8603046100763e-67
PDE_05428	48.14	16.86	-1.2373	2.8293217895814397e-18	1.8130507101207999e-19
PDE_05429	26.62	7.98666666666667	-1.47348	0.000286549116719183	6.964667768279549e-05
PDE_05440	81.4833333333333	13.47	-2.3039	1.0123091778677998e-59	1.6303493621098696e-61
PDE_05443	3.33	0.04	-6.39775	5.42085393968472e-07	8.63205050620091e-08
PDE_05445	11.07	2.34333333333333	-1.96863	3.6975838508902506e-09	4.68016737846605e-10
PDE_05447	13.353333333333302	48.3766666666667	1.9639585640198702	0.0407478980933485	0.0176865380518594
PDE_05448	3.1733333333333302	6.14	1.11952368666098	0.00704987138349429	0.00241232414245234
PDE_05457	134.92	53.8966666666667	-1.04263	5.68531039881619e-14	4.73292257313268e-15
PDE_05458	0	2.45	6.42245926343387	0.0129520664371519	0.0048021214906487
PDE_05463	47.55	11.68	-1.56797	2.2647788043496006e-18	1.44358136332593e-19
PDE_05468	93.7266666666667	220.78333333333302	1.51218983283786	1.22940633421851e-17	8.1291129959100695e-19
PDE_05476	53.13	123.683333333333	1.2735960046842	5.6424742887215e-19	3.46855060052972e-20
PDE_05489	10.06	0.256666666666667	-4.98494	3.0763286391864604e-11	3.24485157586867e-12
PDE_05500	13.63	97.7133333333333	2.84320759750183	0	0
PDE_05502	3.48666666666667	0	-7.8602	5.79172996916803e-08	8.322696916111942e-09
PDE_05518	116.26	270.29666666666697	1.45047971849589	5.57947842373535e-07	8.90995306863941e-08
PDE_05527	476.76666666666705	70.9833333333333	-2.4734	1.1934433437460098e-49	2.4905702081123496e-51
PDE_05532	2218.32	815.5666666666671	-1.17754	1.1322473860705302e-17	7.448151116262959e-19
PDE_05534	2297.01666666667	853.18	-1.15093	1.92158157170727e-10	2.1554317505029995e-11
PDE_05537	253.236666666667	809.516666666667	2.13445052634225	1.8589820350131397e-74	2.3824993757115296e-76
PDE_05544	22.876666666666697	72.49	1.85182770908555	2.4172455099205798e-30	8.69078855216994e-32
PDE_05545	10.71	3.61333333333333	-1.29081	0.00292893838570166	0.000914857243305249
PDE_05573	6.32666666666667	2.21	-1.24248	0.000405386901052245	0.00010197892100871899
PDE_05578	514.086666666667	181.203333333333	-1.22758	1.4941091569816199e-26	6.47328680919791e-28
PDE_05594	58.7	17.2733333333333	-1.48494	2.3942497275643297e-25	1.06718854818281e-26
PDE_05600	39.6666666666667	227.77333333333303	2.79672779314471	7.28860200651235e-95	6.695891601763638e-97
PDE_05606	8.16333333333333	148.293333333333	4.46260815571255	1.1792455509579797e-78	1.3508426975927899e-80
PDE_05607	63.7633333333333	13.243333333333302	-2.10302	3.8527652456397706e-05	7.9528555597872e-06
PDE_05608	29.9033333333333	58.34	1.30615583192259	3.3711944346881295e-31	1.1776430598661e-32
PDE_05633	687.293333333333	269.826666666667	-1.0911	9.01881906254795e-07	1.4760299316385e-07
PDE_05635	2488.6266666666697	1139.54666666667	-1.07188	3.3767718412645195e-07	5.2622031415418494e-08
PDE_05642	4.15	33.86	3.2871855875200997	9.20441403390068e-10	1.0971803504173299e-10
PDE_05650	281.586666666667	112.55	-1.10376	2.9020186976034897e-07	4.4960389485384695e-08
PDE_05655	10146.4	2969.45666666667	-1.5514	2.6295623702167005e-14	2.13495075796295e-15
PDE_05656	23.8433333333333	50.9966666666667	1.3679124784001002	1.0654807454851401e-14	8.459073628667308e-16
PDE_05682	1.07	3.57	2.0121563012421397	0.000692737531318154	0.00018502856824932
PDE_05686	0	30.44	10.8219220044595	2.8752695215985797e-18	1.8501150270118398e-19
PDE_05688	23.1333333333333	36.12	1.22389897718683	1.74897874900713e-22	9.005742906308679e-24
PDE_05689	11.716666666666699	0	-9.89805	2.87927969181046e-15	2.18244370241157e-16
PDE_05698	57.37	299.67666666666696	2.79567828087292	3.133570910043479e-125	2.0257858894462794e-127
PDE_05706	13.936666666666698	0	-10.3672	0.00124952880238498	0.000354720493633845
PDE_05710	288.93	106.55	-1.15761	1.6270068988739997e-23	7.824100318958569e-25
PDE_05711	1211.57	275.936666666667	-1.87135	4.815898566584539e-22	2.5234718586390598e-23
PDE_05715	36.2366666666667	636.873333333333	4.4074241994416505	2.7043661446939394e-134	1.6562977408809397e-136
PDE_05723	45.1566666666667	11.813333333333302	-1.67549	0.0022493541125778	0.000679372802744093
PDE_05727	269.34	97.7866666666667	-1.18958	4.01568506164825e-21	2.227140745317e-22
PDE_05733	41.61	71.7633333333333	1.05808791858777	2.74478441024371e-17	1.85538335999235e-18
PDE_05736	132.263333333333	224.673333333333	1.17828141539558	9.87692113914151e-11	1.07316439279773e-11
PDE_05738	15.603333333333302	2.9766666666666697	-1.9429	4.865166307169651e-15	3.76875194260732e-16
PDE_05741	0.27333333333333304	0.693333333333333	1.61828348604927	0.0030225718452066698	0.000946846255694775
PDE_05751	7.5066666666666695	0	-10.2295	0.0221852657617156	0.00883938285368118
PDE_05757	64.7266666666667	23.7566666666667	-1.17277	2.11446753113341e-15	1.5827929800930601e-16
PDE_05787	16.83	48.9633333333333	1.82169606519234	2.7655597646187e-12	2.6598555975917604e-13
PDE_05796	41.52	7.19666666666667	-2.35292	2.88800202362064e-06	5.10321782102865e-07
PDE_05799	14.4466666666667	28.393333333333302	1.25518975668297	0.00054080644938317	0.000140890599323255
PDE_05810	0.893333333333333	3.88	2.42604270381449	2.47832648703274e-11	2.58036034376325e-12
PDE_05812	0.256666666666667	23.4933333333333	6.80841554604216	1.11045335270653e-79	1.2342568738260197e-81
PDE_05822	58.1266666666667	111.793333333333	1.2205458097739499	4.50952350111095e-16	3.2528716646326e-17
PDE_05828	125.74	420.19	2.01043043595242	6.361338467689519e-82	6.781964568025569e-84
PDE_05832	31.1533333333333	81.8833333333333	1.6682034720516101	7.30395212549039e-43	1.86388706843069e-44
PDE_05896	11.476666666666699	1.06	-3.22209	0.00188119949282592	0.000557937696919561
PDE_05907	83.9866666666667	297	1.75663554870544	1.63519331443702e-23	7.88201382143284e-25
PDE_05910	23.16	128.82333333333298	2.8068996964141397	4.121203979239639e-126	2.6175277627018194e-128
PDE_05911	36.7033333333333	269.28	3.15788173398814	1.06513276329803e-32	3.46708747948889e-34
PDE_05913	1.23666666666667	3.9366666666666696	1.97471938789803	1.11119086847781e-07	1.6434080667971597e-08
PDE_05940	4.19	1.14	-1.61172	0.0129346557159935	0.00479227489064783
PDE_05941	70.8166666666667	12.443333333333301	-2.24127	4.51563563849434e-23	2.25346453548544e-24
PDE_05942	19.73	7.10333333333333	-1.21122	0.0357937033460417	0.0152197645439654
PDE_05950	0.253333333333333	1.33	2.67132566127636	0.00194605211917825	0.000579599962000916
PDE_05955	4.12	10.0833333333333	1.57073951289702	1.49528128962984e-08	2.01643354130643e-09
PDE_05963	22.356666666666698	51.993333333333304	1.07305584392684	6.291843413514849e-32	2.1336749241702897e-33
PDE_06004	67.8833333333333	15.823333333333302	-1.77407	1.1053460747322098e-31	3.78603282941055e-33
PDE_06005	33.1766666666667	10.206666666666699	-1.42541	3.77642141588233e-18	2.44565796582603e-19
PDE_06011	120.11	305.033333333333	1.61068539590565	1.02511956661956e-07	1.5068106593387198e-08
PDE_06030	65.0266666666667	18.303333333333303	-1.56503	4.28983149023739e-12	4.16965587743387e-13
PDE_06031	39.5633333333333	8.43	-1.95459	1.3377910209288599e-27	5.61395801002242e-29
PDE_06034	61.55	1452.42333333333	4.82963752752383	0	0
PDE_06035	123.496666666667	2700.8766666666697	4.70422900039143	2.6153075476391093e-156	1.0678356778383596e-158
PDE_06050	3.22	0.7766666666666671	-1.7889	1.73066382194082e-05	3.39380486348609e-06
PDE_06054	19.2	43.7533333333333	1.45186426648386	5.33587114383784e-12	5.2469096991124e-13
PDE_06055	312.79	85.1033333333333	-1.50978	3.3038017438785804e-09	4.1630075280130503e-10
PDE_06058	24.7966666666667	4.9533333333333305	-2.06757	2.6811866421494103e-07	4.1234990209307005e-08
PDE_06059	57.6266666666667	103.11	1.18106700488449	1.9723702657247197e-54	3.7134338676454897e-56
PDE_06062	68.6433333333333	133.61666666666702	1.2253185709966599	6.769620541946811e-05	1.4726247249012101e-05
PDE_06064	1.48333333333333	5.09333333333333	2.03686580101258	0.00621220147370399	0.00209609837634903
PDE_06069	50.1766666666667	169.76	2.03268362241591	5.307532574696629e-25	2.38980427827443e-26
PDE_06071	24.0233333333333	65.69	1.70600972482025	4.56554879781851e-40	1.25310514809128e-41
PDE_06073	5.83333333333333	23.0666666666667	2.24036801514708	3.54832784360703e-07	5.53759681615433e-08
PDE_06074	51.9866666666667	119.24	1.4390177317412	2.75682669929309e-09	3.45502268653608e-10
PDE_06076	129.393333333333	52.6366666666667	-1.03226	2.79963126518324e-07	4.3247111071561495e-08
PDE_06082	0.0733333333333333	0.75	3.63054584873437	0.00545402105445117	0.0018235742393696301
PDE_06091	1.32	6.66	2.6106412067432596	1.67340459566605e-19	9.98311009776959e-21
PDE_06094	0.31	0.796666666666667	1.6117838895047802	0.00013687765195159	3.15764028660013e-05
PDE_06117	44.5166666666667	143.636666666667	1.9696609804450402	1.06093555304423e-17	6.95498184937696e-19
PDE_06132	14.086666666666698	4.4	-1.40621	1.56550079591537e-08	2.1164533840661397e-09
PDE_06154	2.11666666666667	8.24	2.2339340876463	9.136532935090371e-13	8.44536048780611e-14
PDE_06162	8.49333333333333	2.54	-1.46407	8.5254840529926e-06	1.60028083335633e-06
PDE_06164	40.426666666666705	117.45	1.8979599604113702	1.1085649193016598e-44	2.6654844379261997e-46
PDE_06166	8.65	17.59	1.29789867753353	4.58731375547293e-06	8.277663814174241e-07
PDE_06168	33.91	11.48	-1.3255	0.0060218541776443394	0.0020270912100769397
PDE_06171	222.56333333333302	71.21	-1.12866	7.84949024487329e-12	7.861063724875941e-13
PDE_06173	33.4733333333333	83.24	1.5852283047104498	2.1811518613847603e-23	1.05878756569432e-24
PDE_06177	24.0966666666667	4.33333333333333	-1.59528	2.4271280920882005e-12	2.32885376648136e-13
PDE_06181	53.506666666666696	115.07666666666701	1.6727992520980701	3.970472266649089e-52	7.835569631359218e-54
PDE_06195	96.1933333333333	31.83	-1.36848	0.0065026283544989604	0.00220589332066535
PDE_06197	7.61	14.09	1.1510940898482802	1.3833333478204199e-11	1.41204492802356e-12
PDE_06209	58.4166666666667	192.67	1.9598780862433898	2.05645965585212e-23	9.959263616296421e-25
PDE_06210	429.59	833.38	1.20713880218668	4.67677734693316e-08	6.646253845647321e-09
PDE_06239	17.8166666666667	48.0666666666667	1.69585461527989	9.002022102951859e-05	2.0021509973787697e-05
PDE_06243	0.123333333333333	0.49	2.2719402822407795	0.0241184059028376	0.00970535376468955
PDE_06247	31.22	7.55333333333333	-1.78293	1.49719055949481e-08	2.0216634855834497e-09
PDE_06260	5.97333333333333	0.1	-5.82963	1.48137947716436e-06	2.51516964649546e-07
PDE_06265	22.803333333333303	0	-10.8627	0.0144038035126976	0.00543021922152736
PDE_06280	8.62666666666667	0.6566666666666671	-4.1932	2.1353710603948002e-14	1.72437812748225e-15
PDE_06291	41.716666666666704	8.32	-2.04417	2.4507608672546795e-58	4.0859912383626894e-60
PDE_06305	34.32	71.5633333333333	1.25501305861139	1.9775459707192e-09	2.44698044012095e-10
PDE_06308	68.92	19.79	-1.52946	2.09939678973581e-09	2.6048997254972997e-10
PDE_06319	9.7	3.36666666666667	-1.25244	0.00154442363799446	0.000447544787918322
PDE_06321	9.23666666666667	0	-10.2584	0.0217408535615376	0.00864998460858273
PDE_06335	12.52	41.8433333333333	2.01535555816492	2.7887521823854697e-27	1.18609738958212e-28
PDE_06337	24.283333333333303	42.02	1.06989077427473	0.00041769059848837796	0.000105547766069197
PDE_06340	1.51	0.21333333333333301	-1.95432	0.00048562070171470997	0.000125295602207915
PDE_06344	11.516666666666698	3.49	-1.45426	0.000611511398239378	0.000161438047894901
PDE_06347	144.953333333333	18.266666666666698	-2.7199	2.1332950638729396e-29	8.05701776420198e-31
PDE_06350	17.51	5.85333333333333	-1.33454	0.00141260054786091	0.00040573463105732997
PDE_06352	23.42	72.3166666666667	1.4069521391623998	3.7510030968036603e-13	3.31408802587054e-14
PDE_06353	1.8566666666666698	0	-6.27991	0.000310563753802443	7.60118612573065e-05
PDE_06357	18.5666666666667	35.68	1.10366146155181	2.42690648596446e-12	2.32588860229099e-13
PDE_06375	25.766666666666698	44.4466666666667	1.06483777318716	0.00348083118833516	0.00110698090644117
PDE_06376	109.2	357.78	1.9900383891619098	4.27056945090987e-32	1.4433817583885e-33
PDE_06377	5.74	10.2166666666667	1.1157604994758001	1.46365450164005e-06	2.48009507253061e-07
PDE_06389	429.383333333333	167.943333333333	-1.02631	6.55799550714502e-07	1.0546940715812199e-07
PDE_06391	1880.0233333333301	766.5466666666671	-1.19971	5.66305456000992e-10	6.64125940234803e-11
PDE_06397	1.5766666666666698	4.57666666666667	1.8082184770165102	0.0134911199735052	0.00503411417861314
PDE_06409	2.05	10.22	2.68462822658921	1.07421634457616e-46	2.4628499261692298e-48
PDE_06410	10.1766666666667	26.396666666666697	1.6596930354622002	2.42567230759364e-24	1.10595470982493e-25
PDE_06411	4.03666666666667	42.96	3.72614872879428	1.6399535079889498e-05	3.2047634050867297e-06
PDE_06415	3.37	116.523333333333	4.673687318338519	0	0
PDE_06425	2.4433333333333302	0.673333333333333	-1.57617	0.0301419602704134	0.012532655818456999
PDE_06433	29.5233333333333	8.78	-1.59933	2.2469311149095396e-15	1.6921427473062598e-16
PDE_06434	8.35666666666667	0.886666666666667	-3.01396	0.0008446360767791019	0.00023048592500062598
PDE_06435	10.03	59.47	2.42557372109642	2.0006439869601098e-73	2.6321277360482297e-75
PDE_06439	50.3333333333333	15.933333333333302	-1.38736	4.33840386785306e-12	4.231629042025221e-13
PDE_06440	7.88333333333333	2.4766666666666697	-1.40293	0.0326345562916907	0.0137356060336241
PDE_06454	14.476666666666699	28.233333333333302	1.25375055550072	0.0015729016111695	0.000456722864338697
PDE_06466	7.08	11.353333333333302	1.1379784855360902	0.000497501495679103	0.00012876243769306
PDE_06472	194.013333333333	80.5566666666667	-1.00258	1.55724134489872e-10	1.73085688783118e-11
PDE_06473	131.993333333333	51.0166666666667	-1.11971	4.73830294968131e-07	7.50755270580106e-08
PDE_06477	17.5266666666667	0	-8.36019	5.40697847583197e-08	7.726883157024251e-09
PDE_06499	13.956666666666699	0	-9.88357	7.27237072123687e-07	1.1770072608829599e-07
PDE_06504	27.106666666666698	49.116666666666696	1.3670783232855401	3.1932729329440294e-32	1.0720299287188699e-33
PDE_06507	10.4333333333333	0.23666666666666697	-5.62712	2.7924215518212105e-05	5.6184142371904504e-06
PDE_06508	0.0633333333333333	1	4.32075466516279	0.00279387473188997	0.000866966231876031
PDE_06517	8.58333333333333	35.5533333333333	1.81883444148601	8.13038152386225e-30	2.9853121532789397e-31
PDE_06521	14.6166666666667	5.05	-1.27637	0.000591320650819813	0.0001554589167064
PDE_06522	1169.87333333333	561.74	-1.03325	0.00672949723581925	0.00229277642014302
PDE_06527	298.066666666667	50.82	-2.30051	2.33718575636533e-23	1.13718122885417e-24
PDE_06533	16.876666666666697	7.01333333333333	-1.3847	2.4120557568972097e-13	2.09827238918017e-14
PDE_06535	1.96333333333333	3.83666666666667	1.41596642666774	1.1688553814990501e-08	1.5550270641923402e-09
PDE_06562	167.11666666666702	327.82333333333304	1.25100536857051	3.29329727445306e-08	4.5979913177404e-09
PDE_06566	12.08	20.483333333333302	1.04395533180654	6.288163691097951e-12	6.21898461907385e-13
PDE_06568	11.176666666666698	0.0166666666666667	-8.76567	1.66510720804586e-11	1.7034441438781498e-12
PDE_06569	0.2	3.35333333333333	4.745517114139861	1.0817662918927e-06	1.78883435814853e-07
PDE_06575	64.42	26.2633333333333	-1.01113	5.73592854382918e-16	4.16354119093873e-17
PDE_06576	379.703333333333	101.803333333333	-1.62129	3.4772827866249397e-35	1.03328580026736e-36
PDE_06579	30.163333333333302	85.25	1.76073918257323	2.00776463262976e-12	1.91280740774526e-13
PDE_06580	5.7033333333333305	11.956666666666699	1.34522234740091	5.05200113599273e-08	7.196680760810781e-09
PDE_06596	64.3866666666667	25.42	-1.07647	6.179213856447761e-07	9.9027210833171e-08
PDE_06610	125.876666666667	496.62	2.2226960694782205	4.13680805196528e-17	2.81511265870383e-18
PDE_06628	2.0566666666666698	6.31666666666667	1.77895908728153	1.10817146405777e-06	1.83626914935739e-07
PDE_06645	35.783333333333296	14.096666666666698	-1.09508	0.0177063916974048	0.0068459894858175
PDE_06657	35.41	0.6033333333333329	-5.70862	0.00954389827575555	0.00340211775895426
PDE_06658	84.40333333333331	144.983333333333	1.08950447120584	7.565847471436879e-35	2.2825398972464702e-36
PDE_06678	30.283333333333303	147.983333333333	2.56192451090707	3.4987701103791694e-27	1.49204668424925e-28
PDE_06679	22.0633333333333	0	-11.1724	5.03879885309276e-13	4.52046035249674e-14
PDE_06680	95.2833333333333	451.78	2.35601104351959	5.385295641970488e-196	1.4048066209064495e-198
PDE_06684	9.11666666666667	62.19	2.90752021147995	0.00100966866442717	0.00027964283526496096
PDE_06687	116.883333333333	46.2166666666667	-1.07045	6.26605183067527e-09	8.20833601500504e-10
PDE_06701	22.6833333333333	5.11333333333333	-1.86627	5.394033368980429e-13	4.8697409115440904e-14
PDE_06706	354.07	899.326666666667	1.7830120892597199	2.3092720289782194e-79	2.5929219787778595e-81
PDE_06717	34.8	85.96	1.70337135355459	1.4635994458757e-39	4.0503375841405293e-41
PDE_06720	13.24	3.7733333333333303	-1.5466	0.00032839859481443	8.09729551011195e-05
PDE_06725	0.33333333333333304	2.2133333333333303	3.02744431696526	7.94317693192542e-09	1.0495407877614998e-09
PDE_06737	3.2333333333333303	6.25	1.22757488795255	0.00141966912655323	0.000408172988069913
PDE_06741	0.03	0.32333333333333303	3.7338037521008904	0.0449066752142969	0.0197666787463634
PDE_06765	1.04666666666667	1.98333333333333	1.22478364296125	0.0056254282635159	0.00188343702323908
PDE_06770	20.6133333333333	7.16333333333333	-1.22208	1.82586504075621e-11	1.8761866019338998e-12
PDE_06772	1.3966666666666698	2.40333333333333	1.06103280101557	0.0190210524073933	0.00742332327706028
PDE_06787	40.0166666666667	16.033333333333303	-1.0695	0.0391223559785452	0.0168567347581369
PDE_06789	14.563333333333302	27.62	1.22181633918401	2.64688124299796e-11	2.76185861807658e-12
PDE_06793	81.4133333333333	32.41	-1.07107	0.000522172629727352	0.000135680786515296
PDE_06800	2665.17333333333	740.67	-1.58578	3.56223629073752e-20	2.0604973440808997e-21
PDE_06801	1.18	0.146666666666667	-2.7732	0.0337118329859431	0.0142234341281284
PDE_06802	6209.38666666667	1175.51	-2.21918	7.752969668082321e-13	7.0609443614269e-14
PDE_06806	14.7	3.86	-1.66724	0.0019373126676055302	0.000576777333839685
PDE_06811	124.023333333333	42.87	-1.274	2.2829936690346602e-08	3.1304744764238397e-09
PDE_06819	54.1666666666667	21.5766666666667	-1.07851	0.00119755811801258	0.000338472817294697
PDE_06823	91.0133333333333	38.2033333333333	-1.01143	2.6236419442292802e-06	4.62120442257919e-07
PDE_06836	10.826666666666698	32.76	1.8723631429706	0.0279110515272566	0.0114797912348101
PDE_06861	9.63333333333333	0	-10.1526	4.55141759916392e-14	3.7683280564700705e-15
PDE_06868	11.886666666666699	311.58333333333303	5.006271384562179	0.0104794829579677	0.0037772254554180795
PDE_06879	70.72	15.476666666666699	-1.92372	8.87590178125994e-09	1.17580279919605e-09
PDE_06884	15.03	4.63	-1.24952	1.0474121152844e-13	8.94523446534144e-15
PDE_06891	5.17333333333333	1.79	-1.26208	0.00169410836853811	0.00049610840507717
PDE_06894	24.443333333333303	8.27333333333333	-1.28444	4.64984777506895e-13	4.1556992704483807e-14
PDE_06899	0.676666666666667	5.33	3.26693962049213	9.149651838509959e-17	6.3612754644511795e-18
PDE_06904	6	0	-9.6983	0.0312213634439852	0.0130593612772391
PDE_06915	0.27333333333333304	1.4433333333333302	2.67739916456001	0.016277587249792	0.00620863399354095
PDE_06929	303.35666666666697	19.4566666666667	-3.49803	5.264300086618718e-60	8.358875038296699e-62
PDE_06961	5.55666666666667	16.56	1.82075023807662	0.009159575144876309	0.00325369052441336
PDE_06965	119.4	55.3066666666667	-1.01084	6.927171339942059e-12	6.88238867391317e-13
PDE_06982	39.893333333333295	69.17	1.08359435258397	4.91681434074381e-10	5.73265866199913e-11
PDE_06984	69.84666666666669	17.876666666666697	-1.70463	0.0252763205269175	0.0102085717813716
PDE_06991	133.193333333333	348.576666666667	1.9263179878277998	3.51055678352771e-44	8.60020715937378e-46
PDE_07006	92.6233333333333	17.4	-1.22494	1.7556621764001197e-26	7.62638781400982e-28
PDE_07013	19.64	7.86333333333333	-1.0626	4.95794621529434e-12	4.86403932883022e-13
PDE_07019	0.0733333333333333	4.823333333333331	6.22877088849908	0.000843503351581809	0.00023008115691893502
PDE_07032	57.756666666666696	125.616666666667	1.41237560457522	2.5654184855417297e-58	4.306248563685789e-60
PDE_07043	2.84	0.883333333333333	-1.56058	0.00132899722580127	0.000379621437356474
PDE_07050	5.18333333333333	80.4833333333333	4.96428787025361	0.00013351046005748702	3.07390534100826e-05
PDE_07052	176.30333333333303	331.913333333333	1.1450941624009	2.5826468542123798e-23	1.2637266823326499e-24
PDE_07056	3.99333333333333	0	-8.11715	1.13064501043995e-07	1.67346233256679e-08
PDE_07080	6.57666666666667	2.5	-1.12372	0.00043991456122933396	0.000112011816939986
PDE_07099	2.2266666666666697	4.48333333333333	1.3112108445958899	0.0208174640409655	0.0082282933177685
PDE_07104	134.15	8.34666666666667	-3.58404	1.5840150873455397e-71	2.1917867829891798e-73
PDE_07106	1501.20666666667	3896.22	1.61077429041647	1.1697223531959398e-83	1.2338003725442096e-85
PDE_07169	1.36	0	-5.74291	0.0364250742512691	0.0155499579768376
PDE_07171	6.66	11.703333333333301	1.09148629205342	0.000286491928208152	6.96002847024908e-05
PDE_07176	0.45	0.91	1.3431554919853899	0.0337017027913085	0.0142153377204124
PDE_07177	9.723333333333331	3.27666666666667	-1.30401	0.0012919527842996	0.000368375785383825
PDE_07179	134.203333333333	55.12	-1.02191	1.2766055780846101e-08	1.7041678183118802e-09
PDE_07199	24.7933333333333	0	-11.4903	0.00920050489742537	0.0032713601966007197
PDE_07202	1821.29333333333	6996.56666666667	1.91716607316147	2.93519192918214e-09	3.6852188563055803e-10
PDE_07243	3.14666666666667	0.996666666666667	-1.38201	0.0263552905855689	0.0107399976266246
PDE_07257	307.67	85.8	-1.37583	2.2382512017723597e-32	7.43799027015201e-34
PDE_07258	0	32.05	11.2574324553261	1.11451888942029e-19	6.6110171165567505e-21
PDE_07262	75.48	10.9466666666667	-2.51181	4.415088688582179e-65	6.509714523258288e-67
PDE_07263	150.67666666666702	309.776666666667	1.24570461604871	1.9099409555628796e-24	8.68647298605778e-26
PDE_07272	32.1366666666667	8.696666666666669	-1.63108	5.78868966428136e-05	1.24676439519908e-05
PDE_07276	7.44666666666667	13.67	1.1631081412981599	3.8668271302483794e-15	2.9822416338538103e-16
PDE_07293	32.2666666666667	105.41	2.28314709433629	8.240241913308438e-102	7.009392576819018e-104
PDE_07295	35.59	0	-11.392	2.96572048828025e-20	1.7087286016177498e-21
PDE_07318	51.5333333333333	8.803333333333331	-2.28123	1.07421634457616e-46	2.4732439372684603e-48
PDE_07334	44.1533333333333	13.54	-1.42956	1.2269817735340399e-20	6.874549122443169e-22
PDE_07342	12.83	4.47666666666667	-1.2481	2.372688337619e-07	3.63021046551892e-08
PDE_07344	576.2966666666671	127.683333333333	-1.44064	9.67169757922068e-14	8.205092196049759e-15
PDE_07348	59.18	18.123333333333303	-1.43318	7.35791962777797e-15	5.774844484997571e-16
PDE_07370	32.48	8.35666666666667	-1.70975	2.21359200654396e-06	3.83618984461742e-07
PDE_07401	130.043333333333	424.873333333333	1.9862737913083601	1.2043061392024198e-27	5.0401379762469294e-29
PDE_07409	11.45	0	-10.0827	6.09223798152619e-15	4.7331099209997e-16
PDE_07416	36.316666666666706	3.38	-3.14476	7.270862947099231e-44	1.7977181835858396e-45
PDE_07417	8.47	2.75666666666667	-1.33565	6.374712884899251e-10	7.49753573963992e-11
PDE_07418	8.55	3	-1.23731	0.000812350244796076	0.00022038582120360802
PDE_07428	12.136666666666699	63.19	2.65873905951368	3.9512384885238503e-13	3.4999628666634e-14
PDE_07432	0.55	2.5633333333333304	2.37052416198071	3.56123215224381e-09	4.49950393285653e-10
PDE_07442	0.8433333333333329	1.9533333333333303	1.49299663046521	0.00799209046973494	0.00277008375587047
PDE_07447	20.073333333333302	36.34666666666671	1.11505777022745	0.00247508491371091	0.000755129683325662
PDE_07454	1347.82	393.58666666666704	-1.60334	7.4869488015389e-09	9.850131121453009e-10
PDE_07475	20.1866666666667	3.84	-2.14251	7.68294337830528e-07	1.2478138729424e-07
PDE_07491	52.91	106.87	1.2923551550324	4.19839938899074e-08	5.933090210595971e-09
PDE_07497	0.40666666666666706	2.16	2.68078402145239	4.58649724143273e-06	8.27098856059662e-07
PDE_07504	1.24333333333333	3.4833333333333303	1.76086916511789	0.000207330828763815	4.9193160232947795e-05
PDE_07508	5.18666666666667	0	-8.89427	7.361190873973969e-12	7.330300087727281e-13
PDE_07520	16.23	0	-9.9673	2.7138501831893395e-15	2.05300904183655e-16
PDE_07531	1.72	3.08666666666667	1.29643588017905	0.0033928317102848	0.0010763014963895401
PDE_07551	70.84	142.076666666667	1.30941660692152	1.27427161625111e-16	8.96051266956659e-18
PDE_07564	687.14	1534.43333333333	1.4031355307009097	5.513821537770369e-49	1.1694279545912e-50
PDE_07566	2.5766666666666698	28.106666666666698	3.63192994707879	2.6123095407650393e-105	2.1035950708213395e-107
PDE_07573	2.64	0.00333333333333333	-6.8087	1.19443408393578e-05	2.28266012411455e-06
PDE_07585	897.903333333333	344.446666666667	-1.11287	4.68714007653585e-12	4.58773039134676e-13
PDE_07591	30.2366666666667	9.18666666666667	-1.51282	0.0498418642219388	0.0222612295912436
PDE_07607	0.12	1.19	3.5793673338632703	0.0057132067705952605	0.00191476987718147
PDE_07611	41.356666666666705	6.10333333333333	-2.09323	4.2962145736431996e-41	1.15969044859599e-42
PDE_07617	75.8133333333333	24.266666666666698	-1.36195	1.0881913701105401e-09	1.30824866997524e-10
PDE_07621	39.3133333333333	91.9766666666666	1.4966450205133	2.9041216302219e-05	5.8596261542075e-06
PDE_07624	22.4033333333333	7.59	-1.30035	0.0129109410509249	0.00478101650575818
PDE_07626	23.55	56.3166666666667	1.06512000811659	2.05362845154958e-10	2.3122589964743303e-11
PDE_07636	20.3166666666667	93.41	2.46376995468057	1.80600547750669e-18	1.1429636570814698e-19
PDE_07643	0.37	1.37	2.17127070978313	5.06662886647349e-08	7.22326469905544e-09
PDE_07656	19.6366666666667	40.62	1.30189398237074	0.000121538444261819	2.77345298689781e-05
PDE_07666	10.876666666666699	1.3433333333333302	-2.75726	0.00042366549205216804	0.000107249787712424
PDE_07669	21.216666666666697	4.7033333333333305	-1.92385	0.00024946299437154	6.0062261469615004e-05
PDE_07677	30.396666666666697	12.373333333333301	-1.0914	0.0341367990628473	0.0144337061252461
PDE_07696	98.3966666666667	173.91333333333301	1.0945554798657	5.42737661859052e-10	6.352560587938551e-11
PDE_07700	143.6	240.71666666666698	1.02460499894013	1.24202526133085e-21	6.663014047969729e-23
PDE_07705	22.4	37.533333333333296	1.02163836185774	2.44155779250397e-06	4.2719609546042205e-07
PDE_07709	32.6666666666667	0	-10.4872	5.072084489683409e-17	3.47458209342041e-18
PDE_07720	5.81666666666667	10.3866666666667	1.11096941954596	1.1822635613411699e-05	2.25537859836208e-06
PDE_07721	33.5166666666667	95.0766666666667	1.7890133070335401	1.2973918091399498e-48	2.7810712479012296e-50
PDE_07722	428.52666666666704	1346.7766666666698	1.9241154121972701	6.906769895061889e-45	1.6450285561562901e-46
PDE_07728	90.31	256.113333333333	1.6978196880873	2.1998813662590296e-48	4.765536361069229e-50
PDE_07777	39.78	67.7366666666667	1.0175451750325402	3.35974274372886e-05	6.87419293374942e-06
PDE_07778	9.52333333333333	17.3266666666667	1.13752270901932	0.000807843891509356	0.00021898002730037
PDE_07780	56.9866666666667	11.98	-1.9843	4.89954986403302e-34	1.51148640469205e-35
PDE_07786	4.05333333333333	11.256666666666698	1.76388082824828	0.000405176784717574	0.00010188011020969301
PDE_07787	104.926666666667	1195.7633333333301	3.8492507265282403	1.0884010069752195e-157	4.197077717722309e-160
PDE_07788	991.636666666667	418.78666666666703	-1.00043	2.89480616492521e-08	4.015365702283689e-09
PDE_07789	542.226666666667	0	-10.3194	2.2214062081247895e-15	1.67040072131874e-16
PDE_07803	235.99666666666698	58.5733333333333	-1.74503	3.2786356561142e-07	5.10555376641124e-08
PDE_07807	26.89	10.45	-1.09736	0.000234634136101875	5.6256840616917795e-05
PDE_07821	1.78	7.75	2.4032448731217797	2.0241474700764497e-20	1.1593449839952498e-21
PDE_07844	1.6666666666666698	21.8433333333333	3.87909228748204	4.124477242929681e-28	1.68403289946091e-29
PDE_07855	3.35666666666667	5.7166666666666694	1.04419277768751	0.0205996048763526	0.00813037969307823
PDE_07867	80.7266666666667	19.6166666666667	-1.77578	2.3551084839265696e-17	1.58396204034077e-18
PDE_07868	1418.35	104.19	-3.51147	8.3059020322169e-38	2.31740036285058e-39
PDE_07869	1.24666666666667	0	-4.91236	0.0217368185775807	0.008644516932085379
PDE_07871	21.9733333333333	7.08333333333333	-1.33665	3.12198054768336e-17	2.11743718670143e-18
PDE_07874	86.8933333333333	153.943333333333	1.02860564639376	0.000155595497586906	3.6176791431684003e-05
PDE_07886	430.79333333333295	121.13	-1.37536	4.866937204184909e-50	9.991103935096608e-52
PDE_07902	89.1233333333333	208.513333333333	1.50163805422402	3.5155824658932003e-12	3.4091221598488e-13
PDE_07909	9.98666666666667	0	-10.6847	0.016356784393717	0.00624255182997139
PDE_07927	422.51	58.97	-2.27276	1.4114546168969397e-71	1.9370081506694998e-73
PDE_07932	3.68	1.30666666666667	-1.34196	1.0398616343785001e-05	1.97503371974926e-06
PDE_07933	323.956666666667	43.5933333333333	-2.62402	3.52234470431806e-77	4.274593210412079e-79
PDE_07934	11.23	1.46333333333333	-2.65837	4.969587037573289e-19	3.04363956026945e-20
PDE_07936	49.366666666666696	103.903333333333	1.17496187053711	6.9101587617592406e-12	6.85764876549772e-13
PDE_07938	65.2533333333333	15.923333333333302	-1.63487	1.08422844046635e-08	1.4412109926579998e-09
PDE_07945	1476.35333333333	2013.35	1.05232782811385	4.44184110611071e-28	1.81865105966425e-29
PDE_07946	11.29	25.4766666666667	1.4469984632439	1.820757258426e-07	2.7423904266640897e-08
PDE_07947	17.4366666666667	0	-9.79437	1.03718809360584e-14	8.22268886730731e-16
PDE_07950	137.423333333333	126.536666666667	1.09218862931217	5.42714411490618e-19	3.3300271817673097e-20
PDE_07951	4.18333333333333	427.49	6.95863945259501	2.582461597871359e-124	1.6987951987812094e-126
PDE_07956	7.09	0	-8.89563	1.7019433404097803e-11	1.7449889755363998e-12
PDE_08002	138.286666666667	48.1266666666667	-1.35057	0.00662861906763131	0.002252392279304
PDE_08004	89.05	202.43666666666698	1.4494424493724298	3.32301646541176e-16	2.37815967979451e-17
PDE_08011	40.2966666666667	118.46	1.8252098658244398	3.0877435567381393e-25	1.38680554436691e-26
PDE_08014	35.863333333333294	163.583333333333	2.46697599743703	5.717495112912658e-149	2.658696831455359e-151
PDE_08025	4.4533333333333305	15.996666666666698	2.12166617329102	7.2345486457864e-21	4.02876645693674e-22
PDE_08033	737.5733333333329	299.66	-1.03216	5.9627885136784e-09	7.78401903055897e-10
PDE_08035	398.33	101.27	-1.58985	3.8888127467593994e-73	5.160384386649079e-75
PDE_08036	44.2333333333333	17.426666666666698	-1.06824	2.65727682623054e-13	2.31460655840428e-14
PDE_08037	2.7666666666666697	0.793333333333333	-1.51557	5.4222718266473497e-05	1.159850818312e-05
PDE_08042	198.55666666666698	13.623333333333301	-3.58779	2.2940621104265296e-65	3.35640254332565e-67
PDE_08044	248.19333333333302	76.57	-1.42477	2.6093543869643604e-47	5.800538276568159e-49
PDE_08064	3.9766666666666697	1.24333333333333	-1.40006	0.00424811390110421	0.0013847203529288301
PDE_08069	71.95	21.0966666666667	-1.49756	8.246858822129719e-28	3.4139769423583396e-29
PDE_08070	2.69666666666667	0.8966666666666671	-1.32327	0.04962968068821799	0.0221608316739837
PDE_08077	167.01	499.256666666667	1.79536158525274	1.4762514060382597e-98	1.3059726627082296e-100
PDE_08078	92.2333333333333	327.77	2.20878529816521	2.59481921898833e-43	6.50397014173098e-45
PDE_08093	33.6766666666667	0	-10.4721	3.92850535603838e-17	2.6689063267177e-18
PDE_08103	11.78	20.926666666666698	1.11083839861426	5.74100256259537e-06	1.05027074214204e-06
PDE_08107	2.37	5.12666666666667	1.3939395412493203	0.00152873230966288	0.000442304198928209
PDE_08111	227.33666666666699	81.1666666666667	-1.21179	8.65659334228147e-21	4.840309082164869e-22
PDE_08115	7.48666666666667	0	-9.46113	0.036274625362782004	0.0154610459468453
PDE_08118	72.9933333333333	127.003333333333	1.5806195650297499	1.1996819888973596e-45	2.8437511135255497e-47
PDE_08119	12.9733333333333	179.24666666666698	4.06926807567451	1.16668828003816e-12	1.0916613712504099e-13
PDE_08122	272.83333333333303	45.56	-2.30725	7.720949811584208e-119	5.341702829835959e-121
PDE_08126	1142.2566666666698	426.3	-1.19208	1.2637048977652e-06	2.1197907948222e-07
PDE_08133	14.1966666666667	0	-22.7459	4.15019932183298e-08	5.85556079886609e-09
PDE_08138	1.14666666666667	5.51	2.56869334800611	0.0133705887172615	0.00497852362013944
PDE_08139	23.52	6.37333333333333	-1.57414	7.17572650960438e-20	4.19133395990275e-21
PDE_08144	3.7733333333333303	6.99	1.16278920663539	0.00792701237373573	0.0027448303024855602
PDE_08148	23.766666666666698	1.3833333333333302	-3.88637	0.0245697061741263	0.00990646540195292
PDE_08153	17.853333333333303	3.2133333333333303	-2.19002	2.22852853801484e-06	3.87218523334323e-07
PDE_08155	60.2466666666667	234.103333333333	2.51561228349474	1.3752557003327195e-208	3.4315101970420486e-211
PDE_08156	736.5666666666671	2654.53333333333	2.11435397427802	4.36842477410468e-34	1.34268244729768e-35
PDE_08157	32.8633333333333	131.416666666667	2.27881664412836	1.6320337091165396e-58	2.7024716063401993e-60
PDE_08159	225.69666666666697	474.68	1.30245786428985	1.7354047051833e-08	2.3599299552169397e-09
PDE_08160	71.97	180.64	1.6055980334579198	8.474916163629469e-20	4.96941324327598e-21
PDE_08178	57.44	2.20333333333333	-4.44404	2.8724611598269593e-68	4.072333503213909e-70
PDE_08179	2.18	4.87	1.44348336861643	0.0115377985376087	0.00420841103515363
PDE_08214	0	13.693333333333301	8.40361669750845	3.5135644247134802e-06	6.24846208228506e-07
PDE_08242	18.0433333333333	5.2566666666666695	-1.50431	4.27811654406974e-07	6.7201898758496e-08
PDE_08256	51.36	20.4733333333333	-1.05526	0.000430312720422654	0.000109127735382222
PDE_08258	0.12666666666666698	41.246666666666705	8.86275155768307	9.40150097080392e-22	5.000911824097809e-23
PDE_08272	84.32	31.19	-1.18625	0.0005392280969641139	0.000140418250043054
PDE_08292	20.59	7.80666666666667	-1.06268	8.32620492640715e-13	7.65855982229352e-14
PDE_08302	171.98	61.4566666666667	-1.33646	0.0094975060773987	0.00338450312977052
PDE_08305	79.3766666666667	18.5966666666667	-1.8217	1.64205742149285e-18	1.0336189961761699e-19
PDE_08311	24.106666666666698	2.58666666666667	-3.03281	0.000883079696233542	0.00024217837195108398
PDE_08329	1.77	3.73666666666667	1.3428570575973502	7.59343404497633e-11	8.18165174404844e-12
PDE_08331	54.5333333333333	200.383333333333	2.15105614137901	3.57572452730119e-15	2.7374549800706695e-16
PDE_08332	10.816666666666698	33.3033333333333	1.91505332243479	5.87618635905164e-16	4.2720148079302507e-17
PDE_08346	338.59	609.87	1.13164014733591	1.9612714840851998e-20	1.1211078915492098e-21
PDE_08353	3.75	13.36	2.0850693356683503	5.30763018010654e-05	1.13111456373145e-05
PDE_08354	46.883333333333304	96.5933333333333	1.31539324699649	7.48562839742714e-12	7.471195406301329e-13
PDE_08364	224.89	91.1	-1.20618	0.00704987138349429	0.00241175164797611
PDE_08372	61.38	15.253333333333302	-1.73091	4.0954223342893293e-07	6.419273750695079e-08
PDE_08384	24.806666666666697	38.7733333333333	1.00726345595486	3.7656018748513e-22	1.95604588712929e-23
PDE_08385	51.7	171.65	2.00599609700076	1.1177773240913599e-56	2.0030488511561197e-58
PDE_08415	26.896666666666697	6.9	-1.71585	2.0772942930416602e-29	7.798394136291121e-31
PDE_08418	5.2966666666666695	28.0133333333333	2.71609354099393	0.00024946299437154	6.0066909045115005e-05
PDE_08426	32.0833333333333	52.31	1.1257519115894399	8.99987076819289e-12	9.023347804335401e-13
PDE_08440	56.36	0	-11.5232	1.68118701265356e-20	9.51471384046873e-22
PDE_08442	4.57	0.5	-2.91293	4.52772129708521e-07	7.13604125597461e-08
PDE_08446	12.47	63.27	2.62035207099597	1.6823557040396497e-29	6.277589051026939e-31
PDE_08447	14.26	28.146666666666697	1.2591962338618101	6.05166450651561e-14	5.051633295673689e-15
PDE_08456	17.9933333333333	5.43333333333333	-1.45765	6.59962455389097e-06	1.21857647428088e-06
PDE_08465	189.046666666667	20.8333333333333	-2.91601	1.70734854102593e-29	6.39021230053937e-31
PDE_08470	204.78	32.88	-2.32581	6.086564935327268e-147	2.968382581593199e-149
PDE_08479	7.70666666666667	21.95	2.52015478238614	8.57188526791403e-34	2.69299333017147e-35
PDE_08481	5.86	48.2533333333333	3.32913102495594	4.124477242929681e-28	1.68341460913051e-29
PDE_08484	0.25	3.62333333333333	4.09208843626166	0.000163632222617201	3.8138166891045505e-05
PDE_08488	398.24	1406.2333333333302	2.11235866101723	1.19636431623243e-41	3.17510774638073e-43
PDE_08497	823.866666666667	295.653333333333	-1.29798	0.00501381495003846	0.00166785973102674
PDE_08506	11.09	30.126666666666697	1.76846850488416	1.70151967863273e-37	4.78594624363068e-39
PDE_08534	5.13666666666667	0	-6.93781	0.0007815154829976651	0.000211045521721384
PDE_08543	12.006666666666698	34.33	1.7941320856731697	4.652151925939739e-53	9.075310550772778e-55
PDE_08549	3.28	6.80666666666667	1.32196258724834	0.00112227333112365	0.000314521651492177
PDE_08551	16.2733333333333	46.866666666666696	1.78822398570079	2.6659889551248e-08	3.6737853923972293e-09
PDE_08556	4.17333333333333	0	-8.67103	0.00048562070171470997	0.000125301927685263
PDE_08567	115.29	37	-1.4294	2.1271820540194102e-07	3.24011058018382e-08
PDE_08572	95.3533333333333	39.2333333333333	-1.02126	3.58844480700422e-10	4.14317433767755e-11
PDE_08579	39.48	67.6366666666667	1.06086049429206	2.10093159609667e-29	7.910959395532419e-31
PDE_08604	39.35	158.643333333333	2.2886631898589	4.0605881127632906e-49	8.520004546458078e-51
PDE_08605	126.18	316.86666666666696	1.59907216656411	1.5750269754570198e-27	6.64523119961453e-29
PDE_08613	1322.63333333333	522.776666666667	-1.06336	1.8355872188834096e-32	6.05824975269449e-34
PDE_08615	30.05	12.23	-1.0277	0.004319473855853929	0.00141043044470948
PDE_08622	15.3566666666667	2.57333333333333	-2.31795	2.04037886905731e-09	2.5293570419412896e-10
PDE_08631	135.336666666667	17.1166666666667	-2.72856	8.09740742159489e-15	6.373597312676481e-16
PDE_08633	246.19333333333302	646.973333333333	1.5784780065439499	6.79093729277785e-09	8.91132408726774e-10
PDE_08659	11.9733333333333	0.306666666666667	-5.08851	0.0007054515610592929	0.000188584476513185
PDE_08668	6.22	0.17333333333333303	-4.90804	0.0486426223980013	0.021641255435964
PDE_08676	37.74	112.346666666667	1.9425118560483798	3.58001868922849e-61	5.603295668748229e-63
PDE_08708	49.8866666666667	480.063333333333	3.5367505210551102	1.6467287537821197e-91	1.5688467201735094e-93
PDE_08711	61.8866666666667	121.18666666666701	1.23581162187653	8.568297901907329e-19	5.2962712447992495e-20
PDE_08732	56.4733333333333	152.01	1.69834309130881	9.731165715054521e-11	1.0540164747507199e-11
PDE_08733	2.54	12.523333333333301	2.5401232124102004	6.800916491590179e-29	2.6534141693399397e-30
PDE_08743	28.48	11.733333333333302	-1.01826	2.86529670233e-05	5.77803962429709e-06
PDE_08746	6.0066666666666695	10.8566666666667	1.17324749341815	2.3387452573700303e-17	1.57030417643536e-18
PDE_08749	9.21666666666667	2.92	-1.39066	0.0210934416005238	0.008351730138077409
PDE_08754	14.983333333333302	2.31666666666667	-2.41769	2.1740815285392698e-20	1.2501523590443599e-21
PDE_08758	73.0833333333333	28.106666666666698	-1.10514	1.79226145298138e-12	1.6973327812628399e-13
PDE_08762	36.27	12.91	-1.21029	8.184315353827309e-20	4.78973202061346e-21
PDE_08784	39.47	8.58666666666667	-2.00415	0.000576357635572469	0.00015117089856665902
PDE_08801	58.076666666666696	174.23	1.85783019977129	5.8312060449711996e-33	1.88487435955176e-34
PDE_08807	3.96	10.42	1.72091812094501	0.0012550994050666401	0.000356728945117046
PDE_08812	70.0866666666667	25.7066666666667	-1.17264	3.92417738995478e-10	4.5486098361503796e-11
PDE_08814	116.67333333333299	157.236666666667	1.01084735053725	3.47549326973774e-20	2.00638093943122e-21
PDE_08817	59.633333333333304	15.636666666666699	-1.67225	8.565841697864421e-08	1.25033892085193e-08
PDE_08820	21.95	174.263333333333	3.26482243814798	8.370804565236638e-73	1.1297785451549999e-74
PDE_08821	44.0933333333333	82.4166666666667	1.68932204783268	3.9185245945522594e-57	6.844196297618778e-59
PDE_08836	43.4166666666667	17.9166666666667	-1.00367	9.07400149516815e-06	1.70735720545355e-06
PDE_08848	19.97	47.0966666666667	1.48138257012198	5.11102068986658e-13	4.5910495478896796e-14
PDE_08849	0	212.073333333333	13.9909324118449	5.65877656903491e-29	2.19496607305199e-30
PDE_08850	13.81	0.23	-5.64995	0.00904857825884851	0.00320810430272887
PDE_08861	20.9866666666667	38.5133333333333	1.15451504727084	2.3659030021708e-13	2.0554402854291002e-14
PDE_08863	1.52333333333333	0	-6.29004	0.0140203798321879	0.00526658704822575
PDE_08870	72.1666666666667	127.48	1.2914567404080601	1.49574624010185e-46	3.4607262445364305e-48
PDE_08874	128.226666666667	39.01	-1.45458	3.4445491105800398e-19	2.0900916118411297e-20
PDE_08875	484.75	3703.1033333333294	3.1730562437236	1.1896018288626497e-54	2.2262028100526e-56
PDE_08878	187.48	336.35666666666697	1.8181312822324198	1.51500642478935e-31	5.206384787469339e-33
PDE_08891	0.64	1.33666666666667	1.3483333528880301	0.00131724410470506	0.00037573652300478796
PDE_08892	5.47333333333333	21.8433333333333	2.26823848881147	6.098842384760261e-23	3.0642930434941497e-24
PDE_08904	126.383333333333	17.88	-2.54696	4.640945709238159e-110	3.4739981491405095e-112
PDE_08905	43.5266666666667	15.983333333333302	-1.17795	6.70201270415775e-07	1.08165635454423e-07
PDE_08912	82.64	11.663333333333302	-2.56557	8.13038152386225e-30	2.98768698393033e-31
PDE_08917	233.603333333333	72.0866666666667	-1.10987	1.87451129294233e-16	1.3266360970806598e-17
PDE_08920	142.563333333333	253.64	1.18903947095304	1.80747462113836e-44	4.36647492687389e-46
PDE_08929	172.28333333333302	56.173333333333304	-1.49564	0.00022274000891582202	5.31524303911637e-05
PDE_08931	21.61	49.8966666666667	1.49224125637547	2.1794274442080597e-26	9.49189223744918e-28
PDE_08932	55.49	432.77333333333297	3.24004088717026	5.507674977348838e-170	1.8739962495232495e-172
PDE_08933	57.4033333333333	9.77	-2.27847	2.5513618975109497e-46	5.960990709847519e-48
PDE_08936	1.5866666666666698	4.07666666666667	1.6292968417178202	0.00176106502258025	0.000518113039420799
PDE_08947	105.18	330.593333333333	1.9134504632876	5.226572914989059e-34	1.6242270372088e-35
PDE_08965	31.003333333333302	67.2333333333333	1.36547461645622	9.41163032606069e-06	1.7762223956634899e-06
PDE_08968	14.493333333333302	30.0466666666667	1.3247131305914899	2.7590048835258697e-11	2.8851111518780197e-12
PDE_08969	11.176666666666698	27.8633333333333	1.57942063112077	1.21928911084618e-06	2.03975438187378e-07
PDE_08974	8.07666666666667	1.27666666666667	-2.42842	1.16889614674238e-06	1.9488231095738898e-07
PDE_08977	10.1833333333333	4.33	-1.06081	0.00394508057204723	0.0012711777140962
PDE_08981	2.03	11.183333333333302	2.8003464726215803	0.003908118383936479	0.001257938071182
PDE_08982	369.616666666667	88.9066666666667	-1.41237	9.70937388827607e-27	4.184600292100379e-28
PDE_08989	22.62	5.73	-1.43375	2.3231287770603603e-10	2.6295593960601602e-11
PDE_08994	232.16333333333301	34.8733333333333	-2.40837	5.571628282160449e-109	4.2970480116469395e-111
PDE_09002	34.3633333333333	12.6	-1.17061	8.14082304266842e-10	9.66705424256985e-11
PDE_09006	5.18666666666667	1.3633333333333302	-1.6512	0.00133530130545926	0.00038176328351440496
PDE_09008	4.4	0.123333333333333	-5.05098	1.76031619433214e-06	3.01471867238463e-07
PDE_09012	428.59	107.62	-1.71849	2.60889511571574e-40	7.10144978758964e-42
PDE_09023	51.1533333333333	69.9	1.21091197961775	9.21447785703592e-14	7.80675395169086e-15
PDE_09030	201.52666666666698	399.59666666666703	1.2477983773245702	7.32473067055074e-07	1.1863122828112099e-07
PDE_09043	325.076666666667	119.76	-1.23528	3.43507910584274e-08	4.7998383332179394e-09
PDE_09044	8.35333333333333	2.7	-1.34621	0.000801338292568633	0.000217034801253703
PDE_09053	19.646666666666697	132.363333333333	3.0356780399383396	0.00782208929385422	0.0027067250125381898
PDE_09054	100.116666666667	0	-13.5138	9.121740284909859e-29	3.56924169025054e-30
PDE_09079	77.9833333333333	155.786666666667	1.5864407022026799	1.7088528295463702e-42	4.41894573138904e-44
PDE_09081	13.483333333333302	108.693333333333	3.27592175567212	5.78208094931481e-07	9.24660784681171e-08
PDE_09084	199.43	454.39666666666704	1.4327137670283798	1.2136416052374301e-13	1.03786522666329e-14
PDE_09090	82.25	33.44	-1.02698	1.03838962476851e-10	1.12942684603947e-11
PDE_09092	2168.80333333333	771.4266666666671	-1.24736	2.90821615867098e-10	3.31820965818647e-11
PDE_09123	4.40333333333333	0	-21.6562	1.99223243667488e-07	3.01873940727872e-08
PDE_09135	152.123333333333	287.113333333333	1.07036528865216	2.8026564093231693e-23	1.3827328320920699e-24
PDE_09141	61.8633333333333	18.5666666666667	-1.45834	2.97374262763744e-32	9.94957553763235e-34
PDE_09142	96.8666666666667	652.346666666667	2.99248186280615	5.538513998622709e-50	1.1432568308373998e-51
PDE_09143	33.7466666666667	76.7033333333333	1.4598199397265499	6.28311144705771e-17	4.3184365849120695e-18
PDE_09160	561.6833333333329	134.96	-1.68555	1.8137851538247297e-24	8.228581847906199e-26
PDE_09166	4051.8866666666704	1698.2	-1.0306	3.3211631072415303e-05	6.78395685169785e-06
PDE_09178	23.713333333333303	4.11666666666667	-2.24892	8.05158112793498e-32	2.7395648614954004e-33
PDE_09181	30.943333333333303	10.536666666666699	-1.27246	0.000311773702442566	7.63787226126736e-05
PDE_09182	2	0.5466666666666671	-2.46539	1.8124316725515702e-06	3.11219411618813e-07
PDE_09198	0.05	0.23333333333333303	2.5559192618276803	0.000144409437980385	3.34121870795038e-05
PDE_09200	1.5666666666666698	2.86	1.13998942409267	0.0103782384060524	0.00373467065478961
PDE_09202	0.4233333333333329	1.09	1.63789121667378	0.0151482794644411	0.00573837511752673
PDE_09213	0.953333333333333	2.42	1.5694803987616799	0.0134829561571123	0.00502856888248043
PDE_09228	10.1433333333333	248.636666666667	4.89449549133195	2.004588073654039e-220	4.0923880374019086e-223
PDE_09229	2.08666666666667	21.1	3.6131106534171002	8.918904679424258e-51	1.8005727945304697e-52
PDE_09230	9.45	19.996666666666698	1.4031765566870702	6.75181141861257e-22	3.55318191928801e-23
PDE_09231	3.5233333333333303	12.0266666666667	2.04054830230093	4.23601311978633e-05	8.83043224925402e-06
PDE_09232	1.46333333333333	16.586666666666698	3.54601367199343	2.72096609070796e-28	1.09554606124683e-29
PDE_09233	1.21333333333333	15.813333333333302	3.97824385658764	2.0701397441344797e-42	5.400160385062151e-44
PDE_09234	5.85	99.1133333333333	4.35752177287008	5.787233986690759e-98	5.185340648163439e-100
PDE_09235	6.83666666666667	184.50333333333302	5.02962490086438	3.7907272024381094e-81	4.1273654466832094e-83
PDE_09236	9.17	73.79333333333331	3.25540026142456	1.33268964377475e-22	6.83198048073253e-24
PDE_09237	0.62	4.58666666666667	3.16629437006445	1.7512172598715997e-31	6.05785714257499e-33
PDE_09238	1.23333333333333	9.13	3.1564117176779103	6.534460143151229e-13	5.93637583607138e-14
PDE_09239	11.213333333333301	48.06	2.54362508311521	1.37385415728612e-42	3.5370862391283697e-44
PDE_09240	5.63666666666667	35.216666666666704	2.8967502103194906	7.750079170377812e-14	6.52212628379305e-15
PDE_09241	2.61	43.98	4.38944777590973	1.57822022444651e-13	1.3621703422976004e-14
PDE_09242	6.30333333333333	27.6733333333333	2.41348655502786	1.3497603379445599e-17	8.95553813879515e-19
PDE_09244	8.66	31.2266666666667	2.13228085002607	4.4108089069447e-35	1.3206913365468999e-36
PDE_09253	25.62	116.84	2.5022079617552	2.68243381034523e-44	6.5410374188978696e-46
PDE_09261	671.253333333333	198.80666666666698	-1.47892	4.484824057299239e-58	7.629846984177009e-60
PDE_09271	338.98666666666696	1072.93666666667	1.92076242993823	2.1962294934179797e-76	2.7399936971302896e-78
PDE_09272	0.3	0.863333333333333	1.79358377706278	0.024031723635622	0.00966774682267792
PDE_09274	0.0966666666666667	5.11666666666667	6.668249442325011	1.0132691419249901e-11	1.0216584633904e-12
PDE_09275	0	8.48333333333333	8.54107589067027	2.2402669594804797e-10	2.53068605153971e-11
PDE_09284	99.7033333333333	15.096666666666698	-2.44876	1.1524908072669199e-28	4.53571861315211e-30
PDE_09285	78.8833333333333	10.0866666666667	-2.69668	1.8828320708555303e-44	4.5698770915627e-46
PDE_09295	1.45	0.0266666666666667	-5.54142	0.0192525849554748	0.00753115181030197
PDE_09299	403.01	117.613333333333	-1.49814	1.70965963623762e-10	1.90608531521104e-11
PDE_09301	124.38	34.79	-1.55947	1.9812846676974498e-16	1.40444926540876e-17
PDE_09324	84.8966666666667	7.11	-3.30103	3.7964078377253095e-68	5.425285103248149e-70
PDE_09325	234.80666666666698	50.3	-2.1454	0.0169332358054898	0.00649712336735535
PDE_09331	48.8933333333333	91.4666666666667	1.18241563143749	3.53183218878632e-37	1.0014268426863799e-38
PDE_09343	28.4333333333333	0	-7.1543	9.243606088508129e-07	1.51491559463471e-07
PDE_09370	12.11	0.40666666666666706	-4.70911	0.00120012568222432	0.000339334617872885
PDE_09377	11295.5	3961.5366666666705	-1.23498	3.87855679742308e-18	2.51620107533855e-19
PDE_09378	15.736666666666698	5.52	-1.21145	4.739157988167109e-13	4.24626835732337e-14
PDE_09381	21.4066666666667	8.36	-1.09054	3.69349883339149e-05	7.59058623806893e-06
PDE_09388	24.19	5.7166666666666694	-1.83683	1.12253335799481e-14	8.950220604177741e-16
PDE_09403	6.26666666666667	10.5633333333333	1.03500208088583	1.50388547896508e-05	2.92009973912694e-06
PDE_09414	1.73	5.60333333333333	1.9656467959943202	0.000294672861106594	7.17548636492975e-05
PDE_09427	0.923333333333333	7.00333333333333	3.09557212098755	6.17321150601675e-23	3.10866043855216e-24
PDE_09429	550.4533333333329	195.88	-1.16017	9.27432271943727e-19	5.743200867429679e-20
PDE_09436	19.696666666666697	0	-10.6172	3.0157306803578997e-17	2.04195442460436e-18
PDE_09439	23.553333333333303	48.2833333333333	1.3947310472553602	2.65505751408525e-25	1.1864496547006799e-26
PDE_09440	19.79	6.05	-1.43544	1.92285025132648e-10	2.15903566838292e-11
PDE_09442	31.01	12.466666666666699	-1.03106	4.13887789824447e-15	3.1967515580180196e-16
PDE_09468	378.15666666666704	706.966666666667	1.04751948898208	6.2870388399142e-08	9.062976483532881e-09
PDE_09474	0.61	3.36333333333333	2.71913771129501	0.0117039707224548	0.004279641783962129
PDE_09477	10.853333333333302	18.51	1.0534950748326801	0.0256680654763241	0.0103900789026881
PDE_09480	4.36666666666667	14.81	2.12952668793028	0.0196337176219013	0.007700283036921241
PDE_09489	0	3.74	8.72928535684124	1.0643237996203301e-10	1.15884183694626e-11
PDE_09491	1.8033333333333301	4.7166666666666694	1.66823739939985	0.00464561460145843	0.00153167762804125
PDE_09495	4.51666666666667	0	-8.3667	3.11980560334561e-10	3.5737820793683397e-11
PDE_09496	25.84	104.073333333333	2.2747821345938197	7.96897055966804e-21	4.44678860764055e-22
PDE_09499	7.89333333333333	2.65	-1.31328	0.0009603588621438981	0.000264678692867151
PDE_09512	62.1766666666667	19.2633333333333	-1.41324	1.31018149694501e-07	1.9481092690199798e-08
PDE_09513	28.1133333333333	7.04333333333333	-1.7179	1.40667628699046e-18	8.82263793473659e-20
PDE_09514	8.49	40.41	2.53503579181899	3.57737729103991e-12	3.47310305220615e-13
PDE_09521	151.203333333333	43.1	-1.54221	9.11305784302318e-13	8.41332548964599e-14
PDE_09532	129.63333333333298	287.36666666666696	1.4532494541685501	2.5635575017439803e-09	3.20408343758859e-10
PDE_09534	9.61666666666667	0.706666666666667	-3.48919	8.6919180187246e-23	4.4065865423272094e-24
PDE_09535	7.0333333333333306	2.2266666666666697	-1.15238	5.52416790529328e-06	1.00621681477838e-06
PDE_09537	7.52	1.01666666666667	-2.60429	8.91659679627118e-15	7.02850717183675e-16
PDE_09541	7.05	2.1666666666666696	-1.41641	6.44518066666122e-06	1.1871354658793e-06
PDE_09557	68.0766666666667	23.8633333333333	-1.32679	0.0040788438536557	0.0013212178797823199
PDE_09563	82.4	9.81333333333333	-2.79266	7.9578065520437e-34	2.49104526297387e-35
PDE_09564	1.8166666666666698	0	-6.62556	1.52405598473816e-05	2.9642554709562597e-06
PDE_09571	903.7033333333329	1193.5133333333301	1.10216171538273	1.3942858562987801e-08	1.86916851780102e-09
PDE_09572	47.756666666666696	121.61	1.62586206583347	7.79331190899455e-13	7.12689244858509e-14
PDE_09583	8.09	1.21333333333333	-2.51614	0.00092175197409272	0.000253101618424546
PDE_09601	54.1933333333333	207.16333333333301	2.23179183555175	1.4242414963817397e-93	1.3245752830135196e-95
PDE_09603	0	6.57	7.16482552018713	4.35838854174627e-06	7.84974595020197e-07
PDE_09609	715.793333333333	210.363333333333	-1.50003	5.0687774710142605e-37	1.4487148947437798e-38
PDE_09616	364.93	121.473333333333	-1.3166	1.7704732996213198e-22	9.136501659608699e-24
PDE_09617	101.553333333333	69.9866666666667	-1.19858	5.54294490815401e-30	2.00544337722709e-31
PDE_09639	3.14333333333333	0.516666666666667	-2.34004	0.0196106679701126	0.007689018846850309
PDE_09646	51.273333333333305	95.0633333333333	1.1703551719762901	2.97894775713788e-42	7.804660677088009e-44
PDE_09658	33.4266666666667	325.336666666667	3.55427275160691	2.1703128402667395e-63	3.347652787527239e-65
PDE_09660	2.18333333333333	0	-23.3643	1.6504870368695e-08	2.23696496434054e-09
PDE_09665	3.55333333333333	6.49666666666667	1.14673102248862	0.000397405123782035	9.956537580067099e-05
PDE_09666	25.533333333333303	78.35	1.86464977911527	7.5289288950128e-12	7.522951521499691e-13
PDE_09668	0.4233333333333329	1.26666666666667	1.98402330904203	5.46163829574611e-06	9.93588275646678e-07
PDE_09672	21.753333333333302	4.05666666666667	-2.18781	0.00110985017225051	0.000310788258510435
PDE_09688	10.15	3.4433333333333302	-1.30662	0.0365010985430663	0.0155865527973965
PDE_09689	31.3166666666667	69.99	1.4384515324202298	6.03768069980429e-30	2.19813485838401e-31
PDE_09697	8.83333333333333	33.93	2.2222181450842	8.550113178989108e-49	1.8230932036406397e-50
PDE_09724	41.26	81.97	1.26053455716564	1.3033291058769202e-10	1.43976698324161e-11
PDE_09742	0.41	1.82	2.4172891571098103	0.00017249704090906699	4.03216968712245e-05
PDE_09743	0.86	2.5233333333333303	1.88347358297697	2.2226691386590402e-08	3.04523570318717e-09
PDE_09744	24.94	122.053333333333	2.5720648684759797	2.7322793357094396e-29	1.04432135208584e-30
PDE_09745	30.5833333333333	67.9	1.4242866567069798	1.7140954846683e-16	1.2092178648788499e-17
PDE_09746	0.573333333333333	2.1866666666666696	2.19741553724855	0.00425435801170664	0.00138723820842198
PDE_09747	0.146666666666667	3.5	4.86435277904273	3.16670463535872e-12	3.0564428316777503e-13
PDE_09758	191.80333333333303	680.54	2.13815543976271	1.8215546160219393e-186	4.958297695874627e-189
PDE_09759	186.31333333333302	1184.69666666667	2.94450010509881	4.4146103119105884e-220	9.513167282102895e-223
PDE_09760	388.643333333333	1539.4666666666699	2.24836011994194	2.28991219121312e-32	7.63563779308901e-34
PDE_09761	972.5466666666671	5321.55	2.72243091483545	2.9610402668402693e-84	3.0896643365011293e-86
PDE_09762	193.78666666666697	569.903333333333	1.8329481959441498	1.4457136056022596e-120	9.838132736320219e-123
PDE_09764	78.2366666666667	0	-12.6184	2.5922951883163596e-24	1.18780453224431e-25
PDE_09767	65.4	350.04333333333295	2.7039541609402997	2.1338553541413096e-85	2.1781442879972497e-87
PDE_09776	64.1633333333333	22.76	-1.22357	4.37194206705202e-14	3.60981493117146e-15
PDE_09789	17.266666666666698	28.98	1.02329105806493	0.000132770763006687	3.0508513763360302e-05
PDE_09792	116.83	220.37	1.1915842702226398	1.2578348175145199e-33	3.9659530369631096e-35
PDE_09793	13.103333333333302	35.5566666666667	1.7107079260176998	3.2090681859424806e-11	3.3921419409077798e-12
PDE_09794	44.4966666666667	552.476666666667	3.8758568419332597	1.1175267229291799e-135	6.590834704810829e-138
PDE_09795	1.84	29.676666666666698	4.16784907884783	2.91702095305482e-05	5.8922698393905295e-06
PDE_09796	6.323333333333331	12.543333333333301	1.26146116770334	3.1523400685276797e-07	4.90530857890437e-08
PDE_09797	1.12	10.4766666666667	3.50003332345821	3.0644304467045895e-24	1.41456639651669e-25
PDE_09804	31.056666666666697	30.856666666666698	1.04475767453396	7.00251507513816e-10	8.27562743370077e-11
PDE_09805	0	42.533333333333296	11.0815612712048	7.980000226196589e-17	5.52997633912455e-18
PDE_09811	1.8866666666666698	0.343333333333333	-2.21366	0.0139746579121822	0.0052462422240357395
PDE_09817	25.2566666666667	50.9733333333333	1.2121821559608201	0.0135789402805899	0.005073850183387621
PDE_09831	2909.30666666667	5192.88	1.1234982074701398	2.72191121884877e-10	3.09946565013515e-11
PDE_09832	5277.676666666671	9755.47666666667	1.1433664513653101	9.90529847233982e-14	8.448207384824259e-15
PDE_09839	18.7	0.47666666666666707	-5.111	0.0126276083431639	0.00465891005334152
PDE_09848	0	1.23333333333333	8.93024460691953	0.0499301932607091	0.0223063435696873
PDE_09862	12.916666666666698	4.71	-1.18016	3.20186566813144e-05	6.51122280022646e-06
PDE_09866	1166.08333333333	370.953333333333	-1.37922	1.31798149492563e-21	7.100121466144619e-23
PDE_09875	119.586666666667	41.58	-1.24978	5.03828800862389e-09	6.531431545715221e-10
PDE_09894	135.743333333333	350.76	1.55479035588514	4.0616402554111e-08	5.71679205734964e-09
PDE_09900	740.81	1679.92666666667	1.4160828515765802	1.18778062174019e-18	7.42278691821304e-20
PDE_09906	43.54	16.946666666666697	-1.09988	0.009968610390137791	0.00356934365449302
PDE_09909	56.226666666666695	12.603333333333302	-1.87961	4.5030470667297395e-31	1.58324213529116e-32
PDE_09912	53.92	14.903333333333302	-1.58245	7.77831678067433e-14	6.55471177049e-15
PDE_09919	14.86	6.04	-1.03179	0.0249231691560956	0.0100574612518303
PDE_09924	37.353333333333296	14.346666666666698	-1.15777	0.0205996048763526	0.008132837084562009
PDE_09927	2.84666666666667	0	-22.2062	9.08914300194866e-08	1.3308476370098402e-08
PDE_09932	26.336666666666698	75.36	1.5309481272185501	1.4454464855970099e-23	6.901814340890779e-25
PDE_09933	0.623333333333333	0.0533333333333333	-3.7428	0.0261222737011589	0.0106302277463716
PDE_09939	113.276666666667	317.77	1.7407475914714	3.0927347449924294e-33	9.89170010307208e-35
PDE_09945	10.0933333333333	0	-8.43703	3.10437689523049e-08	4.320143416635829e-09
PDE_09946	16.753333333333302	0	-9.66192	4.12775206694552e-14	3.3894663677765195e-15
PDE_09952	1232.86666666667	2654.85	1.5298857225474098	1.54935402418544e-22	7.960274163048719e-24
PDE_09960	2.17	0	-6.50485	4.2034961316121003e-05	8.748344563352839e-06
PDE_09967	22.123333333333303	47.4066666666667	1.3779344428153	9.482015931941559e-17	6.60310511762745e-18
PDE_09984	101.586666666667	33.3633333333333	-1.3283	6.514442001904419e-23	3.2878832832567397e-24
PDE_09992	79.3033333333333	21.3433333333333	-1.61604	4.82028090312135e-49	1.0168676964733698e-50
PDE_09994	488.806666666667	144.693333333333	-1.47867	6.1875948866766585e-59	1.0175811030601298e-60
PDE_10000	14.06	0.21666666666666698	-5.78291	1.4466360810647e-09	1.76543089852061e-10
PDE_10009	43.633333333333304	16.0833333333333	-1.17427	1.86915840300476e-05	3.6887100161373297e-06
PDE_10010	20.86	4.03	-2.11384	1.18275247089919e-06	1.97729062278032e-07
PDE_10011	6.81333333333333	0.793333333333333	-2.81694	1.1329585564737301e-23	5.38402671160815e-25
PDE_10012	38.76	12.64	-1.34318	4.42399911326076e-08	6.2719733373890795e-09
XLOC_000739	3.0033333333333303	0.98	-1.3432	0.00377864088422255	0.00121197645691067
XLOC_001148	10.72	3.9433333333333302	-1.13905	0.000739405243609242	0.00019875132441350801
XLOC_001686	1.49	2.5433333333333303	1.06323762561114	0.0197767042738258	0.007760847996760471
XLOC_002011	120.43	216.14	1.12958488683457	2.9970577136215603e-11	3.15783896558288e-12
XLOC_004804	2.16	0.8433333333333329	-1.07127	0.015684382298247	0.005959246988672729
XLOC_006035	79.62	23.396666666666697	-1.51616	0.00288877851852056	0.00090100271361365
XLOC_006637	1.22333333333333	2.43333333333333	1.2845451310143	0.0164928816467481	0.006303846109735871
XLOC_007646	0.6466666666666671	1.13	1.07508378901975	0.0467736622658306	0.0206892687803946
XLOC_008601	12.75	5.18	-1.01653	0.00120972552624503	0.000342460577691685
XLOC_009525	33.0333333333333	10.5866666666667	-1.36233	2.83763401281787e-13	2.48457917420369e-14

## Sheet: Dfif3 vs WT foldchange >2
Gene ID	WT_CW FPKM	Dfif3_CW FPKM	log2(DFif3_CW/WT_CW)	Qvalue(WT_CW-vs-Dfif3_CW)	Pvalue(WT_CW-vs-Dfif3_CW)
BGI_novel_G000008	3.603	1.6	-1.24306	0.000203278570473862	9.7430827188131e-05
BGI_novel_G000013	2.05	0.2	-3.69994	0.00396645634792391	0.00219952093362634
BGI_novel_G000015	404.44300000000004	76.5	-2.4854	8.597354669322617e-122	2.4739230349945393e-123
BGI_novel_G000016	3.6830000000000003	0	-6.57051	6.86729635501989e-06	2.87890941099516e-06
BGI_novel_G000024	127.68299999999999	67.113	-1.04188	2.05776182928591e-15	4.75059348177811e-16
BGI_novel_G000032	1.203	0.28300000000000003	-2.15804	0.007726823145566491	0.0044366646243845795
BGI_novel_G000033	10.383	3.1630000000000003	-1.78145	9.809229574646059e-47	8.737270933594678e-48
BGI_novel_G000034	5.132999999999999	1.7630000000000001	-1.61538	2.53274850923197e-11	7.23523214993119e-12
BGI_novel_G000035	5.026	0.37	-3.94921	0.00131213382216612	0.000686402349805296
BGI_novel_G000036	7.683	2.7760000000000002	-1.57597	0.000125393705289053	5.89691028347425e-05
BGI_novel_G000038	1.263	3.553	1.4123924190476	5.22737070653435e-05	2.3665263099763396e-05
BGI_novel_G000042	2.2	0.02	-7.35533	8.555125170172191e-09	2.89586993678975e-09
BGI_novel_G000051	2.22	5.516	1.23149887699906	0.000124969200153251	5.8744445541561095e-05
BGI_novel_G000052	1.09	0.43	-1.42748	0.0162786562476271	0.00979937560606743
BGI_novel_G000053	1	0.44	-1.30328	0.0329487225322462	0.0208186711398147
BGI_novel_G000055	0.053	1.036	4.21672021136386	0.00249697722512751	0.00135475754993189
BGI_novel_G000061	1.396	5.242999999999999	1.8425612778356	1.4124110161650401e-08	4.84454651673081e-09
BGI_novel_G000062	0.36	2.12	2.5936124405728798	2.26739116375449e-06	9.14925330657222e-07
BGI_novel_G000063	26.246	1.723	-3.99515	2.504983505715659e-217	3.136387914899349e-219
BGI_novel_G000066	4.0360000000000005	0.13	-4.97809	0.00159154491671452	0.000842705990497605
BGI_novel_G000067	73.456	15.725999999999999	-2.36183	0.00542625620325433	0.00305550967095936
BGI_novel_G000068	1.376	4.093	1.48194556075951	0.0024742321142184	0.0013416017515536802
BGI_novel_G000069	0.373	3.343	3.01748008135168	0.0093836278586104	0.00545909684426791
BGI_novel_G000072	33.796	17.105999999999998	-1.06437	1.5346307141959601e-15	3.5192849327195493e-16
BGI_novel_G000073	1.633	4.35	1.33732495237777	1.17503608418313e-05	5.01503593974261e-06
BGI_novel_G000079	55.583	6.59	-3.14689	2.29262594051711e-109	7.629496540106348e-111
BGI_novel_G000081	1.29	0.273	-2.3405	0.0013714053343693	0.000719517109531262
BGI_novel_G000083	7.27	2.013	-1.9287	5.407028435780361e-10	1.6811968700378e-10
BGI_novel_G000089	0.23600000000000002	1.55	2.5908944195236	0.00914355034099312	0.00531239772694713
BGI_novel_G000091	4.186	1.38	-1.67042	5.2214145763878e-11	1.52255416807354e-11
BGI_novel_G000094	21.913	5.566	-2.06722	1.21836701543359e-28	1.6847051866347e-29
BGI_novel_G000095	6.223	1.296	-2.38006	1.0961832798978598e-11	3.0579961899402203e-12
BGI_novel_G000098	4.726	1.726	-1.58532	0.0197339171749686	0.0120700916801099
BGI_novel_G000100	3.303	8.32	1.2494847105086202	2.67242166903768e-06	1.0856988197441401e-06
PDE_00001	1.473	4.756	1.66096946995712	0.000657575524694353	0.00033178494897812797
PDE_00003	2.616	39.743	3.85233008841329	1.3701052089072399e-30	1.7967112788964801e-31
PDE_00004	2.736	4.496	1.09827338099322	3.2852815802972504e-11	9.45713676217363e-12
PDE_00005	13.645999999999999	6.443	-1.27037	1.0156630012698301e-16	2.1975355436590498e-17
PDE_00009	85.586	43.816	-1.06251	5.11644359581752e-19	9.92382140605573e-20
PDE_00011	394.306	106.1	-1.97044	1.0950751934028297e-123	3.0669321726273794e-125
PDE_00012	5.93	30.305999999999997	2.26816189625845	1.9181123484681497e-36	2.1698580108975196e-37
PDE_00013	6.02	19.276	1.60219693052382	7.424933177881e-24	1.2003845840571999e-24
PDE_00014	0.016	39.26	10.931689639437803	1.9425362117365898e-19	3.6994594081836897e-20
PDE_00015	7.5360000000000005	45.783	2.52722991643585	2.6955720831788594e-80	1.30559834012288e-81
PDE_00016	15.213	138.88299999999998	3.10607834377193	1.12464272855675e-111	3.6561696612058995e-113
PDE_00022	0.016	2.573	7.19846041082023	2.53228617481531e-08	8.84422848535166e-09
PDE_00023	0.213	7.126	4.98000072316831	2.1251977716081598e-18	4.23405684535661e-19
PDE_00030	11.323	4.386	-1.4622	7.542683688618451e-07	2.93423235860369e-07
PDE_00035	133.89600000000002	53.086000000000006	-1.4229	6.06984473069124e-38	6.59983117340398e-39
PDE_00043	28.92	0	-10.1673	8.73283537219856e-17	1.88468110998025e-17
PDE_00051	69.736	6.053	-2.24454	2.36105536227827e-81	1.1254234236449898e-82
PDE_00056	47.13	16.35	-1.60484	1.72507695961888e-46	1.55171667207893e-47
PDE_00057	67.806	12.543	-1.74647	5.60765903325182e-67	3.3689066350233393e-68
PDE_00058	44.013000000000005	12.333	-1.93504	5.915975394089399e-54	4.554748765795349e-55
PDE_00064	98.32	49.196000000000005	-1.27936	0.000328365254896272	0.000160779902876992
PDE_00076	7.356	3.196	-1.29205	3.3938219464318796e-25	5.26312640127602e-26
PDE_00080	50.346000000000004	128	1.2583725579291498	7.9809284157289e-38	8.7128422243103e-39
PDE_00091	21.663	43.076	1.23283905964533	2.984423903243599e-53	2.3468945795962795e-54
PDE_00092	77.483	338.29	2.0214991872429	7.897047682396779e-74	4.1458416168980393e-75
PDE_00093	119.036	35.153	-1.831	1.04879460357272e-33	1.25555861383225e-34
PDE_00094	290.356	68.623	-2.19517	1.0563219555497699e-45	9.62929404839436e-47
PDE_00096	99.463	16.85	-2.178	3.030796202407409e-201	4.160895390454978e-203
PDE_00100	4.346	11.113	1.1807530356893998	0.0327328757132284	0.0206643129708552
PDE_00104	1.306	0	-7.31878	4.66775724050103e-07	1.79122941222522e-07
PDE_00107	43.023	9.23	-2.33923	1.4922915036249599e-27	2.1454251271225397e-28
PDE_00111	55.966	25.643	-1.21766	1.58024960148534e-20	2.8966903732883396e-21
PDE_00115	9.562999999999999	71.643	2.78840447238733	1.66903661761261e-48	1.4316503002256499e-49
PDE_00116	0.156	21.035999999999998	6.907959329982551	1.0891703242225899e-07	3.97269044123363e-08
PDE_00121	0	17.9	9.713822016403919	2.6475908823216803e-15	6.147179709201581e-16
PDE_00125	83.53299999999999	41.876000000000005	-1.08312	3.20418776588514e-23	5.27520863378565e-24
PDE_00129	13.902999999999999	38.113	1.3001929463352802	1.12905617686681e-05	4.81259420364646e-06
PDE_00139	1.766	0.593	-1.65714	0.0175930785114521	0.0106524592898007
PDE_00143	7.54	1.673	-2.39979	0.0354312007397886	0.022519534176952998
PDE_00151	7.933	38.336	2.1776387403465898	1.04595870487977e-31	1.32568516796404e-32
PDE_00160	5.903	30.18	2.25713137773021	3.572754416225049e-89	1.5460354091078195e-90
PDE_00163	77.533	29.473000000000003	-1.48339	4.67558269000132e-23	7.72331286739372e-24
PDE_00175	32.866	90.04299999999999	1.3067163461431202	2.7922287328429498e-09	9.12649391426757e-10
PDE_00177	695.416	315.763	-1.72692	0.0030497407202368302	0.00166906732662714
PDE_00192	170.713	46.446000000000005	-1.97509	1.35907937963701e-09	4.3451730632875704e-10
PDE_00197	34.616	0	-12.0107	6.233252353580279e-23	1.03686130273526e-23
PDE_00198	2.25	36.503	3.94944507056776	3.85953905780947e-11	1.11865168298289e-11
PDE_00203	11.245999999999999	36.183	1.4907884351024898	8.46789276071628e-05	3.9284326217754604e-05
PDE_00204	7.47	52.506	2.70659487770029	4.08699640718414e-33	4.9959659540867095e-34
PDE_00205	21.986	0	-9.71854	4.61620493734145e-15	1.08497293420216e-15
PDE_00212	8.693	0.873	-3.59611	0.0154029568076941	0.00923500727218035
PDE_00213	1064.6860000000001	99.243	-3.64035	4.686106794754669e-105	1.6726905088361e-106
PDE_00214	20.77	8.876	-1.29917	8.36513502645414e-26	1.26969979204389e-26
PDE_00216	100.62299999999999	15.603	-2.78412	9.190744927562909e-111	3.0181578619893593e-112
PDE_00218	0	4.886	10.114283065833401	2.61140023428661e-16	5.77060655835767e-17
PDE_00223	32.36	108.103	1.67172541913335	3.2016198268877985e-196	4.571230944485597e-198
PDE_00224	26.296	96.71600000000001	1.1033310894158799	1.2167659065670499e-39	1.2735616792513999e-40
PDE_00226	12.42	36.35	1.4618143976913798	5.3740391721810995e-09	1.7942975379934698e-09
PDE_00236	1.88	7.5760000000000005	1.93714812281364	1.91822453205914e-12	5.136333233564171e-13
PDE_00239	4.55	1.7	-1.03887	3.8007511303041294e-07	1.44891896466619e-07
PDE_00247	11.433	0.9229999999999999	-3.712	8.73349861011997e-38	9.544020996232149e-39
PDE_00249	11.98	33.25	1.37672861582502	8.294762911905629e-16	1.8703073320309999e-16
PDE_00251	1.3659999999999999	74.153	5.71295337120041	1.9385999632703603e-07	7.21359327354197e-08
PDE_00253	25.923000000000002	0	-9.41218	3.687557098268609e-14	9.0356286504528e-15
PDE_00255	100.456	39.393	-1.4484	1.97309902879068e-21	3.4889505067028996e-22
PDE_00256	15.95	6.356	-1.38768	6.62596084083407e-22	1.14980978896407e-22
PDE_00263	4.526	11.735999999999999	1.2528024331185201	0.01416249896287	0.0084352808210482
PDE_00269	97.676	51.48	-1.00163	6.16216548763433e-19	1.19859363850636e-19
PDE_00278	16.86	4.396	-1.98331	1.6467669609950195e-53	1.2913691489845598e-54
PDE_00285	5.62	23.6	1.97916426018997	9.44671193250506e-20	1.77521407100672e-20
PDE_00287	0	85.07600000000001	11.5275343671088	1.70545610606665e-21	3.0100691515091897e-22
PDE_00288	2.673	0	-8.77406	1.328291920763e-05	5.69393011173859e-06
PDE_00295	99.796	31	-1.75289	1.9731558888215893e-117	5.981230371386698e-119
PDE_00297	2.7760000000000002	6.8660000000000005	1.5264448010593799	1.8444838871811602e-05	8.01808591484134e-06
PDE_00298	31.47	2.5	-3.74312	2.6367101098802892e-101	9.874993382418228e-103
PDE_00308	9.873	5.0760000000000005	-1.05731	0.00036265773564065896	0.000178422994211693
PDE_00313	33.573	6.763	-2.39228	1.3881970192788095e-53	1.0840286443791699e-54
PDE_00317	19.043	8.136000000000001	-1.34661	4.0861428296436205e-06	1.6806814823740102e-06
PDE_00321	3.42	17.406	2.28068302263047	1.1869691406249198e-33	1.42358078150731e-34
PDE_00322	16.326	1204.73	6.12082014348646	0	0
PDE_00333	390.96	146.08	-1.49772	4.076353783185179e-98	1.5848756059830397e-99
PDE_00337	14.753	2.5860000000000003	-2.60073	5.64419113319174e-17	1.20446604852186e-17
PDE_00345	0	12.425999999999998	9.644614396364991	4.294975606511501e-09	1.42411107699706e-09
PDE_00348	175.503	10.543	-4.37007	3.11939869603994e-32	3.89196806007839e-33
PDE_00349	81.17	55.27	-1.42539	5.809489042963059e-80	2.8265828072846095e-81
PDE_00350	99.65	628.35	2.4762166738881297	5.301939683192908e-93	2.2011347613914495e-94
PDE_00351	0	1.72	6.53601260248567	6.03236213694328e-06	2.5156374556808e-06
PDE_00352	0	33.1	11.5221917725141	1.41974974026963e-21	2.49489245956222e-22
PDE_00354	12.74	23.945999999999998	1.55319873021404	2.5356566581401598e-68	1.4927094659671897e-69
PDE_00355	0.546	1.2229999999999999	1.1033367129898202	0.0008260930234382259	0.000421620459079345
PDE_00358	54.643	22.833000000000002	-1.34996	1.6519979725703498e-23	2.7016199683220802e-24
PDE_00369	0.04	2.44	5.879571605650309	3.06284905218266e-13	7.854752923499741e-14
PDE_00370	0.47	31.24	5.99048065586927	8.237307369465889e-163	1.5289455743434793e-164
PDE_00371	13.786	3.4930000000000003	-2.05349	2.7813795901768396e-34	3.3113843775416796e-35
PDE_00372	48.466	13.363	-2.18314	5.21756840243185e-06	2.1603770320887502e-06
PDE_00383	6.422999999999999	23.753	1.8213125548700402	4.984223963230909e-63	3.2735485228029496e-64
PDE_00385	10.533	54.84	2.3083372804908597	1.1328113737717697e-101	4.1928328716209393e-103
PDE_00391	5.46	12.163	1.08159469025937	0.0163159672281864	0.00982541991347019
PDE_00400	598.56	135.186	-2.21692	0	0
PDE_00403	1.963	0	-21.2833	1.4121182414574002e-07	5.19870438810017e-08
PDE_00408	25.22	57	1.07364217921591	6.1927341607296e-12	1.70308691251696e-12
PDE_00412	49.486000000000004	110.57600000000001	1.07895322917755	2.98274123077683e-64	1.9033197749383197e-65
PDE_00413	122.38600000000001	310.193	1.13494846514286	1.1157624729946e-06	4.40667968466619e-07
PDE_00420	14.25	38.02	1.35146612764932	4.683297222108929e-75	2.4226611659673898e-76
PDE_00421	36.26	108.196	1.4989017692328501	9.441948058142239e-48	8.23383498974733e-49
PDE_00422	9.12	70.833	2.87298512780173	2.7472595046237194e-109	9.232964397746938e-111
PDE_00424	18.76	8.593	-1.1947	4.77605349940024e-09	1.59096872747731e-09
PDE_00431	70.726	27.433000000000003	-1.54015	1.4936916327348697e-11	4.20956917034342e-12
PDE_00432	0.253	13.675999999999998	5.686078765978731	1.32785025500526e-32	1.63775489991314e-33
PDE_00436	10.495999999999999	22.413	1.0297405222849398	7.10710942208393e-23	1.18490852308879e-23
PDE_00448	221.753	0	-13.8079	1.04377512018757e-30	1.3630407665052398e-31
PDE_00451	45.82	7.672999999999999	-2.62645	9.453305075697588e-150	2.0557434431500494e-151
PDE_00453	3.023	6.943	1.1395006012903799	2.33538772570418e-26	3.48833312131542e-27
PDE_00454	20.96	55.176	1.32644428549097	2.2170478210093796e-64	1.40985248584781e-65
PDE_00458	4.613	2.426	-1.00495	0.00246281173050363	0.00133486830203574
PDE_00463	5.252999999999999	2.286	-1.28196	2.7682056678138396e-05	1.22335439148769e-05
PDE_00471	3.1860000000000004	0	-9.55797	1.1231163428038799e-14	2.68536439130592e-15
PDE_00473	79.113	232.11	1.4790799207088998	1.3650896009653996e-93	5.6222800698739686e-95
PDE_00482	0.036000000000000004	4.096	6.52067197287972	9.006102736915242e-07	3.5244782368282e-07
PDE_00484	0.58	5.6129999999999995	3.19491186457672	2.46617700310158e-14	5.9968323831596794e-15
PDE_00485	3.153	292.426	6.42799112078457	9.783000634566254e-213	1.2678682865225894e-214
PDE_00486	21.05	131.866	2.57145237179692	1.3903935856665797e-165	2.5349295466298994e-167
PDE_00489	21.02	2.87	-2.79516	1.8234502614813697e-87	8.130925932580288e-89
PDE_00496	22.5	11.59	-1.04353	6.773055298599591e-17	1.45205974111657e-17
PDE_00497	113.736	58.706	-1.02875	8.146283533021271e-14	2.03724191155293e-14
PDE_00501	7.702999999999999	17.27	1.07752064569501	5.21546871451947e-08	1.8593532616507598e-08
PDE_00503	877.58	155.07	-2.57716	6.696233185271019e-83	3.1550620938838696e-84
PDE_00507	124.38	630.64	2.25709007621631	1.2351527226835499e-70	6.850654859474948e-72
PDE_00508	4.92	499.26	6.58579987639719	8.090708695877157e-129	2.1504135138959594e-130
PDE_00509	16.28	2086.22	6.91857189074818	0	0
PDE_00510	2.146	4.613	1.02813741117038	0.00024287065431837797	0.00011712740726106499
PDE_00516	2.043	0	-8.90099	2.71487128136964e-06	1.10413710652518e-06
PDE_00518	0.7	2.273	1.6218928978379101	0.000391393063158725	0.000193095841813179
PDE_00521	6.89	16.03	1.14905799066955	1.0211056288255899e-18	2.00295953111752e-19
PDE_00523	169.043	77.99	-1.19866	1.1784289529662699e-48	1.00823300863341e-49
PDE_00533	136.91	375.7	1.27528226976602	1.10416476604415e-30	1.44311485073316e-31
PDE_00538	62.67	19.096	-1.80551	1.05374430846796e-31	1.33671024303184e-32
PDE_00545	57.213	3.43	-4.19895	7.16646278055454e-40	7.47736369195696e-41
PDE_00550	24.713	9.496	-1.13922	1.36098649169581e-33	1.63527646558509e-34
PDE_00551	114.13600000000001	28.773000000000003	-2.01222	7.340322220691757e-133	1.8784130449436398e-134
PDE_00561	9.133	24.035999999999998	1.1826114194844999	0.0451484217427799	0.0291468888527249
PDE_00572	2554.61	382.99	-3.04543	2.635484754347899e-88	1.1520295796051195e-89
PDE_00583	14.123	30.386	1.01989132176394	3.24685268860766e-09	1.0662371816514999e-09
PDE_00588	9.356	23.44	1.2599370965058798	1.19289095786912e-43	1.1503111048973996e-44
PDE_00589	207.52599999999998	100.04299999999999	-1.12844	1.5826261128030899e-52	1.2601910288657196e-53
PDE_00590	25.785999999999998	14.806	-1.36057	1.7989044035194999e-35	2.0725433490301498e-36
PDE_00592	3.15	38.016	3.51967100821271	4.754030534108749e-132	1.2374577008058997e-133
PDE_00594	3.133	40.353	3.3209950377166897	5.105372564338579e-114	1.6092717473532897e-115
PDE_00598	1.393	0.293	-2.3349	0.00675605265410731	0.00385129597544061
PDE_00599	27.22	9.746	-1.56426	2.19534796096119e-17	4.60046557881818e-18
PDE_00600	8.576	0.84	-3.5764	1.53813019356668e-30	2.02043241241707e-31
PDE_00602	123.936	45.86600000000001	-1.51901	2.1378705863487897e-47	1.87606655518142e-48
PDE_00603	30.65	77.6	1.2555781560922399	2.0045756902913e-36	2.26987099032436e-37
PDE_00604	101.113	46.413000000000004	-1.22614	3.529251955788609e-64	2.25980657904971e-65
PDE_00609	53.29	9.463	-2.56121	3.932231961358529e-170	6.910017724518007e-172
PDE_00610	7.513	2.33	-1.84489	2.8020288042452505e-13	7.17356303426214e-14
PDE_00612	47.47	22.003	-1.26318	5.351011264924491e-08	1.90826288601975e-08
PDE_00625	13.905999999999999	2.1	-2.8023	1.2339415702702098e-71	6.694861457589038e-73
PDE_00628	17.393	0	-9.99039	6.7715749158523e-16	1.51718976697844e-16
PDE_00638	24.613000000000003	115.7	1.3432190702609097	6.183828084109159e-55	4.67267844246799e-56
PDE_00640	61.166000000000004	29.89	-1.10743	2.62789338406642e-38	2.8313711255015397e-39
PDE_00646	13.423	35.75	1.34124405766048	1.46796247203178e-26	2.17655061751006e-27
PDE_00647	8.713	0	-10.0816	1.67667030698223e-16	3.66455124755039e-17
PDE_00651	10.985999999999999	2.866	-2.01805	2.1248996020461397e-24	3.3863034844249895e-25
PDE_00652	1767.74	483.583	-1.96979	1.4717077060202892e-157	2.941799038942259e-159
PDE_00676	27.06	59.896	1.06462323856427	8.913038011441108e-23	1.49480604541138e-23
PDE_00678	38.87	1.163	-5.14553	6.235751966903478e-86	2.8490640507763297e-87
PDE_00679	1.8	8.603	2.1769310730384497	1.3898484067477699e-14	3.3399102844196897e-15
PDE_00681	5.68	0	-22.3164	3.21721609496036e-08	1.13106081493335e-08
PDE_00684	5.186	0	-9.02111	1.8067954729508201e-12	4.82605885800812e-13
PDE_00686	10.16	1.85	-2.47244	1.9102009348635696e-52	1.5231256218681497e-53
PDE_00687	22.48	10.603	-1.18314	1.00272971123961e-06	3.94043592181804e-07
PDE_00690	57.54	5.836	-3.38537	1.8272389580775994e-120	5.418501028895668e-122
PDE_00691	0.09	0.7859999999999999	3.03669739165695	0.00345892996026793	0.00190478581227715
PDE_00693	5.31	1.8359999999999999	-1.66901	5.45759692830796e-05	2.47494977671429e-05
PDE_00694	2.066	0.493	-2.17401	0.0109962043636399	0.0064660821705577
PDE_00697	0.51	1.696	1.65489199938647	1.81970367927705e-05	7.90436908461366e-06
PDE_00698	20.156	43.813	1.03418506027388	3.91764049652899e-10	1.20863834758374e-10
PDE_00700	185.313	7.066	-4.99155	7.62419457353922e-20	1.4277047499049298e-20
PDE_00702	0.28	1.8130000000000002	2.63291014457892	6.95945569892524e-08	2.5055569226882997e-08
PDE_00710	42.643	357.44599999999997	2.97122810684357	1.1774572905214e-07	4.3050580122413597e-08
PDE_00719	16.66	7.952999999999999	-1.0886	1.3827007690945e-13	3.48978184226157e-14
PDE_00720	24.316	12.196	-1.09409	1.8151217839992002e-09	5.866999901493291e-10
PDE_00727	1.633	0	-7.99983	1.7500600102320502e-08	6.03535247899907e-09
PDE_00737	7.99	23.46	1.33028895080198	0.0393580648095686	0.0251753288798383
PDE_00748	48.643	112.883	1.1284242958706898	1.2096665166144499e-36	1.3578025040966098e-37
PDE_00750	0	0.706	5.36794199564625	0.00136249564129688	0.000714094365762625
PDE_00752	15.23	110.09	2.72416892968704	2.998276454207359e-157	6.059119907459128e-159
PDE_00755	58.496	19.95	-1.8241	0.000618886885802746	0.00031124470621535097
PDE_00760	44.406000000000006	15.616	-1.30688	3.19973144796727e-33	3.90434007544386e-34
PDE_00761	106.60600000000001	44.963	-1.32685	1.98936617861878e-35	2.29416198522759e-36
PDE_00763	108.883	48.946000000000005	-1.22766	8.157957269256689e-43	8.06387868460298e-44
PDE_00769	7.3229999999999995	20.613000000000003	1.43166430109468	1.2825439968534298e-24	2.0255884321529197e-25
PDE_00770	25.166	172.076	2.69779240952099	1.989886160790489e-159	3.890167343445449e-161
PDE_00789	0	18.91	12.3678819635642	1.27110359881817e-24	2.00612396650381e-25
PDE_00790	6.936	105.773	3.83839949497989	2.4680211991854097e-132	6.342855141234328e-134
PDE_00791	3.346	54.183	2.89346706517021	5.285897837373798e-184	8.185739649310337e-186
PDE_00792	0	148.906	12.489110349590302	2.877364533091789e-25	4.452725565212889e-26
PDE_00793	9.97	46.486000000000004	2.15337324901938	6.8724712043375585e-146	1.5850839680514996e-147
PDE_00794	61.72	328.293	1.2814681430381598	1.7996258875593392e-119	5.395912875383869e-121
PDE_00795	13.392999999999999	64.36	2.1870441496288002	2.2320736455971394e-73	1.1767109828518697e-74
PDE_00796	22.083000000000002	100.806	2.08282896723121	4.07690053982848e-58	2.928383254308429e-59
PDE_00797	29.663	260.063	3.05236668189451	3.0478127717796187e-159	5.991855970879209e-161
PDE_00798	23.71	207.42	3.0402757189069702	1.1008269626703495e-143	2.563155585789289e-145
PDE_00799	30.605999999999998	252.946	2.9470422784314705	8.746741120947267e-151	1.8636658731068296e-152
PDE_00800	4.4430000000000005	49.113	3.38866700802333	1.73773377344288e-111	5.668390232976779e-113
PDE_00801	11.54	50.516000000000005	2.04237135140882	3.89153608193077e-41	3.98770254194553e-42
PDE_00802	3.533	36.586	3.2967765606062502	2.0047591589841495e-88	8.741234334065977e-90
PDE_00803	0	119.46600000000001	12.610251272699001	9.46223659896012e-26	1.4393407676616997e-26
PDE_00804	16.01	132.543	3.46183789844279	0	0
PDE_00805	19.413	236.60299999999998	3.51517643835876	4.375362589227548e-253	4.0846328400257176e-255
PDE_00806	25.103	385.403	3.85345348144185	0	0
PDE_00807	23.983	105.04	2.0519270707961397	6.582201318887149e-56	4.9086377765231996e-57
PDE_00808	27.98	146.833	2.3148646836991498	2.496987711110719e-161	4.7444137728957093e-163
PDE_00809	13.363	163.42600000000002	3.53815435572685	0	0
PDE_00810	1.79	20.16	3.4302744960691296	1.764331808182439e-193	2.5384675109489293e-195
PDE_00811	38.686	104.363	1.3181867345907299	6.31944448153168e-39	6.69770886839986e-40
PDE_00815	5.706	20.133	1.75084407495336	4.12917301680425e-20	7.66878810699175e-21
PDE_00834	0.77	4.643	2.46812445018081	4.07789165778891e-11	1.18328278526944e-11
PDE_00836	221.72299999999998	1.256	-7.5712	0	0
PDE_00837	0	2.443	6.242638579177071	3.7576736724411403e-05	1.68094507060437e-05
PDE_00838	31.993000000000002	9.91	-1.85481	6.042275847700578e-150	1.3073348072454797e-151
PDE_00839	7.513	2.7030000000000003	-1.51456	1.19178114959839e-19	2.2474335352668197e-20
PDE_00842	25.906	56.61600000000001	1.0524721112626099	3.2150217572034495e-29	4.3749719463757e-30
PDE_00844	168.27599999999998	70.15	-2.17151	3.599893897846609e-121	1.0516988213368398e-122
PDE_00845	1373.1960000000001	11.32	-7.00147	0	0
PDE_00847	15.22	1.59	-3.65993	0.0312543175090181	0.0196759745152874
PDE_00870	9.216000000000001	5.382999999999999	-1.47877	2.57844284370816e-21	4.5735147639634e-22
PDE_00871	20.503	3.2030000000000003	-2.81295	7.04142731849628e-16	1.57842428962668e-16
PDE_00873	139.44	568.726	1.98207463268573	1.1111568384374695e-175	1.8671828257104096e-177
PDE_00877	0	0.41	4.48510908040152	0.0257407678266082	0.0159957456741295
PDE_00879	51.96	17.086	-1.53587	9.104481154637891e-80	4.439746988093599e-81
PDE_00880	0.016	0.643	4.99231503116958	0.00100493705833549	0.000518638027140961
PDE_00882	0	1.163	4.8700808891666	0.007960404096585091	0.0045786530756525105
PDE_00909	2.06	5.7	1.3936212649204498	9.30160706529172e-07	3.6470881079727e-07
PDE_00910	0.163	0.89	2.37288520354523	0.010045383651415002	0.0058694608484928705
PDE_00911	1.2229999999999999	4.25	1.75986501807352	5.33222349098221e-07	2.0544140589089102e-07
PDE_00921	7.67	74.99	3.22061107250062	6.495688585141349e-74	3.4030131302717495e-75
PDE_00927	16.855999999999998	49.633	1.42351532487957	3.98169321496125e-12	1.08321297017672e-12
PDE_00932	0.196	2.213	3.39731201304051	6.04449842204038e-08	2.16420262008255e-08
PDE_00933	23.84	73.32	1.5479080055693701	4.0961437164992095e-66	2.4968256591510796e-67
PDE_00934	13.975999999999999	31.3	1.07794404295053	2.4589567033438097e-12	6.627435200445579e-13
PDE_00938	448.686	229.293	-1.07321	6.19121570910939e-45	5.773028157093759e-46
PDE_00947	5.476	85.46600000000001	3.8750765463764503	4.589011834089839e-134	1.1541830972065596e-135
PDE_00948	12.18	1.6059999999999999	-3.01477	6.951633969762789e-21	1.2590054273628599e-21
PDE_00963	101.853	40.6	-1.40398	7.827598260258258e-51	6.413386383473539e-52
PDE_00965	372.45599999999996	146.903	-1.42321	8.233877817457177e-70	4.630143264731549e-71
PDE_00966	207.783	101.91	-1.10441	3.653773544140639e-59	2.564262816810399e-60
PDE_00976	82.303	38.72	-1.36791	0.000143483311695511	6.78728856092878e-05
PDE_00977	36.833	16.64	-1.22787	3.3629424896851197e-09	1.1058374315340198e-09
PDE_00994	92.95299999999999	47.036	-1.13151	3.58555294320077e-12	9.7347467057576e-13
PDE_00999	73.733	0.613	-6.9823	1.0671039475774898e-93	4.371551591942919e-95
PDE_01009	96.56299999999999	8.12	-3.70899	8.026645349533958e-64	5.174783987014209e-65
PDE_01011	20.936	55.58	1.21738243878227	0.000809975537264694	0.000413216515166887
PDE_01013	5.39	0.073	-6.21693	4.66648265839832e-06	1.92647707824916e-06
PDE_01014	0.823	2.96	1.7795768814498503	1.8427285784591397e-07	6.84268569332273e-08
PDE_01021	31.993000000000002	157.006	2.20206432229316	1.48663508221691e-101	5.518755165176439e-103
PDE_01025	16.602999999999998	51.48	1.5565256348231797	2.5445859876994496e-30	3.3592447635527e-31
PDE_01036	10.645999999999999	4.26	-1.26976	1.61004390031064e-28	2.23337226369284e-29
PDE_01037	89.27	5.34	-4.15253	1.3219861131407197e-154	2.7296363456392593e-156
PDE_01045	95.42299999999999	245.046	1.28000697419955	2.0330412276431196e-80	9.802362426527507e-82
PDE_01055	11.956	2.72	-2.50233	0.0346843862507123	0.0220105858052296
PDE_01057	35	123.09299999999999	1.59620169971519	7.215454941665859e-45	6.74393427277061e-46
PDE_01063	4.183	1.143	-1.9624	5.7223877657731895e-05	2.6031993548415803e-05
PDE_01073	29.416	7.89	-1.98405	2.2894726732133198e-26	3.41723598341231e-27
PDE_01074	22.39	7.702999999999999	-1.61665	8.066777963066869e-18	1.65765420855553e-18
PDE_01075	5.632999999999999	0.42	-3.82709	1.5451293493575501e-13	3.90991545405798e-14
PDE_01076	8.97	1.446	-2.71315	1.90316040468658e-12	5.09390654170368e-13
PDE_01077	1.3130000000000002	0.33	-2.04911	6.74119743994759e-07	2.61799825894066e-07
PDE_01078	0.7829999999999999	0.133	-2.65888	0.0307923784448517	0.0193513442571599
PDE_01080	818.936	2224.93	1.3448896808310802	5.389058099002789e-41	5.5281496589440985e-42
PDE_01093	31.066	71.673	1.1269511537869	7.525705255038599e-43	7.422386951152839e-44
PDE_01095	0.21600000000000003	2.51	3.46922014077097	1.03498216219521e-07	3.76935842925791e-08
PDE_01111	15.76	0.32	-5.70444	6.53593641531143e-34	7.795746235066691e-35
PDE_01112	11.043	4.47	-1.40476	2.39856487508279e-06	9.71543905470109e-07
PDE_01113	436.583	21.666	-4.47078	5.46839520300871e-07	2.10928104920006e-07
PDE_01114	892.9630000000001	329.336	-1.54774	1.3002989899283796e-103	4.698499370526508e-105
PDE_01115	55.14	139.653	1.14391803740368	2.03496950872311e-10	6.15519607580829e-11
PDE_01118	354.056	20.563000000000002	-4.25565	0	0
PDE_01119	150.703	5.93	-4.78026	1.2733820261306697e-122	3.622250903545779e-124
PDE_01120	56.85	27.73	-1.12401	1.42956983077916e-19	2.7052705309527597e-20
PDE_01122	1.58	0.493	-1.85298	0.0011733947152683	0.0006102168014053151
PDE_01124	92.95299999999999	13.123	-3.13662	2.00665912608802e-10	6.06295360336974e-11
PDE_01125	9.486	2.886	-1.85489	0.000663525113804298	0.000335078360601006
PDE_01126	11.21	1.78	-2.92786	2.9396269131523205e-11	8.42660762584025e-12
PDE_01139	7.422999999999999	2.8930000000000002	-1.43202	4.68026605187255e-11	1.3627001980795301e-11
PDE_01141	7.752999999999999	3.583	-1.07428	1.2083535517473099e-07	4.42200333269854e-08
PDE_01143	14.123	0	-5.45516	0.00104419630658858	0.0005395874379461059
PDE_01144	18.6	3.403	-2.52566	4.39614667778442e-45	4.07989450052481e-46
PDE_01145	18.39	2.9130000000000003	-2.77007	6.6844667699424205e-31	8.6556686675037e-32
PDE_01167	10.505999999999998	22.35	1.01081862946327	3.4447118388857e-12	9.34651284153886e-13
PDE_01169	0.073	0.996	3.72781974759646	0.000234967478108993	0.00011316116326281499
PDE_01180	520.9730000000001	111.21	-2.32392	2.099514068759529e-202	2.813187439743689e-204
PDE_01184	0.1	7.31	6.18137626949587	1.5485967821951403e-17	3.21625097762878e-18
PDE_01185	0.026000000000000002	0.38299999999999995	3.7323685869829704	0.000193325016758303	9.240532377069051e-05
PDE_01187	35.803000000000004	639.71	4.08149863527497	4.537126532649967e-248	4.3851415142580677e-250
PDE_01188	1.62	179.52	6.71317352716764	6.540509026430539e-60	4.5542918426765095e-61
PDE_01189	0.91	67.14	6.11945456153326	7.52472631448142e-71	4.1569877388074196e-72
PDE_01191	17.073	398.24	4.43423462961479	1.0794109754806798e-56	7.931092175689998e-58
PDE_01192	14.575999999999999	70.086	2.17293153658607	2.9265782551270505e-29	3.97924643585644e-30
PDE_01193	1.3530000000000002	121.3	6.40398898990591	7.237489294749079e-86	3.3146985567384596e-87
PDE_01194	1.62	474.30300000000005	8.081049802296869	4.602566126679028e-65	2.8510129549115595e-66
PDE_01195	1.463	183.12599999999998	6.892280535640531	3.304742549856059e-89	1.42642923898235e-90
PDE_01196	8.503	45.826	2.3583626043427204	1.2320523184116096e-114	3.842974831728689e-116
PDE_01198	11.68	107.986	3.14418602182343	2.429718829193529e-267	2.0814724731147188e-269
PDE_01199	1.8359999999999999	62.476000000000006	5.0014772043085705	2.5682164527533695e-109	8.603031500162308e-111
PDE_01201	52.22	1949.6860000000001	5.14818802536243	0	0
PDE_01205	0.2	4.173	4.2790857849225095	3.53525952064671e-07	1.34382572223594e-07
PDE_01207	18.413	7.752999999999999	-1.32848	1.3510278000932199e-12	3.5864186631799105e-13
PDE_01208	16.276	8.03	-1.10107	1.24742146686571e-09	3.96900602911582e-10
PDE_01209	0.2	2.82	3.7114129715451	4.6842213410501395e-07	1.79857636554764e-07
PDE_01211	197.88299999999998	58.72	-1.76365	5.490785754565148e-126	1.4895377060709396e-127
PDE_01212	3.116	19.25	2.53781194928013	4.026434339943519e-189	5.925779259224937e-191
PDE_01213	1.3559999999999999	52.606	5.19960874009349	3.948933562883109e-117	1.2057150252405296e-118
PDE_01214	16.326	168.78599999999997	3.27819211209129	2.824613937220009e-181	4.467264217020108e-183
PDE_01215	99.95	465.44	2.2811778340742297	5.5352605453878486e-117	1.6961424405966097e-118
PDE_01216	13.923	210.30599999999998	1.74422186386922	1.1307711559344398e-83	5.30301245012637e-85
PDE_01217	1.163	61.946000000000005	5.66931580669032	0	0
PDE_01218	7.393	59.29600000000001	2.35589601535236	1.5355301102297693e-178	2.479109568410499e-180
PDE_01219	8.323	64.383	2.86062720791225	1.1690916722452497e-65	7.177619382593049e-67
PDE_01220	32.096	79.84	1.2499169088585	1.3395449062376795e-100	5.046281195381939e-102
PDE_01222	42.3	138.38	1.5755696375028703	1.0245153929903898e-53	7.966577685197139e-55
PDE_01224	0.153	1.77	3.2034599410694504	0.0130747892911566	0.0077587135134672205
PDE_01225	144.23	47.243	-1.71517	4.252474757767439e-59	2.9891091103472394e-60
PDE_01226	0.05	1.2429999999999999	4.403925199230111	0.00795912846927995	0.00457442276548511
PDE_01228	36.703	559.7	3.8428395182313597	0	0
PDE_01229	0.7659999999999999	3712.2259999999997	11.4392190760447	2.33800915249589e-21	4.14447750920194e-22
PDE_01232	8.943	149.366	3.69670837803277	1.57454559920862e-13	3.986081939786799e-14
PDE_01233	0	10.142999999999999	10.1091119140577	1.36647889896449e-16	2.97758828725487e-17
PDE_01234	0.93	68.27	6.12886034067333	2.5798337956996588e-256	2.351743053740489e-258
PDE_01236	1.0959999999999999	6.96	2.58901012261637	2.44707482910835e-16	5.39942156142633e-17
PDE_01237	1.536	5.7829999999999995	1.83631923669846	1.02351381381509e-08	3.4780359582030497e-09
PDE_01242	0	0.8059999999999999	5.24528772381403	0.0023282964066886	0.0012581239232188801
PDE_01249	5.936	3.116	-1.0108	0.0018614283734817302	0.000994806201577385
PDE_01250	3.2	0.446	-2.96426	0.00165925757433594	0.000879834768686867
PDE_01255	7.973	23.526	1.4523868273854699	3.34411176610025e-17	7.04816087770058e-18
PDE_01256	0.536	12.783	4.5001724981082	4.8913222979440795e-36	5.59238496667742e-37
PDE_01258	5.7829999999999995	14.073	1.2116741894584098	9.13712023290355e-17	1.97494262694719e-17
PDE_01259	2.126	5.666	1.3531214247210201	1.43488511374151e-25	2.1952717885139196e-26
PDE_01260	5.153	46.093	3.1258546946488304	3.144198419289849e-86	1.4192922024471496e-87
PDE_01262	2.016	0.156	-4.48562	5.609850061458219e-12	1.5378567549038702e-12
PDE_01264	12.565999999999999	2.213	-2.57437	5.583562031289709e-60	3.881817425377689e-61
PDE_01265	312.453	47.77	-2.78009	2.5661461862181487e-225	3.0156797575545486e-227
PDE_01267	55.98	7.226	-3.29549	6.50878037251563e-06	2.7236082613162604e-06
PDE_01268	211.78	67.366	-1.72937	3.464926116175738e-95	1.3966259029505698e-96
PDE_01269	1.043	496.12300000000005	8.7843895890967	3.704064857982689e-167	6.712473383494157e-169
PDE_01270	74.58	223.986	1.50376940800641	4.708317305215479e-97	1.8512658926602296e-98
PDE_01273	19.093	2.326	-3.26256	2.2168110856705396e-104	7.961529105044118e-106
PDE_01274	105.72	58.573	-1.3334	0.0156563098298988	0.00939206636912765
PDE_01275	76.10300000000001	25.386	-1.65324	1.2662649257375097e-87	5.632479900315108e-89
PDE_01277	10.245999999999999	3.523	-1.40567	2.0765429026858897e-19	3.96379084554429e-20
PDE_01279	79.57300000000001	22.183000000000003	-1.9219	6.1138805422656e-53	4.841414465649089e-54
PDE_01280	14.13	43.966	1.56784884020733	2.1208661047221294e-78	1.0482040056287299e-79
PDE_01282	34.593	12.343	-1.1086	7.898688975227831e-38	8.614385669853089e-39
PDE_01285	10.026	2.9560000000000004	-1.84228	2.15773309526095e-13	5.502752605377179e-14
PDE_01288	0.41	3.363	2.20277973944345	1.8921062637130103e-11	5.363565366988769e-12
PDE_01291	26.96	13.982999999999999	-1.03431	2.17604995998138e-10	6.593873519592129e-11
PDE_01298	49.663000000000004	21.85	-1.14089	2.29254792239797e-50	1.9035323770816798e-51
PDE_01302	4.663	83.65299999999999	4.0820781838733105	1.897772597145299e-170	3.3140674678319994e-172
PDE_01310	8.636000000000001	29.63	1.68627313556015	1.92630053623114e-18	3.8335602104896496e-19
PDE_01315	6.452999999999999	21.993000000000002	1.66843509131707	1.4513086335818099e-31	1.8442219539309798e-32
PDE_01321	150.95600000000002	72.513	-1.19058	3.5675468495751803e-32	4.458943783433889e-33
PDE_01322	6.416	1.196	-2.50369	4.1969586694069303e-16	9.33886684702739e-17
PDE_01327	5.78	15.616	1.23250947569293	0.0326389636920098	0.0206014414429413
PDE_01330	33.303000000000004	747.293	4.22989289479891	0	0
PDE_01331	107.463	284.316	1.30087032614092	1.0954572834960698e-15	2.4904959657735903e-16
PDE_01333	6.08	68.316	3.42809937735143	8.738635734649376e-216	1.1133242671272092e-217
PDE_01334	1.726	58.466	5.00423991181266	1.4646645677281596e-165	2.686424852395409e-167
PDE_01335	87.23299999999999	1350.8629999999998	3.2478786659137797	0	0
PDE_01336	1.203	0.55	-1.21888	0.00602070802221081	0.00341206517238965
PDE_01339	45.47	5.306	-3.24918	4.6741933543946083e-125	1.2885475364668297e-126
PDE_01342	7.99	19.465999999999998	1.21215537805063	1.0818741178730699e-16	2.3467340832502e-17
PDE_01345	23.29	295.25	3.58391358514046	9.222686389825759e-22	1.60953856929524e-22
PDE_01346	77.54	243.136	1.47813247494001	2.9222128404460995e-21	5.19932432896506e-22
PDE_01348	43.84	288.45	2.62802594875185	5.28426780205174e-12	1.4457013832960902e-12
PDE_01349	16.333	5.266	-1.79066	0.000290132096973473	0.00014103510831461698
PDE_01350	150.3	43.35	-1.87072	5.1287908120990594e-54	3.937424247838809e-55
PDE_01354	200.79	502.173	1.2380246166278601	5.248493791191309e-28	7.424557938555089e-29
PDE_01356	110.2	48.293	-1.4417	4.2820882627554e-07	1.63852778774737e-07
PDE_01359	0.7759999999999999	2.7560000000000002	1.7549427401105202	7.01120068282065e-05	3.22492130254287e-05
PDE_01362	120.98299999999999	386.99300000000005	1.45559591221731	5.39012957634767e-18	1.09696980834401e-18
PDE_01371	7.023	17.706	1.25836679801804	8.44311009151288e-17	1.82029929814825e-17
PDE_01372	11.286	209.733	4.13291413048163	0	0
PDE_01373	72.38600000000001	30.086	-1.30778	2.8794807175668496e-50	2.39403284261186e-51
PDE_01374	93.58	114.64299999999999	1.7475678563577899	1.0277353855333098e-138	2.471982970146019e-140
PDE_01375	52.806000000000004	0	-10.9523	1.71419914374543e-19	3.25707250815991e-20
PDE_01376	1.0859999999999999	863.096	9.50022489289873	3.8276399693825495e-08	1.3515499727144298e-08
PDE_01379	29.976	8.056000000000001	-1.98694	9.548485122565498e-24	1.54894151850953e-24
PDE_01383	413.9	48.293	-2.42672	4.739177749788339e-162	8.900597421348777e-164
PDE_01384	0	65.473	13.817230976694601	1.30684666926357e-30	1.71088548024401e-31
PDE_01388	33.33	639.55	4.1855868910761895	0	0
PDE_01390	36.56	17.506	-1.17224	2.13143122984226e-10	6.453987809637689e-11
PDE_01391	70.116	38.903	-1.23249	2.0117825916991697e-58	1.4339889094044597e-59
PDE_01395	22.785999999999998	78.536	1.70628426654152	1.4378004305170398e-69	8.179907995692749e-71
PDE_01401	17.346	8.786	-1.07414	3.9590593951674e-07	1.5114432133555e-07
PDE_01405	50.963	162.64	1.54307702183621	7.532218693323079e-18	1.54532504328693e-18
PDE_01407	401.656	169.63	-1.57774	7.167851810286079e-14	1.78704268087308e-14
PDE_01408	19.396	1.24	-4.04812	7.29874673924967e-44	7.00615557397497e-45
PDE_01409	2.613	0.09	-4.92516	0.0014463312629317	0.000762481061183105
PDE_01413	123.553	6.586	-4.3035	3.7957359064788285e-163	7.003664275545778e-165
PDE_01415	1.35	33.025999999999996	4.49342511075442	8.75192635732668e-35	1.0275463235565302e-35
PDE_01416	16.576	0.6	-5.00311	5.796637381563579e-05	2.63888653998693e-05
PDE_01417	8.936	2.7760000000000002	-1.70066	3.99438022386048e-11	1.1581728490929901e-11
PDE_01421	8.193	28.723000000000003	1.7111134440957099	1.82072480751622e-17	3.79342664454505e-18
PDE_01422	9.073	25.486	1.4120197158340901	1.7714452086196798e-20	3.2510543037929497e-21
PDE_01424	57.67	194.61	1.67444904037491	4.73645447785774e-56	3.516576855608829e-57
PDE_01426	0.823	1.786	1.0392927735441702	0.0340526331133626	0.0215647976421361
PDE_01429	26.453000000000003	58.526	1.06329734948311	1.43735220468279e-11	4.04763432488378e-12
PDE_01430	13.783	55.763000000000005	1.9292134902336397	5.60118976251727e-47	4.952177659337071e-48
PDE_01433	11.415999999999999	44.6	1.88689576089398	7.81175658359114e-59	5.50812490572818e-60
PDE_01439	0.943	2.98	2.39454199971396	0.00320447314725597	0.00175902875233227
PDE_01441	43.136	96.836	1.08829577851428	1.01252345920563e-31	1.28108404723217e-32
PDE_01447	60.226000000000006	24.003	-1.44022	1.0600724153380902e-17	2.1888370574800797e-18
PDE_01448	66.24600000000001	30.19	-1.2235	1.63801413690854e-28	2.2739702021443103e-29
PDE_01459	3.55	0	-8.36623	4.2757206286798695e-10	1.3219279044188702e-10
PDE_01461	16.686	36.433	1.05818237242403	6.515237671124671e-32	8.214709331632199e-33
PDE_01462	4.456	0.58	-3.01608	4.64322314150413e-16	1.0347171613522099e-16
PDE_01463	41.943000000000005	99.29	1.10507380498504	1.7160202557553999e-12	4.577938716342511e-13
PDE_01467	5.3660000000000005	0.72	-2.988	1.58074274977558e-11	4.4583716435186e-12
PDE_01468	66.72	30.623	-1.20282	3.66173741421858e-24	5.8756709084825405e-25
PDE_01470	0.27	0.016	-4.05216	0.0224503817854877	0.0138277584901719
PDE_01471	4.833	1.5859999999999999	-1.72072	2.9706821706484497e-07	1.1213876573881099e-07
PDE_01472	97.8	46.386	-1.50676	0.00481808110400675	0.00269770208327583
PDE_01478	22.9	3.96	-2.83256	0.0343606360454354	0.0217900398161828
PDE_01480	7.206	0.86	-3.05162	9.955781622048041e-05	4.63728389446521e-05
PDE_01481	5.276	1.12	-2.31113	3.78389078251838e-20	7.0192109079336e-21
PDE_01482	3.403	1.42	-1.35686	0.00595284982071803	0.0033696856645777803
PDE_01485	0	14.17	10.510360936502801	6.425632599274749e-18	1.31476699971981e-18
PDE_01503	24.71	57.74	1.15017499555645	2.19861939027611e-31	2.8107555961355196e-32
PDE_01515	51.86	27.643	-1.02981	3.72053781693387e-47	3.2730925770060805e-48
PDE_01546	39.41	86.02600000000001	1.0408749517772	3.99839891124627e-28	5.621033065782789e-29
PDE_01553	18.373	39.433	1.0228753692035502	2.6634757436488298e-17	5.59900337544629e-18
PDE_01561	15.633	81.62	2.3055317837377003	5.57602095020922e-35	6.50995087322614e-36
PDE_01565	122.023	20.726	-2.62765	1.5567987462619095e-146	3.522246476990149e-148
PDE_01566	44.256	23.86	-1.12151	0.00420730983536186	0.00234324746569138
PDE_01567	23	4.98	-2.30358	5.802704062273919e-88	2.5683577562837892e-89
PDE_01572	851.54	229.453	-1.98088	2.0281770290921292e-100	7.707295464754287e-102
PDE_01576	93.946	234.916	1.24733367004327	7.945577795034649e-57	5.820648423161029e-58
PDE_01608	36.166	120.31	1.6406663058782602	2.56738780738625e-43	2.4983037862100095e-44
PDE_01613	1.796	18.766	3.29444343945543	1.39580661822034e-29	1.87180656875018e-30
PDE_01620	65.72	29.68	-1.22165	1.0620609567246e-34	1.24927763278643e-35
PDE_01621	31.156	67.516	1.0608826702563299	8.3246188910025e-28	1.18583533241409e-28
PDE_01622	40.553000000000004	87.296	1.02600130789928	2.78385561596168e-26	4.16737529330673e-27
PDE_01624	1.3030000000000002	0	-6.61514	1.2824539251741901e-05	5.49462137518342e-06
PDE_01625	477.356	226.66	-1.19006	1.95024697615625e-40	2.01986040473953e-41
PDE_01626	96.666	239.273	1.64721698943985	6.1881854032194705e-06	2.58333802500134e-06
PDE_01627	87.16	460.88	2.2386347780568703	5.45871089148421e-09	1.8231674707307503e-09
PDE_01634	17.096	44.506	1.1671857728271002	1.0176261229358298e-44	9.533608817839229e-46
PDE_01635	109.44	2384.64	4.34528637241038	0	0
PDE_01637	1.743	24.593000000000004	3.73850853941581	5.96468393632186e-47	5.2801046157884894e-48
PDE_01639	117.37299999999999	280.9	1.16619135556869	3.5438652179954896e-35	4.1218597098926094e-36
PDE_01641	16.273	80.893	2.2420974656320696	3.844094827793269e-58	2.7569400577144493e-59
PDE_01642	12.093	35.726	1.49328672275417	7.028877086477239e-23	1.17109352445755e-23
PDE_01643	0.823	4.843	2.49344804422749	9.57516601467394e-47	8.51826960119263e-48
PDE_01644	78.456	27.733	-1.57048	4.754122301843088e-77	2.3914201144910896e-78
PDE_01650	42.38	92.40299999999999	1.04543772488522	2.3626671431049797e-26	3.53167488387247e-27
PDE_01652	43.65	257.22	2.36658129068624	4.37496419413465e-19	8.47123764333815e-20
PDE_01654	0.32	4.133	3.84949995088928	1.56736324662748e-10	4.6995075928533896e-11
PDE_01655	0.17	7.34	5.12886567873076	6.49626751538292e-24	1.04810730149341e-24
PDE_01675	4.926	0	-8.50631	2.88076855506831e-11	8.254722855764119e-12
PDE_01676	0	1.5759999999999998	6.87638226900174	2.43294224496696e-06	9.86002952655474e-07
PDE_01680	1.046	0.073	-3.91453	0.000693337950289863	0.00035142829660491097
PDE_01681	2.593	0.33	-3.06239	1.1963383020799499e-06	4.73542365809569e-07
PDE_01682	21.88	61.87	1.42482386858976	9.820331038993358e-31	1.28133479124922e-31
PDE_01685	3.7060000000000004	0.08	-5.64104	1.2203499893312099e-11	3.4164438471227497e-12
PDE_01687	4.113	0	-7.32124	1.45880313857143e-07	5.3769833421699205e-08
PDE_01688	5.18	0.88	-2.6403	2.00570735938723e-10	6.05567219215321e-11
PDE_01696	16.883	36.283	1.03113783642207	2.5781345920304398e-25	3.98683526148145e-26
PDE_01699	0.69	10.526	3.66607765319197	6.09281770315196e-41	6.25676502190784e-42
PDE_01701	1.136	21.803	4.109787402495259	2.5910000198418805e-17	5.44380344641133e-18
PDE_01704	40.006	20.36	-1.05012	9.97683800294653e-19	1.95482471139556e-19
PDE_01711	123.993	53.503	-1.15913	9.386066551357981e-48	8.174794920622601e-49
PDE_01716	1.426	3.9760000000000004	1.40907744930614	6.35588485821913e-10	1.98809006877628e-10
PDE_01717	5.706	40.806	2.75056389837233	1.1848035364304097e-50	9.759501947532248e-52
PDE_01718	11.142999999999999	34.813	1.55378136602516	7.20278588663084e-18	1.47615578961594e-18
PDE_01723	2.7760000000000002	0.67	-2.12859	5.18493905401024e-06	2.14629712186322e-06
PDE_01734	19.976	0	-10.3383	4.79527711304435e-17	1.0185684718976101e-17
PDE_01735	34.086	97.18299999999999	1.4347247926578102	6.672740187499289e-45	6.229356572624269e-46
PDE_01736	146.1	14.85	-3.36876	1.0582127646832594e-252	9.995200193603535e-255
PDE_01737	261.27299999999997	4.833	-5.92072	3.14869425359122e-20	5.8270728361353095e-21
PDE_01738	23.506	54.876000000000005	1.1455545842941102	5.5902599557591296e-27	8.165893180845299e-28
PDE_01745	9.87	34.623000000000005	1.73637892347353	1.9224309521287798e-28	2.6730341410159696e-29
PDE_01746	12.093	312.723	4.50616903031595	0	0
PDE_01747	2.21	31.26	3.72395995487446	1.1287216387715598e-45	1.03016769008146e-46
PDE_01750	17.57	125.59299999999999	2.69323310310947	1.942073304367919e-184	2.9861643340088787e-186
PDE_01751	0.603	3.113	2.28619791333537	8.77266547121113e-07	3.43005920675581e-07
PDE_01752	15.175999999999998	75.926	2.22931206769605	6.679512189132248e-51	5.4580527937555085e-52
PDE_01754	27.993000000000002	8.306000000000001	-1.71948	3.24687179703351e-26	4.87476523508491e-27
PDE_01756	13.78	33.686	1.2180593547554799	3.4324895680768295e-26	5.1685263018487996e-27
PDE_01764	9.85	2.083	-2.35083	5.81112944303463e-09	1.9453402023470103e-09
PDE_01765	43.146	57.3	1.65878288983493	8.432496049089188e-120	2.519098215653219e-121
PDE_01767	36.03	309.653	2.90740156341981	4.262277729242829e-42	4.302068350548229e-43
PDE_01778	0	31.713	11.514583457939501	2.8223375350308195e-21	5.018522206715969e-22
PDE_01779	403.476	89.676	-1.89523	7.874847750321449e-69	4.5493354384064585e-70
PDE_01780	51.263000000000005	25.093000000000004	-1.10873	1.35718368288308e-26	2.00484574791625e-27
PDE_01784	4.726	12.286	1.27229024706881	0.000268177259131385	0.000129891456646832
PDE_01785	6.94	1.8330000000000002	-2.0014	3.42105274017627e-11	9.87427413639015e-12
PDE_01786	28.346	60.64	1.01864120768824	1.36857369743684e-22	2.32229144705098e-23
PDE_01791	2.483	436.82599999999996	7.192087724101701	8.120886906000459e-26	1.2308428259506499e-26
PDE_01793	368.13	144.863	-1.3816	1.7170948612378296e-82	8.128148107561848e-84
PDE_01796	250.52	623.813	1.1843956535716202	8.563977942268458e-51	7.035535970144768e-52
PDE_01800	16.09	65.09	1.9515561839285	8.12800846020789e-09	2.74861483239759e-09
PDE_01803	0	20.893	8.54493483009435	1.59195076431742e-11	4.4917314810889e-12
PDE_01808	367.366	162.91	-1.48534	8.170864795255259e-12	2.25966365232869e-12
PDE_01818	0	69.266	12.001196708956801	3.28748998703553e-23	5.41596373481965e-24
PDE_01830	18.953	47.11	1.21116326014102	3.5224284094108404e-14	8.619407464214541e-15
PDE_01831	3.52	18.666	2.22166399389016	0.00308116867632944	0.00168728248436887
PDE_01838	10.7	26.37	1.05342084002675	2.13133592949967e-12	5.725697620599879e-13
PDE_01842	1.253	2.8960000000000004	1.1114070984878501	0.0489369227408521	0.0317807824455419
PDE_01852	169.043	386.036	1.1132429595278799	1.6847598970206497e-31	2.1427259316308798e-32
PDE_01853	89.156	23.87	-1.97815	2.7787791291791096e-10	8.475200045832391e-11
PDE_01862	9.826	3.9730000000000003	-1.31823	1.14129473734431e-06	4.5100119769883797e-07
PDE_01863	21.783	9.196	-1.90451	1.55105594872593e-61	1.05107251000977e-62
PDE_01864	35.876	14.472999999999999	-1.39002	4.809160603485669e-22	8.303130663019749e-23
PDE_01868	21.6	2.096	-3.30438	2.2559682675308195e-64	1.4370802802502694e-65
PDE_01869	14.765999999999998	1.26	-3.64296	3.9225368427230894e-23	6.47509376673565e-24
PDE_01878	1.093	16.373	3.83394598938104	8.477028293059607e-107	2.9327445494934394e-108
PDE_01883	0.18600000000000003	2.636	3.7314597177385402	2.5727777953961e-05	1.13337855434747e-05
PDE_01884	43.693000000000005	19.866	-1.23608	8.787431384365559e-17	1.89742889639349e-17
PDE_01885	7.586	2.84	-1.48911	1.2929726839130402e-12	3.4209458490351503e-13
PDE_01888	2.593	0.846	-1.55609	2.4299463762205103e-11	6.92821613692305e-12
PDE_01894	20.723000000000003	52.666000000000004	1.2615809948079901	1.1142907864388701e-20	2.03521754843255e-21
PDE_01896	8.873	3.136	-1.58062	1.9941097867425304e-09	6.458681780454401e-10
PDE_01898	10.083	1.1159999999999999	-3.2543	3.7936902057035698e-22	6.524897157750461e-23
PDE_01901	35.106	81	1.13758969459467	1.9125273081199396e-43	1.8568634161208398e-44
PDE_01904	27.62	101.76	1.69955320826222	1.2790547058417801e-15	2.92054336457447e-16
PDE_01907	665.566	314.303	-1.00903	4.0282644110603395e-54	3.0836906035244994e-55
PDE_01916	181.63	16.59	-3.52451	1.2939331192817395e-186	1.9469394546029493e-188
PDE_01922	46.076	12.335999999999999	-2.01089	5.610143054801029e-22	9.70453081967229e-23
PDE_01949	0	74.97	12.8199463877522	1.36564089087014e-26	2.01883870303263e-27
PDE_01952	84.99	31.206	-1.51856	2.74374359766425e-73	1.4554949562568195e-74
PDE_01953	32.68	16.883	-1.04434	9.681076592959711e-12	2.6879474604066097e-12
PDE_01958	9.476	80.266	2.9850459570997203	3.959172535796079e-69	2.2698386201928094e-70
PDE_01962	9.266	26.463	1.43550298409989	8.43972975671644e-23	1.41264669404018e-23
PDE_01964	0.386	3.36	3.03457430508399	4.49741768165075e-06	1.8552774093663101e-06
PDE_01965	88.706	7.33	-4.03794	4.933268413348661e-07	1.8969107869449398e-07
PDE_01966	0.023	2.036	6.36077180737267	1.87263601716407e-06	7.51522460924495e-07
PDE_01968	55.78	5.196000000000001	-3.50209	1.9465501084803393e-142	4.5537086557530183e-144
PDE_01983	4.253	53.996	3.35770937156704	2.010853959861479e-179	3.2244335874769386e-181
PDE_01984	92.223	38.333	-1.37311	1.52655045695871e-20	2.79658007930492e-21
PDE_01991	0	3.426	7.141485567282371	2.35102546347755e-07	8.80763081375282e-08
PDE_01995	147.20600000000002	46.92	-1.74441	1.20821975665874e-43	1.16641973212853e-44
PDE_01996	0.11599999999999999	1.1159999999999999	3.18329941900972	8.33636791081684e-05	3.8628375854735e-05
PDE_02000	85.98	41.58	-1.12035	9.386066551357981e-48	8.16772249023587e-49
PDE_02003	49.343	228.06	1.72756845182243	4.86093913859216e-86	2.2155845606982395e-87
PDE_02004	5.813	102.79	4.06500881438654	2.180103692762559e-198	3.0408914769999386e-200
PDE_02010	74.796	35.95	-1.14941	3.643560535074939e-21	6.52679542307218e-22
PDE_02011	0.31	8.53	4.728693232159401	0.0009159920007830141	0.00047001808101683094
PDE_02016	1.906	0.23600000000000002	-3.17984	2.4553485301073797e-07	9.211939131078321e-08
PDE_02019	32.53	18.623	-1.0192	2.8291525841881497e-31	3.63237712346617e-32
PDE_02023	1.31	6.603	2.24151357408291	4.860535380812119e-10	1.5054046978462598e-10
PDE_02026	0.406	3.62	3.14340909268928	8.808573167084858e-12	2.44085997809501e-12
PDE_02028	0	12.116	5.11039816095857	0.00492947627041681	0.00276332200815018
PDE_02033	2.71	23.996	3.07849421317273	2.33751185273079e-46	2.10773995726741e-47
PDE_02041	0	6.473	8.37427882346524	5.89800822265642e-11	1.72697308309742e-11
PDE_02042	43.37	16.803	-1.44755	5.803200246730139e-39	6.13781640593204e-40
PDE_02053	159.42600000000002	75.866	-1.15677	2.4778725913904e-30	3.2684513808455497e-31
PDE_02060	0.883	4.033	2.08139007322949	0.0066465079220956	0.00378496909127575
PDE_02061	38.603	90.506	1.1473640488165	5.3159517339965e-35	6.19464556811673e-36
PDE_02063	15.413	40.613	1.32180542937852	7.378023025469909e-38	8.030335879451599e-39
PDE_02064	8.232999999999999	41.403	2.17689748720966	1.18073560152878e-39	1.23455276513497e-40
PDE_02067	8.64	3.7430000000000003	-1.30307	0.000349297590596723	0.000171661759554995
PDE_02068	2.593	0.86	-2.17524	0.000141483454371001	6.68802622309485e-05
PDE_02078	6.88	1.113	-2.77805	0.000946851613515443	0.000487100819078126
PDE_02085	19.283	6.093	-1.75258	5.197889161867109e-18	1.0561334376116599e-18
PDE_02091	261.02	870.686	1.4449256296650002	6.867068026572239e-49	5.837573478931259e-50
PDE_02093	0	340.246	13.460484127706001	3.2521403722948996e-29	4.42905443343841e-30
PDE_02094	3.29	0	-7.20307	2.70757691252705e-06	1.1005757444549801e-06
PDE_02098	17.586	38.836	1.07894638507682	4.65888065727692e-33	5.710390789149959e-34
PDE_02100	75.63600000000001	165.183	1.4127725653546501	4.3702294574898994e-86	1.9823226424418797e-87
PDE_02101	16.12	754.313	5.45826128484884	6.781525895747471e-37	7.552407752100971e-38
PDE_02102	29.19	818.4730000000001	4.44994076418641	0	0
PDE_02103	1571.5629999999999	456.973	-2.29726	4.6649193211552704e-15	1.09744724721742e-15
PDE_02104	200.796	92.23	-1.2059	1.29519301163609e-65	7.980266661480999e-67
PDE_02105	4.39	1.913	-1.26737	6.03202802458011e-06	2.51483562672225e-06
PDE_02106	38.63	14.273	-1.42984	2.8933462098104097e-46	2.6121148648700296e-47
PDE_02108	16.936	8.59	-1.12014	1.5888257217528298e-58	1.1272722858345197e-59
PDE_02114	0.053	1.5230000000000001	4.72193393856554	7.3947038072062e-06	3.1065065417423098e-06
PDE_02115	25.676	322.61	3.5472791900840197	2.501730165073219e-262	2.198115466291679e-264
PDE_02116	1.29	3.39	1.31230342547973	0.00236566320186009	0.00127987445715132
PDE_02117	0	4.7330000000000005	5.42741579105618	0.0011080817450959699	0.000574425682246347
PDE_02123	115.546	258.61	1.0776578218446	2.87223279804104e-18	5.750774729081609e-19
PDE_02125	131.19	1487.12	3.33736428622506	7.904342592973748e-230	9.202200053324736e-232
PDE_02126	0.46299999999999997	12.026	4.5679075172349295	1.62104205814354e-05	7.0004803653162e-06
PDE_02128	268.203	792.5360000000001	1.49071633630829	3.0604373491654095e-160	5.949449871524189e-162
PDE_02130	0.02	0.36	4.22557405010498	0.000124328244821973	5.84294958367076e-05
PDE_02134	0.06	0.6459999999999999	3.38935632344482	0.0267730288431764	0.0166813171474288
PDE_02136	3.7230000000000003	16.4	2.04868498282901	3.0291183695341305e-17	6.37761660010646e-18
PDE_02140	246.453	89.49600000000001	-1.61143	2.73463373483991e-37	3.01545554066916e-38
PDE_02145	477.51599999999996	180.956	-1.50696	3.1050876500076796e-70	1.7290273899548498e-71
PDE_02146	210.85	8.17	-4.76781	0	0
PDE_02149	0.56	0.053	-3.39098	0.00172884988658255	0.0009186354476975699
PDE_02170	18.096	4.13	-2.20676	5.5297029732836496e-37	6.140065574947579e-38
PDE_02171	1.63	0.31	-2.48434	0.000188663577055504	9.005292760935991e-05
PDE_02174	155.55	45.176	-1.8713	6.555155464601888e-67	3.952531960534249e-68
PDE_02175	7.726	2.7760000000000002	-1.6378	0.00848906935501648	0.00490697111646916
PDE_02176	70.753	33.356	-1.16167	8.224353375749029e-27	1.2058771835941698e-27
PDE_02189	39.676	11.09	-1.95489	2.35739597222828e-17	4.94781296312821e-18
PDE_02195	17.736	5.0760000000000005	-1.87081	7.183928259683501e-26	1.0872546009713199e-26
PDE_02198	1.05	3.003	1.44508139801443	0.0016622350644588302	0.000881596169826652
PDE_02200	1.5859999999999999	5.313	1.6604398288142	4.53046016422323e-06	1.8694056932440101e-06
PDE_02205	173.833	513.97	1.48413402304663	2.3806917546821097e-67	1.4250159322369597e-68
PDE_02209	6.1	22.203000000000003	1.7774146530555501	1.08513086022437e-09	3.43714157153989e-10
PDE_02210	128.513	31.746	-2.10731	9.47951308410271e-60	6.62160386764341e-61
PDE_02215	113.41	42.44	-1.50656	1.05919202679536e-38	1.1272455507574998e-39
PDE_02218	12.536	4.48	-1.55513	3.55627631625382e-21	6.36653530531985e-22
PDE_02223	0.096	3.71	4.94964506377499	0.00117993002025511	0.000614004221413369
PDE_02226	13.585999999999999	137.863	3.24149808904064	7.532145479850349e-127	2.0350442482626994e-128
PDE_02227	13.616	3.4330000000000003	-2.16682	0.00181565874340733	0.0009683513298172449
PDE_02234	239.77599999999998	33.976	-2.88979	1.5979345177856295e-175	2.702711869730769e-177
PDE_02235	39.42	3.54	-3.54349	3.189774407298518e-246	3.1179563124609286e-248
PDE_02236	5.473	0.34600000000000003	-4.06485	2.02138646402248e-12	5.42411762734933e-13
PDE_02239	8.94	26.67	1.4856573135784399	1.6660414835775597e-13	4.22502996768872e-14
PDE_02242	0.67	1.683	1.25524228560007	0.00825400959529899	0.004759313605197111
PDE_02247	19.42	57.256	1.4931140876139297	2.8473458160159498e-92	1.19147584393419e-93
PDE_02249	662.5	361.98	-1.04117	3.0235369239434898e-21	5.389566642021179e-22
PDE_02273	34.71	13.825999999999999	-1.39762	4.88034420827246e-62	3.26428294655456e-63
PDE_02274	68.913	23.093000000000004	-1.66022	6.2979223762521e-39	6.667981516427259e-40
PDE_02281	7.086	28.886	1.9973776147163103	1.03730269694749e-67	6.19761303832437e-69
PDE_02283	13.55	4.256	-1.84351	1.3134951500151999e-11	3.68730763694546e-12
PDE_02293	1.3659999999999999	0.12300000000000001	-3.53654	0.00121672904488387	0.0006343561533293509
PDE_02296	36.773	9.886000000000001	-1.97644	1.1227514645374801e-47	9.81559764713714e-49
PDE_02311	14.722999999999999	62.12	1.9994074474119499	2.490236827989789e-77	1.2444346586879199e-78
PDE_02312	12.14	38.88	1.61037240916217	7.079660218111919e-57	5.1707567765452195e-58
PDE_02316	31	0	-9.3659	3.8570085521005896e-14	9.46354432223254e-15
PDE_02324	35.45	200.95	2.42361794166662	5.423769381327927e-220	6.671742676647196e-222
PDE_02340	148.346	29.756	-2.40522	1.68032947710965e-07	6.219341392487121e-08
PDE_02373	10.982999999999999	54.873000000000005	2.23833641634129	1.0152975603952797e-176	1.6726483696792094e-178
PDE_02376	10.593	27.65	1.2336734503050701	7.303148656707091e-05	3.36482247280464e-05
PDE_02396	0.01	0.266	4.522669406976981	0.00528905760254329	0.00297592993935522
PDE_02397	12.725999999999999	0.436	-4.96906	8.68082613219682e-18	1.7866961199051997e-18
PDE_02398	8.506	36.906	1.18938172939827	1.38650070072193e-38	1.48624347490895e-39
PDE_02399	2.886	15.642999999999999	2.35628174766412	2.11823351087583e-20	3.894478744872199e-21
PDE_02415	29.793000000000003	5.5760000000000005	-2.4525	8.670262236559669e-33	1.06557094373534e-33
PDE_02416	92.316	30.616	-1.67372	9.71369498207925e-65	6.102398165567639e-66
PDE_02418	43.34	166.583	1.85089969657905	2.9207134169374096e-51	2.37698917292764e-52
PDE_02419	18.56	2.2230000000000003	-3.2325	3.336430678464289e-49	2.8252477244327e-50
PDE_02422	0.14	90.493	9.23145449975563	5.489425411902739e-27	8.00654250083124e-28
PDE_02426	27.653000000000002	5.242999999999999	-2.48631	3.0178201205145894e-62	2.0085656156307997e-63
PDE_02448	17.523	31.213	1.06564159468975	2.1254266562248997e-20	3.91003805510895e-21
PDE_02454	15.5	113.633	2.7934245126933597	2.8054147266547694e-101	1.0537636864535198e-102
PDE_02460	28.14	4.9430000000000005	-2.59865	9.7466994733614e-40	1.01802429425225e-40
PDE_02464	10.786	4.596	-1.31421	2.24403770718222e-07	8.38957095579162e-08
PDE_02469	11.88	63.126000000000005	2.27918701780027	5.372591314728739e-29	7.36997973871081e-30
PDE_02484	47.79	19.546	-1.37169	7.8955315495968e-15	1.87654368735063e-15
PDE_02485	48.906000000000006	153.673	1.2422598691673	5.126622710084259e-62	3.4346401462398595e-63
PDE_02493	168.10299999999998	23.855999999999998	-2.91786	4.601600855978329e-86	2.0923259246293597e-87
PDE_02505	26.7	77.926	1.33682903514702	2.7682056678138396e-05	1.22342225231004e-05
PDE_02514	13.53	424.97	4.9263754775666	0	0
PDE_02522	15.203	45.43600000000001	1.48311615742758	3.25475537576758e-18	6.534533582540509e-19
PDE_02542	17.173	76.77	2.09350526858862	6.530654514699608e-95	2.646690297555359e-96
PDE_02549	29.223000000000003	68.653	1.15161494410706	1.07221422512208e-25	1.63570077835757e-26
PDE_02551	4.196000000000001	0	-7.77213	6.85882008023998e-09	2.30962574036417e-09
PDE_02559	0	71.5	11.0733615017773	5.94777292353572e-20	1.1098590002292399e-20
PDE_02563	13.12	0.083	-7.76437	8.395067762573009e-19	1.6393663351844899e-19
PDE_02566	15.165999999999999	37.466	1.04875432590954	3.7526096649893e-14	9.199148569199472e-15
PDE_02574	245.233	28.34	-3.06087	0	0
PDE_02575	22.76	48.356	1.0464011683972099	1.19063494734568e-18	2.34988577746315e-19
PDE_02583	37.635999999999996	151.1	1.9170976064481002	1.8287083510693792e-72	9.801314391233997e-74
PDE_02592	60.63	136.046	1.09419639127949	6.883135208754679e-41	7.08346808413305e-42
PDE_02593	57.853	28.276	-1.11875	7.359719113040978e-23	1.2286406427042598e-23
PDE_02595	153.213	40.703	-2.18703	4.16973426739457e-14	1.0253745222071899e-14
PDE_02610	0.7859999999999999	1.706	1.0548408630941801	1.76708656789465e-11	5.00140811143822e-12
PDE_02611	1.8030000000000002	0.57	-1.73301	7.199666283103481e-06	3.02219928984311e-06
PDE_02612	0.17	0.6459999999999999	1.83935109059093	0.0491626697810485	0.0319543854765782
PDE_02616	20.43	43.64	1.0145038827335402	3.98384485963893e-15	9.32845386134014e-16
PDE_02620	26.13	0	-10.4123	1.9033716095070298e-17	3.96770929691856e-18
PDE_02623	3.99	0	-7.85789	2.0746903452406e-09	6.735622911072161e-10
PDE_02635	15.12	46.01	1.5337878073549802	5.9829194923124895e-52	4.809991288712509e-53
PDE_02640	4.163	1.61	-1.49761	0.00140484298816501	0.000738757630679196
PDE_02643	33.03	0.893	-5.31633	6.66957211229589e-40	6.951591361415489e-41
PDE_02647	7.6129999999999995	2.3	-1.82334	3.0068768329367994e-10	9.190706453666241e-11
PDE_02648	17.83	41.153	1.13666418260165	5.21223501634269e-29	7.144282592417e-30
PDE_02656	139.17	39.446	-1.97229	4.2073125407927785e-214	5.406431271529438e-216
PDE_02667	394.11	11.91	-5.13616	1.3985132724323599e-19	2.64496414621474e-20
PDE_02671	99.913	33.606	-1.65277	4.816200552765689e-81	2.3112825184462992e-82
PDE_02673	18.45	6.5329999999999995	-1.58319	1.77861428171317e-16	3.89322159632548e-17
PDE_02677	9.936	27.52	1.39225179517685	2.2687654763212495e-25	3.49845879050526e-26
PDE_02681	1.11	3.043	1.3647747509913102	0.0166047493113628	0.0100120893706075
PDE_02682	10.722999999999999	622.77	5.27457855245991	0	0
PDE_02683	4.856	0	-7.9662	7.04865425597613e-10	2.2109782048399602e-10
PDE_02706	11.446	1.43	-3.10119	7.35349171318062e-16	1.65080033627031e-16
PDE_02709	65.933	23.193	-1.55613	1.2412684532969e-66	7.511684983707769e-68
PDE_02711	21.6	0	-12.2011	9.929910560355518e-24	1.61626880290465e-24
PDE_02728	6.506	1.0959999999999999	-2.65635	1.7153846135712201e-10	5.16028386224225e-11
PDE_02729	2.866	0.843	-1.84338	5.88697815135917e-05	2.68195336318922e-05
PDE_02730	5.4	1.443	-1.98361	4.3502690804974194e-09	1.44292285811117e-09
PDE_02744	5.672999999999999	22.156	1.94774869590132	1.3259163506832598e-37	1.4533382954221798e-38
PDE_02749	67.423	159.616	1.13936685928961	1.13952507640723e-21	1.9924480193743098e-22
PDE_02757	0	3.9360000000000004	7.399490700894611	2.28250890843395e-07	8.53841333566834e-08
PDE_02758	17.593	7.013	-1.40373	8.04308946114916e-10	2.53085681561695e-10
PDE_02759	0.596	59.043	6.568191764779231	0.004531153636592	0.00253207135672489
PDE_02762	8.152999999999999	0.68	-3.65955	3.28167217022287e-26	4.930617824123989e-27
PDE_02770	0.02	1.693	6.279949826581549	3.01399517921982e-06	1.23003183868178e-06
PDE_02771	0.586	3.966	2.68184939086346	1.2115693154841e-15	2.76112721540859e-16
PDE_02781	18.953	40.48	1.0127426520309202	6.48655981393005e-12	1.78603025299535e-12
PDE_02787	106.93299999999999	24.6	-2.36272	8.22856465471109e-13	2.1545192901517002e-13
PDE_02789	44.52	11.306	-1.90382	3.835715169603159e-100	1.4702521627583797e-101
PDE_02791	19.183	7.196000000000001	-1.48926	6.04008103501644e-22	1.04681470326809e-22
PDE_02792	48.603	20.6	-1.42506	9.582396214743059e-07	3.7603406562632606e-07
PDE_02795	60.573	15.113	-1.3786	9.473685895032347e-57	6.950491134411428e-58
PDE_02796	13.642999999999999	29.396	1.03029940381663	2.209548408467e-12	5.943090667035339e-13
PDE_02797	2.3930000000000002	16.683	2.72106754993288	4.82405503241322e-31	6.225441694767199e-32
PDE_02800	230.65599999999998	21.555999999999997	-3.50183	1.845718550448039e-201	2.5136639237293487e-203
PDE_02801	646.96	42.503	-3.16103	0	0
PDE_02802	0	8.04	8.43745782825152	1.1486108323717499e-10	3.41618685783933e-11
PDE_02819	12.065999999999999	0.6729999999999999	-4.23843	0.0166241595550576	0.0100274447310682
PDE_02822	0.24	0.846	1.74173343302622	0.00102866363416954	0.000531222010748508
PDE_02823	14.675999999999998	56.563	1.7358265460284201	1.1632585253170798e-109	3.858364356350999e-111
PDE_02828	238	145.203	-1.16461	0.00251078133080618	0.0013625228506879
PDE_02851	13.036	2.176	-2.62559	3.88645475132529e-17	8.22963729879753e-18
PDE_02852	8.266	2.313	-1.94384	6.59026055876987e-29	9.062060647534179e-30
PDE_02853	0.36	2.2159999999999997	2.5340712341629303	0.00032541203933133503	0.000159149896885495
PDE_02854	733.05	215.136	-1.88051	4.2080829865587795e-66	2.569680549727269e-67
PDE_02855	47.17	4.62	-3.47179	5.024919647457041e-44	4.812443638201579e-45
PDE_02862	255.873	126.266	-1.08064	8.07388713486194e-49	6.881204191820829e-50
PDE_02867	12.606	85.84	2.4817881760724303	7.033313588891298e-102	2.587765021722769e-103
PDE_02870	4.22	1.72	-1.36866	2.36061613380026e-06	9.548763559348021e-07
PDE_02873	0	4.49	11.0471663894081	1.36273863909636e-19	2.5758080152496802e-20
PDE_02875	287.163	66.786	-2.18526	1.7181061298378794e-114	5.377926930299798e-116
PDE_02885	4.98	2.483	-1.07977	2.5333529348898604e-05	1.11489788139524e-05
PDE_02886	9.433	92.63	3.18905622252094	6.84736659254124e-75	3.5496507761443894e-76
PDE_02889	196.343	80.363	-1.37148	2.7051154390669995e-54	2.0589181760279297e-55
PDE_02890	55.903	21.836	-1.44636	1.29653161266572e-29	1.73725268253946e-30
PDE_02903	4.47	20.926	2.16058283504011	4.174629803705e-28	5.87336713733784e-29
PDE_02904	16.086	3.6860000000000004	-2.23172	4.4689039856954295e-13	1.15489632930712e-13
PDE_02908	4.013	0.21	-4.34581	1.0987817343551802e-11	3.06645182536685e-12
PDE_02910	27.343000000000004	11.126	-1.36574	5.746021576601239e-50	4.802550708175219e-51
PDE_02912	28.33	10.086	-1.56047	4.413420767013e-44	4.22195440754347e-45
PDE_02913	14.196	38.635999999999996	1.03527017677719	1.3452202102011698e-46	1.20707843133921e-47
PDE_02918	0.253	9.472999999999999	5.15847131062617	1.34672709139104e-15	3.07654294354022e-16
PDE_02923	111.13	13.505999999999998	-3.12725	6.048523415369387e-168	1.0761787954858196e-169
PDE_02932	50.033	6.41	-3.03385	0.0151412447199074	0.009061465401293309
PDE_02938	10.293	43.826	1.9849663160392201	0.00182182888242817	0.0009720422527002769
PDE_02943	71.476	169.646	1.13991912307656	2.31576791503142e-25	3.57348041803312e-26
PDE_02948	324.813	89.39299999999999	-1.98653	7.018930772852839e-136	1.7267880209983897e-137
PDE_02958	10.515999999999998	23.573	1.0460636828011	0.000119147095233833	5.58506098251509e-05
PDE_02963	7.686	1.226	-2.72367	1.6143287915636198e-19	3.06554034114608e-20
PDE_02965	13.515999999999998	6.876	-1.07821	0.00029954965716912004	0.000145843342145053
PDE_02967	93.93299999999999	221.57299999999998	1.09325769663252	4.898967863494049e-52	3.927783130533389e-53
PDE_02973	146.35	55.08	-1.49647	2.1436168400242197e-61	1.4620385037397497e-62
PDE_02974	26.336	62.68600000000001	1.07019084759118	3.6070338096875e-05	1.60999290527952e-05
PDE_02981	8.72	22.73	1.29764027507639	2.44122908406405e-09	7.955108942798489e-10
PDE_02986	10.3	4.53	-1.25083	7.37653897807285e-21	1.33839015834996e-21
PDE_02990	484.71	130.086	-1.98557	1.8600212310728595e-122	5.3114280074568285e-124
PDE_02997	1.486	19.55	3.6473791719926103	0.0172822510404076	0.0104509691629307
PDE_03006	140.29	74.643	-1.05815	3.85034835578991e-25	5.983792337663609e-26
PDE_03015	2.2	7.332999999999999	1.6580587479305902	1.8031811494938797e-09	5.824443449381119e-10
PDE_03016	28.433000000000003	12.94	-1.42103	0.0238759452561339	0.0147748390991213
PDE_03020	7.3660000000000005	95.45299999999999	3.1144159180029396	1.594402771275729e-239	1.6460610708392993e-241
PDE_03021	0.9259999999999999	22.14	4.50422459571254	1.15347535754757e-68	6.701685493055048e-70
PDE_03023	88.75299999999999	282.703	1.61121617274436	4.0201957364657496e-42	4.0488956511137795e-43
PDE_03025	3.8960000000000004	11.562999999999999	1.3963893081901002	0.0125017625672437	0.0073976676614713405
PDE_03026	324.69599999999997	759.12	1.09596869871372	2.2509131354411295e-50	1.8664902990203797e-51
PDE_03028	13.546	37.083	1.39835188111301	5.36938354802201e-40	5.578733483172788e-41
PDE_03043	40.94	187.60299999999998	2.09165345625126	8.220264999816168e-92	3.457837995529479e-93
PDE_03044	5730.57	2673.76	-1.22611	3.900603295188899e-133	9.853253793448077e-135
PDE_03055	86.41	356.566	1.4464294016769401	2.4181350515008392e-95	9.7203451823098e-97
PDE_03057	81.1	181.39	1.06541372849309	2.80262843631891e-35	3.25049492449508e-36
PDE_03059	3.99	1.68	-1.34369	0.00893641246188958	0.0051841988603735
PDE_03060	14.9	34.766	1.12552101511804	6.48655017560518e-11	1.90500111692128e-11
PDE_03064	330.103	177.2	-1.01634	2.7925121693917293e-59	1.9567520747632395e-60
PDE_03074	49.016000000000005	20.173	-1.37915	4.99420167830941e-21	8.982005786543699e-22
PDE_03075	69.99	5.936	-3.75805	2.5950156188593597e-16	5.731550147749779e-17
PDE_03078	9.756	4.433	-1.21407	4.886683955196289e-09	1.62835794838721e-09
PDE_03083	1.626	14.235999999999999	2.86512460799671	7.52139645618962e-31	9.755924453333269e-32
PDE_03094	0	1.96	6.27604601389277	1.80200845500589e-05	7.82354686725784e-06
PDE_03096	112.883	56.696000000000005	-1.06248	1.1442665484145198e-53	8.910323809180598e-55
PDE_03097	22.94	6.763	-2.02799	0.00443706383888013	0.00247705606732869
PDE_03101	14.62	0.69	-4.5232	1.03564206116622e-15	2.34882027051977e-16
PDE_03103	3.5860000000000003	0.21600000000000003	-4.12963	1.1516405576293097e-71	6.235681437795178e-73
PDE_03106	39.073	10.562999999999999	-1.82998	5.025249123966369e-69	2.8920708851821797e-70
PDE_03113	20.883000000000003	68.193	1.6253495699718299	1.6799302105458197e-50	1.3874876642838598e-51
PDE_03114	6.693	31.343000000000004	2.15293044324554	3.371211439971989e-64	2.1549094542160297e-65
PDE_03116	28.426	1.676	-4.15608	1.0751880937222596e-123	2.9994264229044796e-125
PDE_03119	0.436	1.3230000000000002	1.52958515851224	0.0113798226515156	0.00670040958097475
PDE_03131	219.053	75.016	-1.6397	5.635707817667849e-63	3.71381075299364e-64
PDE_03140	12.475999999999999	4.65	-1.49949	3.29322226278212e-11	9.48361205163616e-12
PDE_03141	36.646	6.882999999999999	-2.50625	3.49401527529666e-45	3.2311486675450694e-46
PDE_03150	33.705999999999996	79.21300000000001	1.14569188879228	3.97220191269455e-27	5.74998585494938e-28
PDE_03151	6.912999999999999	15.583	1.10631605181858	4.846354213276939e-23	8.016045519159879e-24
PDE_03152	294.27299999999997	906	1.56991958737146	4.96541905938192e-53	3.9210722720434893e-54
PDE_03154	50.033	22.186	-1.34275	2.76347405726491e-07	1.04042747661853e-07
PDE_03165	1.133	7.46	2.62474582195242	1.12232516968353e-10	3.33431036133329e-11
PDE_03167	51.663000000000004	27.623	-1.18044	0.007662115646050841	0.00439530258312175
PDE_03172	440.39	12.913	-5.18588	0	0
PDE_03179	117.49	30.103	-2.11453	8.02067701490404e-05	3.7139126078896704e-05
PDE_03183	97.78	54.68	-1.04834	1.62239040704379e-20	2.9757188135784e-21
PDE_03190	28.68	0.22	-7.10947	0.00040939411191976	0.00020233646388126498
PDE_03198	10.515999999999998	0.5660000000000001	-4.268	4.27509282189802e-18	8.63000615776887e-19
PDE_03199	3.95	11.423	1.4459034174618999	4.3194229750556404e-08	1.52946948617017e-08
PDE_03203	98.14299999999999	56.006	-1.10207	0.00194960568612975	0.00104321569498343
PDE_03209	16.996	7.56	-1.28775	4.1466925568830904e-06	1.70649720050971e-06
PDE_03230	14.97	5.82	-1.42866	1.2152537375972698e-42	1.20924754120058e-43
PDE_03242	84.98299999999999	10.85	-3.05375	6.640043882671069e-107	2.2899217783181893e-108
PDE_03244	263.923	56.166000000000004	-2.30419	1.5049776519818794e-201	2.0330834837317093e-203
PDE_03245	83.353	41.513000000000005	-1.13418	9.472167063249228e-76	4.837515304130579e-77
PDE_03255	3017.2459999999996	895.823	-1.94316	4.565705453364929e-51	3.7207616105401194e-52
PDE_03256	16.406	5.073	-1.76799	2.2104830784871096e-44	2.0927363137351897e-45
PDE_03257	30.38	9.523	-1.50867	4.7514162279407297e-29	6.50221265240434e-30
PDE_03262	38.87	4.223	-3.27385	2.1183440965849593e-158	4.211095897659289e-160
PDE_03271	47.85	8.466000000000001	-2.57935	5.51736135694969e-68	3.2783003779349596e-69
PDE_03278	17.07	1.6030000000000002	-3.51544	6.8601241267369e-22	1.19119783024394e-22
PDE_03281	3.64	0	-5.02155	0.00675605265410731	0.0038518033308589795
PDE_03283	48.04600000000001	116.54299999999999	1.16149795004069	3.0971208877325096e-20	5.7282279790681394e-21
PDE_03287	1.58	3.883	1.2271767162224099	0.00184498467650965	0.000985612901322675
PDE_03288	18.16	5.11	-1.34835	3.1635069768369e-24	5.072729474115179e-25
PDE_03289	11.886	4.82	-1.4259	9.919266214485691e-05	4.61700716276665e-05
PDE_03290	3.7	59.79600000000001	3.76713711748997	0	0
PDE_03291	0.043	18.973	8.710256008588571	2.0761609689067097e-16	4.56048537925691e-17
PDE_03292	0.18	139.69	9.51413514826252	2.01392680259396e-37	2.2141029427749096e-38
PDE_03293	38.453	19.93	-1.05835	1.27438804212288e-21	2.23525283170811e-22
PDE_03294	58.43	171.82299999999998	1.4533311397165802	2.6100964615778097e-34	3.10459579120128e-35
PDE_03295	27.613000000000003	450.773	3.9921084081127103	0	0
PDE_03296	69.423	2100.64	4.80307871846269	0	0
PDE_03299	36.673	202.37599999999998	2.31233800124904	5.876967977969389e-64	3.775976130820529e-65
PDE_03304	0.055999999999999994	2.563	5.41823073114278	9.6849384385655e-18	1.99761827431367e-18
PDE_03308	1.12	4.216	1.80694921232102	0.0076435298531762	0.00438212255173858
PDE_03311	175.01	165.326	-1.27796	2.5754410324412795e-121	7.495792131762108e-123
PDE_03313	2401.88	546.866	-2.21223	1.0056715133389495e-267	8.504855192432665e-270
PDE_03315	7.47	2.86	-1.46385	7.89226934029351e-08	2.84659116018934e-08
PDE_03317	9.413	1.7630000000000001	-2.50376	1.12970791036788e-13	2.84629318658311e-14
PDE_03319	45.793	195.58	1.6757100099062199	5.711771731004649e-82	2.7100333748423996e-83
PDE_03323	0.306	1.123	1.77275460780322	0.0432518890114142	0.0278322699305739
PDE_03329	8.306000000000001	0	-10.9326	3.3368739305498897e-19	6.42820085028501e-20
PDE_03332	1.78	5.17	1.5015582982327	5.5906833854629704e-14	1.3846228483491501e-14
PDE_03337	17.96	45.016000000000005	1.23726375191673	1.0116724728475899e-20	1.8433439126349898e-21
PDE_03338	18.99	47.286	1.0918826468176	0.00375013270370004	0.0020733847370045
PDE_03345	5.976	13.27	1.04218021943356	0.0219115673552326	0.0134790432462007
PDE_03352	30.625999999999998	15.015999999999998	-1.10604	1.7558514300734097e-19	3.3381425869929395e-20
PDE_03358	21.283	10.79	-1.05551	3.99785735556176e-13	1.02965134528197e-13
PDE_03360	17.033	6.853	-1.38593	1.41305618699333e-27	2.02840684942371e-28
PDE_03366	10.05	0	-8.45273	4.9051668405985597e-11	1.4297982202030302e-11
PDE_03378	36.563	8.236	-2.24221	3.4658796822877e-57	2.5199476657599797e-58
PDE_03379	181.61599999999999	85.23299999999999	-1.17747	4.643925983089549e-32	5.81957116606828e-33
PDE_03381	44.106	6.29	-2.87592	4.7577506878928695e-121	1.4004142606867497e-122
PDE_03382	273.376	1114.6660000000002	1.8715742778486397	1.2475891211778196e-146	2.8089595809055795e-148
PDE_03388	6.75	15.293	1.11063803160694	2.4827317853206502e-11	7.08962398883437e-12
PDE_03401	13.065999999999999	29.993000000000002	1.11902992073945	1.7941700757841502e-17	3.73415957562984e-18
PDE_03402	0.23	0.873	1.86069902006553	0.00796418458751333	0.00458170223716582
PDE_03413	0	0.7659999999999999	4.8700808891666	0.007960404096585091	0.0045786530756525105
PDE_03414	0.09	1.2	3.6814911583001204	0.000320528792170443	0.00015656032231060201
PDE_03415	0.166	2.406	3.82696144986667	3.65161209499654e-25	5.670927514909509e-26
PDE_03417	2.14	9.99	2.38115786573687	4.88441755238262e-21	8.77639441592308e-22
PDE_03427	63.803000000000004	22.68	-1.57555	5.52799400502674e-47	4.875320358085089e-48
PDE_03428	66.953	17.673	-2.00022	1.2436001358781497e-85	5.709224127370309e-87
PDE_03429	8.773	2.59	-1.83577	6.3319559870689795e-18	1.2935132494177199e-18
PDE_03434	26.233	3.733	-2.89319	1.3944633792953997e-58	9.863090788206899e-60
PDE_03435	127.66	9.256	-3.99778	2.08589755342709e-31	2.66206804731717e-32
PDE_03436	10.603	43	1.9404195886459699	2.4205765505432103e-41	2.4724175639815294e-42
PDE_03438	0	13.963	8.12808828965964	1.04766080185856e-09	3.31270230483339e-10
PDE_03439	20.436	48.583	1.0651788335106	4.97969093447209e-27	7.25213638562328e-28
PDE_03442	11.706	0.79	-3.99317	1.4482418269050296e-68	8.430183067102339e-70
PDE_03443	20.673000000000002	3.4560000000000004	-2.63871	3.8648206933585695e-32	4.8389847231507595e-33
PDE_03444	21.796	6.256	-1.92918	3.90550939537787e-54	2.9854305757089496e-55
PDE_03446	1.246	0.23	-2.55151	1.36669674136588e-07	5.02247918353679e-08
PDE_03447	0.033	2.103	5.72934773891722	4.34076528244025e-05	1.9503647194358102e-05
PDE_03448	0	3.05	6.3980790017898705	9.215925049384939e-06	3.90297715435786e-06
PDE_03449	2.9530000000000003	0.263	-3.57694	1.4288225664623701e-09	4.57913701146313e-10
PDE_03452	94.573	204.873	1.0410662303235698	1.3865120375323298e-71	7.537874339137857e-73
PDE_03457	1.133	0.423	-1.49576	0.0053262878862515295	0.00299746283680976
PDE_03459	353.45	188.09	-1.17803	1.24751840075626e-07	4.56943862330822e-08
PDE_03468	0.156	15.78	6.61578877722868	0.00023450630781216602	0.000112913306254644
PDE_03471	5.083	11.2	1.03960005874532	0.000869515869024618	0.000444928548466304
PDE_03474	0.49	2.013	1.9582558328978201	0.0024335596317725397	0.00131847882081647
PDE_03475	3594.4629999999997	6.962999999999999	-9.09039	0	0
PDE_03476	1.8159999999999998	0.986	-2.67298	1.1765458381780499e-18	2.31820234342826e-19
PDE_03478	93.833	1.966	-4.57587	0	0
PDE_03482	234.52599999999998	109.206	-1.45684	4.92063563715318e-07	1.89151287534719e-07
PDE_03484	0.063	3.64	5.6797093070964895	5.60759947676635e-05	2.5466692846160198e-05
PDE_03488	13.963	1.926	-2.93086	1.40723772825767e-47	1.2318160015610802e-48
PDE_03490	24.893	127.59	2.2733359028482796	1.2254500978411697e-90	5.2355858106558595e-92
PDE_03491	27.963	3.343	-3.15229	1.86192092190668e-45	1.7095726421899899e-46
PDE_03492	38.773	13.235999999999999	-1.71473	1.69215615245281e-07	6.266832011060839e-08
PDE_03494	34.163000000000004	0	-11.5111	2.69325606266847e-21	4.786038780228e-22
PDE_03495	64.566	36.976	-1.0952	3.4935039015468594e-44	3.33810916457525e-45
PDE_03497	83.51	1.3530000000000002	-6.01729	0	0
PDE_03500	11.113	27.486	1.5999399220853898	6.6625106364793e-64	4.28800794396141e-65
PDE_03502	0.44299999999999995	0.12	-1.92375	0.0335286454761797	0.0211998255910342
PDE_03511	28.26	111.626	1.86587085399995	1.79760776406621e-11	5.09174126691572e-12
PDE_03518	4.986000000000001	25.923000000000002	2.2854284683181403	4.24358805439695e-13	1.09480377152976e-13
PDE_03519	32	207.31	2.6098162571020898	5.0158614804950175e-183	7.822650524220677e-185
PDE_03520	12.975999999999999	110.15	2.82473071437359	1.9170260587140592e-236	2.0212465857940688e-238
PDE_03530	98.546	320.58299999999997	1.62605617961615	1.2897712451819096e-106	4.476306573064069e-108
PDE_03534	4.763	17.406	1.8022527362653402	6.53770752807717e-06	2.73679511683133e-06
PDE_03539	6.683	2.4530000000000003	-1.52308	4.5376781440134e-09	1.50807403226629e-09
PDE_03545	14.19	7.586	-1.00435	0.000370791733621454	0.000182565550996703
PDE_03548	47.15	23.156	-1.1117	7.40624338682998e-19	1.44301765713744e-19
PDE_03553	4.246	16.07	1.8572913516358798	0.0085421153202887	0.0049413862044986896
PDE_03564	5.303	13.15	1.24334870766231	3.0958223178856597e-24	4.96079600416823e-25
PDE_03571	299.133	122.68	-1.36387	4.494720256114189e-38	4.87236561535937e-39
PDE_03574	8.902999999999999	50.656000000000006	2.43519740893457	6.735982532044579e-112	2.1676473167370194e-113
PDE_03575	4.206	10.066	1.00237687464698	9.512910783512429e-18	1.96109099842425e-18
PDE_03578	15.13	5.6	-1.50497	2.06638411639522e-17	4.31659812123417e-18
PDE_03585	127.366	329.256	1.2247906594176798	8.91540357267472e-33	1.09714734781388e-33
PDE_03587	2.07	21.55	3.3047346485833597	2.45112966282814e-68	1.44025740759259e-69
PDE_03588	0.52	2.67	2.24704584841716	0.0392521049506046	0.0250989297114135
PDE_03604	41.466	20.89	-1.06766	1.37875067935674e-21	2.42133150608613e-22
PDE_03605	22.206	7.672999999999999	-1.45945	1.6853270202831599e-13	4.27763947707236e-14
PDE_03608	26.153000000000002	0	-11.3119	8.530186316933008e-21	1.55051711746558e-21
PDE_03613	11.81	5.6	-1.15281	1.87321808490875e-09	6.06095604408698e-10
PDE_03614	21.535999999999998	50.486000000000004	1.00592669734751	2.0094722123103999e-22	3.4340897994014e-23
PDE_03615	112.16	48.213	-1.28256	1.1531818576567498e-51	9.283715559169628e-53
PDE_03616	1382.74	570.5830000000001	-1.38265	6.266062420095899e-54	4.838047096460639e-55
PDE_03620	143.673	51.656000000000006	-1.55936	2.860251440873269e-60	1.9790866641956796e-61
PDE_03621	85.553	25.086	-2.54041	2.952446724789019e-168	5.2206910784297975e-170
PDE_03622	79.956	28.98	-1.54583	2.5768407018269802e-48	2.21882823748748e-49
PDE_03623	318.20599999999996	36.723	-3.20175	0	0
PDE_03633	29.96	53.746	3.29774762746535	6.346671585377877e-262	5.646132876612937e-264
PDE_03634	0	125.866	14.2914467315759	8.91540357267472e-33	1.09765704612503e-33
PDE_03635	1.966	38.856	4.24232169264627	6.360098147115049e-78	3.1643321918101196e-79
PDE_03652	6.372999999999999	0.836	-3.01116	2.04502838818517e-14	4.9480478189697106e-15
PDE_03654	38.863	125.49	1.6079747696451296	3.8323852146339096e-52	3.06422453185446e-53
PDE_03656	33.603	1.07	-5.06316	0.000404008305001518	0.000199541498911788
PDE_03664	37.22	19.49	-1.13922	0.00196476078297032	0.00105175662341541
PDE_03665	16.91	5.742999999999999	-1.65623	5.3348026984665493e-11	1.55796160079325e-11
PDE_03684	1.693	12.17	2.7613672449788798	0.0228964126034098	0.0141100242853083
PDE_03691	57.61	29.88	-1.01865	2.8017917226810303e-39	2.9418043787842594e-40
PDE_03692	32.876	7.45	-2.21218	2.07219781748828e-49	1.7456076068242798e-50
PDE_03696	21.89	2.656	-3.12096	1.3376078643178799e-61	9.049604002414178e-63
PDE_03697	5.82	0.6559999999999999	-3.23184	7.801269565557111e-12	2.15573797110837e-12
PDE_03699	35.513000000000005	10.386	-2.0933	0.000885190279865415	0.00045343519662738
PDE_03702	4.03	0	-8.88153	5.28093846785386e-06	2.18777593638053e-06
PDE_03710	36.07	17.47	-1.14324	3.76009549064166e-09	1.24138902195155e-09
PDE_03714	0.723	8.996	3.49664671530083	1.18247379285625e-06	4.6766481362716896e-07
PDE_03723	198.646	452.25300000000004	1.10651403507396	1.7046286703105e-49	1.4322250771966297e-50
PDE_03728	58.15	18.566	-1.75319	8.141504233480409e-30	1.08463971830991e-30
PDE_03731	8.126	4.13	-1.09598	0.025563271218822	0.0158770234752815
PDE_03744	0.04	0.46299999999999997	3.4242914487301004	0.00598910811326588	0.0033928412573559
PDE_03745	14.993	52.246	1.72908546648275	2.0709749435211395e-63	1.34880630588472e-64
PDE_03747	7.082999999999999	48.663000000000004	2.7048698489056404	4.156555937426179e-77	2.0862669559623997e-78
PDE_03753	36.726	2.4	-4.20331	4.60352893776664e-09	1.5309704144489199e-09
PDE_03754	0.45	6.65	4.16108952674991	1.67897292667326e-35	1.93252457677494e-36
PDE_03757	495.856	178.523	-1.34893	1.0140361356638597e-181	1.5926102954413193e-183
PDE_03773	0.6629999999999999	2.043	2.28196598568907	0.007104067725845191	0.0040619194487369606
PDE_03776	1598.41	643.936	-1.65858	4.72755663223375e-18	9.57453534304122e-19
PDE_03779	257.043	142.15	-1.16389	0.00110737401964798	0.0005739371772343559
PDE_03782	60.843	13.753	-2.24638	2.0766163135813396e-50	1.7196800663814798e-51
PDE_03785	0.096	5.8260000000000005	6.025804684810019	1.28577647847109e-38	1.3740368078554399e-39
PDE_03788	48.753	8.516	-2.60918	1.2410846935969298e-42	1.2376769926260398e-43
PDE_03804	24.49	3.29	-2.95145	1.5050338772465198e-58	1.0661689739967098e-59
PDE_03805	242.226	94.07600000000001	-1.44731	2.8832340559247195e-35	3.3471481571800496e-36
PDE_03810	27.026	1.0959999999999999	-4.71461	0.003931128384053711	0.00217906699113883
PDE_03811	3.2560000000000002	26.663	3.66777855262506	1.3394127783760398e-153	2.795040394194919e-155
PDE_03812	6.976	0	-8.68023	1.97590469609909e-11	5.611959960584581e-12
PDE_03815	53.376000000000005	115.906	1.0455684992271501	3.0555598942262396e-38	3.29550776071408e-39
PDE_03816	18.76	46.663000000000004	1.24175035135334	4.40010410452395e-27	6.39356148301503e-28
PDE_03818	57.766000000000005	24.386	-1.3313	2.95744808897007e-42	2.9688166428540895e-43
PDE_03819	131.836	21.373	-2.72921	2.63943196973797e-80	1.2755080358975397e-81
PDE_03823	3.596	89.083	4.488309008080781	8.27082994886318e-47	7.339737066097139e-48
PDE_03858	7.256	15.745999999999999	1.0503809632504202	2.0733314277877898e-19	3.9531063796151697e-20
PDE_03862	26.413	1.16	-4.8513	1.96626117721428e-25	3.0298346311165697e-26
PDE_03882	781.836	407.20300000000003	-1.13928	3.4396469194667604e-15	8.039064958402258e-16
PDE_03897	173.956	18.236	-3.1413	4.838355187747137e-230	5.526512240809477e-232
PDE_03905	1.31	47.99	4.9251356734324006	8.851848869238951e-07	3.4619916335376103e-07
PDE_03909	21.37	10.743	-1.06805	2.4657650165495e-10	7.49343415792693e-11
PDE_03910	7.433	3.61	-1.09712	2.32505857434223e-10	7.055614322798009e-11
PDE_03911	11.453	3.696	-2.10203	0.0124319755719671	0.0073485878669222095
PDE_03916	173.706	424.56300000000005	1.21019227313061	9.591733839080407e-65	6.015244395513359e-66
PDE_03920	190.82	414.57	1.0375632100957	2.8364696562021595e-78	1.40811014234308e-79
PDE_03922	0	443.483	13.4459907492066	5.831775212893549e-29	8.0062811818967e-30
PDE_03923	0.043	9.673	7.609031870297401	1.681700574803e-09	5.41542678234199e-10
PDE_03924	0	98.39	12.120377509257901	8.43949035970996e-24	1.3662612619673201e-24
PDE_03926	1.126	13.693	3.5396673411395096	1.1980341466843597e-128	3.1973893206402994e-130
PDE_03927	81.02	357.5	2.04708547460007	1.0260169302887397e-75	5.251223388408069e-77
PDE_03928	21.256	110.65	2.2807037671563797	6.428449148115848e-68	3.826709981635129e-69
PDE_03930	7.446000000000001	16.266	1.0468777788423	5.860594149431339e-08	2.09513827088402e-08
PDE_03934	484.76300000000003	196.483	-1.49847	3.54315801274187e-19	6.837263732440941e-20
PDE_03936	48.356	31.066	-1.11359	2.0283779223031596e-50	1.6775052998289698e-51
PDE_03940	66.986	12.745999999999999	-2.4734	2.6241339358748797e-87	1.1730066028567599e-88
PDE_03943	25.47	1.053	-4.67235	2.4714714180735894e-73	1.3083462092382999e-74
PDE_03944	1.886	0.653	-1.20809	0.0015675047905476301	0.0008291162077185481
PDE_03955	94.553	18.866	-2.54146	1.46849772367427e-18	2.9063513432850497e-19
PDE_03956	0.773	15.52	4.287402171878621	1.2748732299759298e-36	1.43519501452535e-37
PDE_03957	0.136	1.2	3.0520006924301897	0.00880019838969819	0.0051022786709738295
PDE_03958	256.87	133.666	-1.024	1.40854809975588e-32	1.74038068338865e-33
PDE_03960	732.7130000000001	280.41	-1.49779	2.4649734741093995e-69	1.4104900384524898e-70
PDE_03966	170.553	398.85	1.15552101441048	3.11549083878437e-44	2.97348878517696e-45
PDE_03970	68.57300000000001	22.52	-1.7099	3.1291494065377593e-68	1.8455279860634597e-69
PDE_03971	4.426	0.77	-2.71499	0.0262120140082188	0.0163087379853443
PDE_03976	3.35	0.96	-1.85554	2.46957196780659e-08	8.622481368102321e-09
PDE_03977	8.873	2.08	-2.17911	1.2566104155101199e-11	3.5207173750316405e-12
PDE_03978	14.863	6.75	-1.17562	2.41755389293519e-08	8.43820568011864e-09
PDE_03979	0.18600000000000003	4.126	4.14288102072308	0.0152515892647273	0.00913755293125617
PDE_03981	66.58	176.74	1.34031368892419	3.208641439928439e-99	1.2404632475066596e-100
PDE_03982	189.42	74.006	-1.37853	2.7991368688449495e-29	3.80289105630006e-30
PDE_03987	13.4	123.426	3.0575404985697503	1.4625442169286194e-238	1.5259934168942195e-240
PDE_03988	2.503	101.633	5.25130151868746	1.6398305527486895e-147	3.656074708489649e-149
PDE_03990	1156.14	220.54	-2.80142	9.94225885770159e-32	1.25684128997414e-32
PDE_03998	121.91	38.986	-1.70208	1.0795746738311498e-75	5.5371924511712784e-77
PDE_04008	18.996	47.31	1.23978267007997	8.271435863278669e-26	1.2545692396691799e-26
PDE_04009	43.873000000000005	213.68	2.12609792508631	4.03987746630764e-81	1.9300897285489593e-82
PDE_04012	30.516	109.516	1.43951945244728	1.71299162670507e-48	1.47123498306795e-49
PDE_04015	3.513	9.753	1.4317588682373301	9.50863557671756e-13	2.49908456178859e-13
PDE_04016	1.746	28.203000000000003	3.93700549817268	1.1947391827299598e-78	5.878562919967308e-80
PDE_04019	1.99	7.376	1.79547694205459	2.6101611107113097e-06	1.0595448067203699e-06
PDE_04023	27.183000000000003	86.07600000000001	1.5719186614517502	7.246251938626069e-46	6.56579664949644e-47
PDE_04024	4.9430000000000005	14.302999999999999	1.44240908110575	1.2703399217225e-08	4.34747852398388e-09
PDE_04026	14.152999999999999	37.31	1.25954709930415	2.47366161677007e-05	1.08835677504458e-05
PDE_04028	1.2830000000000001	17.57	3.68758032196347	5.481484619760339e-36	6.273154282032149e-37
PDE_04029	0.863	16.97	4.2143362755749605	1.7050878744436903e-45	1.5618267844986601e-46
PDE_04034	188.46599999999998	66.56	-1.596	3.6460927185209204e-39	3.83630623211756e-40
PDE_04039	10.88	34.205999999999996	1.58185812969471	1.06588402900007e-26	1.5686816022625997e-27
PDE_04050	35.25	9.073	-2.02371	1.1407208999311096e-93	4.685663004659379e-95
PDE_04051	38.25	90.59	1.1374962629840601	6.900471507158919e-20	1.2899069198445299e-20
PDE_04055	7.962999999999999	2.793	-1.57236	6.35501656891441e-11	1.86357981757292e-11
PDE_04061	37.07	107.47	1.4553327742805702	5.399971655370979e-73	2.8882879694296195e-74
PDE_04065	77.82600000000001	29.7	-1.18889	1.57397459751086e-18	3.1202901136815996e-19
PDE_04068	11.546	5.546	-1.2477	0.023610345021286002	0.0145940715848212
PDE_04073	8.33	41.896	2.2518318714855	4.931362088625929e-65	3.0614351020817994e-66
PDE_04074	1.67	4.09	1.24204244158556	4.71684563809029e-38	5.118334421123779e-39
PDE_04081	176.81	63.56	-1.70741	7.605188279634491e-17	1.6346351964024898e-17
PDE_04087	28.233	0	-6.21217	5.07415297940693e-05	2.29493267097175e-05
PDE_04089	80.27	38.49	-1.15836	6.827181230150139e-24	1.10299655019779e-24
PDE_04093	13.913	30.133000000000003	1.04433414954811	1.3578988194140901e-24	2.1475829763385896e-25
PDE_04101	308.293	2164.37	2.61532718373264	2.6252015329320396e-85	1.2080828580983198e-86
PDE_04104	3.6660000000000004	0.79	-2.30712	7.36832427898797e-18	1.51089087631747e-18
PDE_04105	92.613	35.41	-1.46193	1.7541803293345093e-63	1.1405543711872899e-64
PDE_04106	720.38	137.416	-2.46677	0	0
PDE_04107	270.27	94.70299999999999	-1.58971	7.223645790575858e-149	1.5788089097469495e-150
PDE_04109	0.746	0.02	-5.25965	1.78454184317383e-05	7.74379442326171e-06
PDE_04111	0.64	5.473	3.9092549184987497	0.0279578994344978	0.017474838625121003
PDE_04114	8.686	28.6	1.65647447759969	6.204877743748249e-102	2.2693292571863395e-103
PDE_04119	7.93	3.196	-1.37856	1.8909699943019896e-29	2.54621550029021e-30
PDE_04120	28.683000000000003	11.013	-1.45037	2.84217624087458e-51	2.30995103596616e-52
PDE_04127	45.986000000000004	11.17	-2.1284	1.85018723170948e-31	2.35515321422437e-32
PDE_04128	28.555999999999997	7.903	-1.78583	6.273959697195749e-20	1.17141477048136e-20
PDE_04129	15.593	8.276	-1.05553	3.84453656640497e-20	7.135932781136078e-21
PDE_04131	21.346	3.426	-2.69921	3.376450244793579e-84	1.5760476156367595e-85
PDE_04141	0.40299999999999997	3.09	2.85929162847379	2.42092487728979e-07	9.07481230773206e-08
PDE_04144	24.29	57.173	1.1635001973163102	7.333579620564429e-35	8.586047090084219e-36
PDE_04145	66.486	180.83599999999998	1.36108434385827	8.30353456912154e-53	6.584461239874518e-54
PDE_04146	38.97	107.89299999999999	1.3328760796263899	2.0331732491386299e-19	3.87430597172491e-20
PDE_04149	0	858.916	10.2003772531737	7.08882687100773e-17	1.52131441031841e-17
PDE_04151	69.27	171.89	1.23516133564744	6.053269879155371e-45	5.63775162825234e-46
PDE_04154	502.276	80.376	-2.72476	6.580259160212327e-230	7.588437252304166e-232
PDE_04155	3.3960000000000004	15.46	1.90419705407307	0.012814328442767	0.00758726464963834
PDE_04156	43.31	208.243	2.18734114953137	4.2741822001735393e-69	2.4551315658327896e-70
PDE_04158	24.24	63.723	1.31570474109626	4.412254859845921e-39	4.65213032998582e-40
PDE_04159	13.306	66.003	2.21545554305671	1.8592920077955696e-42	1.8603130358064398e-43
PDE_04160	27.656	272.22	3.21108767783064	2.924297012663289e-113	9.281953175834048e-115
PDE_04161	18.583	86.74600000000001	1.8164306377987	1.5947117613181797e-56	1.1769866047290697e-57
PDE_04163	100.82	21.973000000000003	-2.29289	6.583087501340299e-58	4.73577409486864e-59
PDE_04165	44.32	18.78	-1.33035	2.78351604340026e-51	2.2592184031551798e-52
PDE_04174	41.18600000000001	125.65	1.37711233573028	3.1350043708390304e-47	2.7545343181452295e-48
PDE_04182	70.456	519.036	1.9959424289430299	4.923079315840199e-121	1.4544847182438396e-122
PDE_04185	24.333000000000002	4.743	-2.48502	4.1281815126962904e-16	9.1812933148929e-17
PDE_04194	192.236	68.73	-1.69191	2.3538865149133797e-24	3.7563944054575896e-25
PDE_04195	5.26	0.10300000000000001	-5.98495	3.2464812737432494e-16	7.198951885433971e-17
PDE_04196	6.233	1.963	-1.7772	8.11661848245722e-23	1.35678125538714e-23
PDE_04204	38.603	111.02	1.42261479961537	1.60991181363478e-34	1.9078471684919498e-35
PDE_04208	54.11600000000001	19.24	-1.64447	6.05291386589692e-14	1.5024256273396003e-14
PDE_04220	23.886	76.35600000000001	1.58911320038785	1.0239356575226097e-31	1.2966477903608598e-32
PDE_04225	13.526	50.056000000000004	1.71313302387146	1.3343592199215196e-53	1.0405217420585197e-54
PDE_04228	18.65	76.84	1.96655563727953	1.8710259708601696e-42	1.87410838596867e-43
PDE_04230	24.29	11.253	-1.19996	2.35490649664638e-09	7.66346836854831e-10
PDE_04231	15.543	3.5460000000000003	-2.20802	2.25711276460386e-34	2.68225811235736e-35
PDE_04236	20.363	7.403	-1.53834	2.70642104270737e-24	4.32789570365945e-25
PDE_04239	4.48	1.746	-1.49246	0.0340198425929763	0.0215365593306881
PDE_04241	2.42	1.09	-1.22304	0.000709912474925842	0.000359985271469809
PDE_04244	0.19	0.713	1.8319883962863501	0.00936899647135998	0.00544955577290746
PDE_04252	1.5930000000000002	3.676	1.13964500470891	1.9993565725515402e-24	3.18184258498317e-25
PDE_04258	13.485999999999999	3.38	-1.04365	9.030733807709039e-14	2.26636208134159e-14
PDE_04259	0	1.35	7.06779813290466	1.98483250490335e-07	7.39216586944234e-08
PDE_04260	722.07	375.793	-1.2628	7.93720718447312e-16	1.7861985196030102e-16
PDE_04263	0	16.305999999999997	9.88370946691825	7.32343308145607e-16	1.6432480818687297e-16
PDE_04264	426.77	146.85299999999998	-1.67347	1.2121600275674393e-232	1.3579387458745592e-234
PDE_04265	1169.1760000000002	135.186	-3.19514	0	0
PDE_04266	615.5459999999999	124.476	-2.37896	4.033762514603777e-295	3.234098446634548e-297
PDE_04267	101.65299999999999	257.36	1.2624703704487399	5.677143022413339e-32	7.145530921126508e-33
PDE_04270	2.16	0.693	-1.71475	3.47688401937101e-05	1.5492277283457598e-05
PDE_04273	1.493	0.39	-2.2416	1.477317708474e-06	5.88458775220819e-07
PDE_04274	2.083	4.973	1.1761177093928799	7.64144066181764e-05	3.53075682199525e-05
PDE_04276	2.353	53.41	4.427119911359241	1.1508659180282197e-122	3.2611027660766593e-124
PDE_04281	0.6759999999999999	0.04	-4.0645	0.0231256275621436	0.0142741380449475
PDE_04282	3.093	9.766	1.25637126836627	8.19183018203716e-08	2.9603227784901e-08
PDE_04284	3.613	31.253	3.0170616304297995	7.42400095941218e-38	8.08853262134749e-39
PDE_04285	0.72	4.756	2.34229120937158	1.1711071321394698e-07	4.2805541304339906e-08
PDE_04291	130.243	6.813	-4.3353	2.6882441511799687e-272	2.2438940745708686e-274
PDE_04294	12.075999999999999	106.85600000000001	3.04921960720015	1.1485339773538099e-73	6.042260023640568e-75
PDE_04295	21.923000000000002	53.426	1.7228565404309197	1.1522700702205398e-113	3.644742231999069e-115
PDE_04297	102.286	38.823	-1.47661	1.6052027760233897e-66	9.731707109993528e-68
PDE_04299	252.886	77.156	-1.61593	3.1186808062402396e-96	1.2467872745430497e-97
PDE_04300	4.376	27.866	2.60476970097822	7.184588434221749e-112	2.3199000545427692e-113
PDE_04301	0.22	3.6	3.40489611350692	3.6025433783048903e-12	9.784832261996701e-13
PDE_04303	4.16	9.583	1.13340107100937	1.9186795514130702e-13	4.8783560258333397e-14
PDE_04305	110.42299999999999	44.1	-1.43853	1.79381928395599e-49	1.5091329725538596e-50
PDE_04307	8.902999999999999	20.026	1.09801836305058	4.3468471218264504e-14	1.0727474445627701e-14
PDE_04316	0.166	1.0759999999999998	2.6234924583614903	0.0017822500936051102	0.0009495546627214061
PDE_04318	84.70299999999999	21.1	-1.89004	6.552327421827586e-224	7.772118193930587e-226
PDE_04319	0	13.175999999999998	9.86307378990848	1.07426728727892e-15	2.4387814198852504e-16
PDE_04323	5.952999999999999	29.163	2.22211852152915	4.7188171105778493e-79	2.3166515633479392e-80
PDE_04326	283.01599999999996	84.583	-1.95836	1.6652357667355998e-25	2.55317861654355e-26
PDE_04352	348.246	9.8	-3.76973	0	0
PDE_04353	17.303	75.83	2.06299758400562	1.6753556426311097e-137	4.0848869046030386e-139
PDE_04354	3.466	7.726	1.0894465645212499	8.55481210836873e-14	2.14128685282508e-14
PDE_04358	0	12.703	8.90353796952689	1.41085189412199e-12	3.75297450583576e-13
PDE_04361	20.253	45.066	1.00224988687534	1.0608949402383799e-20	1.93419615683219e-21
PDE_04365	243.766	99.39299999999999	-1.36428	2.868773404969799e-135	7.152241218321198e-137
PDE_04378	65.863	512.893	2.8495002127427	9.449544643819884e-286	7.680025300853066e-288
PDE_04379	0.816	2.463	1.51098836400092	0.00231453311539638	0.00124916152982513
PDE_04385	5.71	1.143	-2.38774	1.95136312184316e-15	4.498529591157371e-16
PDE_04386	61.596000000000004	24.81	-1.41311	2.01388788046712e-21	3.5632876171691803e-22
PDE_04389	46.896	166.613	1.72867895692891	1.7291456281355998e-45	1.5857623278343997e-46
PDE_04391	28.84	10.972999999999999	-1.76366	7.184974919431789e-34	8.577778953786219e-35
PDE_04392	44.656000000000006	63.913000000000004	1.18803606924947	1.6331000012969698e-69	9.308939051873999e-71
PDE_04393	9.486	143.996	3.84905225642551	1.2556683634586894e-188	1.8755727339964992e-190
PDE_04403	751.296	250.17	-1.6737	9.521230308102246e-87	4.2665150639271997e-88
PDE_04407	0.026000000000000002	1.696	5.9134041816301295	2.61213784771544e-07	9.820261233091661e-08
PDE_04415	7.07	1.33	-2.54165	1.96164318895707e-22	3.3501978680156395e-23
PDE_04425	46.053000000000004	10.302999999999999	-2.22338	4.9379979612842695e-65	3.07506298083271e-66
PDE_04432	787.2560000000001	93.863	-3.14443	0	0
PDE_04434	101.676	39.81	-1.44026	5.24479771981163e-18	1.06624059081508e-18
PDE_04442	19.456	48.6	1.24060530560378	1.00203816356611e-22	1.68712191625134e-23
PDE_04443	0.043	2.7460000000000004	5.90171097009532	4.54737523024152e-07	1.74353508278673e-07
PDE_04444	0.7	4.29	2.53701681254931	9.015482901033259e-11	2.6665233885208697e-11
PDE_04445	0.073	0.54	2.7931379329730803	0.0448494597365927	0.0289489593489243
PDE_04447	9.953	2.886	-1.86216	1.29503921204248e-32	1.5958638066026e-33
PDE_04448	1.253	3.9360000000000004	1.55461830818649	0.00272429642913832	0.0014834773965587901
PDE_04451	23.923000000000002	104.553	1.90653405367272	1.9345880085758302e-11	5.4903628930916296e-12
PDE_04453	367.81	109.016	-1.82932	2.655296788934869e-123	7.494906916598147e-125
PDE_04454	53.643	24.59	-1.20064	1.3766050495022598e-41	1.3970159975179497e-42
PDE_04456	62.513000000000005	15.116	-2.11174	6.724300798968929e-102	2.46668475217531e-103
PDE_04457	282.8	42.17	-2.83395	1.0203569771133393e-232	1.1318622151394494e-234
PDE_04459	0.326	2.153	2.64493601511756	6.99032912708016e-10	2.1919153934996002e-10
PDE_04460	22.003	6.94	-1.72913	4.330912661899948e-105	1.5411484925377097e-106
PDE_04461	54.646	23.46	-1.29124	1.6068711653313897e-64	1.0165379365523098e-65
PDE_04462	44.2	14.633	-1.67078	3.4762976265968196e-29	4.74196776741708e-30
PDE_04465	143.52	68.8	-1.14602	1.2716318907338e-33	1.52651692100169e-34
PDE_04478	232.50599999999997	1927.72	2.9271106568638503	3.0434343901765594e-124	8.456769914493908e-126
PDE_04486	4.496	53.883	3.48439034286215	8.384216725545327e-53	6.657648207105189e-54
PDE_04488	7.1160000000000005	18.123	1.26088098278767	5.088228307677829e-10	1.5792787696318e-10
PDE_04490	64.62	26.046	-1.38492	9.068990467188149e-49	7.749230734181628e-50
PDE_04494	25.863000000000003	13.095999999999998	-1.09553	8.14036726607776e-07	3.17657604573029e-07
PDE_04495	2587.24	1157.69	-1.26139	1.94136189209905e-34	2.3049008296090897e-35
PDE_04496	868.216	175.69	-2.45992	4.570225631211629e-150	9.838157317050835e-152
PDE_04497	126.493	65.843	-1.03065	6.29780999854758e-19	1.22566933744386e-19
PDE_04499	13.57	31.543000000000003	1.6260780448718	1.7723047085426098e-56	1.3100066654027198e-57
PDE_04500	8.173	61.4	2.8079728786568303	1.1152344854926598e-22	1.8813840414241897e-23
PDE_04501	2.2	7.57	1.23052633289936	1.75211239893756e-09	5.65178925390403e-10
PDE_04504	29.336	9.77	-1.68596	4.68903804505177e-19	9.08452840359288e-20
PDE_04508	10.12	28.103	1.37363357436205	4.42535445608305e-11	1.28702236130784e-11
PDE_04510	67.523	12.31	-2.52652	6.819490503548167e-168	1.2208423416566195e-169
PDE_04511	194.993	11.562999999999999	-4.29034	9.073462929118259e-56	6.786412141383339e-57
PDE_04512	76.586	35.025999999999996	-1.21366	2.4115795969784e-31	3.0909537503281595e-32
PDE_04513	115.613	44.33	-1.45552	2.0801358758515093e-101	7.744822206630019e-103
PDE_04520	14.966	41.893	1.4081922869249799	5.34974472974694e-28	7.57366387330457e-29
PDE_04525	3.18	1.173	-1.60794	0.000198627937093364	9.504908532847759e-05
PDE_04527	114.13600000000001	33.135999999999996	-1.90307	1.89806303842952e-31	2.4202648957898696e-32
PDE_04531	24.303	62.06	1.2706958089283702	1.79023909300936e-32	2.21592472028726e-33
PDE_04544	0.713	10.65	3.81604809354746	1.0999591260574798e-58	7.767970544260949e-60
PDE_04548	10.716	0.613	-4.20336	1.93036555707821e-26	2.8706369734035097e-27
PDE_04549	6.62	2.06	-1.66716	5.8105045013072505e-08	2.0753169289677302e-08
PDE_04551	0.66	4.686	2.67789605891556	0.0248494935975712	0.0154173299651488
PDE_04559	0.743	4.39	2.44575798977958	7.94449303427367e-16	1.78871067767831e-16
PDE_04561	21.576	7.626	-1.74391	0.004670188056774971	0.00261335619431834
PDE_04563	47.006	105.693	1.03874794453815	1.91118799068739e-10	5.76061079902977e-11
PDE_04566	12.24	70.63	2.44903153981974	1.2056086717378598e-110	3.9723514719534095e-112
PDE_04582	22.083000000000002	5.77	-2.26763	0.0188437473706588	0.0114780255812931
PDE_04606	0	76.293	12.366825136912501	9.127447975191959e-25	1.43653299818233e-25
PDE_04614	39.775999999999996	3.72	-3.68354	9.668514525239728e-70	5.4474991229521985e-71
PDE_04615	2.463	37.676	3.80845454072546	7.84506091924799e-28	1.11493781762843e-28
PDE_04616	23.886	3.923	-2.63494	7.992656835183701e-44	7.68980492874347e-45
PDE_04618	2435.86	1160.1960000000001	-1.14927	2.6675087578078895e-54	2.0273652503053897e-55
PDE_04619	29.195999999999998	13.453	-1.29397	2.3187617154651896e-37	2.55433058826094e-38
PDE_04620	26.843000000000004	9.316	-1.81513	0.00114610935862386	0.000595146078810941
PDE_04621	140.476	57.593	-1.43182	2.61570903529253e-44	2.4907410583180896e-45
PDE_04633	8.526	19.833	1.1541403471205	2.3246446000032297e-14	5.63991204987056e-15
PDE_04634	499.376	77.186	-2.7622	0	0
PDE_04638	24.67	5.88	-2.238	3.0400773390051396e-11	8.72791011988956e-12
PDE_04639	20.663	5.376	-2.07314	2.2001775721275602e-10	6.671817986429629e-11
PDE_04640	12.386	4.163	-1.69549	1.3688723091360599e-44	1.2869354163871199e-45
PDE_04652	25.813000000000002	351.13599999999997	3.6900498278152902	0	0
PDE_04655	32.893	2677.59	5.92495856793367	1.7305848698219696e-58	1.22975113758903e-59
PDE_04660	1.5230000000000001	43.78	4.77437062133045	1.6894004936196596e-150	3.6181559171425987e-152
PDE_04664	11.686	4.66	-1.49349	0.00501225350282989	0.0028135779959323
PDE_04665	18989.7	10313.6	-1.3278	0.00012429412568109699	5.838615876310289e-05
PDE_04674	3.9760000000000004	8.89	1.04071928236575	0.0155664991641975	0.009336480168663671
PDE_04679	4.906000000000001	11.91	1.20185101367225	2.8742279471277303e-10	8.769473077562701e-11
PDE_04680	31.493000000000002	71.19	1.08200359148318	1.58785371471679e-15	3.6430822735237496e-16
PDE_04681	3.3930000000000002	30.1	3.07046406468656	3.1590326346673596e-63	2.0643870594476495e-64
PDE_04688	519.553	222.59599999999998	-1.3822	9.712450710442679e-94	3.96818414528795e-95
PDE_04698	0	31.65	10.7711314772016	8.209497644100109e-19	1.60222705256078e-19
PDE_04708	28.223000000000003	15.433	-1.01402	0.000336995268273362	0.000165333098668546
PDE_04711	7.336	0	-9.03217	7.506051972868001e-13	1.96204323947566e-13
PDE_04712	26.116	68.986	1.28901658723698	1.3044420046748801e-17	2.7020072716274798e-18
PDE_04714	22.933000000000003	0	-11.8761	1.0800996153502398e-22	1.8209257655822198e-23
PDE_04715	0	5.043	8.14340738970515	3.44056676529748e-10	1.0569209492078002e-10
PDE_04725	71.566	14.376	-2.4118	2.1107761241772795e-134	5.285633787066659e-136
PDE_04731	912.943	272.96	-1.85294	9.580273880063175e-178	1.5572548426681492e-179
PDE_04734	7.28	23.76	1.6221228103875402	5.70086446446722e-16	1.27478968145582e-16
PDE_04735	40.343	11.936	-1.84853	2.8427856180869e-32	3.53748062085938e-33
PDE_04738	21.256	1.443	-3.96832	1.2282195032876298e-42	1.2234981762568698e-43
PDE_04756	136.546	56.666000000000004	-1.44852	4.2339906210004e-18	8.542384152419259e-19
PDE_04757	112.27	37.126	-1.68599	1.2086463890401598e-57	8.721369331129969e-59
PDE_04759	19.79	4.93	-2.2729	0.00272850589678437	0.0014866686165785
PDE_04762	16.57	5.603	-1.67535	4.426210276483599e-08	1.5687403143561298e-08
PDE_04765	10.933	25.223000000000003	1.1525585954467	4.97933416316825e-37	5.518010072088699e-38
PDE_04766	15.58	62.933	1.9011814406052399	4.6895883770536296e-24	7.5391002505906e-25
PDE_04767	37.546	243.986	2.28957241407965	2.6885945119837796e-106	9.360620102129148e-108
PDE_04770	4.376	11.77	1.28438698210217	0.00630642125596105	0.00358298925393591
PDE_04775	152.453	61.373000000000005	-1.39037	1.5759249492909697e-63	1.0211924438019498e-64
PDE_04776	15.823	0	-11.5059	1.6535193100506198e-21	2.91295439134672e-22
PDE_04781	0.956	6.47	2.66775694206083	8.13718619259681e-10	2.5613592122990097e-10
PDE_04793	103.35	49.123000000000005	-1.18407	8.283716448781558e-25	1.29919243150577e-25
PDE_04799	18.163	76.85600000000001	1.99562799738736	4.524116852759139e-68	2.6781976756037096e-69
PDE_04804	27.993000000000002	13.642999999999999	-1.11127	3.54438221244262e-19	6.8474116547903e-20
PDE_04805	49.43	240.64	1.8930498094301298	1.9160777166685596e-146	4.377201153949039e-148
PDE_04806	17.63	0	-9.31179	8.020624642797639e-14	2.0040550315611902e-14
PDE_04811	69.12	99.81	1.35869344277715	1.0079359621521499e-71	5.446507340789189e-73
PDE_04812	0	476.93	15.5660507261446	8.83043614501822e-39	9.38809685708692e-40
PDE_04820	12.706	0	-10.3354	5.932026528674741e-17	1.26719292677346e-17
PDE_04821	16.433	7.2	-1.25697	3.04317698731989e-36	3.45595277857086e-37
PDE_04828	18.39	52.87	1.14335943822865	6.20654888261693e-24	1.00068245575856e-24
PDE_04829	24.65	92.573	1.82762346559762	7.20170388632508e-43	7.0949240922939e-44
PDE_04835	58.086000000000006	46.23	-1.0239	9.4933734171509e-41	9.78010353134271e-42
PDE_04840	23.99	7.832999999999999	-1.54783	1.5630560196196396e-60	1.0763713611219299e-61
PDE_04841	0.98	5.922999999999999	2.34445692172765	0.0320164175822001	0.0201944301125289
PDE_04842	0.41	5.093	3.5437790674425	1.3322127123655699e-11	3.74287503443737e-12
PDE_04843	40.186	14.13	-1.53472	1.2351855369452797e-56	9.102795115763668e-58
PDE_04845	5.96	0	-10.1016	3.92976570779666e-07	1.49982820808274e-07
PDE_04847	25.016	62.923	1.25497552066802	9.964113394792768e-24	1.6229302761644899e-24
PDE_04867	5.756	0.99	-2.6288	4.5422728189041705e-33	5.562475774934819e-34
PDE_04877	126.07600000000001	53.466	-1.32565	1.3225318289295597e-55	9.920804383952648e-57
PDE_04886	0.113	52.333	8.793452166540341	6.336658746177781e-40	6.597641396349849e-41
PDE_04889	8.652999999999999	23.5	1.36624154840456	5.112446897830429e-24	8.225957941045109e-25
PDE_04890	70.796	282.38599999999997	1.92367504220915	3.406408424218789e-157	6.921313107967877e-159
PDE_04898	513.43	246.43599999999998	-1.17382	2.51874870670742e-45	2.3237220358421e-46
PDE_04901	9.19	21.553	1.14803454024277	2.07989127215692e-13	5.29966804108078e-14
PDE_04915	15.533	58.466	1.83248291608565	1.60506249924143e-28	2.22469947725721e-29
PDE_04918	40.943000000000005	9.383	-2.23547	5.74663952230748e-27	8.40063394200028e-28
PDE_04921	145.213	498.126	1.16766374061177	8.409771027596678e-25	1.3208097275632302e-25
PDE_04924	1.423	0.986	-1.37814	0.00016075498546593	7.635639590322299e-05
PDE_04928	456.463	194.71	-1.41075	9.7405442685252e-37	1.0879883054464699e-37
PDE_04929	47.023	22.453000000000003	-1.22777	8.21048470278575e-06	3.46274148914852e-06
PDE_04933	53.023	9.94	-2.50236	7.609245107045189e-93	3.167384838627269e-94
PDE_04937	77.083	37.226	-1.18373	2.1628220308907298e-13	5.5181060711248304e-14
PDE_04942	62.833	13.696	-1.77656	2.91564540012768e-45	2.69308927128762e-46
PDE_04943	27.256	7.73	-1.9134	1.81466238156618e-19	3.45194425576346e-20
PDE_04949	208.59	26.5	-3.00079	6.578223389152707e-260	5.924374716205616e-262
PDE_04952	1.29	0	-5.16944	0.0044521141535669	0.00248594710123384
PDE_04959	45.21	4.086	-3.56127	5.883581759342389e-66	3.5992916419041293e-67
PDE_04960	109.19	28.355999999999998	-2.15857	2.8091431612847903e-09	9.18486457017552e-10
PDE_04963	108.14	372.05	1.7031912335020398	2.0973788710112395e-96	8.33883746629401e-98
PDE_04972	25.676	61.213	1.16508246487224	4.05110867981572e-22	6.97653861609122e-23
PDE_04983	326.35	130.61	-1.02825	1.58230119942273e-53	1.2390782594051699e-54
PDE_04984	0	2.186	9.2261775985746	2.0163753613404698e-13	5.133397130793199e-14
PDE_04989	9.92	37.18	1.86427458079943	2.7674572283407693e-49	2.3373691472751795e-50
PDE_04990	9.713	3.196	-1.57242	2.0862347980729396e-29	2.8228899189740297e-30
PDE_04991	3.69	1.67	-1.25321	0.0319312366670005	0.0201266740507321
PDE_04993	1.993	11.056	2.40523008747043	5.60547990643894e-23	9.302449355990381e-24
PDE_05003	5.23	2.443	-1.2066	0.0106100914004175	0.0062192265572793394
PDE_05014	8.19	29.546	1.7440936123183999	8.227478720521351e-13	2.1533313334434196e-13
PDE_05027	20.813000000000002	64.22	1.5603797972107398	1.0526485415927498e-101	3.8845679294361887e-103
PDE_05028	84.09	279.063	1.6585744035838499	1.6685641990650098e-69	9.529416622886378e-71
PDE_05029	0	25.68	9.75015212021673	2.3434475824804204e-15	5.43072421640164e-16
PDE_05032	3.6430000000000002	11.9	1.64010858295208	1.72490126008093e-11	4.876327120755969e-12
PDE_05036	54.333	9.766	-2.56737	2.85665402907455e-26	4.27949049495628e-27
PDE_05039	223.60299999999998	62.423	-1.96936	4.0429784545823895e-73	2.15359093956338e-74
PDE_05040	1347.99	554.913	-1.38274	7.55733484572999e-44	7.26267763867517e-45
PDE_05041	56.673	31.583000000000002	-1.02583	0.000112800022510769	5.27391209037173e-05
PDE_05043	88.49	58.646	-1.03655	1.0778556742604398e-64	6.783210338838369e-66
PDE_05052	29.246	8.106	-1.92684	9.073462929118259e-56	6.785343993901149e-57
PDE_05059	8.386000000000001	0.986	-3.16423	2.5492909102412e-22	4.3594134511208597e-23
PDE_05062	3.793	0.713	-2.43653	5.1813474571098396e-12	1.4169747576280602e-12
PDE_05065	85.113	45.4	-1.02045	1.01722086098436e-07	3.69796930242529e-08
PDE_05072	6.2	2.9	-1.18377	0.000526833202311861	0.00026332980820662004
PDE_05075	7476.26	3595.16	-1.17386	2.8597465120376294e-61	1.9598921729944798e-62
PDE_05080	12.062999999999999	29.496	1.47858607136078	4.83044611782712e-17	1.0281608540745697e-17
PDE_05082	54.87	330.463	2.52048719120886	1.0872746861146997e-160	2.1017061477889795e-162
PDE_05083	12.302999999999999	1.726	-2.90436	1.36302360092609e-43	1.3173649300548698e-44
PDE_05086	369.626	166.89	-1.24478	1.00019640619254e-27	1.43026438315507e-28
PDE_05091	22.746	2.026	-3.62573	6.9751717041203e-05	3.2060509150734196e-05
PDE_05092	371.80300000000005	98.696	-1.44903	1.0336708118759597e-144	2.395437026972289e-146
PDE_05098	9.203	1.8330000000000002	-2.39927	2.21236468158101e-30	2.91337205185682e-31
PDE_05099	9.77	2.64	-1.96594	7.51507830834063e-17	1.61444186393347e-17
PDE_05103	42.09	123.34	1.36859920260131	6.625449184977669e-82	3.150817679401789e-83
PDE_05119	10.786	26.59	1.1628992111561298	0.000131958389347448	6.21747930039047e-05
PDE_05121	51.963	25.693	-1.12157	5.05679657363656e-12	1.38069151917194e-12
PDE_05123	5.656000000000001	0	-8.46607	3.66707539520358e-11	1.06045134712477e-11
PDE_05127	28.31	10.655999999999999	-1.48379	1.1883706820071598e-36	1.3325935928932597e-37
PDE_05129	27.46	14.23	-1.03833	1.07764219846009e-10	3.19682765298264e-11
PDE_05131	25.326	0.163	-7.65582	3.23273687130714e-18	6.48677678624727e-19
PDE_05132	75.23	31.355999999999998	-1.33789	3.0440422171528295e-60	2.1095998231998198e-61
PDE_05133	0	1.56	8.20216972454579	2.46521100127794e-10	7.48904297587566e-11
PDE_05135	128.923	8.736	-3.95977	3.1448336048047585e-186	4.801009017768927e-188
PDE_05137	5.336	16.953	1.58991565752278	1.3634876782349198e-09	4.36076454587598e-10
PDE_05146	46.453	14.905999999999999	-1.72673	1.8157408378868897e-36	2.0500621431605997e-37
PDE_05148	18.613	5.5760000000000005	-1.85338	5.062157384069689e-23	8.37855154068427e-24
PDE_05149	7.21	2.2430000000000003	-1.80333	3.42988771662703e-15	8.012488932746509e-16
PDE_05150	43.5	4.816	-2.44082	1.6218906171927698e-09	5.21926360063133e-10
PDE_05155	0	13.82	10.878562186259801	2.9355886556206396e-19	5.63581435477747e-20
PDE_05163	356.026	0	-15.5582	1.1215175903930701e-38	1.19480731760711e-39
PDE_05164	16.996	8.373	-1.11458	1.51376055069419e-06	6.03509148711688e-07
PDE_05172	15.31	0.94	-4.12713	5.07566056627597e-43	4.978105311020809e-44
PDE_05173	38.236	11.383	-1.81034	1.5339574289974497e-99	5.896596377255429e-101
PDE_05183	66.31	186.813	1.36088751506201	4.791764875316179e-73	2.55771304712099e-74
PDE_05193	5.966	13.66	1.1009808124595402	0.000683201078778009	0.000345717688952436
PDE_05194	88.9	41.036	-1.2121	1.23053900209116e-23	2.00562315112937e-24
PDE_05209	10.216000000000001	23.08	1.08802934703935	2.5281357796380396e-09	8.24663730425586e-10
PDE_05210	3.2560000000000002	62.006	4.12889162195767	4.647567744170989e-53	3.664968303475859e-54
PDE_05214	0.39	7.02	4.07959808269954	9.00538934502101e-22	1.5696378792474799e-22
PDE_05215	11.66	25.6	1.0479803184038399	2.40970551915474e-09	7.84444498492547e-10
PDE_05220	37.196	19.195999999999998	-1.02351	6.259641594568209e-26	9.459930625069579e-27
PDE_05221	263.38	120.27	-1.21137	1.23056200761895e-65	7.568530744279069e-67
PDE_05222	576.67	149.14600000000002	-2.08949	5.724079071999199e-192	8.298500137329975e-194
PDE_05224	35.783	5.393	-2.81321	6.88365574379998e-48	5.980199553372629e-49
PDE_05226	10.056000000000001	46.086000000000006	2.05378381915302	6.19455657267978e-10	1.93422562725191e-10
PDE_05229	34.646	8.3	-2.13782	8.891697064100528e-65	5.566466036833939e-66
PDE_05230	71.06	11.585999999999999	-1.43093	1.3286449873336998e-76	6.7271316766703285e-78
PDE_05235	1.003	0.153	-2.76241	0.0001305110686413	6.14641913601201e-05
PDE_05238	4.763	25.456	2.3417958981519504	1.5660468553238e-25	2.3993798607102696e-26
PDE_05239	121.35	24.926	-2.38169	1.4160550026109296e-100	5.350059537596468e-102
PDE_05240	55.826	27.133000000000003	-1.14002	4.99063504226438e-12	1.36153074629157e-12
PDE_05242	17.06	44.51	1.28498204595852	2.0921900550546798e-16	4.5979926415864e-17
PDE_05246	47.143	19.855999999999998	-1.48325	0.000150905492214308	7.15495892245105e-05
PDE_05249	1.226	3.616	1.6007270700619998	2.54412886789955e-05	1.12047850195247e-05
PDE_05250	213.46599999999998	16.183	-3.7927	0	0
PDE_05266	2.6260000000000003	7.57	1.4658901356160603	3.89853625806443e-09	1.28880770310532e-09
PDE_05271	15.106	6.77	-1.2276	1.73995025161109e-18	3.45696870418941e-19
PDE_05279	38.63	8.466000000000001	-2.49556	0.00011699807158881399	5.479184813341071e-05
PDE_05281	155.866	77.406	-1.21059	6.70948547063414e-07	2.6049457593291203e-07
PDE_05286	200.963	21.283	-3.31627	0	0
PDE_05290	25.05	12.513	-1.07176	7.882260088257049e-32	9.94697072093064e-33
PDE_05299	75.843	177.956	1.1601639256653502	9.63334003145119e-24	1.56482261466407e-24
PDE_05305	15.48	53.53	1.46792517290229	3.29637929233553e-70	1.8391660411932495e-71
PDE_05310	18.573	44.353	1.12552317371896	1.5448349545952498e-19	2.9284844938291096e-20
PDE_05312	0.71	15.276	4.27469114983212	3.480428051821589e-36	3.9601575636322496e-37
PDE_05318	91.51299999999999	51.993	-1.03013	1.66604287779462e-05	7.20396574396201e-06
PDE_05328	2.693	0.34299999999999997	-3.0765	0.0005092452773868259	0.000253923510086347
PDE_05329	24.09	3.76	-2.781	1.2818848099895e-23	2.0921261149307e-24
PDE_05330	12.026	0.79	-3.99233	4.399395390774069e-89	1.9085789998415795e-90
PDE_05333	22.706	4.426	-2.62948	1.2881508025342801e-36	1.45155708226268e-37
PDE_05338	82.25299999999999	19.133	-2.46244	0.000132955828856453	6.26885637870128e-05
PDE_05340	3.14	1.163	-1.49755	3.69054884037668e-10	1.13574056570406e-10
PDE_05342	0	45.9	11.246873995727197	2.13878311890683e-20	3.93695827269395e-21
PDE_05351	3.51	1.463	-1.36039	0.0148968417709864	0.00890538273031071
PDE_05373	0	9.33	7.0118575103473795	2.79275345025975e-07	1.05176843283259e-07
PDE_05379	3.37	106.58	4.69829639147348	0	0
PDE_05387	28.673000000000002	103.48299999999999	1.77940620373433	2.0977758750337596e-117	6.382030943265788e-119
PDE_05399	0.16	0.9329999999999999	2.49563381559467	1.6848093540741598e-05	7.29066321257789e-06
PDE_05404	457.376	126.1	-2.15289	1.02500855674078e-27	1.46799687862711e-28
PDE_05414	576.006	130.38299999999998	-2.25064	1.4142798368127497e-172	2.407615318022809e-174
PDE_05430	14.043	5.64	-1.38507	9.203570021809471e-23	1.5465636609959898e-23
PDE_05434	22.326	1.976	-3.59314	4.35023171897167e-05	1.95509590269435e-05
PDE_05445	411.30300000000005	117.4	-1.60811	2.3939398363048896e-78	1.18579556965789e-79
PDE_05447	383.8	192.99599999999998	-1.49317	0.00022063986997723398	0.00010601860858324
PDE_05450	254.97299999999998	69.693	-1.5636	5.6546222299534994e-77	2.8506003333867696e-78
PDE_05453	548.446	273.66	-1.07616	3.47211401872398e-58	2.4825329227779393e-59
PDE_05454	404.276	235.923	-1.04808	3.6669881609211997e-23	6.0451941016394506e-24
PDE_05458	0.066	0.47	2.80981041632316	0.00973200826277528	0.00567566873974044
PDE_05462	789.19	129.483	-2.68562	9.082519767187625e-181	1.4464199519409194e-182
PDE_05463	102.53299999999999	27.493000000000002	-2.01256	2.11941467488751e-79	1.0358479190828598e-80
PDE_05464	201.113	93.41	-1.18197	4.1535636395082596e-71	2.28092456864814e-72
PDE_05484	37.833	19.54	-1.04236	2.40973808840317e-44	2.28931734922432e-45
PDE_05488	2.66	7.603	1.4238258504635302	0.000167426096987755	7.960324809005942e-05
PDE_05490	25.36	52.506	1.0846457450265101	2.0504816452474702e-44	1.93900570736746e-45
PDE_05493	13.472999999999999	6.81	-1.10654	0.0082301767498337	0.004743763600563129
PDE_05500	4.43	23.253	1.57399445792292	2.0491166140564495e-66	1.2445485860221999e-67
PDE_05503	26.945999999999998	11.89	-1.30575	9.042189089595621e-06	3.8274131522571705e-06
PDE_05515	1172.57	540.01	-1.19922	1.7393033441923997e-29	2.3381738531482597e-30
PDE_05519	55.57	29.186	-1.00774	2.1707876655651298e-16	4.7778786181137003e-17
PDE_05527	156.483	358.466	1.12099466480735	2.3578334759959598e-66	1.4346400282281798e-67
PDE_05529	116.046	268.02	1.09699598779161	1.2336514349846497e-69	7.00491808772172e-71
PDE_05534	79.423	395.75300000000004	2.24204326496585	1.2557402585547698e-148	2.758353121482189e-150
PDE_05535	19.583	8.982999999999999	-1.24458	3.74418489336676e-12	1.0173655602624199e-12
PDE_05537	111.936	317.58	1.4293246893180502	2.95880029984677e-48	2.5509700553319198e-49
PDE_05541	0	7.476	8.993720675338631	6.010901366491379e-13	1.56131595076904e-13
PDE_05544	32.996	118.816	1.7707094353640402	6.783052284258688e-54	5.2446664559232494e-55
PDE_05545	4.266	9.66	1.1015130023512398	5.21724240859607e-07	2.0072487816926998e-07
PDE_05547	741.78	276.513	-1.4386	3.649300447444979e-130	9.579163173414058e-132
PDE_05550	181.74	445.36	1.17738218445486	5.450047743054699e-50	4.5491886707540597e-51
PDE_05555	20.866	0	-9.15923	2.0941578073106603e-13	5.33831990199676e-14
PDE_05566	480.46	218.53	-1.21312	1.1151689586945695e-105	3.943815537612869e-107
PDE_05572	30.785999999999998	16.433	-1.00112	1.681700574803e-09	5.415339858371099e-10
PDE_05573	45.86	18.91	-1.3413	9.995359396666979e-132	2.6127353502545196e-133
PDE_05574	1.31	6.313	2.23264517606952	6.14638984480358e-05	2.805535002197e-05
PDE_05577	168.166	30.323	-2.56738	2.27192556839566e-93	9.382141831046318e-95
PDE_05578	445.866	222.05	-1.08959	2.26505300496016e-73	1.1965848384248598e-74
PDE_05579	0	11.485999999999999	8.65984565044104	5.844252953310769e-12	1.60468230458835e-12
PDE_05585	7.476	0.983	-3.04696	1.4352353802784602e-13	3.62394963125775e-14
PDE_05586	23.81	7.33	-1.78898	7.4817343224085e-15	1.7757306832207302e-15
PDE_05594	32.323	11.675999999999998	-1.53782	6.953216847252319e-66	4.2612795175912094e-67
PDE_05595	23.703000000000003	6.47	-1.74662	2.9237757674215197e-21	5.20531633057692e-22
PDE_05597	28.91	64.283	1.0803229345674699	6.349887196535849e-22	1.10120503935531e-22
PDE_05600	156.216	42.07	-1.98396	2.0831730520649393e-92	8.694187367212258e-94
PDE_05606	10.593	41.793	1.90848296514456	2.9347730312850392e-33	3.57781226219264e-34
PDE_05614	6.556	27.465999999999998	1.9913354846313	4.959426047270509e-20	9.23253942902089e-21
PDE_05616	25.926	64.816	1.24860444331756	2.2027869729346898e-36	2.4967338342323997e-37
PDE_05620	0.06	0.9059999999999999	3.77300282169256	0.00132219492711881	0.00069210115569997
PDE_05621	32.72	81.673	1.2046051626473	1.7713064874887902e-16	3.875280091244e-17
PDE_05622	6.3660000000000005	26.293000000000003	1.90551794844242	0.00327200264201487	0.0017982538408174
PDE_05624	76.27	186.213	1.1893067487321298	2.3921329671525597e-74	1.2479551448626798e-75
PDE_05628	0	1.766	8.57149712964052	0.0438921426205061	0.0282828336907753
PDE_05632	0.7929999999999999	0	-4.62359	0.0487258320298209	0.031632992106345
PDE_05633	774.433	2322.33	1.47622689093941	3.3055888467589695e-72	1.7789550081404697e-73
PDE_05637	47.3	136.196	1.47029865559843	3.37910360144727e-36	3.84115565897631e-37
PDE_05643	22.46	2.213	-3.41592	6.775794288275537e-97	2.6716201532025496e-98
PDE_05651	397.353	212.343	-1.00301	1.2696991612635097e-64	8.004473570184019e-66
PDE_05653	207.396	6.792999999999999	-4.54603	0	0
PDE_05655	5738.13	1779.04	-1.88258	1.6697602806702596e-147	3.741143297712599e-149
PDE_05656	9.046	26.703000000000003	1.4580616994678601	3.88302929170151e-10	1.19676466746699e-10
PDE_05658	15.103	6.486000000000001	-1.31246	7.22955022942866e-08	2.6059729657314504e-08
PDE_05666	0.40299999999999997	1.3459999999999999	1.67190668908337	0.00409021641360659	0.00227129425449697
PDE_05674	50.323	11.083	-2.25446	3.327401437245009e-88	1.4654453337015398e-89
PDE_05680	19.016	7.273	-1.46418	2.11762570624446e-32	2.6281351433896098e-33
PDE_05682	2.056	30.086	3.7755260888184203	6.959282304575121e-43	6.848453536407809e-44
PDE_05686	0.40299999999999997	19.006	5.5144429520302705	4.9540490225688504e-05	2.2378916671966698e-05
PDE_05700	0.42	1.0859999999999999	1.31064559615346	0.0035884628720021	0.00198005903008661
PDE_05701	0	0.2	4.24356001736174	0.0458156524983454	0.0296078307853118
PDE_05702	220.63	103.303	-1.17002	1.7615185055908997e-68	1.0273106276427998e-69
PDE_05708	5.996	62.716	3.31472291075364	5.764496104237209e-172	9.939877961177837e-174
PDE_05710	166.18599999999998	83.196	-1.06247	3.9513158739093393e-75	2.0396688201399093e-76
PDE_05711	988.09	458.186	-1.20682	2.3229144895577e-27	3.35234446927931e-28
PDE_05716	21.08	48.446000000000005	1.1099132832543501	5.1537030571481303e-17	1.09753215022627e-17
PDE_05721	1.273	53.54600000000001	5.17895785335444	1.2093110426357895e-207	1.6071019896642591e-209
PDE_05723	134.653	57.32	-1.31196	5.46463735125705e-40	5.683702989171249e-41
PDE_05732	10.366	45.9	2.07419473829068	1.7365886306696297e-95	6.961612852217618e-97
PDE_05734	7.056	15.972999999999999	1.1111423204409399	4.81429195865321e-18	9.76077205455664e-19
PDE_05737	2.456	6.396	1.22504966463371	0.00133998688976871	0.000701855845942558
PDE_05738	93.823	16.762999999999998	-2.56319	2.4321299871118896e-93	1.0070433884032697e-94
PDE_05741	0.303	1.5130000000000001	2.18261245503113	9.17897574711278e-09	3.1100648193127902e-09
PDE_05756	0.066	2.76	5.250465080478549	1.7707442650522e-05	7.67808715917199e-06
PDE_05758	1.476	10.395999999999999	2.7711631028733503	4.4666493919667694e-91	1.8936042452489598e-92
PDE_05761	22.653000000000002	53.613	1.03518604124986	2.3517252589847498e-20	4.33536899812946e-21
PDE_05767	6.69	15.225999999999999	1.08405793038259	0.00017162397392114	8.16556897338144e-05
PDE_05778	5.916	15.302999999999999	1.2887549637793898	1.03234017641046e-10	3.05903766716686e-11
PDE_05788	297.69	81.27	-1.94753	3.04324151717957e-110	1.00605787662938e-111
PDE_05794	0	31.206	11.785298942165001	1.59277198924611e-22	2.71091861656639e-23
PDE_05796	34.313	19.483	-1.02782	0.0161159749346187	0.00969259513915126
PDE_05800	19.276	51.596000000000004	1.3269334615748	4.32026437573592e-18	8.72593760239248e-19
PDE_05812	0.05	0.693	3.6731607194881097	6.571494019998579e-05	3.0096793040520698e-05
PDE_05828	168.13	75.13	-1.2651	2.07759402316082e-15	4.79866033026602e-16
PDE_05831	20.283	42.423	1.1889925615727	5.1697989889210693e-42	5.22373978012892e-43
PDE_05834	2.463	7.87	1.49629448503602	0.0238759452561339	0.0147766009355645
PDE_05839	0.94	13.093	3.75947434674963	0.0176518852783803	0.0106900049890158
PDE_05850	4.723	0	-22.9312	1.28715362954004e-08	4.4078473551958596e-09
PDE_05852	22.173000000000002	3.553	-2.71587	2.3708233871447096e-115	7.342912632342749e-117
PDE_05870	0.06	0.9359999999999999	3.86695883313887	0.000996779601683172	0.0005139901405713889
PDE_05873	95.786	42.38	-1.23084	1.6904064603626102e-64	1.0712405575279797e-65
PDE_05877	7.053	0.603	-3.61991	5.4114054789460396e-21	9.75301086320753e-22
PDE_05881	4117.62	1986.23	-1.18975	5.48237629597514e-63	3.606747283129169e-64
PDE_05882	4429.93	2149.57	-1.14578	8.821538806312399e-64	5.696941041308829e-65
PDE_05884	11.052999999999999	36.733000000000004	1.6427748018422401	9.29022209942573e-24	1.50602611957742e-24
PDE_05885	0.823	126.65299999999999	6.63967325927272	0	0
PDE_05886	11.63	237.273	4.27687437958744	0	0
PDE_05888	13.145999999999999	382.2	4.77398635088021	0	0
PDE_05889	0.996	161.06	7.2534152111419905	3.081540402072959e-197	4.332094140201419e-199
PDE_05891	7.41	17.506	1.14369204809599	1.28139155380466e-06	5.08193838636864e-07
PDE_05893	21.56	45.77	1.02836867297365	9.433379045961809e-42	9.562887270096379e-43
PDE_05896	7.386	26.06	1.7366757373613	8.118351773637209e-25	1.27236551136522e-25
PDE_05897	25.92	78.253	1.50774190532241	4.16200188309967e-49	3.528902200717129e-50
PDE_05898	2.2	13.815999999999999	2.40655957155294	4.500453283767709e-28	6.341660146154828e-29
PDE_05901	1.02	6.122999999999999	2.45423918669688	0.000259206168184571	0.000125347035531759
PDE_05903	9.126	2.966	-1.86059	1.65385217861063e-21	2.91535721764971e-22
PDE_05904	11.59	1.46	-3.09947	2.62235041892991e-23	4.308661424183569e-24
PDE_05907	172.9	498.42	1.4498659727675	2.0742268091961097e-68	1.2119589923034898e-69
PDE_05913	4.8260000000000005	0.92	-2.46213	1.29672509160808e-12	3.43229815571166e-13
PDE_05925	115.416	52.763000000000005	-1.24644	1.0442204613850198e-83	4.885644333333529e-85
PDE_05926	5.733	1.726	-1.79784	1.1374239730261699e-26	1.6764667455256597e-27
PDE_05931	3.1830000000000003	10.026	1.57421705629069	6.28987715829724e-10	1.9660615477774799e-10
PDE_05935	25.396	3.32	-3.95748	4.10864529182295e-38	4.4493402061915794e-39
PDE_05940	0.8059999999999999	12.81	3.53426420408162	2.1229983135549698e-35	2.4505999204242498e-36
PDE_05941	93.083	274.276	1.46912096460252	2.1027275311001997e-68	1.23323064426964e-69
PDE_05942	119.03299999999999	41.263000000000005	-1.59948	3.30763943789896e-54	2.5247769460074392e-55
PDE_05943	143.986	45.3	-1.77109	9.33446202216466e-112	3.02434519114616e-113
PDE_05945	1.476	30.48	4.24016060425784	2.70705105292204e-22	4.63513738770506e-23
PDE_05946	356.35	58.526	-2.62144	1.6990364500255195e-146	3.8627187825950784e-148
PDE_05951	0	26.785999999999998	10.5355200992344	5.0237916476777895e-18	1.01965589949572e-18
PDE_05952	11.475999999999999	17.993	1.4177995996028	5.56539965879251e-27	8.12346638828693e-28
PDE_05954	0	7.63	8.47542507290126	2.4422277586635803e-11	6.9659148701255605e-12
PDE_05955	11.69	2.366	-1.48818	3.50785856986892e-13	9.011401641870849e-14
PDE_05960	218.32	68.903	-1.77306	3.736693967244669e-86	1.6908488901755095e-87
PDE_05973	0.08	3.676	5.502932254607719	3.23854090431164e-11	9.315473507295099e-12
PDE_05976	43.92	24.566	-1.06034	0.00580226378230382	0.00327760878119765
PDE_05978	56.29	202.39	1.7702480273296202	7.768940945210389e-109	2.6195111149693396e-110
PDE_05979	28.03	10.423	-1.55545	4.4148658795686204e-08	1.5637498584963e-08
PDE_05980	0.04	4.526	6.76402909030543	9.53580178139547e-10	3.00998290167277e-10
PDE_05981	164.76	53.986000000000004	-1.72198	1.08780434946593e-68	6.3081899672489e-70
PDE_05985	0.086	3.173	5.18801722569633	1.48299111877302e-11	4.1777838766093395e-12
PDE_05992	0	13.296	9.36676916242926	1.4974194110076002e-08	5.1410577471826e-09
PDE_05997	12.44	4.4830000000000005	-1.35054	5.58757717421142e-20	1.0420325142021999e-20
PDE_06002	21.535999999999998	46.603	1.03939665071549	1.9254050170089698e-29	2.59681203831633e-30
PDE_06004	62.663000000000004	27.05	-1.29913	9.870704980645969e-23	1.66083690613395e-23
PDE_06010	49.07	107.956	1.06124701492942	5.37341183672483e-43	5.276035345449749e-44
PDE_06015	2.496	0.6759999999999999	-1.9662	0.00024688633805234304	0.00011914536731488101
PDE_06020	29.086	11.276	-1.44803	4.80743061583195e-17	1.0222060046403801e-17
PDE_06022	113.166	39.66	-1.58926	3.247161063319099e-72	1.74394482148604e-73
PDE_06023	214.576	538.08	1.20186510363223	4.816200552765689e-81	2.3115646804597496e-82
PDE_06027	40.22	16.986	-1.26852	1.89916350882683e-37	2.0858467971738897e-38
PDE_06030	32.146	8.293	-2.06308	5.120273016874689e-21	9.21705378875081e-22
PDE_06031	1.386	48.056000000000004	5.03603622247524	3.338344244036719e-106	1.1696120964829398e-107
PDE_06034	6.8629999999999995	344.66	5.55475330255188	2.2147964797437097e-63	1.4449084118262099e-64
PDE_06035	8.86	652.97	6.07011468214827	9.188200074214296e-212	1.2008740349604593e-213
PDE_06037	90.7	223.516	1.23173986284308	2.9166165644426295e-73	1.5504035334324297e-74
PDE_06048	5.653	1.1159999999999999	-2.44136	0.000357854146421949	0.000175920390926375
PDE_06052	0.406	0.09	-2.20162	0.0143547758534364	0.008559261736222509
PDE_06054	4.176	0.653	-2.78873	9.94808879033572e-05	4.63260806930515e-05
PDE_06059	10.5	1.403	-2.97767	2.08485512502093e-29	2.8187332881941398e-30
PDE_06062	43.043	3356.3559999999998	6.19461910329811	0	0
PDE_06064	2.053	86.866	5.34730176016976	1.16136268819721e-77	5.790869417260089e-79
PDE_06067	25.23	84.88600000000001	1.67072139064907	1.4608591411864299e-43	1.41352762590362e-44
PDE_06068	6.872999999999999	17.442999999999998	2.0268440986992697	4.210805224268589e-97	1.6463994067431296e-98
PDE_06069	74.676	255.99599999999998	1.69703056054318	2.9912856339875793e-32	3.7255550894474694e-33
PDE_06071	10.216000000000001	41.103	1.9427147972058	7.35635995975182e-36	8.443049047710759e-37
PDE_06072	28.576	54.813	1.19218475621784	1.65577796755841e-17	3.44067206438278e-18
PDE_06074	12.975999999999999	150.63	3.35953678619308	8.564160354879089e-50	7.176775783385769e-51
PDE_06075	3.2960000000000003	25.125999999999998	2.05994668880447	2.96124281038126e-48	2.5563282251067195e-49
PDE_06080	33.6	94.81299999999999	1.4089572799144598	2.27277538523897e-33	2.75828314188804e-34
PDE_06083	3.8	1.7	-1.14892	0.0192670688826502	0.0117528062135353
PDE_06087	10.503	4.456	-1.37541	6.77596100749069e-28	9.61509239064028e-29
PDE_06091	1.423	0.153	-3.28273	1.6693571157559e-05	7.22012995260488e-06
PDE_06094	0.063	1.24	4.21860486320384	5.72029773376635e-14	1.4173521897174002e-14
PDE_06095	0	0.67	6.139293214326121	5.35742364510048e-05	2.4259920580724104e-05
PDE_06096	2.9760000000000004	10.523	1.74668034194696	3.90830136724318e-17	8.280190376070401e-18
PDE_06101	1.2830000000000001	2.96	1.1495314336754	0.00180439148741452	0.0009619457748391099
PDE_06107	89.26	36.446	-1.28494	3.1006446327594695e-49	2.6221816224325e-50
PDE_06109	14.046	3.31	-2.20824	3.3227025461161e-16	7.37161904794565e-17
PDE_06117	38.51	506.74	3.63859079094123	0	0
PDE_06122	8.09	26.313000000000002	1.62882013673372	4.10196377382949e-25	6.38383598848588e-26
PDE_06125	277.246	1151.61	1.95449483722099	4.465183392592969e-114	1.4025727076129496e-115
PDE_06126	1.22	268.14599999999996	7.16161718091671	2.33158675823996e-08	8.12534298066491e-09
PDE_06132	8.42	19.366	1.12983216534213	1.1012899524795399e-10	3.2706073931956806e-11
PDE_06151	67.686	16.726	-2.10908	1.9203703054208495e-55	1.4426505095089096e-56
PDE_06152	24.97	54.756	1.06629524824035	4.62880432326124e-45	4.30089890991654e-46
PDE_06154	0.253	3.36	3.65208496942356	1.62883424161961e-08	5.6029751177953004e-09
PDE_06156	15.783	41.953	1.04460376274316	1.2247256373217899e-26	1.80648712896558e-27
PDE_06157	4.31	0.58	-2.83578	1.5933124660519598e-19	3.0221313881073396e-20
PDE_06162	6.78	3.1860000000000004	-1.1736	0.00013242460909435	6.24235499432125e-05
PDE_06164	37.953	82.67299999999999	1.03226196340325	3.6841528491288795e-58	2.6381852362789996e-59
PDE_06166	11.886	27.833000000000002	1.1363175534756202	1.3184600082368598e-09	4.2095148203674305e-10
PDE_06171	800.84	297.226	-1.52723	2.0517261770371493e-128	5.498310677617399e-130
PDE_06176	24.39	6.212999999999999	-2.04812	1.3564938062449498e-30	1.77737189549722e-31
PDE_06181	188.91299999999998	89.663	-1.23283	9.764402869222979e-75	5.0832805711276093e-76
PDE_06183	5.303	12.513	1.16752299162626	8.58221171550134e-10	2.7023834144253e-10
PDE_06184	2.8360000000000003	25.95	3.11618376496002	3.867659478841829e-67	2.3193213349232695e-68
PDE_06190	77.926	29.465999999999998	-1.48528	1.8361823768231203e-44	1.73232362623949e-45
PDE_06197	3.42	10.963	1.54839593475954	6.645574163740389e-17	1.42253970841626e-17
PDE_06202	0.016	0.5	4.727516627894639	0.0026188293695129303	0.00142432103655442
PDE_06204	2.18	4.626	1.00082438098555	0.00612354864195273	0.00347370991056407
PDE_06205	0	6.593	7.498723633088269	1.42422629754296e-08	4.88663696158616e-09
PDE_06206	0	0.126	6.13946344204481	3.92001467332174e-05	1.75528828370486e-05
PDE_06209	3.9760000000000004	440.746	6.60785248123997	1.1538920035397299e-56	8.491022980468048e-58
PDE_06223	346.57599999999996	157.68	-1.24174	1.2101754689474099e-61	8.160875759843079e-63
PDE_06226	23.81	123.96600000000001	2.3042556414297004	4.058456344042309e-176	6.775237389285347e-178
PDE_06230	7.69	0.003	-9.60491	7.000074805298121e-15	1.65833732619748e-15
PDE_06232	4.61	0.09300000000000001	-5.80121	0.000516701709052559	0.000257868486099377
PDE_06234	62.246	178.15599999999998	1.29526417873286	7.121763731657699e-106	2.5108030289534598e-107
PDE_06237	1.98	0.493	-2.10658	0.0107051513540628	0.006282001502993679
PDE_06238	25.293000000000003	6.926	-1.94589	5.58684425961677e-39	5.8967131614406504e-40
PDE_06239	2.7030000000000003	0	-6.18194	4.49850334798295e-05	2.0242029892022102e-05
PDE_06240	0.863	1.983	1.12928455597382	0.0100994559686289	0.00590216421845956
PDE_06243	0.053	0.44299999999999995	3.0553071638449403	0.007778677408558391	0.0044681474845426
PDE_06246	12.693	5.563	-1.2627	1.66059080128739e-16	3.627583859155e-17
PDE_06269	18.1	46.113	1.19669656997996	4.1763647796557294e-35	4.86210507021974e-36
PDE_06276	51.36600000000001	23.26	-1.24526	1.8904405982656894e-61	1.28520892951835e-62
PDE_06279	780.3	259.9	-1.70697	2.406745540322069e-121	6.978372571609289e-123
PDE_06285	9.65	24.13	1.26816707006732	5.196032266531339e-21	9.35913554872202e-22
PDE_06287	22.423000000000002	5.882999999999999	-2.01019	4.1752900085877405e-30	5.539539077840729e-31
PDE_06291	26.116	3.863	-2.88404	4.706438080283018e-97	1.8453579293366696e-98
PDE_06301	221.99599999999998	484.89599999999996	1.0604180797240301	3.34708857551457e-43	3.26437633723991e-44
PDE_06303	4.433	13.533	1.5222136399567	1.52770574218667e-08	5.24671703000299e-09
PDE_06304	9.763	1.38	-2.97419	2.4412929294225e-05	1.07357901036877e-05
PDE_06311	1.93	0.523	-2.09187	0.000198433520599252	9.49342576310096e-05
PDE_06315	7.996	37.513000000000005	2.14145532918011	5.02791012996945e-25	7.841441388859559e-26
PDE_06325	404.88599999999997	126.256	-1.79065	4.5433892679033196e-68	2.6945966004039494e-69
PDE_06329	0	9.68	8.54695155679038	1.99595521819623e-11	5.671099560102849e-12
PDE_06330	0.126	1.053	3.0077715526450097	7.807024122600149e-12	2.15818558117349e-12
PDE_06337	6.17	70.633	3.4425873552565496	6.476799639099049e-133	1.6503212699296895e-134
PDE_06338	0.29600000000000004	7.343	4.50096568221358	4.54503759600358e-08	1.61285189156371e-08
PDE_06340	0.34600000000000003	7.59	4.17918843901275	2.73500368042933e-29	3.7127562317525e-30
PDE_06341	0.9059999999999999	14.343	4.12008729478329	1.29627791206126e-34	1.5319000915737698e-35
PDE_06343	0.04	1.143	4.6302575224724905	0.00361442528895711	0.0019955756098393603
PDE_06345	10.812999999999999	58.353	2.36440698780541	2.2033837180839693e-148	4.8641419806137084e-150
PDE_06346	18.383	35.31	1.26850463185921	1.20137098637006e-48	1.02918107563827e-49
PDE_06348	10.595999999999998	47.44	2.08570483122876	9.690852030130098e-70	5.4707281092661995e-71
PDE_06349	0.376	4.1160000000000005	3.48140675712511	6.25992121796444e-54	4.826430197705699e-55
PDE_06350	2.6060000000000003	7.6	1.44365506183915	5.1314019808063894e-08	1.827692105849e-08
PDE_06353	15.363	2.736	-2.61328	5.65428380484401e-15	1.33454759984731e-15
PDE_06357	15.69	69.88	2.07344679880066	5.376041806920699e-88	2.3736065967952995e-89
PDE_06361	4.623	9.956	1.03032601599089	0.00333507000930494	0.00183364749770242
PDE_06363	29.02	8.38	-1.87188	1.1448735720641297e-40	1.1807098123758598e-41
PDE_06368	4.876	19.48	1.90714723425019	4.11219089864135e-17	8.7166704386357e-18
PDE_06370	7.14	1.86	-2.07189	0.000289952629095649	0.000140841816603833
PDE_06371	17.583	6.85	-1.4658	9.78398172349594e-08	3.55038721740039e-08
PDE_06377	3.2460000000000004	11.59	1.64671741183372	1.43851205002379e-44	1.35398663028049e-45
PDE_06378	156.216	21.75	-2.54964	1.5328019019364398e-89	6.582378293873149e-91
PDE_06389	17.283	336.26599999999996	3.91858914261124	0	0
PDE_06391	2685.81	1894.03	-1.01385	2.8508441515829497e-05	1.2624496012281698e-05
PDE_06396	3.7430000000000003	27.535999999999998	2.79673961657224	9.970294685693568e-53	7.928054203670668e-54
PDE_06400	104.22	269.356	1.28042226634141	2.5576663041517594e-56	1.8961282320729696e-57
PDE_06401	4.673	19.02	1.7459197825055	2.7938992803398803e-37	3.08387564716264e-38
PDE_06404	16.486	3.6630000000000003	-2.26043	1.41810669738398e-28	1.96401158198923e-29
PDE_06409	2.136	0.616	-1.86168	1.14025138046733e-05	4.86281835294304e-06
PDE_06411	20.323	76.616	1.7043618826291103	4.36120006704017e-09	1.44702750165056e-09
PDE_06415	0.16	0.67	1.99299060885077	0.0317515057370617	0.0200064127856698
PDE_06417	24.623	53.383	1.01394483939152	7.74817476049957e-11	2.28232890803513e-11
PDE_06419	1461.4129999999998	738.3660000000001	-1.12481	2.6374403370562497e-53	2.0711365634214295e-54
PDE_06420	98.15299999999999	50.626000000000005	-1.02732	3.1025281319277594e-32	3.8675117295310297e-33
PDE_06429	12.225999999999999	56.68600000000001	1.0948148535970799	1.79457024994283e-24	2.84411298261121e-25
PDE_06430	32.896	16.243	-1.10491	5.92120106200844e-13	1.53736620654453e-13
PDE_06435	11.895999999999999	57.35	1.06755715607411	5.88075263332481e-36	6.74300466687655e-37
PDE_06437	0.66	2.81	2.00500697399474	0.0023335990145781603	0.0012615018506044698
PDE_06438	0.166	16.57	6.52867010563192	1.99887674743657e-28	2.78152316200125e-29
PDE_06439	8.08	1284.38	7.2045137508268295	0	0
PDE_06440	5.122999999999999	1.733	-1.71388	0.0144452985947957	0.00861799692113457
PDE_06444	0	128.673	13.592937490831302	1.19615179806955e-29	1.6001239868739197e-30
PDE_06448	27.23	2.416	-3.57628	8.190326591563749e-62	5.514190225841379e-63
PDE_06451	9.43	30.693	1.63187040463037	2.3528236693740195e-45	2.16289226937513e-46
PDE_06458	192.896	81.306	-1.47166	1.5843858889190698e-88	6.8909040308836185e-90
PDE_06459	1.48	0.53	-1.55816	0.00878098984280178	0.00509017730810629
PDE_06461	0.11599999999999999	2.33	4.2255916271621	8.45855324583626e-06	3.5692214794621595e-06
PDE_06462	42.806000000000004	0	-10.63	4.018919615621799e-18	8.09080687032923e-19
PDE_06465	125.626	31.563000000000002	-2.57081	2.8590370903640586e-172	4.898514948893938e-174
PDE_06466	611.996	41.753	-3.9806	7.787428436164687e-221	9.493734831568156e-223
PDE_06467	8.703	1.876	-2.30358	4.62880211121621e-13	1.19774385217193e-13
PDE_06468	5.84	1.2830000000000001	-2.07965	1.8017786021503601e-25	2.7664870794137396e-26
PDE_06469	5.466	1.48	-2.00761	6.25196454987617e-07	2.42044756049572e-07
PDE_06472	5.2860000000000005	0	-21.8849	6.039798325276019e-08	2.16185642417074e-08
PDE_06475	4.656000000000001	5.832999999999999	4.11671537479165	6.46330943817527e-14	1.60713152861382e-14
PDE_06477	12.536	0	-8.1435	8.737372061761939e-10	2.75315985120209e-10
PDE_06481	2.536	110.473	5.35724495048366	4.7062900604754686e-132	1.2198621134236296e-133
PDE_06489	56.76	21.186	-1.50002	1.18519175155198e-42	1.17803243839049e-43
PDE_06497	9.24	4.41	-1.14413	8.855775991519478e-25	1.39183036176435e-25
PDE_06498	2.39	0.573	-2.17313	0.011802393691205	0.00695958832818009
PDE_06499	66.726	20.463	-1.78798	1.7527456931053796e-60	1.2089228943110098e-61
PDE_06508	0.04	0.613	3.78723181251278	0.008140918215898671	0.004688739717097479
PDE_06509	22.45	8.836	-1.73998	1.9096808255644394e-57	1.3821852433245099e-58
PDE_06510	0	6.82	8.39721207435497	0.0021050346167841303	0.00112985218805316
PDE_06511	851.11	210.57	-1.96032	0	0
PDE_06519	91.726	25.636	-1.90112	1.1240343438360798e-121	3.2467988185490294e-123
PDE_06527	2.7260000000000004	396.413	7.05378984195988	7.968186668703587e-157	1.6277679520910096e-158
PDE_06528	14.793	75.413	2.28113386904477	7.924597334810387e-126	2.1584845019582392e-127
PDE_06533	20.853	14.363	-1.23715	5.275909938678839e-32	6.63472474441216e-33
PDE_06545	11.92	5.3229999999999995	-1.25013	1.84348894529721e-06	7.3921780771885e-07
PDE_06562	30.5	135.05	2.0753994461429297	2.6778288501132992e-157	5.382127178151948e-159
PDE_06565	7.5	33.93	2.10011419944437	1.0367465172390499e-44	9.724124390138889e-46
PDE_06566	1.786	37.256	4.31427930165011	1.765073028855749e-219	2.1905903598099888e-221
PDE_06567	2.29	49.66	3.4576082736454503	6.218815023604098e-151	1.3182112021478197e-152
PDE_06568	5.59	0	-8.10393	3.03612299238449e-10	9.2867682963106e-11
PDE_06569	1.84	0.74	-1.39205	0.0379377606968666	0.0242084996868528
PDE_06573	13.845999999999998	29.963	1.19042528519206	3.07373564330251e-18	6.160974793000639e-19
PDE_06574	21.256	7.06	-1.66745	1.11342759784474e-30	1.4564440077244198e-31
PDE_06576	277.603	126.64299999999999	-1.20923	6.223804758220709e-56	4.627694477007599e-57
PDE_06580	23.83	8.456	-1.57966	1.20192656914455e-21	2.10419654169842e-22
PDE_06583	50.123000000000005	17.366	-1.59834	1.0608609993123e-62	7.002498194252559e-64
PDE_06585	13.206	6.17	-1.21425	1.0083051645793199e-36	1.1273527265697399e-37
PDE_06586	958.82	462.68300000000005	-1.09029	6.1601951722804104e-37	6.846916545137579e-38
PDE_06593	4.876	1.943	-1.41655	0.0021120672539914603	0.0011338588399242401
PDE_06601	1.236	0.493	-1.39697	0.00110070507737791	0.000570238973090785
PDE_06621	329.116	61.95	-2.48183	1.4018424399894395e-170	2.4326315817499292e-172
PDE_06622	9.353	1.2930000000000001	-2.92677	1.20883579829503e-24	1.9065219180139e-25
PDE_06623	24.986	5.58	-2.22109	2.7781096350543397e-40	2.88032454200033e-41
PDE_06625	1.056	2.546	1.18834330149572	0.0175846978953819	0.0106454535748869
PDE_06632	4.186	16.633	1.6273487502265802	6.635876921577639e-10	2.07639904992583e-10
PDE_06633	26.77	13.743	-1.10565	0.00011832279855119699	5.542523183095601e-05
PDE_06638	3.286	0.16	-4.53286	4.3421768264027394e-14	1.0711179738715599e-14
PDE_06639	6.38	0.3	-4.50884	1.33160331888349e-13	3.35935510540952e-14
PDE_06642	143.29	71.94	-1.06915	6.610036990179939e-57	4.813239455781769e-58
PDE_06646	1.77	0.41	-2.53781	0.0016225484555866302	0.000859656644673245
PDE_06647	29.336	4.106	-3.13739	2.8213637692147492e-99	1.0876427051009099e-100
PDE_06648	9.073	0.6559999999999999	-3.89093	2.56009540363775e-19	4.90649805529695e-20
PDE_06649	57.6	462.63	2.91536028043649	1.1087779928107398e-233	1.2055905687892694e-235
PDE_06655	40.346	20.766	-1.02417	2.3845058246067795e-41	2.4329554212627097e-42
PDE_06659	45.87	18.07	-1.41733	1.5038960467111698e-23	2.4561157841400497e-24
PDE_06660	29.693	8.433	-1.8912	4.0668356992467e-42	4.1003351695864595e-43
PDE_06667	0	0.35	5.24411235739682	0.00216613200464157	0.0011645487273718301
PDE_06671	66.52600000000001	23.613000000000003	-1.62305	1.16120672016393e-45	1.0610916981618798e-46
PDE_06672	262.32	104.456	-1.42217	1.8863248573380297e-61	1.2803391123941798e-62
PDE_06674	0.99	15.235999999999999	3.8699896544305803	3.124193793808129e-54	2.3813184985204197e-55
PDE_06675	27.63	6.433	-2.1894	4.18658562814791e-31	5.39818948648615e-32
PDE_06677	11.895999999999999	91.50299999999999	2.82466114870441	1.0379544301778799e-55	7.774683375961729e-57
PDE_06683	6.01	2.69	-1.24899	0.000197285766575655	9.43634830792948e-05
PDE_06686	7.263	3.483	-1.14938	0.000328365254896272	0.000160810617417076
PDE_06690	9.32	1.546	-2.77439	0.00118266535012459	0.000615557506231789
PDE_06692	139.836	40.856	-1.51542	2.7948858093667492e-129	7.397775728252448e-131
PDE_06693	4.93	1.966	-1.39596	2.02836514973636e-09	6.576314027481321e-10
PDE_06694	22.336	7.986000000000001	-1.57064	1.1483573171916699e-18	2.26139996674868e-19
PDE_06696	0.106	4.37	5.369734310674219	8.57027760892102e-06	3.61918917147735e-06
PDE_06698	7.186	42.06	2.47849678907573	9.179866210753267e-85	4.264781336791469e-86
PDE_06706	45.43	384.51300000000003	2.9781783231101797	1.2720130004342093e-211	1.6764586496661793e-213
PDE_06715	8293.92	2402.79	-1.99774	1.0084672804029498e-108	3.411399476816139e-110
PDE_06721	2.613	0.05	-5.01126	0.00661125140917147	0.00376343943478701
PDE_06725	0.21600000000000003	1.2	2.39803444622161	2.34951680520405e-05	1.03218750365911e-05
PDE_06734	48.256	25.383000000000003	-1.00577	7.53903049407509e-09	2.5461305622494103e-09
PDE_06739	4.123	0.66	-2.86183	5.1600581778108495e-08	1.83903226655642e-08
PDE_06740	1.3030000000000002	0.523	-1.63666	0.000191700770265438	9.16079133909854e-05
PDE_06743	3.7030000000000003	0.64	-2.6232	2.29150275752729e-06	9.25409735247429e-07
PDE_06745	371.25300000000004	80.816	-2.2453	3.350987649446679e-142	7.876017100292028e-144
PDE_06751	59.913000000000004	13.206	-2.26775	1.6941859651458498e-54	1.2857578274747697e-55
PDE_06757	32.966	16.416	-1.26072	0.00624624407592488	0.00354566340093575
PDE_06768	4.753	0	-7.99411	1.7966588552685101e-09	5.801112302252841e-10
PDE_06770	8.3	101.626	3.51261605060696	1.1273010595961694e-188	1.6714513239481992e-190
PDE_06772	0.97	2.556	1.3135161802553101	6.73568605316926e-06	2.82077659755457e-06
PDE_06787	16.563	8.142999999999999	-1.2192	0.0144836515531715	0.008644059587032809
PDE_06790	19.296	5.943	-1.78637	1.6455574368375302e-40	1.7024877600230098e-41
PDE_06791	30.08	12.806	-1.38203	7.579663681343329e-35	8.882483413501731e-36
PDE_06800	3294.08	886.096	-2.03314	1.6012092505860998e-176	2.655492551768259e-178
PDE_06801	0.71	5.153	2.7631383737162993	1.0031833447128199e-07	3.64583601060377e-08
PDE_06802	1.56	1717.23	9.785943308185448	4.92904281515742e-40	5.11581050008101e-41
PDE_06811	78.623	37.936	-1.17391	2.78945634973234e-15	6.494945042759549e-16
PDE_06813	0.473	316.296	9.272696641072429	1.1607769256359497e-104	4.156104093984849e-106
PDE_06830	0.096	0.866	3.05445779364903	0.00593388480333161	0.00335764684313723
PDE_06836	0.49	12.673	5.366558202622571	0.0013652690436357	0.0007158478214516031
PDE_06839	32.62	17.616	-1.0334	4.29110686269969e-05	1.92710993537386e-05
PDE_06868	20.625999999999998	141.833	2.69662586650196	3.7278534701289e-74	1.9488833078323496e-75
PDE_06871	297.863	100.51299999999999	-1.644	1.42673915491811e-38	1.53094360719934e-39
PDE_06879	230.166	85.223	-1.51285	3.18974352897978e-48	2.7605907752180896e-49
PDE_06880	115.363	40.893	-1.57528	3.558322316404549e-79	1.7430112609735597e-80
PDE_06882	92.79299999999999	42.78	-1.19729	3.90346933184721e-43	3.8198694944270903e-44
PDE_06884	5.412999999999999	64.033	3.4850292541026904	3.3622892411044387e-155	6.905525404574737e-157
PDE_06885	2.253	98.23299999999999	5.36074884022903	8.222013740670827e-168	1.4809557973311496e-169
PDE_06887	11.38	31.39	1.2900054636886298	9.682421495845988e-28	1.3835069045684398e-28
PDE_06888	2.353	27.116	3.45394133167494	1.1030133371384096e-124	3.052821097845999e-126
PDE_06889	4.373	32.913000000000004	2.83596579752542	7.140607306283978e-97	2.8233043715126092e-98
PDE_06890	4.703	30.215999999999998	2.57258910084015	1.0177053336199e-07	3.70084828074189e-08
PDE_06891	9.64	0.993	-3.36212	5.88430635072982e-22	1.01917090775408e-22
PDE_06898	15.235999999999999	0.53	-4.94273	8.98037038754602e-25	1.41239872542185e-25
PDE_06899	2495.83	5.792999999999999	-8.8255	0	0
PDE_06904	53.09	25.136	-1.14907	2.02193579621033e-27	2.91576243868662e-28
PDE_06906	89.85600000000001	209.893	1.1514902572031	1.0296870112147598e-76	5.202152939690169e-78
PDE_06912	371.95	65.09	-2.74554	1.5707636624679e-33	1.8925071254555599e-34
PDE_06929	0.34	155.306	8.66848844160156	1.1914890354476092e-221	1.4394705535336294e-223
PDE_06950	3.656	1.456	-1.40606	0.000155668302129681	7.38932895996133e-05
PDE_06951	129.986	312.223	1.18737466743378	3.653067999968219e-71	2.0020658231566696e-72
PDE_06956	1.65	4.096	1.22603169627936	0.0160186762549277	0.00962352104497028
PDE_06959	4.523	1.54	-1.62815	4.586523802297739e-09	1.5248113728232e-09
PDE_06961	6.05	2.2030000000000003	-1.60743	0.021087882610413004	0.0129399231350222
PDE_06965	165.983	40.726	-2.18438	5.702267260042191e-44	5.4674127600404495e-45
PDE_06967	7.94	3.4760000000000004	-1.26586	3.1131707178183606e-11	8.94117674584845e-12
PDE_06972	10.703	81.186	2.6329869940279798	1.6060276500931995e-177	2.628205599823039e-179
PDE_06976	5.956	14.056	1.16952014928527	1.7679240630714003e-17	3.67759272428032e-18
PDE_06987	8.293	29.796	1.4417123229218602	3.26210134812022e-18	6.55286476190212e-19
PDE_06992	109.833	45.766000000000005	-1.40834	5.6553277767180396e-18	1.1515626247155699e-18
PDE_06996	3.466	0.8	-2.20457	0.000368418761439294	0.000181356714856773
PDE_07001	5.696000000000001	21.29	1.8297409465671297	1.6722266337972097e-39	1.7521188452965802e-40
PDE_07002	1.3230000000000002	6.936	2.31094337916937	4.3889372641276896e-16	9.775688930973029e-17
PDE_07004	4.2	18.096	1.97782471575459	3.47279365219567e-08	1.2232014544307e-08
PDE_07007	25.176	11.593	-1.25458	1.93422441305963e-44	1.8269445307317702e-45
PDE_07011	268.77	632.033	1.13312153131555	1.4187400185629699e-65	8.77265931302527e-67
PDE_07018	0	6.992999999999999	9.16302114604456	1.5374944100733802e-13	3.88890678352443e-14
PDE_07019	430.616	26.463	-1.89484	1.3142362233809597e-116	4.041583114186379e-118
PDE_07042	3.813	1.3230000000000002	-1.62639	0.0024905755249919398	0.0013510107103718
PDE_07046	0	13.04	8.39251903730283	6.98726940859431e-11	2.0543569694461302e-11
PDE_07052	551.456	259.546	-1.15965	7.21149686946214e-75	3.746335001928159e-76
PDE_07054	12.732999999999999	163.126	3.57214455486808	2.14838421900242e-10	6.507681137845879e-11
PDE_07062	0.213	4.263	4.20254022882137	7.97653016786371e-08	2.87873455591435e-08
PDE_07063	5.44	34.686	2.19601872339347	1.1501204113481e-34	1.3566494473233e-35
PDE_07064	0.29600000000000004	0.873	1.49446790293835	0.0457283423859004	0.0295463853109558
PDE_07065	41.99	210.49	2.15809850576724	9.089142213928559e-42	9.20394192338509e-43
PDE_07067	3.353	0	-9.27809	9.311122668054919e-14	2.33979666826026e-14
PDE_07082	27.91	5.936	-2.46219	5.353237670029559e-35	6.243974086294781e-36
PDE_07085	0.076	1.176	3.83374674897491	0.00685285836921728	0.003909252758892321
PDE_07089	197.61599999999999	59.253	-1.78724	5.72538868208022e-45	5.32608919683904e-46
PDE_07091	358.89300000000003	188.546	-1.05705	9.124404794739811e-28	1.3027705912313798e-28
PDE_07103	0	15.966	8.59728004059619	8.719971523477179e-12	2.41535070644805e-12
PDE_07104	0.456	43.903	6.50838839746297	2.688925587717599e-96	1.0720263463388099e-97
PDE_07106	3148.34	1164.91	-1.62409	1.6804664167293998e-43	1.6281599645330398e-44
PDE_07108	3.06	0.256	-3.70134	0.00297976980124861	0.0016284826503034698
PDE_07113	3.08	1.26	-1.38758	0.0138652267789591	0.00824604096738752
PDE_07118	0	0.89	6.39591180547714	1.13929186974695e-05	4.85747505585687e-06
PDE_07121	8.136000000000001	1.46	-2.79137	2.74332933983438e-28	3.83553898913692e-29
PDE_07122	0.64	0.033	-4.62218	0.007960404096585091	0.00457756844850706
PDE_07123	31.1	0.836	-5.30668	1.4694198891358597e-117	4.4381160847046783e-119
PDE_07124	863.216	5585.91	2.61207668434534	3.112657175871729e-108	1.0597734481276597e-109
PDE_07134	10.2	55.303000000000004	2.26739159952598	2.740945627081389e-111	8.970914847559057e-113
PDE_07137	0.816	8.176	3.2176442736201	7.468121862554349e-69	4.3061658186062984e-70
PDE_07138	5.04	37.736	2.8343969980327404	3.4076888186421297e-105	1.20887807624537e-106
PDE_07139	1069.49	147.416	-2.96157	0	0
PDE_07146	66.34	60.956	-1.09095	2.2325281263712e-44	2.11605905882301e-45
PDE_07147	372.32300000000004	60.93	-2.74429	2.96135893859354e-88	1.2977289582633998e-89
PDE_07153	8.44	20.133	1.07542602400893	1.6546961262432598e-11	4.6705865397530896e-12
PDE_07168	51.303000000000004	306.856	1.79844851047463	1.5519817034615795e-161	2.9318050850674586e-163
PDE_07172	30.48	16.313	-1.01585	5.98753837643275e-32	7.542785851475408e-33
PDE_07174	16.625999999999998	1.953	-3.16302	1.3284990969481597e-65	8.200071306807989e-67
PDE_07175	2.69	1.183	-1.26542	0.0066430847561442	0.00378229010168605
PDE_07177	17.756	3.216	-2.22685	6.516216572908369e-26	9.854838243706559e-27
PDE_07178	0	1.426	6.03087518910002	7.23813822024668e-05	3.3324849444562393e-05
PDE_07181	3.693	9.566	1.31102902903708	1.2992952685702101e-09	4.14547254826628e-10
PDE_07182	13.3	5.406000000000001	-1.36738	4.3786858690527097e-26	6.60289478111957e-27
PDE_07186	0	2.793	8.60766622720504	2.55506257847174e-11	7.30178234946014e-12
PDE_07191	38.416	13.123	-1.62512	1.06909410224489e-34	1.25872474201704e-35
PDE_07193	46.886	109.863	1.15194432803602	2.3417163682624397e-35	2.7107842417887002e-36
PDE_07205	2.25	165.55	6.13199420413231	0	0
PDE_07206	4.3660000000000005	210.47	3.61025646505371	0	0
PDE_07207	3.58	68.703	4.21147458581113	2.342490994534659e-232	2.6499348977163086e-234
PDE_07208	3.65	94.613	4.59966180646857	3.4299646402797987e-138	8.325339763886158e-140
PDE_07218	8.526	43.14	2.25331164564351	3.580650869665999e-92	1.5022609908977597e-93
PDE_07222	0.04	0.536	3.66853922971695	0.00207486825934946	0.00111320499142472
PDE_07246	5.8	0.78	-2.98308	4.15733680363277e-12	1.13190971292758e-12
PDE_07251	0.92	4.916	2.32331061775485	6.00759643717759e-06	2.50398994827995e-06
PDE_07255	30.436	7.78	-2.04361	1.3518992781539198e-32	1.66890147023065e-33
PDE_07257	27.07	16.49	-1.05741	1.3266751182664698e-22	2.24682375877748e-23
PDE_07259	5.832999999999999	17.11	1.46618974612881	3.79025623154916e-09	1.2521791042833501e-09
PDE_07265	14.86	2.583	-2.59049	2.2713851960239498e-35	2.62437916113915e-36
PDE_07266	4.106	0.753	-2.79206	0.0299122633825739	0.0187686722355458
PDE_07267	225.946	116.79	-1.05445	2.42374978064002e-14	5.89100303630572e-15
PDE_07271	48.523	13.64	-1.94255	1.9368798434788397e-23	3.17388767322398e-24
PDE_07273	11.335999999999999	36.993	1.59579133620805	6.1255334687115e-13	1.59378240388551e-13
PDE_07276	10.515999999999998	22.443	1.03065488205721	2.6235432773475097e-33	3.1897445447816503e-34
PDE_07293	38.766	92.85	1.19146241282467	5.13648884257777e-46	4.642866905482161e-47
PDE_07294	0	5.513	4.58762145957482	0.0220715953200814	0.0135799096082478
PDE_07305	43.663000000000004	13.196	-1.83755	4.74822268421009e-22	8.19270492794514e-23
PDE_07315	26.503	66.253	1.19348298387846	9.30820635092705e-13	2.4453849084478303e-13
PDE_07318	62.333	12.72	-2.37912	1.1541854699925696e-83	5.425495674429628e-85
PDE_07319	90.366	45.663000000000004	-1.06119	5.29154385827557e-37	5.8698070256544e-38
PDE_07344	6.093	594.9259999999999	6.526730948685469	0	0
PDE_07353	217.19299999999998	147.16299999999998	-1.00476	9.043216707758688e-26	1.37406321508542e-26
PDE_07354	344.153	102.58	-1.83327	7.125400763185599e-70	3.998989335516569e-71
PDE_07363	1.526	0.763	-1.07446	0.0403977879337013	0.0259025025762711
PDE_07365	17.273	36.79	1.0176306675667801	1.23319392509165e-21	2.1616447055972197e-22
PDE_07382	32.963	8.436	-2.20899	6.32743715762033e-05	2.8923441460753198e-05
PDE_07383	94.71	30.9	-1.72535	2.43471878379796e-35	2.8211184150542e-36
PDE_07384	61.353	26.413	-1.31204	2.17662454994126e-17	4.55883911777921e-18
PDE_07388	8.98	0	-9.22426	1.2648542416575698e-13	3.18818284964758e-14
PDE_07392	9.6	26.656	1.3858116480658897	1.64101631819932e-13	4.15976459352446e-14
PDE_07398	0	37.816	10.154489540874	1.20864450388401e-16	2.6296812325032698e-17
PDE_07401	93.25299999999999	264.236	1.41547962504424	1.0607040358739599e-68	6.13938524882564e-70
PDE_07402	54.656000000000006	97.04	1.07117589979542	5.577633995649369e-47	4.92522540637242e-48
PDE_07409	7.79	1.5230000000000001	-2.43983	0.009641174465988491	0.00562057705276956
PDE_07416	3.77	1.75	-1.18539	0.000472845184691118	0.00023494251680863398
PDE_07418	2.406	0.573	-2.36584	3.6461893695050294e-07	1.38799476712844e-07
PDE_07419	29.305999999999997	8.892999999999999	-1.79413	3.75751226706511e-43	3.6687846297867995e-44
PDE_07420	34.013000000000005	17.543	-1.03999	1.3710010758811201e-12	3.64245096381814e-13
PDE_07423	27.69	72.056	1.3086503448469	4.25433831547874e-14	1.0471139115857098e-14
PDE_07430	26.336	4.54	-2.78196	1.29995510736612e-06	5.159843775970511e-07
PDE_07432	23.86	59.7	1.1829279625921398	5.708457104848909e-21	1.03009280870585e-21
PDE_07442	3.2760000000000002	0.29600000000000004	-3.54327	5.46848952943074e-12	1.49730306390673e-12
PDE_07450	8.093	3.363	-1.34165	6.611225393297219e-08	2.37728192615652e-08
PDE_07455	1.88	0.6829999999999999	-1.55505	0.00018816197647909398	8.97721719742101e-05
PDE_07462	95.9	34.463	-1.56405	7.360200633838629e-54	5.699002138227599e-55
PDE_07464	59.146	161.64600000000002	1.36539649892396	1.5399543646779896e-51	1.2431262581420299e-52
PDE_07470	31.965999999999998	5.62	-2.64762	1.4380478441846001e-16	3.1382768439261895e-17
PDE_07476	0.133	2.436	4.1497367663719205	1.64203830879564e-05	7.0947596999473494e-06
PDE_07477	3.103	0.24600000000000002	-3.75547	2.26477898590965e-05	9.92473163512303e-06
PDE_07496	14.83	0	-7.21976	1.93652799104472e-07	7.20375651363917e-08
PDE_07504	3.85	1.8659999999999999	-1.11167	8.49783499652063e-07	3.31980220566984e-07
PDE_07510	0.6629999999999999	0	-5.3112	0.0103549958345796	0.00605946378985611
PDE_07532	3.1630000000000003	0.24	-4.06726	5.624113806006441e-09	1.88026385782357e-09
PDE_07535	62.346000000000004	11.765999999999998	-2.55374	1.0216533643744198e-27	1.4620695593408702e-28
PDE_07544	4.2860000000000005	1.69	-1.28145	2.8978589614028997e-13	7.422083578244439e-14
PDE_07545	0.326	0	-5.23708	0.0131914282025869	0.007830825857768479
PDE_07551	42.946000000000005	90.656	1.07515313378925	3.59158736921736e-26	5.4120350033676205e-27
PDE_07557	5.43	0	-9.96915	4.36842977397976e-16	9.725213785674879e-17
PDE_07558	8.196	3.2230000000000003	-1.46586	0.000631655968045086	0.000318221408613159
PDE_07566	30.893	6.106	-2.3882	1.22072944300943e-40	1.26028080881808e-41
PDE_07575	40.513000000000005	4.53	-3.386	1.1769318189921397e-107	4.0329788855084894e-109
PDE_07576	8.78	22.496	1.17032162204958	1.20180643220661e-14	2.87879168439606e-15
PDE_07585	8.73	248.14	4.73857563987257	7.299078378183906e-265	6.333082832251827e-267
PDE_07595	0.436	0.10300000000000001	-2.35163	0.0368215242224034	0.0234679082990233
PDE_07598	10.902999999999999	3.16	-1.86951	2.5279774724020304e-14	6.15266126177145e-15
PDE_07606	38.043	11.26	-1.88526	1.30761501760007e-40	1.3514176074263197e-41
PDE_07609	15.413	2.4330000000000003	-2.25516	1.5698269062085801e-27	2.2586197112940497e-28
PDE_07610	1.636	4.123	1.2563218211484901	0.000113758416067797	5.32122014313836e-05
PDE_07612	5.89	14.99	1.2780882783718701	4.8153932463543605e-17	1.0244279756384802e-17
PDE_07625	0	0.846	5.249005352633179	0.0113803275029551	0.00670195673485394
PDE_07638	551	243.27599999999998	-1.25759	5.246236562197329e-76	2.6620113033884296e-77
PDE_07639	55.05	21.723000000000003	-1.42095	1.07873469342978e-34	1.2712601054916598e-35
PDE_07642	0.5329999999999999	0.1	-2.4483	0.000383092719112986	0.000188916673126558
PDE_07643	1.34	0.456	-1.62719	3.7877894898373597e-06	1.55588497440876e-06
PDE_07650	208.38299999999998	128.053	-1.18057	0.0139308316841568	0.008291178132503641
PDE_07655	0	66.183	11.5337079454625	1.6424953761896599e-21	2.89172991546626e-22
PDE_07656	0.303	14.985999999999999	5.48096904785329	1.09144316209298e-08	3.7196574760840206e-09
PDE_07657	0.31	0.026000000000000002	-3.57202	0.00421295505685352	0.00234685426121483
PDE_07666	1.886	1.69	-1.47513	0.0475392219044862	0.0308156493882787
PDE_07667	36.203	118.79	1.6487657612523001	3.4716342011714495e-80	1.6852963392836697e-81
PDE_07674	64.56	32.326	-1.05718	3.78099651353899e-43	3.6958669929156497e-44
PDE_07679	4.613	41.44	3.1443489789385803	6.364594064459708e-152	1.3421219773489995e-153
PDE_07680	0.773	0.026000000000000002	-4.92912	0.00150075278337934	0.000792489772925632
PDE_07684	648.393	150.273	-2.28489	4.191564652139428e-71	2.3063963654276297e-72
PDE_07691	207.123	71.703	-1.15751	5.414567182140499e-60	3.75838161352311e-61
PDE_07692	37.51	6.5	-1.90014	5.358098309607349e-54	4.11935070480521e-55
PDE_07693	7.292999999999999	21.283	1.76968317001656	1.2584085535417897e-50	1.0379624642612697e-51
PDE_07703	4.413	2.176	-1.08917	1.4820699323888198e-05	6.37916756181414e-06
PDE_07704	58.933	29.506	-1.08453	1.0849148875143499e-16	2.35452149118985e-17
PDE_07706	33.71	9.802999999999999	-1.24238	1.4991641003632298e-30	1.9676014277145102e-31
PDE_07708	12.815999999999999	104.16	2.26893700856179	1.479560673348989e-239	1.511248134227959e-241
PDE_07712	29.91	8.91	-1.76002	7.406390314147889e-51	6.0601436398024986e-52
PDE_07713	27.636	5.72	-2.36181	4.95628882394136e-32	6.216454516135128e-33
PDE_07718	321.903	155.32299999999998	-1.13518	1.03292328076821e-34	1.21386920419768e-35
PDE_07724	125.10600000000001	24.246	-2.449	8.234112906316876e-161	1.5826136832569495e-162
PDE_07733	32.263000000000005	15.03	-1.19339	1.3661489591117798e-38	1.4629272214541302e-39
PDE_07736	11.815999999999999	0	-9.47866	1.6332577299743098e-14	3.93919162550642e-15
PDE_07739	16.27	2.036	-3.17275	1.0898333185386998e-42	1.08085610833657e-43
PDE_07740	161.113	59.073	-1.38557	5.674718815217679e-81	2.72984826036831e-82
PDE_07765	22.77	8.33	-1.53663	1.12336954755043e-19	2.11595691823062e-20
PDE_07766	47.766000000000005	11.273	-2.15839	2.7557193972362694e-85	1.2711720448536298e-86
PDE_07767	13.626	4.446000000000001	-1.68949	1.3782622450695902e-17	2.8579452154765297e-18
PDE_07773	7.0360000000000005	3.1460000000000004	-1.20715	6.0340219359129505e-06	2.51699234624903e-06
PDE_07777	23.573	72.14	1.45543003553083	3.71452468676386e-11	1.0758046786377e-11
PDE_07788	181.43599999999998	407.46	1.09033834288517	1.98411918696535e-24	3.1532349956494897e-25
PDE_07789	15.856	133.866	2.80347323728184	0.000199890648688373	9.57191903658764e-05
PDE_07792	3.4130000000000003	0.473	-2.91433	1.8780153914457103e-09	6.07854075627733e-10
PDE_07795	48.663000000000004	11.87	-2.11624	2.06024855498481e-64	1.3078788190897597e-65
PDE_07796	27.156	5.656000000000001	-2.33243	4.2992194714727893e-106	1.5109832299519998e-107
PDE_07797	12.89	6.266	-1.10802	6.233252353580279e-23	1.0371639006781e-23
PDE_07801	19.605999999999998	10.1	-1.03905	5.46906255991876e-10	1.70108568585282e-10
PDE_07808	61.11600000000001	23.63	-1.45697	1.1455245828530598e-38	1.2216412629877201e-39
PDE_07817	37.653	8.746	-2.20168	7.948117597790979e-35	9.322997907128788e-36
PDE_07820	24.313000000000002	12.04	-1.07976	6.86110188092502e-41	7.05325794678288e-42
PDE_07825	159.303	66.233	-1.29682	3.2953837710592695e-55	2.48284817896393e-56
PDE_07833	24.243000000000002	5.176	-2.02147	2.26734502680917e-43	2.20384442474038e-44
PDE_07834	4.533	0.6659999999999999	-2.90942	0.00178863845826441	0.000953351173855816
PDE_07836	1347.9260000000002	694.44	-1.11902	9.84216866384304e-19	1.9273571364780002e-19
PDE_07840	34.44	10.663	-1.91351	1.26772457822434e-05	5.425944735134839e-06
PDE_07842	0.86	5.183	2.5167270354875098	1.73792657645487e-14	4.1935471592217e-15
PDE_07844	0.8959999999999999	2.153	1.3077507986418202	0.0237450935221267	0.0146825784216994
PDE_07846	5.946000000000001	2.9360000000000004	-1.25447	0.0016108094453050699	0.0008530832669149981
PDE_07849	48.593	29.143	-1.06826	0.026127807960711	0.0162477373611802
PDE_07854	99.62299999999999	42.983000000000004	-1.28703	7.932710809808759e-65	4.95739972628356e-66
PDE_07867	29.346	0	-10.2583	4.23989103639772e-17	8.99201492727512e-18
PDE_07868	3.446	196.7	4.3413260202049795	3.263673855756818e-189	4.767365434548677e-191
PDE_07871	8.222999999999999	97.16	3.4863888425280396	1.3210882869982895e-186	2.002308441578959e-188
PDE_07873	57.413000000000004	29.17	-1.04867	1.09624419078718e-36	1.22808245425911e-37
PDE_07884	111.633	30.53	-1.93861	1.9805648835644094e-94	8.070176516226219e-96
PDE_07887	35.793	13.82	-1.44606	4.2286604706745895e-37	4.681482432114209e-38
PDE_07892	162.843	33.003	-2.38071	3.370922673300219e-146	7.737757701479908e-148
PDE_07893	38.96	12.543	-1.83085	5.45443208048551e-46	4.9362460563647005e-47
PDE_07894	80.25	11.722999999999999	-2.86331	1.9736250863949797e-89	8.497100866192568e-91
PDE_07897	36.186	169.926	2.1410060951964502	6.444373587588469e-59	4.536895628384639e-60
PDE_07905	24.66	11.62	-1.1684	4.47312365731846e-13	1.15647809877294e-13
PDE_07906	36.34	9.963	-1.94099	5.4244555077390385e-61	3.729499338654189e-62
PDE_07910	52.416000000000004	20.936	-1.3995	5.34231514378263e-47	4.70569659013033e-48
PDE_07914	22.986	9.713	-1.33055	1.18037486510621e-16	2.56687779561812e-17
PDE_07918	87.84299999999999	42.85	-1.13702	9.56975337493025e-23	1.60914798649294e-23
PDE_07925	24.2	114.156	2.17254420767798	2.2002851850058994e-107	7.563857912211398e-109
PDE_07927	114.7	931.3960000000001	2.9372231104755597	3.82908190005352e-42	3.85221199390338e-43
PDE_07928	186.903	663.633	1.72381667044305	5.2091378261247594e-70	2.912082540908839e-71
PDE_07929	153.23	824.38	2.34682636736819	7.298950468234869e-97	2.8939276430892792e-98
PDE_07930	14.513	64.02600000000001	2.0640269100212603	8.648487926229738e-71	4.78730138914859e-72
PDE_07931	40.653	4.503	-3.25012	2.1923810087935894e-101	8.186815409004077e-103
PDE_07933	5.416	255.06	5.45290012347363	8.658326522888523e-255	7.987912442862566e-257
PDE_07934	0.72	11.023	3.8609632650520895	6.344729754907049e-31	8.20877721173037e-32
PDE_07936	181.58599999999998	72.673	-1.018	5.0136384283475296e-05	2.2659112721197303e-05
PDE_07938	0.2	71.3	8.627974445525531	6.42224116447512e-11	1.88399847889215e-11
PDE_07940	1.41	0.526	-1.49816	0.00839176927384724	0.00484704169260435
PDE_07941	5.726	1.686	-1.8384	4.23138009479822e-25	6.589892338741219e-26
PDE_07942	20.113	8.326	-1.35002	1.5857329341717898e-18	3.1453417672863697e-19
PDE_07955	30.54	16.063	-1.56147	1.0052887901418399e-57	7.242937356760548e-59
PDE_07956	36.846	1.68	-4.57931	7.649172867154019e-91	3.259614577106819e-92
PDE_07957	1427.51	413.923	-1.86456	4.496299217003109e-142	1.06172908473989e-143
PDE_07960	0	2.47	8.5800662750087	6.00827233916879e-11	1.76057886885254e-11
PDE_07962	400.343	158.493	-1.31737	2.0640044304939194e-112	6.573984457366699e-114
PDE_07964	78.043	35.176	-1.22232	3.35839471410571e-57	2.4344212095659194e-58
PDE_07968	49.766000000000005	23.086	-1.20715	8.276691290242479e-68	4.936016881495509e-69
PDE_07979	26.546	15.6	-1.0149	0.0165482793578502	0.009976222448680929
PDE_07981	2.61	1.56	-1.25937	5.95343240606439e-07	2.30290927338372e-07
PDE_07996	113.413	47.16	-1.35402	2.9065621352417696e-33	3.54022779569811e-34
PDE_07998	13.415999999999999	6.002999999999999	-1.30099	3.7294935350597594e-63	2.4412719900006796e-64
PDE_08007	10.293	2.146	-2.33876	3.3204161618856797e-26	4.9924763598259196e-27
PDE_08017	98.21	31.733	-1.72834	1.1460129992998699e-46	1.0232933206269e-47
PDE_08024	0.6	6.316	3.30927685518169	1.75599000574605e-15	4.04041632294122e-16
PDE_08025	2.37	8.69	1.8000380284553998	2.44626655074253e-11	6.980121360603071e-12
PDE_08026	20.26	46.196000000000005	1.10558000277609	1.07900566566035e-15	2.45190853624521e-16
PDE_08029	4.956	0	-6.29267	2.4382222949024898e-05	1.07196088374461e-05
PDE_08032	0	17.96	11.677020261030199	4.81679751149839e-22	8.326896521799529e-23
PDE_08034	0.95	2.516	1.3189139387707098	0.00856500856619997	0.0049593328018677895
PDE_08035	591.1	69.59	-2.99194	8.575004206773257e-236	9.229548734363307e-238
PDE_08036	27.873	14.12	-1.05871	4.02726716098034e-07	1.53880971477766e-07
PDE_08037	12.193	1.296	-3.30323	8.62273028322228e-49	7.3584419879887e-50
PDE_08038	20.785999999999998	8.42	-1.38781	4.15496732080067e-15	9.742839351904908e-16
PDE_08039	15.345999999999998	6.626	-1.32106	2.00982372170099e-06	8.08365451349302e-07
PDE_08044	55.303000000000004	152.46	1.37250190691771	7.348122563401088e-57	5.374903489538849e-58
PDE_08045	1.213	4.043	1.66344790316903	1.05800645468871e-06	4.16576291902105e-07
PDE_08047	50.25	18.546	-1.53186	7.665341891705641e-31	9.959472221732858e-32
[truncated: 464 more rows]

## Sheet: Interscction-Downregulated gene
Intersection of two samples-Downregulated genes
PDE_00011
PDE_00043
PDE_00163
PDE_00333
PDE_00403
PDE_00538
PDE_00599
PDE_00610
PDE_00647
PDE_00681
PDE_00720
PDE_00761
PDE_00836
PDE_00839
PDE_00845
PDE_00999
PDE_01078
PDE_01118
PDE_01207
PDE_01208
PDE_01262
PDE_01264
PDE_01268
PDE_01282
PDE_01350
PDE_01379
PDE_01478
PDE_01515
PDE_01704
PDE_01896
PDE_01898
PDE_01916
PDE_02042
PDE_02067
PDE_02085
PDE_02103
PDE_02140
PDE_02210
PDE_02274
PDE_02340
PDE_02426
PDE_02595
PDE_02620
PDE_02623
PDE_02647
PDE_02792
PDE_02800
PDE_02965
PDE_03190
PDE_03209
PDE_03256
PDE_03257
PDE_03271
PDE_03289
PDE_03434
PDE_03446
PDE_03449
PDE_03459
PDE_03488
PDE_03571
PDE_03615
PDE_03656
PDE_03710
PDE_03788
PDE_03818
PDE_03862
PDE_03955
PDE_03970
PDE_03982
PDE_04055
PDE_04120
PDE_04165
PDE_04195
PDE_04231
PDE_04239
PDE_04258
PDE_04260
PDE_04326
PDE_04456
PDE_04457
PDE_04462
PDE_04490
PDE_04495
PDE_04496
PDE_04620
PDE_04708
PDE_04714
PDE_04924
PDE_05003
PDE_05036
PDE_05039
PDE_05092
PDE_05098
PDE_05099
PDE_05194
PDE_05222
PDE_05239
PDE_05286
PDE_05445
PDE_05463
PDE_05573
PDE_05578
PDE_05594
PDE_05655
PDE_05710
PDE_05711
PDE_05723
PDE_05738
PDE_05796
PDE_05942
PDE_06004
PDE_06030
PDE_06162
PDE_06171
PDE_06291
PDE_06353
PDE_06391
PDE_06440
PDE_06472
PDE_06477
PDE_06499
PDE_06533
PDE_06568
PDE_06576
PDE_06787
PDE_06800
PDE_06811
PDE_06879
PDE_06891
PDE_06904
PDE_06965
PDE_07177
PDE_07257
PDE_07318
PDE_07409
PDE_07416
PDE_07418
PDE_07666
PDE_07867
PDE_07956
PDE_08035
PDE_08036
PDE_08037
PDE_08093
PDE_08115
PDE_08122
PDE_08153
PDE_08440
PDE_08465
PDE_08470
PDE_08613
PDE_08659
PDE_08749
PDE_08904
PDE_08905
PDE_08977
PDE_09002
PDE_09054
PDE_09092
PDE_09123
PDE_09160
PDE_09284
PDE_09285
PDE_09436
PDE_09442
PDE_09512
PDE_09513
PDE_09534
PDE_09535
PDE_09563
PDE_09583
PDE_09776
PDE_09839
PDE_09909
PDE_09919
PDE_09946
PDE_09960
PDE_09992

## Sheet: Interscction-upregulated gene
Intersection of two samples-upregulated genes
PDE_00175
PDE_00223
PDE_00236
PDE_00249
PDE_00322
PDE_00350
PDE_00370
PDE_00385
PDE_00453
PDE_00454
PDE_00485
PDE_00594
PDE_00698
PDE_00710
PDE_00770
PDE_00800
PDE_00801
PDE_00810
PDE_00873
PDE_00932
PDE_01021
PDE_01095
PDE_01187
PDE_01188
PDE_01189
PDE_01191
PDE_01192
PDE_01193
PDE_01194
PDE_01195
PDE_01196
PDE_01205
PDE_01212
PDE_01213
PDE_01214
PDE_01215
PDE_01216
PDE_01217
PDE_01218
PDE_01220
PDE_01222
PDE_01228
PDE_01229
PDE_01232
PDE_01269
PDE_01270
PDE_01310
PDE_01335
PDE_01345
PDE_01346
PDE_01348
PDE_01376
PDE_01553
PDE_01613
PDE_01621
PDE_01627
PDE_01634
PDE_01635
PDE_01637
PDE_01639
PDE_01641
PDE_01642
PDE_01682
PDE_01699
PDE_01701
PDE_01735
PDE_01745
PDE_01746
PDE_01752
PDE_01791
PDE_01803
PDE_01818
PDE_01878
PDE_01883
PDE_02061
PDE_02063
PDE_02064
PDE_02091
PDE_02098
PDE_02115
PDE_02239
PDE_02247
PDE_02311
PDE_02376
PDE_02398
PDE_02399
PDE_02454
PDE_02505
PDE_02522
PDE_02559
PDE_02575
PDE_02802
PDE_02867
PDE_03021
PDE_03023
PDE_03025
PDE_03028
PDE_03057
PDE_03283
PDE_03299
PDE_03304
PDE_03382
PDE_03534
PDE_03575
PDE_03633
PDE_03823
PDE_03979
PDE_03988
PDE_04008
PDE_04015
PDE_04016
PDE_04019
PDE_04023
PDE_04024
PDE_04026
PDE_04028
PDE_04029
PDE_04141
PDE_04159
PDE_04161
PDE_04228
PDE_04252
PDE_04263
PDE_04274
PDE_04276
PDE_04284
PDE_04285
PDE_04294
PDE_04300
PDE_04301
PDE_04303
PDE_04389
PDE_04442
PDE_04443
PDE_04444
PDE_04488
PDE_04531
PDE_04551
PDE_04563
PDE_04566
PDE_04615
PDE_04652
PDE_04655
PDE_04674
PDE_04781
PDE_04811
PDE_04812
PDE_04841
PDE_04842
PDE_04886
PDE_04915
PDE_05029
PDE_05082
PDE_05119
PDE_05137
PDE_05215
PDE_05249
PDE_05299
PDE_05312
PDE_05458
PDE_05500
PDE_05537
PDE_05544
PDE_05606
PDE_05656
PDE_05682
PDE_05686
PDE_05741
PDE_05812
PDE_05907
PDE_06034
PDE_06035
PDE_06062
PDE_06064
PDE_06069
PDE_06071
PDE_06074
PDE_06094
PDE_06117
PDE_06154
PDE_06164
PDE_06166
PDE_06197
PDE_06209
PDE_06243
PDE_06337
PDE_06357
PDE_06377
PDE_06411
PDE_06415
PDE_06435
PDE_06508
PDE_06562
PDE_06566
PDE_06706
PDE_06725
PDE_06772
PDE_06836
PDE_06868
PDE_07276
PDE_07293
PDE_07401
PDE_07432
PDE_07551
PDE_07656
PDE_07777
PDE_07844
PDE_08025
PDE_08119
PDE_08155
PDE_08156
PDE_08157
PDE_08159
PDE_08160
PDE_08214
PDE_08258
PDE_08346
PDE_08354
PDE_08488
PDE_08543
PDE_08551
PDE_08604
PDE_08605
PDE_08676
PDE_08708
PDE_08732
PDE_08733
PDE_08801
PDE_08820
PDE_08821
PDE_08849
PDE_08875
PDE_08920
PDE_08932
PDE_08936
PDE_08947
PDE_09053
PDE_09081
PDE_09143
PDE_09198
PDE_09213
PDE_09228
PDE_09229
PDE_09230
PDE_09231
PDE_09232
PDE_09233
PDE_09234
PDE_09235
PDE_09236
PDE_09237
PDE_09238
PDE_09239
PDE_09240
PDE_09241
PDE_09242
PDE_09244
PDE_09253
PDE_09272
PDE_09275
PDE_09439
PDE_09532
PDE_09601
PDE_09665
PDE_09744
PDE_09745
PDE_09746
PDE_09747
PDE_09758
PDE_09759
PDE_09760
PDE_09761
PDE_09762
PDE_09767
PDE_09793
PDE_09794
PDE_09795
PDE_09796
PDE_09797
PDE_09805
PDE_09848
PDE_09894
PDE_09932
PDE_09939
PDE_09952
