# Supplementary material for: Transcription factor NF-Y complex interacts with chromatin remodeling complexes SWI/SNF and RSC to coordinately regulate gene expression
Source: Nucleic Acids Res. 2026 May 30;54(10):gkag543. doi: 10.1093/nar/gkag543 (PMC13221647; doi:10.1093/nar/gkag543)
Supplement: gkag543_Supplemental_Files [file gkag543_supplemental_files.zip › DATASET_S11 Trasncriptome data-Dfif1 and Dfif3 vs WT -glucose conditions.xlsx]

## Sheet: Dfif1 vs WT foldchange >2
Gene ID	WT_G FPKM	Dfif1_G FPKM	log2(Dfif_G/WT_G)	Qvalue(WT_G-vs-Dfif1_G)	diffexp_deseq2_pvalue_WT_G-vs-Dfif1_G
PDE_00003	1.96333333333333	5.4666666666666694	1.59372539425322	0.00279355032751434	0.00146735772924955
PDE_00006	49.97	19.966666666666697	-1.21216	1.61704329508682e-22	2.4275802923068697e-23
PDE_00007	5.44	1.72	-1.5557	1.13912737653507e-07	3.92615621960082e-08
PDE_00008	1.67	4.67333333333333	1.59225699556793	2.3250994716074402e-06	8.86994099354437e-07
PDE_00009	0.5133333333333329	12.82	4.87125717559579	1.0023737772322699e-17	1.90117120222844e-18
PDE_00021	28.5233333333333	531.62	4.32446854254822	1.3104762564881197e-128	2.2865776512482497e-130
PDE_00026	49.4733333333333	205.28666666666697	2.15712097025428	4.602437051059699e-117	9.490636112540957e-119
PDE_00029	6.37	15.186666666666698	1.3523476326626203	4.817289457662741e-16	9.900932558577171e-17
PDE_00035	74.9733333333333	19.0766666666667	-1.87054	1.5074209890259297e-50	9.581499828274937e-52
PDE_00036	2.9166666666666696	7.176666666666669	1.41459750895679	3.22388350887398e-06	1.24776637959591e-06
PDE_00038	18.24	7.40333333333333	-1.00868	1.20648088329936e-16	2.3990187516319603e-17
PDE_00039	117.54	47.3933333333333	-1.28443	6.48518118901293e-31	6.93633700705665e-32
PDE_00046	219.3	86.0333333333333	-1.24427	2.3102003862198103e-09	7.04891189677084e-10
PDE_00048	3.95333333333333	9.36333333333333	1.34467445122321	6.71213726250806e-14	1.5673821547733e-14
PDE_00049	21.42	5.77666666666667	-1.79361	9.81679213222314e-43	7.441008312324131e-44
PDE_00050	2.44	0.856666666666667	-1.40722	0.0313044785897857	0.0192026339321437
PDE_00051	3.9833333333333303	1.6266666666666698	-1.19414	4.48334751965652e-18	8.37643333323545e-19
PDE_00056	53.06	24.52	-1.00829	7.28855603334783e-08	2.47493795965822e-08
PDE_00058	20.5466666666667	7.5	-1.34167	1.80502672011876e-20	2.9756558778300497e-21
PDE_00060	2.97	1.05	-1.39513	0.00124353278146379	0.000624161593234146
PDE_00064	78.1	35.79	-1.01564	0.000863885120129511	0.000424993110310711
PDE_00070	47.6666666666667	17.413333333333302	-1.35136	1.99591315370743e-25	2.63001019460881e-26
PDE_00071	5.30333333333333	14.086666666666698	1.51104127847034	4.667982193219829e-24	6.49453485086724e-25
PDE_00073	15.266666666666698	5.5466666666666695	-1.36089	0.0029423457438062604	0.00155084890099555
PDE_00081	0.75	2.55	1.55936151689634	1.67365374421806e-07	5.8272580511920297e-08
PDE_00082	1.8766666666666698	5.82666666666667	1.7397104971492499	0.00014324746218588502	6.503428291172e-05
PDE_00087	0.7133333333333329	2.64	1.57929067158006	1.63358705103978e-08	5.28056181352423e-09
PDE_00097	9.223333333333331	4.2166666666666694	-1.02444	0.00322766333511777	0.00171257051873516
PDE_00101	7.38333333333333	15.98	1.23029765536389	0.00597259113888135	0.00328742893187011
PDE_00106	2535.76666666667	7309.33	1.6392117092971599	3.943034743151679e-43	2.9396293462427e-44
PDE_00110	0.806666666666667	1.97	1.3879434365812702	0.000420523229494423	0.000199588920048962
PDE_00122	937.63	356.183333333333	-1.22096	1.6627875513699596e-58	8.68507887130698e-60
PDE_00129	19.753333333333302	7.79	-1.2559	0.0016817430315804	0.0008578299488074969
PDE_00134	7.44333333333333	3.34	-1.24309	1.57124546054796e-15	3.31837926406231e-16
PDE_00135	3.78333333333333	1.6833333333333302	-1.09596	0.0206636107404083	0.0122679945932177
PDE_00138	15.336666666666698	39.9833333333333	1.4852555587291598	3.79529062142011e-23	5.54286155790904e-24
PDE_00139	0.866666666666667	2.67	1.72647098435664	0.0005769331257881809	0.00027833460793180096
PDE_00141	10.546666666666699	21.4866666666667	1.1232076537101299	3.72749698226087e-34	3.59826357227086e-35
PDE_00144	55.08	19.003333333333302	-1.4668	0.0006610049981387169	0.000321440454567343
PDE_00150	23.0966666666667	52.616666666666696	1.2897055217801798	7.326399879148391e-14	1.71331173244531e-14
PDE_00152	17.68	39.896666666666704	1.2754628014923899	1.56900690485501e-13	3.7491905306358706e-14
PDE_00154	2.8333333333333304	7.82	1.56320506833675	1.09408046094878e-22	1.6338069879112699e-23
PDE_00155	133.31	282.69333333333304	1.19573884542551	2.71197674973663e-07	9.61451988434841e-08
PDE_00157	11.533333333333301	28.5766666666667	1.4139183851785702	3.06659928763367e-35	2.8595187103132896e-36
PDE_00163	37.9766666666667	7.39666666666667	-2.2572	4.608879814951409e-53	2.783291345308299e-54
PDE_00171	33.7766666666667	107.93	1.78103812403953	2.36986833901918e-33	2.33872119112362e-34
PDE_00172	70.08	25.23	-1.36868	9.101818620593139e-24	1.281844611987e-24
PDE_00173	111.616666666667	44.686666666666696	-1.21766	9.940404725318178e-54	5.890359926740779e-55
PDE_00174	75.4333333333333	156.12	1.14956793074843	1.4121803503233098e-35	1.3024187685963896e-36
PDE_00175	1063.88333333333	4900.86666666667	2.30991202784904	4.428985072236249e-62	2.1377154325545497e-63
PDE_00177	498.99	957.0733333333329	1.06397698037206	1.21026218553443e-06	4.52099980252323e-07
PDE_00182	231.386666666667	97.2333333333333	-1.14728	1.54921634282486e-34	1.4761964018986098e-35
PDE_00192	3.4166666666666696	7.06	1.18412110251665	2.05453178322979e-05	8.58964681635841e-06
PDE_00193	22.336666666666698	7.85666666666667	-1.40511	2.12999898665309e-12	5.43640405551773e-13
PDE_00196	9.85666666666667	23.393333333333302	1.3509757974358703	3.00216910264743e-12	7.73502440450971e-13
PDE_00198	62.6633333333333	25.4233333333333	-1.19876	1.3503248764286996e-51	8.39936955766322e-53
PDE_00200	15.103333333333302	5.58333333333333	-1.33035	0.0106806472267705	0.00607971580186891
PDE_00206	46.53	192.44666666666697	1.65929465532441	1.11250034005122e-44	8.09228663395515e-46
PDE_00223	39.55	163.73	2.15253184345333	2.44927520442881e-40	1.9813987037867395e-41
PDE_00226	14.42	49.25	1.87377925094747	2.1414726910687798e-27	2.61072356173806e-28
PDE_00230	35.9833333333333	256.87	2.9394289964668303	9.360923689967986e-190	9.757590975266877e-192
PDE_00236	23.9766666666667	63.6466666666667	1.5137498717574098	6.73279697595128e-35	6.33917322344835e-36
PDE_00241	3.0833333333333304	8.78666666666667	1.6105577832831601	2.10600262838366e-12	5.37118957227694e-13
PDE_00243	8.35333333333333	30.943333333333303	1.99047351550431	1.9245554056809098e-44	1.40645619381847e-45
PDE_00251	169.336666666667	67.82	-1.21498	1.1859497044645802e-17	2.2533850604884497e-18
PDE_00252	63.993333333333304	17.9033333333333	-1.73546	8.653298903222308e-51	5.470814398366249e-52
PDE_00253	2.62333333333333	24	3.33721706890375	0.0105100571420115	0.00597427562672466
PDE_00255	4.18666666666667	1.78666666666667	-1.12743	0.0150231096320023	0.008742203837521409
PDE_00256	8.45	23.95	1.57591774348136	3.18758978271911e-36	2.8748260446911495e-37
PDE_00266	21.123333333333303	42.5833333333333	1.11366501196764	1.43683628034092e-23	2.04146011278894e-24
PDE_00269	50.2133333333333	21.3333333333333	-1.13035	1.4154936684681199e-15	2.9766102976170805e-16
PDE_00270	32.2866666666667	63.9566666666667	1.13975398967467	1.5434880422669099e-22	2.3154069430788497e-23
PDE_00279	9.13666666666667	2.9766666666666697	-1.51821	1.7300792343107902e-07	6.03939963846766e-08
PDE_00281	129.526666666667	28.83	-1.9422	1.2894383583649796e-66	5.624674461483319e-68
PDE_00284	305.11666666666696	534.18	1.00148568893177	1.9558959952100199e-22	2.95622621528457e-23
PDE_00286	74.0233333333333	305.686666666667	1.00707548240088	8.450154828250943e-17	1.66303183057692e-17
PDE_00287	31.503333333333302	1.23666666666667	-4.62288	6.54242215124999e-32	6.76776730579111e-33
PDE_00292	52.46	10.876666666666699	-2.16899	1.4849271074917902e-33	1.45868094515679e-34
PDE_00299	41.53	15.146666666666698	-1.00503	1.5195921847185399e-19	2.6290700952472298e-20
PDE_00301	150.16	31.84	-2.13478	1.5786844846093996e-61	7.727075655464088e-63
PDE_00302	77.6333333333333	18.963333333333303	-1.92966	2.4211283715349596e-57	1.3084956188785099e-58
PDE_00303	106.83	18.89	-2.35479	3.5817425607819394e-87	1.1119391135896796e-88
PDE_00304	247.423333333333	1160.2833333333301	2.33356311911259	2.7203054829646393e-89	8.075232682265288e-91
PDE_00306	6.89333333333333	0	-7.9116	8.25067774410752e-10	2.4437730964119604e-10
PDE_00317	4.00333333333333	8.87	1.25698660873598	0.00353573513662945	0.0018864464942655898
PDE_00320	1.48	0.136666666666667	-3.31612	0.0014659481628207301	0.000742607549962779
PDE_00324	39.7033333333333	6.40666666666667	-2.52765	2.0382311092397993e-95	5.380782330080138e-97
PDE_00325	146.71	41.97	-1.66649	1.0383522950578197e-84	3.376468487214989e-86
PDE_00327	14.3566666666667	2.44	-2.45329	4.02451630343744e-08	1.3446973236842298e-08
PDE_00329	21.97	42.8366666666667	1.06838544523986	1.00821067237057e-05	4.09749793994246e-06
PDE_00341	20.2266666666667	44.61	1.26943245925104	0.0233133496113975	0.0140030475170593
PDE_00359	26.58	54.2	1.12981333987757	6.908200468444979e-21	1.1192756254108698e-21
PDE_00366	133.286666666667	306.65	1.3045132774992099	2.4375599947707893e-65	1.1102414660070899e-66
PDE_00369	39.9366666666667	939.79	4.65922909189018	0	0
PDE_00370	129.49	2005.15333333333	4.05569988701473	0	0
PDE_00371	39.0166666666667	707.8	3.6189548311341695	0	0
PDE_00372	63.1033333333333	0	-8.73984	3.5608763777928703e-12	9.21083250679937e-13
PDE_00374	172.91333333333301	972.003333333333	2.5917580576631605	3.0248104283342593e-112	6.785774584298468e-114
PDE_00375	28.1866666666667	13.033333333333301	-1.00858	4.54646399651413e-09	1.4129787834169799e-09
PDE_00383	46.1233333333333	15.9	-1.44912	6.4671536710350406e-46	4.57961822388047e-47
PDE_00390	13.013333333333302	40.5066666666667	1.73943925308114	2.34745355792978e-48	1.5346484284222599e-49
PDE_00391	8.91666666666667	20.0133333333333	1.28016854042356	1.0032446017085599e-06	3.7249405844085e-07
PDE_00396	7.02	14.32	1.1295968164372299	4.99668741542877e-13	1.2319048057979802e-13
PDE_00397	213.56	528.656666666667	1.41177761346354	2.0369730672001198e-60	1.0224100031380599e-61
PDE_00398	50.493333333333304	10.5733333333333	-2.15222	2.2767689558780198e-70	9.131840135744618e-72
PDE_00400	95.3866666666667	22.233333333333302	-1.99947	8.442239806892418e-140	1.3199967067200896e-141
PDE_00403	1.99333333333333	0	-7.68463	5.006099751160999e-07	1.81503729931058e-07
PDE_00404	45.18	112.57	1.3619650643784897	6.191869701597259e-46	4.3776645069076503e-47
PDE_00406	302.35666666666697	1336.36	2.24630398208541	1.0261144742899698e-62	4.859685590904229e-64
PDE_00407	7.02666666666667	25.54	1.96247687688476	4.5018263834138295e-29	5.14144685529247e-30
PDE_00412	21.32	58.186666666666696	1.5530004694688002	4.115953273478859e-62	1.9819625438800298e-63
PDE_00413	208.32	87.6666666666667	-1.14514	0.00011249178532773401	5.03829625425483e-05
PDE_00424	172.486666666667	331.603333333333	1.04721288458691	1.15897068055368e-22	1.7320216719355302e-23
PDE_00430	0	5.2966666666666695	8.91963498022553	1.6408706657185602e-12	4.1551619509188593e-13
PDE_00437	60.37	17.533333333333303	-1.54386	1.0121791579069699e-86	3.1766782997986594e-88
PDE_00439	73.04	22.8133333333333	-1.57433	3.9335269093280194e-45	2.8344925383328995e-46
PDE_00440	44.8066666666667	10.77	-1.97673	2.4536348068278396e-19	4.28955189999473e-20
PDE_00442	3.68	1.5833333333333302	-1.11515	1.33053594686299e-06	4.99139419902941e-07
PDE_00443	26.0066666666667	7.11	-1.7688	6.58962068401965e-40	5.4204221806008e-41
PDE_00444	547.6833333333329	1303.83666666667	1.3444372186361	3.8371813289983196e-126	6.956141090411628e-128
PDE_00453	5.41666666666667	10.5666666666667	1.0844406963125999	2.0772189613845898e-08	6.76637719689632e-09
PDE_00454	27.233333333333302	58.7233333333333	1.21348794972012	1.8430106209382798e-18	3.3807321496703696e-19
PDE_00455	275.043333333333	1028.39333333333	1.99972821962632	3.45487147646126e-08	1.1465350730291202e-08
PDE_00456	47.06	18.1666666666667	-1.26937	6.88382091720948e-22	1.06618889574273e-22
PDE_00460	59.313333333333304	15.993333333333302	-1.78766	6.7804781648805e-45	4.90136536278468e-46
PDE_00463	0	5.21333333333333	10.1126795730637	3.8951501906705496e-16	7.96594844115154e-17
PDE_00464	28.54	5.75333333333333	-1.02565	1.39546084163499e-26	1.75657941882673e-27
PDE_00469	5.14	11.45	1.2619581491982799	3.3720440423201503e-09	1.04034397544049e-09
PDE_00471	1.6566666666666698	0	-8.57254	7.46416148917831e-10	2.20558952682722e-10
PDE_00474	7.83666666666667	21.29	1.54165665648632	5.9533247979522895e-21	9.598437783238278e-22
PDE_00482	10.6633333333333	1.4	-2.81936	2.57334455111146e-12	6.598095081764361e-13
PDE_00484	14.07	3.25	-2.00614	1.45218287577543e-12	3.66254144740099e-13
PDE_00488	10.22	24.9066666666667	1.3862598257203302	3.30400921989468e-23	4.7991613640437195e-24
PDE_00491	265.81	1312.63	2.40967606016068	5.736840426015778e-79	1.98897934552552e-80
PDE_00492	35.18	16.2566666666667	-1.01075	5.329448776606399e-15	1.1599672671494301e-15
PDE_00494	35.6666666666667	69.92	1.07184912428719	2.07405784098793e-15	4.413189015834281e-16
PDE_00500	55.436666666666696	20.2366666666667	-1.31193	4.522295672939849e-68	1.9009423234315498e-69
PDE_00502	160.703333333333	51.76	-1.53382	2.64436957629174e-23	3.8230405385772295e-24
PDE_00525	372.86	998.89	1.53138753417126	1.2790223715889095e-108	3.0142380839620696e-110
PDE_00527	31.08	0	-11.8057	1.37013060938768e-22	2.05224639203548e-23
PDE_00529	23.483333333333302	78.18	1.84226290637127	2.05435099049291e-29	2.31131943525885e-30
PDE_00536	75.7466666666667	15.8033333333333	-2.08913	5.066005287681899e-175	5.854662806974318e-177
PDE_00537	482.26666666666705	36.18	-3.63208	6.274829634583938e-139	9.953276102897707e-141
PDE_00538	47.523333333333305	10.6633333333333	-2.05474	2.2124260771055395e-47	1.4864816040376e-48
PDE_00540	88.58	27.3266666666667	-1.59394	3.19227494459885e-68	1.3346356838397598e-69
PDE_00542	24.6166666666667	222.016666666667	2.8196760964863596	1.1115846060497394e-228	9.067991347788495e-231
PDE_00543	13.773333333333301	31.7366666666667	1.3058566948644499	1.3735806525918497e-26	1.72748076634597e-27
PDE_00544	19.626666666666697	4.23	-2.20054	2.09037348486022e-42	1.60342493683477e-43
PDE_00546	8.42333333333333	23.19	1.5619005110203998	6.11417561239227e-29	7.017516310166979e-30
PDE_00549	44.02	15.713333333333301	-1.38659	4.27976265724087e-35	4.01500507613352e-36
PDE_00550	18.0466666666667	3.59333333333333	-1.3734	7.990499838794309e-44	5.90279389858813e-45
PDE_00551	40.746666666666705	12.956666666666699	-1.54944	1.73037992005526e-32	1.7586118154198596e-33
PDE_00552	0	8.84	5.4276003310749505	0.00496994322450781	0.00270796022735758
PDE_00553	48.56	19.7066666666667	-1.19797	1.7499923459963e-12	4.4394208731993203e-13
PDE_00572	3493.59	383.98	-3.00462	9.771235088554887e-155	1.3617288872561196e-156
PDE_00583	12.27	30.856666666666698	1.4905344386453403	1.4154720833619499e-34	1.3471522207387697e-35
PDE_00589	7.0333333333333306	17.0266666666667	1.3766153671290902	1.69643842033985e-16	3.39825869834677e-17
PDE_00591	1.02333333333333	0.3566666666666671	-1.45637	0.00279273692991006	0.00146629763575835
PDE_00594	39.0633333333333	106.14	1.55147551597677	1.0002683825148299e-25	1.29878491543394e-26
PDE_00595	201.826666666667	12.043333333333301	-3.93208	2.995840800017239e-172	3.597995975547559e-174
PDE_00599	3.61666666666667	1.54	-1.12527	0.00776567230535818	0.00433508582013367
PDE_00611	16.1833333333333	4.85333333333333	-1.63166	7.326634696519791e-14	1.71419676504797e-14
PDE_00620	8.79333333333333	16.64	1.0242416028869	1.90217551451423e-10	5.42031658622624e-11
PDE_00626	13.773333333333301	34.8733333333333	1.44046894164215	1.5060024160015498e-26	1.8974333634644498e-27
PDE_00628	5.75	1.6666666666666698	-1.71709	1.35381093879485e-05	5.58335805258696e-06
PDE_00629	453.85333333333296	1903.88	2.17190149938564	3.6041917697901786e-93	9.964001720244768e-95
PDE_00643	71.2533333333333	184.47	1.4721669288472	1.7596573177074097e-20	2.89886895529864e-21
PDE_00646	7.573333333333331	0.32	-4.51408	2.2569368955650296e-30	2.44974568995161e-31
PDE_00648	6.53666666666667	17.1	1.49199151078363	2.1243826837849396e-17	4.0870176717276495e-18
PDE_00652	1835.86666666667	247.95	-2.74855	7.676170654963805e-219	6.696863136553517e-221
PDE_00659	24.3	49.826666666666696	1.13978039880498	1.47011296356788e-20	2.41187805489043e-21
PDE_00666	834.226666666667	120.84	-2.68826	0	0
PDE_00667	265.96	41.19	-2.58407	1.1287439110063802e-42	8.58131842607386e-44
PDE_00669	25.5933333333333	11	-1.12195	0.0037261904563232703	0.0019956608075051103
PDE_00681	52.3566666666667	14.636666666666699	-1.736	4.02471974612372e-15	8.70517787825764e-16
PDE_00685	9.73	40.253333333333295	2.1499192860335903	8.076167709866929e-34	7.896819322020351e-35
PDE_00686	15.6333333333333	4.32666666666667	-1.77176	2.97687383249136e-41	2.36436500858423e-42
PDE_00710	593.18	1730.18666666667	1.6507137072373301	3.23138140892321e-30	3.5367260831858396e-31
PDE_00711	8.67	0	-9.41057	7.806944127032202e-14	1.83099641320606e-14
PDE_00716	36.0533333333333	14.466666666666699	-1.21581	6.295079097295139e-19	1.12478356406463e-19
PDE_00719	1.3533333333333302	35.87	4.92786553456468	4.9373975529216105e-08	1.65754690112245e-08
PDE_00720	16.696666666666697	0	-9.809	1.2643183745664301e-15	2.654409639782e-16
PDE_00722	0.66	0.0366666666666667	-4.79728	0.00457980860680021	0.00247930268788709
PDE_00723	114.193333333333	329.596666666667	1.01447669928661	9.04184415707656e-43	6.83311812006579e-44
PDE_00734	62.81	153.693333333333	1.39481665003294	1.6787988989613e-13	4.01915032121599e-14
PDE_00740	1.13666666666667	3.04	1.52464540406742	0.0144762046964537	0.00840754875073894
PDE_00741	131.416666666667	26.4033333333333	-2.21355	8.312326152074359e-65	3.842543700483049e-66
PDE_00743	54.6766666666667	31.77	-1.00793	1.03974326176532e-25	1.35475272040576e-26
PDE_00748	131.613333333333	51.7833333333333	-1.24317	2.1944336813557593e-54	1.2804592634242196e-55
PDE_00751	68.04	213.05333333333303	1.74940882254298	1.1062758993777096e-166	1.3662369480191496e-168
PDE_00752	1.9033333333333302	0.726666666666667	-1.30033	0.0216140930987463	0.0128714789629515
PDE_00753	33.023333333333305	12.036666666666699	-1.35233	1.96069311357216e-30	2.1215294850004697e-31
PDE_00763	30.96	14.896666666666698	-1.0674	1.7504793880205598e-20	2.88176586312471e-21
PDE_00767	2.36	10.0066666666667	2.2005310866262597	3.8257434933757206e-13	9.354129230347611e-14
PDE_00768	114.973333333333	227.013333333333	1.00009376877449	3.0971954119521193e-47	2.0949758224965102e-48
PDE_00771	36.613333333333294	2.09	-4.02104	9.287642472997317e-115	1.9678100412989994e-116
PDE_00775	0.826666666666667	0.23	-2.10952	0.0441119319036501	0.0278036117357813
PDE_00780	477.916666666667	1763.7	1.99876973370139	3.9400354519507694e-69	1.6204768514141498e-70
PDE_00786	9.70333333333333	3.83666666666667	-1.22196	3.22447198641189e-14	7.38713160721146e-15
PDE_00789	0.32	1.3733333333333302	2.19990579082827	4.9568105947561295e-05	2.1453678304972197e-05
PDE_00790	1.5566666666666698	4.573333333333331	1.6641261080351202	0.000864936654281774	0.000425608417125056
PDE_00791	0.18666666666666698	1.05666666666667	2.59550860918244	0.00193166121245595	0.000992531565656893
PDE_00792	0.886666666666667	5.23666666666667	2.67384080305032	6.60116560932141e-05	2.8899732511237203e-05
PDE_00794	0.33	5.18	4.09103241444299	2.16494421367095e-06	8.23444111182118e-07
PDE_00795	0.21	1.4166666666666698	3.40582052167704	5.86270004678952e-16	1.2096053461595e-16
PDE_00796	0.09	1.77333333333333	4.388938417355299	0.000153195651840992	6.97416869586567e-05
PDE_00797	0.9	8.02	3.30260138725819	3.06328135156202e-22	4.664684043167189e-23
PDE_00798	0.8533333333333329	9.11	3.5206662236582202	1.33214046985402e-16	2.6519043797116598e-17
PDE_00799	2.15333333333333	12.763333333333302	2.67578214437392	6.3257581856203e-12	1.66207038663647e-12
PDE_00800	0.136666666666667	1.33666666666667	3.37812438712049	7.010558545419151e-05	3.07555888147099e-05
PDE_00801	0.28	2.31	3.16326317646756	0.00022573629950085801	0.000104172212538749
PDE_00802	0.576666666666667	4.45666666666667	3.05687267979998	6.21679332133951e-16	1.2847757781694201e-16
PDE_00803	1.4366666666666699	4.69666666666667	1.81938841135643	0.000289575812387058	0.000135076322184174
PDE_00804	0.64	4.72333333333333	2.80506560482564	1.5570080151230403e-13	3.7187546973480204e-14
PDE_00805	0.736666666666667	3.84	2.49856293421898	0.000534413953132479	0.000256671283404552
PDE_00806	2.12333333333333	10.23	2.38892227886887	2.06510564588854e-07	7.24869396211501e-08
PDE_00807	0.0433333333333333	2.28333333333333	6.67317387377954	5.527612124591369e-06	2.18887427775287e-06
PDE_00808	0.133333333333333	2.74333333333333	4.51098813127066	3.84574047326116e-09	1.18997476008115e-09
PDE_00809	0.08	0.79	3.4158329653990798	0.00121134348207186	0.000607181459855645
PDE_00811	0.653333333333333	2.9366666666666696	2.0457109783292697	1.0208543108051901e-07	3.50578905058977e-08
PDE_00815	23.6733333333333	48.65	1.1441439053148899	6.555674259533551e-15	1.43502862785167e-15
PDE_00816	27.2	90.20666666666669	1.8340364374351499	2.6470297256098496e-53	1.58653832409654e-54
PDE_00817	245.93	881.93	1.9870585350058299	5.05990027783502e-08	1.70096579700164e-08
PDE_00818	5.31333333333333	10.456666666666699	1.07705175597121	8.63356775600056e-18	1.6326109885299003e-18
PDE_00823	1.41	0	-21.5119	1.0846287047441198e-07	3.73340358601025e-08
PDE_00824	20.05	68.1733333333333	1.8684117395581001	5.816057315804909e-21	9.37053422056943e-22
PDE_00825	33.82	96.9533333333333	1.62138494817004	6.982002535342688e-63	3.282949299985509e-64
PDE_00826	11.89	4.49	-1.30348	9.53527577818891e-46	6.795477526037639e-47
PDE_00829	4.69	0.22333333333333302	-4.30435	2.66621969322475e-06	1.0240748651747e-06
PDE_00830	549.9366666666671	25.2966666666667	-4.33794	0	0
PDE_00831	184.18	51.0366666666667	-1.74522	1.9013549414394104e-15	4.03278546382798e-16
PDE_00832	17.13	0.6466666666666671	-4.57774	0.000378462559769414	0.000178725577738377
PDE_00833	209.45	11.593333333333302	-4.07268	1.940344039048919e-267	1.1651737374755593e-269
PDE_00836	39.2966666666667	0	-11.9552	3.7621427082728203e-23	5.49018786342103e-24
PDE_00837	15.73	6.49	-1.61935	1.8921176120212395e-89	5.573879210576959e-91
PDE_00838	0.64	7.02	3.56663991604329	0.0343750100316916	0.0213042493624919
PDE_00839	5.7966666666666695	2.99333333333333	-1.86477	1.2160468488204398e-32	1.2276203742341e-33
PDE_00840	181.206666666667	71.51	-1.23914	6.45785114719412e-47	4.42669379566331e-48
PDE_00841	9.14	18.573333333333302	1.12651833189401	5.0329637261978906e-15	1.0937258584690199e-15
PDE_00845	2.63666666666667	0	-8.2902	1.02289391202967e-10	2.8614605356914202e-11
PDE_00854	7.98666666666667	27.9033333333333	1.90929464096049	1.23906887167796e-15	2.59999495847223e-16
PDE_00857	16.893333333333302	76.45666666666669	2.27919989297127	2.6194836677956295e-40	2.1220607551256303e-41
PDE_00860	47.8	90.34	1.02641704144494	8.905651075729909e-07	3.2884111552009696e-07
PDE_00862	6.42	13.313333333333302	1.15294248322407	9.33242108854437e-12	2.4721505217557997e-12
PDE_00866	33.22	104.003333333333	1.7487619914513701	1.8643505936565298e-61	9.16755220538108e-63
PDE_00869	294.913333333333	598.596666666667	1.12798169159776	1.8446911742344802e-23	2.64184188107e-24
PDE_00873	164.966666666667	585.83	1.8669742669875202	3.3603807618604305e-30	3.685529772808629e-31
PDE_00874	32.55	64.6066666666667	1.09254245331755	6.672117661015111e-16	1.38038600147446e-16
PDE_00889	35.1266666666667	14.956666666666699	-1.1281	9.731862615665109e-17	1.9252019178508102e-17
PDE_00897	1488.35666666667	708.22	-1.01922	8.93179134917375e-17	1.7628801869771898e-17
PDE_00900	36.3833333333333	9.17	-1.88401	1.2568682655378998e-55	7.205702949945389e-57
PDE_00912	113.066666666667	38.34	-1.45651	3.3065672318003194e-66	1.4610936102448697e-67
PDE_00915	337.473333333333	631.58	1.0129169571276702	1.68655282330034e-11	4.534545490246679e-12
PDE_00917	38.973333333333294	73.4833333333333	1.01546095437722	9.129073550411408e-19	1.63942687258125e-19
PDE_00921	2.2333333333333303	32.3233333333333	3.96265558099949	0.0219324151170741	0.0130834087459092
PDE_00922	4.9533333333333305	1.00333333333333	-2.25227	5.77088326032421e-06	2.29043780431857e-06
PDE_00923	25.6733333333333	7.69333333333333	-1.13239	2.1119424844031897e-44	1.5457906695269197e-45
PDE_00929	40.466666666666704	8.63666666666667	-2.12061	1.40900824703032e-12	3.5504581253064097e-13
PDE_00931	23.6666666666667	1.52333333333333	-3.09364	9.645517466202948e-74	3.6610563688851e-75
PDE_00944	6.65333333333333	13.75	1.1462633861142901	1.6704464403388698e-21	2.63077334247793e-22
PDE_00958	2.6666666666666696	0.5366666666666671	-2.21484	0.00805916888841625	0.004507144531296471
PDE_00959	69.51	10.0333333333333	-2.62321	3.589776934792878e-187	3.823238521080108e-189
PDE_00961	61.82	12.923333333333302	-2.15806	5.0450969009301094e-33	5.03023484343813e-34
PDE_00963	5.52666666666667	1.9066666666666698	-1.33255	1.91161407390523e-08	6.216102868919101e-09
PDE_00973	100.36	32.9866666666667	-1.50291	2.6063289538567892e-101	6.555688055248219e-103
PDE_00977	4.38333333333333	0	-8.81694	2.38068678250255e-11	6.443984504190571e-12
PDE_00978	2.73	22.393333333333302	3.1533307634414203	3.95548135648927e-07	1.42381194987156e-07
PDE_00985	51.453333333333305	104.5	1.1255431392501498	7.145219019209419e-24	1.00224123564256e-24
PDE_00987	170.253333333333	668.25	2.01624070349475	3.463852449566929e-83	1.1420587614139797e-84
PDE_01007	200.50333333333302	1066.39333333333	2.01689630152402	5.9434839525627184e-86	1.8922716866871998e-87
PDE_01011	6.58	42.5233333333333	2.80370117653152	0.0366647883251347	0.0228022913116547
PDE_01012	9.17333333333333	17.6866666666667	1.0478875976289201	4.67489311486551e-16	9.60296988131789e-17
PDE_01018	122.896666666667	49.02	-1.22396	2.58774705459599e-29	2.92609512858237e-30
PDE_01019	36.853333333333296	93.6833333333333	1.44927537516958	7.14818608661945e-34	6.973247474030529e-35
PDE_01027	0.09	4.823333333333331	5.85753606367522	0.00209196819992052	0.0010810635576521
PDE_01030	52.2766666666667	109.113333333333	1.1632602553350402	1.06458868985309e-20	1.73692240356724e-21
PDE_01039	1.29	21.2066666666667	4.17172289989827	0.00433241656476352	0.00233654009157878
PDE_01046	13.453333333333301	59.866666666666696	2.25518993361576	5.487459870522918e-114	1.1875196411396797e-115
PDE_01047	28.96	11.28	-1.26046	1.73015146231018e-11	4.65372713746245e-12
PDE_01048	2.67	10.293333333333301	2.05260246341324	8.6646103933276e-18	1.63946287750477e-18
PDE_01054	40.3366666666667	86.74	1.20618428233477	7.117948960876599e-53	4.3307711216754295e-54
PDE_01057	15.166666666666698	180.486666666667	3.63668978256091	1.5575702978604993e-161	2.0647600821400294e-163
PDE_01059	12.943333333333301	25.396666666666697	1.0735728241384999	3.32403520597357e-25	4.402670695426129e-26
PDE_01065	0.696666666666667	4.11666666666667	2.6780241904971804	0.000110642565482416	4.95296596670096e-05
PDE_01066	1.20333333333333	5.47666666666667	2.32300912841307	0.000107464953332433	4.80219551261176e-05
PDE_01068	4.19666666666667	9.18333333333333	1.24153540125972	4.07254031783592e-05	1.74603360103004e-05
PDE_01069	0.18	2.8	4.09334969364654	1.8317325192399501e-06	6.931777265195371e-07
PDE_01070	0.12	0.96	2.7799900644981803	0.000335512815246458	0.000157568617629342
PDE_01088	1.92	4.48666666666667	1.3261314701611298	1.8595374148446e-05	7.749126004756911e-06
PDE_01090	11.6166666666667	72.59666666666669	2.75096327326973	6.94275537125177e-21	1.1264475064165598e-21
PDE_01093	9.50666666666667	35.683333333333294	1.9610542627194598	4.5554234434420695e-66	2.03357901282141e-67
PDE_01094	9.45	20.71	1.23360984728809	1.38359596851582e-25	1.81375542213098e-26
PDE_01095	0.503333333333333	1.73	1.94697654688835	1.1189882984617099e-05	4.57560476903277e-06
PDE_01096	142.333333333333	47.1133333333333	-1.49206	5.129611024172049e-67	2.2085340915311298e-68
PDE_01108	12.363333333333301	38.57	1.74478636751506	3.41002093461326e-09	1.05283333863824e-09
PDE_01112	27.28	4.87666666666667	-2.39062	6.58511258765138e-26	8.460817668702308e-27
PDE_01113	10.773333333333301	2.89333333333333	-1.80288	5.33677851341855e-26	6.83876784350372e-27
PDE_01114	2.2533333333333303	0.633333333333333	-1.433	0.0296954467429093	0.0181214226328246
PDE_01115	19.746666666666698	65.7666666666667	1.81039583284623	5.698874072230121e-29	6.52148517216454e-30
PDE_01118	98.9666666666667	22.6366666666667	-2.0381	8.777270856251887e-120	1.7005589354396895e-121
PDE_01119	11.556666666666699	2.32	-2.20807	1.4620709236786499e-09	4.4047661296867404e-10
PDE_01120	24.67	8.44333333333333	-1.43768	4.56371989813691e-22	7.02190303837516e-23
PDE_01122	4.66	1.05666666666667	-1.99746	1.0486674256140802e-11	2.79216910287002e-12
PDE_01126	7.54	1.84	-1.54484	0.000887718846313632	0.00043742230485134705
PDE_01127	0.4933333333333329	0.133333333333333	-1.786	0.0215019226730672	0.0127973713801974
PDE_01149	5.37	2.24	-1.16027	0.00689937148281028	0.00383272358715373
PDE_01153	5.68	15.846666666666698	1.5668463443065102	4.1900468868531696e-13	1.0273353119363498e-13
PDE_01156	46.6133333333333	108.06	1.31601325687489	2.4838521082982498e-27	3.0337554642482597e-28
PDE_01161	4.96	9.90333333333333	1.09859245796612	2.66261103142979e-06	1.0217837710687401e-06
PDE_01169	0.253333333333333	0.96	2.0098807774331298	0.00204210225993892	0.00105367478945863
PDE_01174	16.38	6.33	-1.21976	1.85863178842655e-15	3.93585181573672e-16
PDE_01178	609.22	162.836666666667	-1.79843	2.8310710919134794e-60	1.4274038476110397e-61
PDE_01185	38.05	0.0666666666666667	-9.01159	9.917589728578757e-90	2.88785470229406e-91
PDE_01187	1285.94666666667	2668.56666666667	1.1581069475551	3.3811200403239497e-18	6.27112339226185e-19
PDE_01188	272.713333333333	1143.19	1.7939389723605401	0.00019549216853696698	8.96836381606821e-05
PDE_01189	257.126666666667	1075.7766666666698	2.1744783234027203	4.55261846475526e-06	1.78937609950555e-06
PDE_01193	52.9666666666667	546.96	3.47924247187207	1.92679242096211e-09	5.85067265825794e-10
PDE_01195	581.753333333333	2378.28333333333	2.14311049895631	0.0006925885674771901	0.00033805478684474703
PDE_01199	55.42	196.86	1.92834367399787	2.19796927786532e-24	3.0157951455867894e-25
PDE_01200	3.63666666666667	0.55	-2.60911	5.45594720211756e-09	1.7073789000961598e-09
PDE_01201	50.6633333333333	8.64666666666667	-2.45273	2.00172883137298e-34	1.9141843798762698e-35
PDE_01207	33.6	5.57	-2.49221	2.8067396085809194e-58	1.4850978894258898e-59
PDE_01208	22.7266666666667	1.59	-3.73458	2.57195982287999e-60	1.2938479054596799e-61
PDE_01209	10.043333333333301	4.37	-1.09293	0.00029735172339450603	0.000138905637384494
PDE_01228	210.666666666667	79.8966666666667	-1.29574	3.21202725169226e-41	2.5547735448538e-42
PDE_01235	111.413333333333	16.646666666666697	-2.63733	1.4984647835772998e-77	5.2970882900081486e-79
PDE_01236	764.733333333333	51.6633333333333	-3.62827	7.366631373162918e-128	1.3020558511368898e-129
PDE_01237	892.116666666667	69.5733333333333	-3.57511	6.4870089471942475e-142	9.995844287541546e-144
PDE_01238	1007.12666666667	121.54	-2.94591	1.6368380937582695e-110	3.764764706921909e-112
PDE_01239	188.53	26.6366666666667	-2.71852	1.4789839691042095e-148	2.1616692954276394e-150
PDE_01241	12.203333333333301	1.9133333333333302	-2.56905	1.47498759806996e-33	1.44724593239133e-34
PDE_01242	196.93	19.373333333333303	-3.19164	1.2833471756505196e-83	4.20221316296172e-85
PDE_01243	86.67	14.99	-2.42447	1.91854961339446e-40	1.5477082763843802e-41
PDE_01252	8218.7	2821.98333333333	-1.43804	2.61587395362036e-27	3.1979696305873197e-28
PDE_01255	3.64666666666667	1.14666666666667	-1.31291	0.00032146810954109505	0.000150790615624307
PDE_01256	55.796666666666695	9.18333333333333	-2.4871	3.18839995569347e-40	2.59739357369545e-41
PDE_01258	5.53	2.4433333333333302	-1.07718	2.83274249058757e-09	8.68181332091478e-10
PDE_01259	1.27666666666667	0.4333333333333329	-1.46407	3.9054635709568905e-06	1.52572381516648e-06
PDE_01261	0.133333333333333	0.79	2.6774807562935696	0.0162295044601254	0.009486518639223559
PDE_01268	13.44	2.46666666666667	-2.34486	9.51511619842702e-35	8.99117030306836e-36
PDE_01269	20.0066666666667	4.41333333333333	-2.07359	2.28176955281557e-16	4.6069718367520294e-17
PDE_01278	3.0833333333333304	0.0566666666666667	-6.0836	3.10812262506638e-07	1.10823271029729e-07
PDE_01280	48.73	19.3	-1.23402	2.923568631838599e-57	1.5866636921036597e-58
PDE_01281	18.52	6.26	-1.46174	2.27300573960643e-14	5.1352520335092e-15
PDE_01284	19.72	70.58	1.96394121100867	1.69972713621497e-08	5.498210938016921e-09
PDE_01285	49.93	10.1	-2.20159	1.7171685081170897e-65	7.782318187704928e-67
PDE_01286	3.33	0.28666666666666696	-3.46099	5.3493226974793e-06	2.1164553432583e-06
PDE_01287	8.74666666666667	1.8666666666666698	-2.10988	1.2852621675637198e-22	1.92221398276015e-23
PDE_01289	11.51	5.16333333333333	-1.05439	2.3742999100914197e-22	3.5940003171109703e-23
PDE_01291	65.0833333333333	18.2933333333333	-1.72956	3.29072841058616e-32	3.3630603063094506e-33
PDE_01299	21.2066666666667	2.59333333333333	-2.94679	0.028313425954668	0.01722993550901
PDE_01302	8.18666666666667	1.47666666666667	-2.36244	1.52712013555951e-13	3.6439100447409106e-14
PDE_01303	3.73666666666667	0.503333333333333	-2.79781	0.00279668303129028	0.00146932010152878
PDE_01310	0	9.40666666666667	9.22931886107032	5.7461585577063406e-05	2.5045855394851897e-05
PDE_01321	68.6266666666667	23.88	-1.49502	6.39099218719296e-17	1.25270977609832e-17
PDE_01330	391.893333333333	33.79	-3.28367	9.520550825839974e-173	1.1326284123195098e-174
PDE_01331	762.363333333333	275.156666666667	-1.36557	4.36581398975973e-40	3.5763466061594e-41
PDE_01332	89.94	40.356666666666705	-1.05332	4.53359607440944e-46	3.1795784840918195e-47
PDE_01333	112.306666666667	46.2333333333333	-1.17148	6.7328616013564e-38	5.8052432343442295e-39
PDE_01338	0.156666666666667	0.53	1.8626071164271998	0.0386221226612556	0.0241202288815818
PDE_01342	16.8833333333333	6.0333333333333306	-1.38023	9.10069390602562e-17	1.79724784479976e-17
PDE_01343	1.5433333333333301	4.44333333333333	1.6306749883618301	2.5979889806492297e-09	7.94173382029416e-10
PDE_01345	258.05	3185.98666666667	3.7309594643229	6.354696747150818e-162	8.351969438811407e-164
PDE_01349	21.5	0.226666666666667	-6.46585	6.431706797224239e-09	2.02147684743939e-09
PDE_01350	175.986666666667	24.28	-2.75465	2.2852379312429787e-252	1.5535268057396191e-254
PDE_01353	9.553333333333331	3.93333333333333	-1.11178	2.69334906985854e-12	6.921046556128679e-13
PDE_01361	22.9733333333333	5.53666666666667	-2.11373	7.329423235523469e-93	2.0345668396818995e-94
PDE_01362	75.17	9.78666666666667	-2.88542	4.96538281695786e-13	1.2224990778664698e-13
PDE_01364	24.4533333333333	0	-11.6131	9.48544009983434e-22	1.48310756149687e-22
PDE_01365	64.9333333333333	272.496666666667	1.59431587452833	9.263654575263528e-60	4.7336372234804596e-61
PDE_01370	9.65666666666667	0.4566666666666671	-4.29204	1.0011085806066801e-25	1.30101013137986e-26
PDE_01375	26.893333333333302	6.823333333333331	-1.88371	1.53179016979648e-16	3.05976214519737e-17
PDE_01376	1.01333333333333	5.12	2.5256232872324302	0.00544817092960546	0.0029839630946876102
PDE_01379	43	9.58666666666667	-2.05921	3.2518847264718896e-33	3.2238829998446695e-34
PDE_01380	601.446666666667	202.866666666667	-1.46388	6.151602938574619e-103	1.51246072702322e-104
PDE_01383	20.713333333333303	5.88333333333333	-1.71592	5.4163859887585e-44	3.99509095703805e-45
PDE_01384	57.8066666666667	20.746666666666698	-1.37839	3.07569241207756e-31	3.26526602097969e-32
PDE_01388	44.24	4.66	-3.14477	7.791043848152838e-134	1.3241067043087797e-135
PDE_01390	19.806666666666697	5.56333333333333	-1.74537	2.7223219302789106e-11	7.387220737613849e-12
PDE_01391	91.4466666666667	40.61	-1.01361	1.1617659580648402e-25	1.51769334879759e-26
PDE_01395	51.5033333333333	19.283333333333303	-1.31587	2.2793980653526201e-32	2.3243352128000895e-33
PDE_01403	78.9366666666667	18.466666666666697	-1.94746	4.08548124879371e-32	4.1984267988396706e-33
PDE_01405	17.4733333333333	53.4966666666667	1.7198123408311699	1.91461292539356e-18	3.5185839168234296e-19
PDE_01406	29.53	9.90333333333333	-1.47389	1.49481966687873e-23	2.12553668925086e-24
PDE_01407	430.22	121.89	-1.56604	4.0355705763751405e-30	4.43976776530735e-31
PDE_01411	191.90333333333302	377.686666666667	1.0325164830651	3.9885996127008e-29	4.53722412321732e-30
PDE_01418	14.966666666666699	120.376666666667	3.1147399355743097	8.733487388968698e-118	1.7613423467441994e-119
PDE_01419	10.1666666666667	18.4866666666667	1.32328870490744	3.2568666950784696e-56	1.8265907705232796e-57
PDE_01422	7.87	1.6066666666666698	-2.187	6.09383444763492e-13	1.5072332425999403e-13
PDE_01427	2.8333333333333304	9.84666666666667	1.9012297399001599	2.1255649901023998e-17	4.09170056445046e-18
PDE_01440	1.24333333333333	0.4833333333333329	-1.25811	0.0029938560371309897	0.0015807125688908198
PDE_01441	21.91	53.076666666666696	1.37780498721931	4.28397554763131e-22	6.57691691257696e-23
PDE_01446	72.0533333333333	292.55666666666696	2.12355328156183	3.6737333699294284e-126	6.618214432571718e-128
PDE_01449	6.64333333333333	20.036666666666697	1.6935905208678002	1.9769669774735197e-29	2.2220159094196e-30
PDE_01451	21.22	60.51	1.61293878998271	4.898434068917539e-55	2.8305023511760095e-56
PDE_01453	8.14333333333333	32.8066666666667	2.0069087016743703	3.725345482586009e-91	1.0509982156853798e-92
PDE_01456	1.66	9.21	2.60870358281925	6.16235610189996e-14	1.43620739877727e-14
PDE_01459	37.816666666666706	14.89	-1.24042	1.2911935631565299e-17	2.4606702619865e-18
PDE_01465	80.73	16.8166666666667	-2.15979	3.0658610486086897e-25	4.0537727665152296e-26
PDE_01482	174.393333333333	442.74	1.4467040920473502	5.6297851269100204e-61	2.7938430609410695e-62
PDE_01500	774.58	240.77	-1.58233	1.0072169190858697e-114	2.1454427916172994e-116
PDE_01501	0.00333333333333333	33.8933333333333	10.009209805765801	6.51770701300831e-16	1.3477017107115501e-16
PDE_01503	36.0533333333333	87.82	1.3869637585012502	4.9215377955831887e-82	1.6617020882435897e-83
PDE_01504	4.5	13.216666666666699	1.6546139029126998	6.70931214895266e-27	8.35433271209945e-28
PDE_01512	8.98666666666667	18.3866666666667	1.1332267965243101	6.16166644349679e-22	9.508485946116741e-23
PDE_01515	20.02	7.30666666666667	-1.35052	1.1700681435123698e-27	1.4118769236807999e-28
PDE_01517	347.046666666667	1400.54666666667	2.1169458518023796	1.5289314054942197e-61	7.466229727713689e-63
PDE_01530	12.163333333333302	22.8133333333333	1.00994517212466	3.9811323243928997e-10	1.16014869004515e-10
PDE_01532	9.86	4.43666666666667	-1.05004	0.0005949953776512731	0.000287655254525037
PDE_01535	0.3733333333333329	6.91333333333333	5.19574195712875	0.0037400420662625	0.00200392691268472
PDE_01540	84.58	17.336666666666698	-2.18568	2.9666549734892893e-29	3.3646290827812996e-30
PDE_01544	8.65333333333333	24.6733333333333	1.61331265926328	2.1313449967801897e-21	3.37112804838562e-22
PDE_01546	6.82666666666667	38.2566666666667	2.6011049279610403	1.28161496359646e-19	2.1999169157587202e-20
PDE_01555	16.9033333333333	32.4666666666667	1.04323923039648	1.8602079347420299e-22	2.80738383081394e-23
PDE_01559	76.6866666666667	23.67	-1.5924	1.3000686645246e-30	1.3964027803867301e-31
PDE_01571	17.0266666666667	45.77	1.48581992449763	9.83106775109543e-38	8.51001106031828e-39
PDE_01573	67.3166666666667	22.52	-1.47641	2.84087871755669e-41	2.2531329053814698e-42
PDE_01582	14.01	32.5433333333333	1.31746547441925	3.3313786362509397e-15	7.1715606264183e-16
PDE_01585	20.373333333333303	39.526666666666706	1.05818590615409	4.758132275583289e-24	6.63637075826312e-25
PDE_01586	17.1666666666667	34.9733333333333	1.12930137467905	4.42764666192381e-09	1.37504866307876e-09
PDE_01597	13.1	35.9466666666667	1.4748506845570901	6.1889347255969e-14	1.44310306653959e-14
PDE_01598	324.973333333333	211.853333333333	-1.06879	5.896915824342579e-53	3.567814468840859e-54
PDE_01599	32.6933333333333	0	-8.05197	1.1318247433046698e-08	3.6239935696567105e-09
PDE_01601	41.77	83.68	1.10512187303548	1.5780724431135098e-26	1.9918113546662698e-27
PDE_01605	47.5866666666667	135.443333333333	1.56024347065869	3.9923663209061396e-25	5.31953636232225e-26
PDE_01607	28.9933333333333	57.5133333333333	1.09084123164897	3.17298391055232e-22	4.83533124823575e-23
PDE_01616	0	23.7066666666667	11.201521562450301	2.49082087060514e-20	4.1287909967089396e-21
PDE_01624	78.64	185.18666666666698	1.33989192050965	3.38117681193105e-47	2.2947257085278702e-48
PDE_01629	5251.14	5.74666666666667	-9.52712	9.07136493552727e-18	1.7184820045549099e-18
PDE_01630	697.963333333333	6.92333333333333	-4.7708	0	0
PDE_01636	31.2733333333333	68.1166666666667	1.2251013975295	1.21702316226975e-14	2.70955190784053e-15
PDE_01637	0.986666666666667	7.58333333333333	3.04704969351325	2.31049051782241e-10	6.61924431132756e-11
PDE_01638	7.27333333333333	14.59	1.10945078325055	4.12071561967205e-07	1.48562396349382e-07
PDE_01641	286.69333333333304	537.9333333333329	1.01161272686505	1.6904501880102e-24	2.3060299414958996e-25
PDE_01642	44.08	89.9266666666667	1.12823144202213	3.19945191780202e-34	3.0776508930590495e-35
PDE_01643	1.97	8.79333333333333	2.51172255152007	2.519062764328649e-126	4.4809976659822987e-128
PDE_01646	63.9333333333333	124.68666666666701	1.06487441533094	4.34803129963076e-21	6.96591463593688e-22
PDE_01650	15.48	143.203333333333	3.3124541780613197	0	0
PDE_01652	10.713333333333301	29.5233333333333	1.56626222934347	6.950593070795171e-17	1.36318565664474e-17
PDE_01653	33.3866666666667	125.22	2.01646081119315	1.28760350841794e-10	3.62968222178091e-11
PDE_01654	0.59	1.56	1.51568683248633	0.0167385653877521	0.00980304152382627
PDE_01657	54.6433333333333	219.90666666666698	2.0208541636067303	9.40022282963431e-39	7.924049156183919e-40
PDE_01664	53.7133333333333	24.62	-1.02153	3.9071872207412704e-11	1.06895887891404e-11
PDE_01676	0.09	1.8566666666666698	4.589055846333269	9.46677591618157e-06	3.83562096943862e-06
PDE_01695	309.103333333333	1461.35	1.9630319982234699	4.835339485741359e-68	2.0380084848128096e-69
PDE_01700	152.503333333333	310.01333333333304	1.1260162298996699	2.24422515707996e-83	7.373955308783008e-85
PDE_01702	10.873333333333301	3.51	-1.5297	1.2029168147826399e-08	3.85707521621897e-09
PDE_01704	15.563333333333302	3.78	-1.93781	2.4149608211153598e-29	2.72524470635723e-30
PDE_01712	23.1166666666667	3.6666666666666696	-2.56736	3.21751606403417e-30	3.5142595578166098e-31
PDE_01713	213.136666666667	65.5566666666667	-1.59531	2.1286232853254197e-25	2.80729379573848e-26
PDE_01716	0.556666666666667	1.51666666666667	1.5527376191731799	0.000119496815914995	5.37776289161975e-05
PDE_01717	1.6166666666666698	7.66333333333333	2.3484589595769503	4.06490948330046e-12	1.0546841963242799e-12
PDE_01721	4.00333333333333	9.01666666666667	1.27316420159355	8.02854279000381e-14	1.8860066978203702e-14
PDE_01731	7.47333333333333	14.256666666666698	1.03413119798227	8.02748431053189e-08	2.7340378243212e-08
PDE_01735	73.7633333333333	357.14666666666704	2.37762438970387	1.5352830142661192e-267	9.045401851556546e-270
PDE_01738	14.9	29.53	1.08846851150864	3.43179677105579e-17	6.65284871433997e-18
PDE_01745	0	5.02666666666667	9.35549074427622	7.566889792799701e-14	1.77363345855047e-14
PDE_01747	194.56333333333302	76.6366666666667	-1.23989	1.59983032544212e-30	1.7256270902117598e-31
PDE_01750	96.1233333333333	25.87	-1.79728	1.86507273932591e-05	7.77430614998871e-06
PDE_01751	69.2366666666667	5.64	-3.51518	2.550306170957809e-134	4.305411505469229e-136
PDE_01752	20.27	41.97	1.15425535520147	3.768048377407e-12	9.76379632804193e-13
PDE_01756	29.266666666666698	6.426666666666669	-2.13299	5.554661446488799e-71	2.2027322754034398e-72
PDE_01763	6.95	24.393333333333302	1.9125266163583503	2.8513245256338e-40	2.3131071384022195e-41
PDE_01765	50.0966666666667	16.12	-1.50652	5.0854199379710794e-64	2.3681255319579796e-65
PDE_01767	194.893333333333	49.6233333333333	-1.86734	6.03382281210358e-36	5.49648033189585e-37
PDE_01770	53.88	20.47	-1.06384	4.15420372907774e-40	3.3935881358090303e-41
PDE_01773	36.713333333333296	15.983333333333302	-1.09936	7.486493209420758e-15	1.64641777923019e-15
PDE_01780	27.7933333333333	6.78	-1.87556	4.273105130615189e-57	2.3287599907386196e-58
PDE_01782	1.6266666666666698	0.253333333333333	-1.5646	0.00073546898275465	0.00035956816911243103
PDE_01785	2.9366666666666696	5.53	1.02326153500895	0.00193224642102462	0.000993051185788317
PDE_01786	174.363333333333	56.2933333333333	-1.53013	1.2456799311456599e-40	1.0020765364983199e-41
PDE_01790	218.56333333333302	77.1333333333333	-1.18631	6.06727742205011e-45	4.3789437093201e-46
PDE_01791	161.726666666667	21.7233333333333	-2.78506	8.256174420694399e-23	1.22355270136735e-23
PDE_01797	139.53	56.8333333333333	-1.1926	1.36074414788395e-41	1.07305452858285e-42
PDE_01800	19.94	38	1.03345949215728	3.21471672248886e-39	2.6843940907254598e-40
PDE_01801	0	3.67666666666667	8.874543608105368	0.0371837474251075	0.0231503163495316
PDE_01806	282.996666666667	1214.59666666667	2.1462778399555202	5.2437796020126096e-64	2.4478101020045195e-65
PDE_01807	428.013333333333	1775.34333333333	1.9367502985442	7.177886275951199e-67	3.1229416836225493e-68
PDE_01808	1500.32666666667	4140.88	1.57208996616234	2.28866212998697e-40	1.8488738938145296e-41
PDE_01817	303.66	1609.57	1.8984713775356001	5.795358174100559e-67	2.5083014077797592e-68
PDE_01818	42.78	85.3066666666667	1.10099795301197	7.177193284390641e-10	2.11835355833193e-10
PDE_01819	20.413333333333302	0	-11.2358	2.10063521163072e-20	3.47249804415276e-21
PDE_01824	318.14	1546.82666666667	2.38913272105112	1.0198958722285101e-22	1.5195593382964998e-23
PDE_01828	0	149.126666666667	14.2722339956987	1.1906629382201999e-32	1.2006458361839801e-33
PDE_01832	154.213333333333	774.08	2.46722717148334	6.8188612796088595e-18	1.28249600318952e-18
PDE_01836	506.77	35.3066666666667	-3.73749	1.5408399714901198e-26	1.9430714800232297e-27
PDE_01848	100.706666666667	43.9866666666667	-1.09173	1.3147374842361999e-18	2.38487957428298e-19
PDE_01850	42.356666666666705	12.726666666666699	-1.33287	3.5736859688055996e-71	1.4131162509779698e-72
PDE_01851	194.56	65.6733333333333	-1.52077	6.3525738699547985e-87	1.9865288784358995e-88
PDE_01853	3.34	0	-8.53199	1.97243433170574e-11	5.3160820196513396e-12
PDE_01861	4.5066666666666695	11.333333333333302	1.43115061327686	3.40732733700732e-23	4.95309423677815e-24
PDE_01864	12.146666666666698	4.18333333333333	-1.4357	4.88165902261744e-14	1.1288767352325199e-14
PDE_01878	2.5	0.89	-1.38941	7.42536617284975e-07	2.7216246962575303e-07
PDE_01883	17.9866666666667	6.83	-1.29251	1.0310760441825401e-10	2.88551759475513e-11
PDE_01896	3.72	1.13666666666667	-1.61292	3.0059835594833196e-05	1.2720766592647e-05
PDE_01897	94.79333333333331	19.303333333333303	-2.20206	3.203752448001359e-61	1.5790078346709598e-62
PDE_01901	99.19	33.64	-1.45752	2.22106662727551e-51	1.38911033113084e-52
PDE_01902	75.9766666666667	150.923333333333	1.09207911060875	1.6397095936205199e-22	2.4634658068669894e-23
PDE_01907	381.9	170.68	-1.1073	8.34815010364933e-40	6.904769516954469e-41
PDE_01913	48.3766666666667	90.22	1.00309446135758	1.52092414548662e-19	2.63309777283431e-20
PDE_01915	15.453333333333301	5.5333333333333306	-1.39375	7.09905137773502e-09	2.2368526944800697e-09
PDE_01916	934.91	39.53	-4.45791	6.774496657225997e-202	6.601027787462447e-204
PDE_01922	2.57	0.4566666666666671	-2.53618	0.00608504266929805	0.0033555294211957396
PDE_01925	262.476666666667	1185.67	2.28287682715625	3.83137943485812e-42	2.95188988862851e-43
PDE_01933	2.7666666666666697	6.82666666666667	1.4048074520123601	1.36806363987843e-16	2.72806708156133e-17
PDE_01936	30.73	76.6233333333333	1.4207370362640699	1.2589515308656601e-06	4.7057343080963296e-07
PDE_01938	12.8666666666667	37.2	1.3170365676202098	1.7123406467178196e-33	1.6840150479844398e-34
PDE_01946	57.4666666666667	145.433333333333	1.4429796711238603	3.87349268145389e-64	1.7949903769710393e-65
PDE_01947	28.2033333333333	81.6666666666667	1.6025235248702299	7.827012500649829e-54	4.620296298253519e-55
PDE_01949	0.816666666666667	0	-6.37515	5.96709616579052e-05	2.60156198118762e-05
PDE_01953	154.773333333333	45.633333333333304	-1.65868	9.32498164229736e-34	9.128466053642559e-35
PDE_01955	62.5533333333333	166.943333333333	1.5200259677933703	4.444829944550049e-67	1.9036321312484897e-68
PDE_01958	38.466666666666704	8.45	-2.02789	7.72302238952393e-30	8.62780430100906e-31
PDE_01959	19.553333333333303	0	-12.2159	4.34678502152103e-24	6.038022248339889e-25
PDE_01961	99.0066666666667	47.9066666666667	-1.24742	6.636495816752019e-59	3.4438194924908497e-60
PDE_01963	247.52666666666698	463.626666666667	1.00605704222089	5.2429128836090004e-14	1.21657439220839e-14
PDE_01966	1.33	0.4833333333333329	-1.34871	0.0246837067816724	0.0148868537501521
PDE_01968	18.426666666666698	8.35333333333333	-1.00875	2.28310876926408e-10	6.53684099244316e-11
PDE_01971	29.05	95.1733333333333	1.8104771202278602	3.61135737039986e-19	6.35854220892973e-20
PDE_01983	200.44333333333302	35.86	-2.24173	2.1132219149132188e-263	1.3168729358738594e-265
PDE_01992	11.953333333333301	3.85333333333333	-1.59492	4.40143128439403e-17	8.56748124471895e-18
PDE_01997	25.716666666666697	7.09666666666667	-1.75322	5.3834208883665e-28	6.422776110865539e-29
PDE_01999	2.56666666666667	9.90333333333333	2.0470762627989503	2.34074686385667e-19	4.08689204305816e-20
PDE_02004	41.9433333333333	13.153333333333302	-1.57366	2.71694618211445e-18	5.020778634748089e-19
PDE_02005	2.37333333333333	0.993333333333333	-1.19104	6.33323983370366e-06	2.5251156780878298e-06
PDE_02008	10.08	26.0833333333333	1.4721169252275903	7.761305686395169e-20	1.32344947405673e-20
PDE_02009	11.626666666666699	22.97	1.08400196202768	3.65947176345075e-18	6.803980471133789e-19
PDE_02010	172.58	62.75	-1.35668	7.736051773877218e-57	4.251059495049229e-58
PDE_02011	0	7.77333333333333	11.5268541199166	1.9527653221275696e-21	3.07982022252615e-22
PDE_02023	11.38	21.46	1.02193908352648	1.24882174421171e-09	3.74674821966078e-10
PDE_02039	0	7.39666666666667	9.92476105830849	8.698116247761601e-16	1.81038290812804e-16
PDE_02042	25.8633333333333	3.1733333333333302	-2.92859	9.67206831878762e-66	4.3615263889388994e-67
PDE_02045	7.34666666666667	15.243333333333302	1.13752110616543	5.42710948012069e-18	1.0152002891093599e-18
PDE_02047	55.15	114.373333333333	1.08431460107379	1.57900629856053e-42	1.205812650385e-43
PDE_02050	6.87	17.946666666666697	1.48613545658508	0.00068121188133902	0.00033211587643347003
PDE_02053	36.9766666666667	9.74	-1.82127	7.038143358633559e-43	5.27900623545821e-44
PDE_02061	149.973333333333	68.5533333333333	-1.09597	1.3580497087710499e-47	9.047509956462471e-49
PDE_02064	91.83	42.293333333333294	-1.03805	5.352002181070639e-28	6.37922761668515e-29
PDE_02066	9.25	3.1866666666666696	-1.43553	1.79068379147866e-10	5.09247259983169e-11
PDE_02070	361.37	723.87	1.10897261209627	7.74628731536822e-13	1.9264786604615e-13
PDE_02071	29.8466666666667	115	2.05183014543731	5.746985511109379e-32	5.931910039225749e-33
PDE_02074	30.96	4.88	-2.56388	1.53767041573948e-38	1.30839619558163e-39
PDE_02082	0.33333333333333304	2.00666666666667	1.34262876832742	0.0178088583657119	0.010464167174777
PDE_02090	24.27	0	-10.6636	3.3499764108375997e-18	6.20956425122401e-19
PDE_02091	237.823333333333	1778.9	2.84334719580213	0	0
PDE_02099	10.3933333333333	3.66333333333333	-1.39732	1.35492950491402e-06	5.08751006037284e-07
PDE_02103	1512.38666666667	653.483333333333	-1.09585	6.30245192267938e-10	1.85517449525504e-10
PDE_02105	1.23666666666667	0.32	-1.83703	0.00157999450414781	0.000803065414186165
PDE_02106	35.3066666666667	11.756666666666698	-1.37102	1.32682609160589e-25	1.73783249705009e-26
PDE_02107	7.31333333333333	3.0166666666666697	-1.1814	6.19876802123259e-06	2.46798899009872e-06
PDE_02114	2.05333333333333	0.82	-1.21947	0.00529213843660417	0.0028925080238135603
PDE_02116	3.74333333333333	1.16	-1.58893	2.0965903833575698e-05	8.77023758821227e-06
PDE_02117	3.35333333333333	0.27333333333333304	-3.48577	0.0241543817196906	0.0145429848695259
PDE_02118	5.76333333333333	58.063333333333304	3.4335950459247595	1.1664304470073195e-115	2.431715411843939e-117
PDE_02119	45.523333333333305	356.15666666666704	3.06952757841702	9.224441588447127e-184	1.0033383100962195e-185
PDE_02121	12.5266666666667	122.303333333333	3.39014465622041	0	0
PDE_02122	3.60666666666667	54.5866666666667	4.30227154258502	1.37463834744888e-05	5.6708114922517e-06
PDE_02123	19.06	247.54	3.8010445227534504	3.6707053770796687e-293	1.788356347319579e-295
PDE_02125	20.9733333333333	360.743333333333	4.21285577645682	4.496809910469059e-87	1.4011134436652996e-88
PDE_02128	4.56	36.67	3.1126761914744003	1.6798246349553696e-69	6.851766016133379e-71
PDE_02133	62.6133333333333	119.943333333333	1.04261979169458	1.35357577735594e-16	2.6976430912860892e-17
PDE_02136	8.32	3.63333333333333	-1.12915	2.8435922743665797e-06	1.09671290527349e-06
PDE_02138	0.07	1.02666666666667	3.9959047000999903	0.00718978047589957	0.00399812401718956
PDE_02139	0.12	1.4466666666666699	3.66307656497633	0.00468705308150655	0.00254373263770863
PDE_02140	0.0766666666666667	1.3466666666666698	4.7629647585073	0.0123773079332378	0.00711281507334945
PDE_02141	0.306666666666667	0.866666666666667	1.73903761119008	2.92356353087161e-08	9.64915087857354e-09
PDE_02144	273.53	88.3166666666667	-1.49045	7.950172253633469e-48	5.2514734011651e-49
PDE_02162	28.056666666666697	6.39333333333333	-2.08677	6.937745753094781e-49	4.4962503634378195e-50
PDE_02163	30.146666666666697	8.16666666666667	-1.71385	2.4049601659407594e-72	9.319016278628359e-74
PDE_02166	14.976666666666699	6.69333333333333	-1.07606	4.4273578876414003e-16	9.074428301318019e-17
PDE_02169	21.57	4.52	-2.14995	1.24622002041954e-38	1.05475453801654e-39
PDE_02191	47.3966666666667	102.586666666667	1.21772791101958	1.38224388626576e-14	3.08522598679305e-15
PDE_02193	44.7233333333333	213.83	2.36147406529916	1.03346681467188e-111	2.3301597113041498e-113
PDE_02200	53.72	7.67	-2.70612	9.858823807713917e-88	3.027125823578599e-89
PDE_02202	207.576666666667	86.20666666666669	-1.16493	3.0213492538691994e-86	9.550832107744228e-88
PDE_02204	0	0.3533333333333329	5.12187859249266	0.0060969979919129	0.0033628128511932896
PDE_02210	8.11666666666667	3.59666666666667	-1.0711	8.0528488691791e-05	3.55380085491192e-05
PDE_02215	69.0533333333333	4.08	-3.97594	1.4159777821399796e-114	3.032175400231769e-116
PDE_02217	43.2066666666667	111.37	1.46749125934364	2.1861401301233395e-47	1.46634370839907e-48
PDE_02228	8.32	3.5833333333333304	-1.10451	3.79864090805336e-08	1.26449206751198e-08
PDE_02236	1.6266666666666698	0.163333333333333	-3.17852	0.000339145717225551	0.00015935160767441202
PDE_02239	59.2466666666667	12.236666666666698	-2.16899	1.83637511431981e-23	2.62577089765647e-24
PDE_02252	0.796666666666667	8.31	3.4898406044615697	2.8773467580477396e-27	3.5274067439470404e-28
PDE_02265	9.66	2.2	-2.02536	5.5277581842017605e-06	2.1895584196656898e-06
PDE_02267	7459.10333333333	1679.87666666667	-2.04872	4.0888164650412804e-38	3.50231729840381e-39
PDE_02270	8.56333333333333	30.23	1.9209642624710102	4.9672795490362894e-33	4.94701872150793e-34
PDE_02287	45.78	230.54	2.36809118299802	1.4281305047186695e-152	2.0064376001032694e-154
PDE_02294	2.95333333333333	0.0366666666666667	-6.26346	1.7680413687650202e-10	5.02607726516139e-11
PDE_02297	62.256666666666696	14.98	-1.94992	1.33123078410547e-18	2.41932265772169e-19
PDE_02298	62.1466666666667	241.793333333333	1.7005616542031001	2.4293524292590194e-69	9.936508349903758e-71
PDE_02304	2.50666666666667	7.7566666666666695	1.7326307370166	1.6097504660632502e-05	6.66625646211329e-06
PDE_02305	348.433333333333	1624.29333333333	2.32503615161708	1.8014756137464497e-58	9.429885945511648e-60
PDE_02306	53.3733333333333	122.09333333333299	1.3115064068198201	0.00014600899968338	6.63872780114891e-05
PDE_02311	58.55	195.12333333333302	1.8386772160915301	4.546065469921808e-136	7.468609711518958e-138
PDE_02324	203.043333333333	435.443333333333	1.20337381696097	6.556447032846898e-98	1.6937116740189094e-99
PDE_02330	522.166666666667	2113.3366666666698	2.1190161485117502	1.9743876868538697e-75	7.1808117774767e-77
PDE_02344	4.39666666666667	10.5333333333333	1.3694328873979802	4.556579371298391e-06	1.7914491749836202e-06
PDE_02356	5.08	12.003333333333302	1.34176095872218	3.91175438526955e-07	1.40718560766268e-07
PDE_02360	2.6666666666666696	12.77	2.3795621247889	4.437107454878899e-15	9.612224624664e-16
PDE_02367	134.496666666667	310.29666666666697	1.3092477284235902	1.3764743603926396e-115	2.900795728903599e-117
PDE_02368	134.016666666667	39.7666666666667	-1.64949	5.151103243958649e-67	2.2236237660868394e-68
PDE_02372	223.31333333333302	695.283333333333	1.7428552566926399	3.946772307124629e-77	1.3996597916723396e-78
PDE_02377	38.81	192.9	1.81034576226408	6.718589178251569e-139	1.0733300182794797e-140
PDE_02379	939.103333333333	1748.92666666667	1.00005285023048	7.591728156560399e-47	5.2125393868973484e-48
PDE_02380	13.503333333333302	0	-11.1903	7.219728346541709e-20	1.22619224920304e-20
PDE_02383	7.31333333333333	16.036666666666697	1.23537964084148	3.76985439705815e-11	1.0293846699422302e-11
PDE_02384	51.13	151.046666666667	1.65344557590865	3.5157924113943995e-62	1.68898253164653e-63
PDE_02386	59.9666666666667	123.14333333333299	1.13959476019073	2.1689501774700596e-58	1.1402593273805898e-59
PDE_02387	17.99	44.52	1.4104056244597802	1.62916766228719e-07	5.66867651357803e-08
PDE_02392	32.5966666666667	0	-11.9839	3.44120516808137e-23	5.00624001338825e-24
PDE_02393	21.6166666666667	5.49	-1.87366	1.62412784376644e-23	2.3112446994908795e-24
PDE_02399	71.1066666666667	29.7566666666667	-1.15091	2.0587338043904498e-32	2.0946555136444896e-33
PDE_02406	52.72	14.496666666666698	-1.75937	9.720511725927569e-57	5.3745861344353685e-58
PDE_02407	16.15	4.09333333333333	-1.95522	0.007617785046802571	0.0042499403546856895
PDE_02419	18.2366666666667	4.18333333333333	-2.07215	5.450677406510139e-35	5.1196596079729196e-36
PDE_02426	0	16.35	11.0192321004498	1.5720591753450697e-15	3.32187895084812e-16
PDE_02440	220.33	648.836666666667	1.6603971459655402	3.1031246534024096e-84	1.0125763654882097e-85
PDE_02445	51.6933333333333	101.53333333333299	1.22882472485802	1.99182619854618e-42	1.5255772832735301e-43
PDE_02446	48.6366666666667	142.806666666667	1.65979688764934	1.5926535490531399e-28	1.85322365157214e-29
PDE_02454	347.06	71.0466666666667	-2.20577	6.185860500859758e-90	1.78721326503426e-91
PDE_02455	705.28	288.98	-1.18226	2.0748915804833097e-22	3.1384322002551795e-23
PDE_02456	5.80666666666667	2.54	-1.05893	1.2798909454258101e-06	4.78980262037328e-07
PDE_02461	0.196666666666667	2.08	3.52319762342134	4.88759259059087e-17	9.55256879534245e-18
PDE_02482	20.483333333333302	41.786666666666704	1.1249897183082	8.86140861591147e-13	2.2094123778478502e-13
PDE_02484	29.6	10.3433333333333	-1.4126	3.6337467668963794e-13	8.86821950588578e-14
PDE_02493	50.1533333333333	21.6166666666667	-1.1088	3.72984410343945e-07	1.33921096349418e-07
PDE_02494	155.89666666666702	323.776666666667	1.1567299852353201	1.6608484340379596e-58	8.656132785604619e-60
PDE_02505	491.326666666667	1315.93666666667	1.4825328169287602	2.3907973076135693e-55	1.3787852136588598e-56
PDE_02507	11.906666666666698	4.22333333333333	-1.21955	2.9289031999089896e-13	7.10821510786886e-14
PDE_02521	3.11333333333333	0.663333333333333	-2.13405	1.69749839543865e-07	5.9179725388224806e-08
PDE_02534	39.8066666666667	14.603333333333302	-1.34294	1.4798159854628398e-29	1.65821211151455e-30
PDE_02535	73.7666666666667	33.1366666666667	-1.05259	2.4110451389918602e-26	3.0568315324403895e-27
PDE_02551	14.13	0	-9.54333	9.53816186192575e-15	2.11058578249955e-15
PDE_02554	683.916666666667	1573.9666666666699	1.30848064450746	1.21761875682905e-31	1.27197427350599e-32
PDE_02556	112.516666666667	238.38	1.1877390131477	1.06535504099827e-18	1.9240606564142698e-19
PDE_02557	121.683333333333	30.9366666666667	-1.59419	2.08381949907762e-30	2.25711697384796e-31
PDE_02559	0	3.71666666666667	7.199955282126111	7.488178470025241e-07	2.7463441771438605e-07
PDE_02564	35.7433333333333	133.583333333333	2.00609057232996	3.2366912735768695e-92	9.021369287331849e-94
PDE_02566	21.45	9.59	-1.0415	1.0796341793987e-12	2.7033667986303303e-13
PDE_02575	26.2733333333333	7.35	-1.36189	2.43692520933045e-11	6.5989703719689294e-12
PDE_02578	113.183333333333	224.02	1.03619249175105	6.1791783862105e-19	1.10267459305252e-19
PDE_02583	6.0333333333333306	0.873333333333333	-2.67753	3.9071872207412704e-11	1.0690977949343e-11
PDE_02590	354.03666666666703	1567.43666666667	2.2552960768684702	7.770295915778639e-65	3.574371336739329e-66
PDE_02592	22.51	84.0566666666667	1.97775266159804	9.486983819484457e-57	5.234716882040479e-58
PDE_02593	31.34	59.256666666666696	1.1287693320149	8.264940419784669e-50	5.309564035823599e-51
PDE_02599	176.016666666667	815.373333333333	2.28905013627059	1.7932124937998895e-89	5.262202989963419e-91
PDE_02602	17.536666666666697	45.8066666666667	1.4881229667411797	1.0987400232037598e-32	1.1067073199956298e-33
PDE_02604	15.97	32.8766666666667	1.14529541331025	5.8257696397290295e-16	1.20132571315509e-16
PDE_02605	12.14	5.16	-1.13111	8.02931934405668e-06	3.23501694850052e-06
PDE_02607	39.1866666666667	10	-1.86677	5.0570949271112996e-21	8.12481373968256e-22
PDE_02614	3.88	0	-7.04376	1.98537928899143e-07	6.96209936486344e-08
PDE_02616	8.75333333333333	39.103333333333296	2.16178478947522	1.25938746870487e-52	7.705293826202489e-54
PDE_02617	10.3966666666667	33.8933333333333	1.80631263920339	1.027809409623e-30	1.1016402690951198e-31
PDE_02620	70.6766666666667	0	-11.8512	9.51225610452135e-23	1.4140131440213e-23
PDE_02621	1.26666666666667	84.07	6.16554817089107	0.00148740646211301	0.0007539832893149339
PDE_02633	18.25	6.33	-1.42634	8.559287890341709e-18	1.6175948562304499e-18
PDE_02635	7.09666666666667	2.10666666666667	-1.64681	8.43446423709663e-15	1.8615835411131e-15
PDE_02648	1.4033333333333302	0.616666666666667	-1.08264	0.00636520958018746	0.00352300575563287
PDE_02652	7.52333333333333	2.46666666666667	-1.09678	0.000180437418175636	8.24500461706707e-05
PDE_02655	9.35	1.75	-2.33849	1.8055123758871698e-20	2.9785021745884e-21
PDE_02656	39.4766666666667	8.34333333333333	-2.12574	3.0821480247370993e-90	8.835071949450349e-92
PDE_02657	2.97333333333333	1.2066666666666699	-1.19391	8.87530312026336e-06	3.59195363081585e-06
PDE_02659	55.19	24.1	-1.15298	5.6120996967449695e-46	3.9550487325803e-47
PDE_02661	14.546666666666699	2.97	-2.16095	4.0169044277435396e-41	3.20405701011948e-42
PDE_02662	19.11	41.1633333333333	1.2085716879828703	2.8359258511062597e-14	6.461643877832179e-15
PDE_02676	5.59666666666667	0	-9.20467	2.72777147425153e-13	6.6046313624241e-14
PDE_02679	7.33	3.35666666666667	-1.02244	5.76118816215589e-06	2.28593711124744e-06
PDE_02682	45.063333333333304	11.243333333333302	-1.89741	2.04587136485432e-31	2.16269882552581e-32
PDE_02687	410.236666666667	1607.7866666666698	2.07615219938681	7.77273033393068e-36	7.08933596058712e-37
PDE_02688	10.98	4.76666666666667	-1.10156	2.1435587965927398e-11	5.794846236880001e-12
PDE_02689	8.98	0.313333333333333	-4.84209	3.6352661243849e-20	6.08348976401144e-21
PDE_02693	476.09333333333296	2312.98666666667	2.42751775245562	5.724152583622938e-99	1.4657358757067596e-100
PDE_02698	11.9733333333333	27.13	1.2840635168642098	4.56371989813691e-22	7.019771687958379e-23
PDE_02704	91.2266666666667	245	1.4992286481038002	1.0577885508369498e-38	8.94074619220897e-40
PDE_02707	403.606666666667	1829.41333333333	2.28335129673779	9.619978111932038e-88	2.9428892932490895e-89
PDE_02708	1.3466666666666698	0.54	-1.23476	0.0220142784003313	0.013139725652951
PDE_02709	99.2333333333333	16.58	-1.45105	3.6352000768793492e-90	1.0461600039965497e-91
PDE_02715	17.1866666666667	6.91333333333333	-1.12505	1.5350813596675e-07	5.33260757845066e-08
PDE_02720	27.283333333333303	9.803333333333331	-1.37151	1.68617980284305e-11	4.531632101001259e-12
PDE_02728	12.66	4.74	-1.31499	1.45264753573064e-07	5.0380173429316794e-08
PDE_02735	29.4566666666667	3.84666666666667	-2.52459	2.3623737929181587e-206	2.2215842376184787e-208
PDE_02736	23.626666666666697	6.04333333333333	-1.8639	6.07706920282352e-53	3.6836981911518093e-54
PDE_02744	1.82	3.49333333333333	1.04610195271021	0.00114815614536192	0.0005736878088654071
PDE_02749	286.45333333333303	111.93666666666701	-1.27674	5.8741502821978594e-30	6.535707655923749e-31
PDE_02750	6.26	0	-4.34923	0.0450281531899065	0.0284321207486233
PDE_02752	47.383333333333304	66.1566666666667	1.28684268968921	8.320210336405378e-61	4.147850156377029e-62
PDE_02753	33.72	0	-12.3874	8.53683908106388e-25	1.15197998476627e-25
PDE_02754	155.593333333333	967.25	2.7380616024454505	1.9639359039474297e-94	5.2736552145427284e-96
PDE_02759	61.5033333333333	10.89	-2.39751	1.81459002534693e-75	6.579071018706309e-77
PDE_02770	0.83	2.43	1.6565848904142702	3.4134200529773805e-05	1.45145767718379e-05
PDE_02771	4.67	12.1966666666667	1.48949382617324	5.4178282080057496e-20	9.14634492400699e-21
PDE_02774	21.693333333333303	9.34333333333333	-1.6841	7.07503402517279e-20	1.19921892017424e-20
PDE_02775	410.696666666667	2350.68333333333	2.5716196201561896	7.924619291242038e-103	1.9573612117502396e-104
PDE_02784	23.126666666666697	54.0266666666667	1.3250738046324	7.24476261541461e-20	1.2312648904511598e-20
PDE_02785	1392.9733333333302	4128.943333333329	1.6698971348094198	2.4110877328879395e-106	5.818736540960018e-108
PDE_02787	118.286666666667	46.423333333333304	-1.24242	3.03233913223637e-08	1.00287762599116e-08
PDE_02789	53.173333333333304	9.13333333333333	-2.17383	1.2606216800580497e-108	2.9565906160436896e-110
PDE_02791	29.0433333333333	5.01666666666667	-2.38837	3.5648720409854394e-117	7.270303278692258e-119
PDE_02792	18.4333333333333	2.73	-2.71914	0.00115348811329301	0.000576613364587442
PDE_02793	307.36666666666696	1325.0333333333301	2.21313342359967	1.5839960242088595e-61	7.771020603698558e-63
PDE_02796	13.17	4.7566666666666695	-1.3713	7.05822937757451e-12	1.86012253934266e-12
PDE_02801	18.233333333333302	44.953333333333305	1.4058156677794298	6.571540544423359e-50	4.214244219514639e-51
PDE_02802	217.613333333333	850.216666666667	2.0728772433839597	3.90746145994512e-42	3.0149345731051797e-43
PDE_02803	113.286666666667	48.6033333333333	-1.1182	3.1906755633380194e-30	3.481328537836519e-31
PDE_02811	25.966666666666697	5.073333333333331	-2.33846	6.27489104201985e-41	5.0264536219216296e-42
PDE_02817	209.16333333333301	64.5266666666667	-1.59306	3.986514109524159e-67	1.7028278034110697e-68
PDE_02818	0	9.49333333333333	10.1658631003638	4.481378852536531e-16	9.195306029847791e-17
PDE_02819	0.18333333333333302	8.27	5.644641700608929	0.00131820954415078	0.000663734785203499
PDE_02820	24.56	10.7333333333333	-1.0879	1.2045786867562498e-07	4.15856702758474e-08
PDE_02844	29.57	57.32	1.05753431550429	1.35304993312041e-21	2.12324287035097e-22
PDE_02851	11.023333333333301	26	1.3425736763698999	1.95276952652133e-14	4.39627583185802e-15
PDE_02853	0.4833333333333329	1.58	1.81600796581284	0.00755541521804822	0.00421343232531536
PDE_02854	60.5133333333333	336.733333333333	2.12038500192099	2.9934990715905487e-151	4.2735200886064886e-153
PDE_02855	7.39666666666667	18.106666666666698	1.3960570859227	1.0796927686230302e-07	3.71519027680507e-08
PDE_02858	36.6966666666667	92.9266666666667	1.4410037106181899	4.16532208325228e-25	5.5547066530568e-26
PDE_02860	45.476666666666695	89.7433333333333	1.09588146498493	4.07634910168594e-05	1.7485902672765697e-05
PDE_02861	4.63333333333333	11.353333333333302	1.3988598761881998	6.863880348024369e-18	1.29251859714667e-18
PDE_02864	368.73333333333295	1809.31333333333	2.40366209814097	1.2006007118943297e-143	1.8091988973707796e-145
PDE_02866	116	277.753333333333	1.25855219148121	1.46841618392928e-22	2.20112691064857e-23
PDE_02867	315.253333333333	902.33	1.6223391035256698	1.0590257638055099e-51	6.57541489423767e-53
PDE_02869	11.1333333333333	38.76	1.9041859207176999	4.3679769590263904e-15	9.45751639326925e-16
PDE_02871	17.126666666666697	56.773333333333305	1.8311341734564701	4.9902195726230896e-49	3.2284334647267e-50
PDE_02873	3.53	7.56666666666667	1.20208087861917	1.95198149124758e-19	3.39705820366676e-20
PDE_02876	137.89666666666702	27.08	-1.64129	8.817722227616498e-149	1.2787995072908593e-150
PDE_02879	17.61	0	-7.76332	6.13077309525715e-09	1.9248099078809803e-09
PDE_02880	294.77	117.67	-1.22449	1.3006879302771699e-18	2.35792056247845e-19
PDE_02886	107.663333333333	22.7	-2.14409	6.085311054568798e-50	3.895536761648959e-51
PDE_02896	12.28	23.573333333333302	1.05361530209242	0.000424470782853346	0.000201654882450043
PDE_02900	10.3266666666667	4.89	-1.02363	1.21015540553225e-09	3.6266270650722903e-10
PDE_02901	10.536666666666699	1.96333333333333	-2.1811	6.032428810936589e-56	3.417419448751749e-57
PDE_02906	30.55	125.96	2.14155322534184	2.1537411730130395e-106	5.173273608415649e-108
PDE_02907	255.606666666667	1392.66	2.5490109953414	5.6530554049541785e-95	1.5051756403401696e-96
PDE_02916	145.376666666667	842.876666666667	2.76954070752651	4.10423285755346e-17	7.97967775159951e-18
PDE_02922	12.453333333333301	35.6166666666667	1.18733122218637	4.20812134315569e-29	4.8012442698366e-30
PDE_02925	61.7666666666667	17.6333333333333	-1.49662	3.473817474607869e-92	9.721650988308918e-94
PDE_02929	420.03	46.5433333333333	-3.02392	5.861429906075479e-88	1.7864543901363097e-89
PDE_02941	70.92	19.5966666666667	-1.74974	6.68828400640472e-32	6.93380904810822e-33
PDE_02943	65.2266666666667	138.243333333333	1.18648040120649	5.1401892120208494e-27	6.342245696681059e-28
PDE_02950	4.8	11.426666666666698	1.38416071933128	0.0150528322911475	0.00876461649039284
PDE_02957	255.74666666666698	42.6	-2.48298	2.172781218266239e-258	1.4032237643459693e-260
PDE_02958	35.856666666666705	5.62666666666667	-2.58189	2.80613159915822e-19	4.9121610250390193e-20
PDE_02960	20.603333333333303	0.89	-4.50421	2.4584970612804496e-59	1.2646245930447798e-60
PDE_02962	0	5.69666666666667	9.50001714049229	2.05171622159767e-14	4.62833333016198e-15
PDE_02963	12.646666666666698	4.35666666666667	-1.17089	1.04267580966694e-28	1.2049958371405901e-29
PDE_02964	12.89	3.10666666666667	-1.41611	6.422644598068689e-18	1.2072476079986399e-18
PDE_02965	9.84	2.71	-1.75987	3.32247967106775e-08	1.1010937047216399e-08
PDE_02971	178.43	892.48	2.42272688856313	5.658368747510628e-75	2.0899934417498998e-76
PDE_02977	50.0366666666667	103.57666666666701	1.15087361100138	6.25493789994676e-42	4.8758183493806604e-43
PDE_02981	16.22	3.8066666666666698	-1.37384	1.52079903935066e-12	3.84249020819394e-13
PDE_02988	18.463333333333303	4.01666666666667	-2.12266	6.77053530281258e-26	8.72206961171301e-27
PDE_02990	5.07	1.7966666666666697	-1.09131	3.849113826578979e-21	6.14916212947695e-22
PDE_02991	3.5566666666666698	1.54	-1.10387	2.50356171323547e-07	8.84444303406774e-08
PDE_02992	9.13666666666667	33.37	1.9688972391440298	6.453192897642189e-47	4.4161891119146693e-48
PDE_02999	43.773333333333305	16.87	-1.15534	2.7499271824330196e-53	1.6513272226257697e-54
PDE_03000	215.113333333333	39.0633333333333	-1.89134	6.131046372448488e-139	9.655738112059147e-141
PDE_03001	0	6.69	8.535585728099651	1.99091444360563e-11	5.36865666868503e-12
PDE_03003	19.123333333333303	36.1166666666667	1.01828432698548	2.93683594500636e-14	6.69885103337259e-15
PDE_03005	365.23333333333295	1567.49	2.18982639293732	2.1318169099272693e-90	6.086764800608128e-92
PDE_03006	44.2466666666667	12.483333333333302	-1.72692	0.0011811036743783801	0.00059122094192201
PDE_03013	1055.2433333333302	3233.65666666667	1.74961599340394	1.0877475390172698e-15	2.2763082988498596e-16
PDE_03020	6.55666666666667	1.8833333333333302	-1.69598	8.632770583916019e-08	2.9489919907666896e-08
PDE_03021	0.2	1.50333333333333	2.99874843458008	4.31050381027346e-05	1.8534287287545603e-05
PDE_03026	58.1233333333333	129.023333333333	1.3954241402410301	6.492040087691549e-74	2.4494100942683996e-75
PDE_03042	33.476666666666695	11.403333333333302	-1.44897	5.7161094449189794e-33	5.712223578539019e-34
PDE_03044	39.92	80.49	1.11504139480523	3.4953914671776304e-09	1.0807753584781e-09
PDE_03053	874.983333333333	276.406666666667	-1.5581	8.170166439264469e-74	3.0918146280470596e-75
PDE_03055	178.9	27.4366666666667	-2.45476	1.0194160293825896e-104	2.4948318870002194e-106
PDE_03057	168.566666666667	63.29	-1.30919	3.73497142034177e-47	2.5433014090475902e-48
PDE_03059	7.5333333333333306	1.30666666666667	-2.42371	2.0671353867622e-09	6.29087429055434e-10
PDE_03065	507.636666666667	2074.06	2.13293800771235	1.6716565790087392e-239	1.1742885553879695e-241
PDE_03066	3.7466666666666697	8.32333333333333	1.26132639016354	0.044192671116031	0.0278595085077721
PDE_03069	27.503333333333302	51.6	1.01790695155089	2.59865090935634e-07	9.20097902984202e-08
PDE_03073	21.9033333333333	60.25	1.5625786886633402	4.339164136123529e-68	1.8190468279692998e-69
PDE_03083	13.06	5.53666666666667	-1.03483	2.46446669836511e-08	8.083651814827791e-09
PDE_03087	255.233333333333	19.1133333333333	-3.41701	4.046618866305989e-205	3.8513027959404375e-207
PDE_03102	29.79	150.88	2.44227146216344	7.716054013592586e-228	6.381961737958967e-230
PDE_03103	0.803333333333333	0.33333333333333304	-1.1537	2.9918169337742498e-05	1.2654036498730199e-05
PDE_03105	47.2833333333333	106.616666666667	1.29126207831407	1.4957043429298797e-50	9.49007967415288e-52
PDE_03114	15.3933333333333	29.0066666666667	1.0166459304584399	6.51168142843083e-25	8.750118030952829e-26
PDE_03116	118.65	47.84	-1.20296	3.0576015661560494e-52	1.8776569780835896e-53
PDE_03117	0.576666666666667	0.15	-1.81422	0.0229068311979278	0.0137373507286009
PDE_03118	7.28666666666667	1.8633333333333302	-1.86852	5.08418983107099e-14	1.17801588539997e-14
PDE_03122	21.04	41.9766666666667	1.05942107595505	8.06374038277359e-14	1.89579212488729e-14
PDE_03124	363.52666666666704	105.873333333333	-1.67584	2.8905602115159994e-88	8.711636259497577e-90
PDE_03128	9.56	19.8433333333333	1.1559966293523998	1.99788652140915e-18	3.67614741759399e-19
PDE_03136	27.556666666666697	71.6633333333333	1.47948953372013	1.31083703592034e-27	1.5847078147824698e-28
PDE_03139	9.40333333333333	40.526666666666706	2.22280778831238	9.68389405729435e-06	3.92688158067715e-06
PDE_03140	259	573.086666666667	1.1806729151122801	1.2652651469972902e-32	1.2801742309863799e-33
PDE_03146	30.5433333333333	9.94	-1.52018	7.60592134991839e-06	3.0532267553547298e-06
PDE_03147	110.37	28.1833333333333	-1.86652	2.0188453369422198e-58	1.05905890664429e-59
PDE_03149	13.063333333333302	33.0733333333333	1.4422919957436398	4.2523833471108e-05	1.82699270929573e-05
PDE_03150	0.23333333333333303	19.52	6.39635149180336	8.200141304623709e-27	1.0257144799801198e-27
PDE_03154	77.71	25.5833333333333	-1.49576	1.57597419536482e-11	4.22652494949982e-12
PDE_03163	13.516666666666698	43.4666666666667	1.7896717884899598	1.1439494187745098e-35	1.05114772108104e-36
PDE_03165	7.02	2.82333333333333	-1.20901	8.745668428838829e-05	3.8734214693327703e-05
PDE_03167	35.1966666666667	2.16	-3.89615	5.8372095088799204e-08	1.97152974688093e-08
PDE_03168	246.75333333333302	94.1433333333333	-1.28829	1.4728023753293198e-15	3.10046092608416e-16
PDE_03178	283.186666666667	1426.58	2.33854123818209	3.625542562362059e-125	6.695710827838378e-127
PDE_03179	18.2233333333333	0	-8.4352	3.37481574137867e-11	9.192224158479849e-12
PDE_03185	201.02666666666698	88.6066666666667	-1.07776	1.55932130207521e-25	2.04764716644593e-26
PDE_03187	39.426666666666705	18.103333333333303	-1.01181	0.0438628295975839	0.0276416336077228
PDE_03190	13.103333333333302	3.85333333333333	-1.66123	3.64433693453078e-06	1.4187561417457199e-06
PDE_03194	0	1.43	7.84757311856284	1.12579261148228e-07	3.87764507014065e-08
PDE_03201	0	7.66666666666667	9.365496027107481	9.0395045160566e-14	2.13134023316494e-14
PDE_03208	3.6866666666666696	14.27	2.07950585543693	0.0382550348279094	0.0238736383222439
PDE_03211	1.22666666666667	5.01666666666667	2.13219247029914	3.10751724629725e-70	1.2534286649465497e-71
PDE_03214	105.736666666667	261.553333333333	1.41382667886563	2.3053115125686902e-14	5.216074201903111e-15
PDE_03219	0	1	4.53576213447327	0.0344675609600247	0.0213655139374909
PDE_03222	14.66	32.4333333333333	1.24663471530682	2.89981585505845e-13	7.03433689743954e-14
PDE_03231	4.45	8.39333333333333	1.02459213561294	0.00330495216730929	0.00175657496225333
PDE_03239	170.21	51.7066666666667	-1.61516	2.0190937686246696e-93	5.513274396539149e-95
PDE_03242	23.91	6.63	-1.7586	7.41744578901769e-14	1.73712445568769e-14
PDE_03243	36.1666666666667	0	-12.6304	9.42184772640674e-26	1.22123201892242e-26
PDE_03244	10.27	3.4966666666666697	-1.4044	2.1957071847155104e-23	3.1594698896314297e-24
PDE_03246	183.73	54.9	-1.21189	1.5364795216304198e-96	4.003968841774249e-98
PDE_03249	20.16	46.3933333333333	1.31254967296349	5.05667795433558e-09	1.57784852552007e-09
PDE_03250	7.18333333333333	14.44	1.10856413685651	7.54751681480438e-16	1.56662710227981e-16
PDE_03255	1718.44	676.01	-1.24042	8.28139505348466e-35	7.8066175895074e-36
PDE_03256	10.67	2.90666666666667	-1.84025	4.422183473186799e-30	4.87512408725443e-31
PDE_03257	28.6733333333333	4.05333333333333	-2.72417	3.637052282144729e-33	3.609854746384299e-34
PDE_03262	14.656666666666698	2.11333333333333	-2.70712	2.2502879624826102e-35	2.0906822221116498e-36
PDE_03267	32.9033333333333	73.5533333333333	1.2604242173621	4.467897940709979e-19	7.902094590356079e-20
PDE_03276	1.10666666666667	4.5466666666666695	2.14930447924267	0.000348542536911987	0.000163845794884187
PDE_03279	19.6	64.3833333333333	1.83016266687313	0.0313261789440805	0.0192194945595055
PDE_03280	65.1466666666667	5.9933333333333305	-3.33756	9.11415221413717e-40	7.54865768018839e-41
PDE_03282	236.083333333333	106.626666666667	-1.03732	0.0150477803854903	0.00875997004539419
PDE_03283	116.11	28.3433333333333	-1.92841	3.13611780267038e-27	3.84819349681852e-28
PDE_03287	85.29	20.1333333333333	-1.98281	8.952682350097758e-86	2.8706198788552793e-87
PDE_03288	101.496666666667	43.4466666666667	-1.08474	5.08738918193215e-46	3.5737381518218194e-47
PDE_03290	408.56	911.876666666667	1.26100118266672	1.5358500705753397e-89	4.489568527174688e-91
PDE_03291	554.713333333333	1138.08333333333	1.1401222236847801	4.168153420080699e-58	2.2148923113730397e-59
PDE_03294	24.196666666666697	1.5633333333333301	-3.85845	7.181894574537119e-27	8.950922311342439e-28
PDE_03308	2.41333333333333	0.40333333333333293	-2.54957	3.3229614513604495e-05	1.41073380446948e-05
PDE_03309	5.77	1.10333333333333	-2.26867	9.079195988215561e-24	1.27762989093176e-24
PDE_03310	32.4266666666667	74.1133333333333	1.29522912765066	6.42143286828578e-22	9.93845150473417e-23
PDE_03312	12.363333333333301	0	-8.2291	9.344118652153921e-11	2.6054697488047603e-11
PDE_03313	9.13333333333333	18.82	1.14756775211073	2.48117874355403e-09	7.58184803009881e-10
PDE_03315	1.09	4.02333333333333	1.98801286433415	5.7624682581272994e-09	1.80591289394744e-09
PDE_03328	700.636666666667	317.293333333333	-1.0382	6.734937111005159e-32	6.98980556727932e-33
PDE_03329	39.6166666666667	106.666666666667	1.5322654584921203	7.054538416284949e-81	2.3978716574727897e-82
PDE_03331	13.1433333333333	3.90666666666667	-1.37945	3.8341988677822503e-14	8.8144000710743e-15
PDE_03332	15.173333333333302	4.51666666666667	-1.64171	1.3969286993659803e-13	3.32534239447986e-14
PDE_03337	4.53666666666667	12.386666666666699	1.54843397964501	1.53993346856982e-05	6.3649187552036e-06
PDE_03338	10.4033333333333	19.8333333333333	1.0352281517861501	0.0333744155932962	0.0206122750282186
PDE_03339	59.4266666666667	29.246666666666698	-1.03076	4.0122507480559496e-28	4.7641499931595596e-29
PDE_03340	263.206666666667	109.55	-1.15892	2.46125434798873e-12	6.30511679220771e-13
PDE_03346	0	9.02333333333333	11.045409094026699	3.13529876121352e-14	7.175734758272491e-15
PDE_03357	14.1066666666667	30.6366666666667	1.24512404945916	1.18936700249497e-05	4.8782104566415e-06
PDE_03359	11.89	37.64	1.76406987868467	9.81618584253891e-32	1.0232144771284599e-32
PDE_03362	0	12.953333333333301	9.53862887765031	1.0050230241495e-14	2.23186622176866e-15
PDE_03364	0	9.16	10.0648809608906	2.0718117355328997e-16	4.178364932300671e-17
PDE_03365	941.21	35.05	-3.60373	6.74551506035092e-33	6.74857217118725e-34
PDE_03369	82.9966666666667	13.926666666666698	-2.46739	1.8401462917521599e-28	2.1453778996294698e-29
PDE_03371	171.5	329.863333333333	1.03188088130702	1.0296793189505399e-51	6.3815384938357985e-53
PDE_03392	104.803333333333	199.80666666666698	1.03872112944887	0.0021594184102358897	0.0011171430388779802
PDE_03397	315.256666666667	1206.45666666667	2.04020215547116	3.3985858837446593e-51	2.1332614769935897e-52
PDE_03399	117.286666666667	40.2966666666667	-1.44047	5.047396761468809e-36	4.58646295343075e-37
PDE_03402	0.71	1.33	1.00426852988172	0.024554978973445	0.0148036531971109
PDE_03414	16.6666666666667	40.713333333333296	1.39557043373888	2.0266857333577402e-10	5.78889047563434e-11
PDE_03427	45.6	20.9166666666667	-1.01942	2.88185588620132e-14	6.5695604385192096e-15
PDE_03431	266.57	535.753333333333	1.0880799471099498	2.16630516695191e-34	2.0764719819185497e-35
PDE_03437	392.546666666667	96.7566666666667	-1.91863	1.5837168940379098e-35	1.46421140441302e-36
PDE_03438	122.976666666667	19.483333333333302	-2.56154	9.889765892441971e-35	9.36760059605879e-36
PDE_03439	43.8533333333333	0	-12.6922	7.970138734039009e-26	1.0303567069497499e-26
PDE_03442	3.2066666666666697	1.2933333333333301	-1.21972	2.68853619349642e-06	1.03325569548378e-06
PDE_03443	1.3833333333333302	0.1	-3.76439	0.000293120293786772	0.00013682932363488502
PDE_03446	0.56	0.19333333333333302	-1.55699	0.0222413425978308	0.0132828140531573
PDE_03450	82.9866666666667	22.04	-1.81278	1.24031129428038e-41	9.73589776753822e-43
PDE_03451	270.81	56.96	-2.13022	2.603527944042599e-185	2.802347095899009e-187
PDE_03452	745.256666666667	286.726666666667	-1.27399	7.24949213102242e-46	5.141833303897609e-47
PDE_03459	184.86	18.95	-3.20276	2.61011647402613e-13	6.30792934409441e-14
PDE_03465	93.91	178.43666666666698	1.03150630907776	8.14597633968518e-24	1.1435378070326202e-24
PDE_03467	33.9266666666667	18.3666666666667	-1.92078	3.1282000811892994e-93	8.612651481180597e-95
PDE_03468	64.0933333333333	1.5733333333333301	-5.2502	9.34493626380935e-11	2.60675652407644e-11
PDE_03469	1.8833333333333302	0.4233333333333329	-2.04538	4.56561686116029e-06	1.7955196153509398e-06
PDE_03480	81.63	10.57	-2.76391	3.922776905996629e-117	8.044670518755828e-119
PDE_03481	264.936666666667	29.7033333333333	-3.05495	6.208781841367258e-305	2.7435133901350883e-307
PDE_03483	877.136666666667	81.2	-3.32963	0	0
PDE_03487	471.49	40.636666666666706	-3.31799	4.416203191883669e-144	6.604790633680538e-146
PDE_03488	72.5	3.31666666666667	-4.34616	6.863668169600777e-232	5.288119595885478e-234
PDE_03490	338.97	82.7233333333333	-1.89485	2.604375751555369e-175	2.980307624145609e-177
PDE_03501	657.7966666666671	98.94	-2.63015	0	0
PDE_03503	22.716666666666697	48.4333333333333	1.12134057352436	1.5070319850503098e-19	2.6056320067831097e-20
PDE_03505	5.65666666666667	19.57	1.8918468960944799	1.13799393165962e-25	1.4853489794605398e-26
PDE_03511	330.29	840.006666666667	1.7815740792486499	3.0320077501843093e-62	1.4497023233376197e-63
PDE_03512	49.3533333333333	324.57	2.8285191595742	5.703203869106989e-23	8.38098279881233e-24
PDE_03530	147.29	22.2366666666667	-2.62471	2.7419657261789694e-126	4.908572226787649e-128
PDE_03534	0	33.81	11.0566845903505	2.09872277142858e-19	3.6548118056715694e-20
PDE_03540	6.64333333333333	1.47	-2.08998	5.01203909006687e-14	1.1601626853621799e-14
PDE_03553	11.15	0	-9.93746	5.40060820703977e-16	1.11181793702598e-16
PDE_03554	24.97	138.923333333333	2.5812230955306803	1.6109305013456394e-60	8.067428977960277e-62
PDE_03557	81.5733333333333	11.756666666666698	-2.69099	2.789248847511259e-82	9.322778268930688e-84
PDE_03571	2.7066666666666697	0.266666666666667	-3.23268	7.355975240642109e-09	2.3228079532823e-09
PDE_03572	2.8333333333333304	0.3766666666666671	-2.79925	5.22389121815908e-15	1.1364005369210802e-15
PDE_03598	3.35333333333333	0.8966666666666671	-1.79352	0.0125177883010394	0.00720063575848368
PDE_03606	36.0466666666667	81.48	1.2774413137860001	2.77634386043759e-16	5.643282218020648e-17
PDE_03608	6.33666666666667	1.94	-1.6199	1.7727041609845303e-08	5.746325180803e-09
PDE_03615	24.6733333333333	3.96666666666667	-2.53199	1.7447085948056598e-44	1.27304819290148e-45
PDE_03616	374.59333333333296	80.27	-2.12139	3.12759767687606e-38	2.6718883394114597e-39
PDE_03618	0.77	1.48666666666667	1.0474752055328	0.00481478040807733	0.0026185073599332897
PDE_03620	0.18	2.0366666666666697	3.5971661463726603	2.83710947719706e-06	1.09324828143521e-06
PDE_03621	0.21333333333333301	0.9733333333333329	2.3450616733711898	0.000632175468749832	0.000306919542668596
PDE_03629	0.0333333333333333	0.66	4.80180277280619	0.000380155015156672	0.000179567896916855
PDE_03634	80.3033333333333	2.34	-5.00049	0	0
PDE_03636	195.823333333333	0	-14.7391	9.99342961798084e-35	9.477113743768369e-36
PDE_03642	53.046666666666695	183.50333333333302	1.87454893253836	4.957705470975129e-159	6.628248873499487e-161
PDE_03644	54.5966666666667	367.97333333333296	2.85532869150993	3.1058782225067876e-297	1.4427940983772793e-299
PDE_03645	26.9033333333333	51.0866666666667	1.02700965959161	9.46842941015446e-20	1.61776473493235e-20
PDE_03648	15.226666666666699	57.62	2.02627539447691	3.69873435454801e-22	5.65747946820735e-23
PDE_03668	279.993333333333	1321.48	2.3468810758942102	3.5608901502939894e-52	2.1907583861427997e-53
PDE_03669	36.066666666666706	137.803333333333	2.03368066027054	3.47718324609768e-57	1.8910581895840498e-58
PDE_03673	6.58666666666667	21.5433333333333	1.81143068747906	3.9506069267829295e-33	3.92554076001431e-34
PDE_03677	6.94	24.033333333333303	1.8916767617933201	2.0327757021843096e-34	1.9461766013434602e-35
PDE_03680	9.06	26.643333333333302	1.6573616276669898	5.55691524390711e-21	8.940425613356109e-22
PDE_03683	13.25	39.033333333333296	1.66270264700997	9.42086795217856e-14	2.2233931502818902e-14
PDE_03687	4.57666666666667	18.5233333333333	2.12470727815547	1.3620274495567699e-14	3.03855885812064e-15
PDE_03690	72.04333333333331	152.083333333333	1.1775527369054999	1.6255344281060301e-34	1.5507591077104902e-35
PDE_03699	16.65	5.86666666666667	-1.39923	0.0437647848861149	0.0275748888229872
PDE_03703	4.38333333333333	12.3833333333333	1.6017798828552	1.2296822295467499e-20	2.00906613982145e-21
PDE_03705	60.1233333333333	147.113333333333	1.16142562985205	4.63346507696542e-13	1.14025449208802e-13
PDE_03709	68.5033333333333	27.413333333333302	-1.77563	9.295325016566329e-66	4.1811058594797595e-67
PDE_03722	53.52	13	-1.80082	2.36449941135854e-32	2.4137933034602802e-33
PDE_03723	1081.93333333333	248.22333333333302	-2.05396	7.470050211938456e-183	8.294413332993067e-185
PDE_03726	101.873333333333	40.84	-1.22138	6.11610062653026e-26	7.851282585382719e-27
PDE_03732	8.68666666666667	25.49	1.1078577888646899	3.5206451184402494e-31	3.7456217609510394e-32
PDE_03734	18.103333333333303	34.6533333333333	1.0402225026440501	7.84804720191337e-11	2.17497433218673e-11
PDE_03738	48.2666666666667	0	-12.0383	2.16013563881215e-23	3.10338997282326e-24
PDE_03744	0.0366666666666667	0.46666666666666706	3.77344096402044	0.00111051139235512	0.0005529908870837
PDE_03746	300.53	114.39	-1.29027	6.913083633716409e-89	2.0678156348301996e-90
PDE_03747	128.286666666667	50.69	-1.30266	4.85923204260207e-72	1.8884167126812898e-73
PDE_03752	86.8033333333333	213.69333333333302	1.40200767207863	7.63707811647975e-39	6.4204758241875994e-40
PDE_03754	1.32333333333333	2.3333333333333304	1.40674452579992	7.67263241435974e-07	2.8157326524032605e-07
PDE_03760	233.85	585.38	1.42619483134261	1.5016839992972496e-145	2.2118617710020692e-147
PDE_03763	3.9566666666666697	8.84333333333333	1.25920042871904	4.3337780267086296e-07	1.5648935611965101e-07
PDE_03771	10.04	87.9466666666667	3.2327963286261805	5.656556923944966e-294	2.691767400925548e-296
PDE_03775	24.803333333333303	48.9633333333333	1.0823189268062299	5.45258675776227e-25	7.29606272480992e-26
PDE_03776	85.78	0	-8.53511	1.19211775811958e-11	3.18492371815768e-12
PDE_03778	0	31.99	11.279949056282499	1.44301139407234e-20	2.3641451119744e-21
PDE_03779	113.683333333333	605.356666666667	2.53270142423808	2.6977787247098896e-29	3.0535700724962395e-30
PDE_03780	418.9	1639.4766666666699	1.7716665927568502	8.823334494426199e-61	4.40866815323131e-62
PDE_03782	270.76333333333304	65.8	-1.93737	3.5915197284056395e-43	2.6734970106078703e-44
PDE_03786	216.423333333333	66.2833333333333	-1.60409	7.189794624358469e-89	2.1587305409641895e-90
PDE_03787	33.7366666666667	11.78	-1.31358	3.68228904186031e-25	4.8938647701134697e-26
PDE_03788	10.0066666666667	1.30666666666667	-2.83547	4.4832651137975394e-17	8.73185217609107e-18
PDE_03789	42.433333333333294	18.6866666666667	-1.0839	7.50255345030903e-16	1.5564440706453502e-16
PDE_03792	58.5533333333333	126.98	1.21932622610707	5.5101826965394395e-46	3.8769810271368605e-47
PDE_03793	465.506666666667	1748.7166666666699	2.01439178757332	1.2414368365037697e-59	6.371752627874528e-61
PDE_03799	0	2.61666666666667	21.620925455534802	9.250989941073331e-08	3.16751547721772e-08
PDE_03802	2.0766666666666698	4.48666666666667	1.21547158684876	0.0465746435334414	0.0294455598138005
PDE_03803	33.0566666666667	77.7866666666667	1.33542844280757	3.04425471209403e-26	3.86999069450431e-27
PDE_03805	163.93	26.9366666666667	-2.50045	5.06635952645373e-76	1.8196645931178695e-77
PDE_03807	236.54	1076.80666666667	2.29094869557512	5.6282943333769993e-42	4.36820940217907e-43
PDE_03811	2.3133333333333304	0.616666666666667	-1.22141	0.00272065705907035	0.00142598680662355
PDE_03816	54.92	107.09	1.06528568481063	1.8592596429305696e-46	1.2892215063148696e-47
PDE_03818	6.79333333333333	1.9233333333333302	-1.7234	0.000906727357788017	0.00044719965878668
PDE_03821	1611.17	3488.06	1.21780023311382	7.133852281729728e-86	2.2793409737681695e-87
PDE_03823	751.15	313.44	-1.15394	8.46900767216834e-11	2.35090287749971e-11
PDE_03824	68.1933333333333	12.216666666666699	-2.37635	1.39477766882841e-57	7.490648255434669e-59
PDE_03838	4.56	0.556666666666667	-2.48678	1.33108710978417e-18	2.4175534069612797e-19
PDE_03839	10.9	1.8966666666666698	-2.41035	0.00122134769370853	0.000612749556734804
PDE_03848	48.2466666666667	126.03	1.48761598298222	3.74085270825232e-26	4.7767289850445995e-27
PDE_03849	0.9066666666666671	0.14	-2.61173	0.0123611957599837	0.00710215541568972
PDE_03857	193.62	74.5933333333333	-1.21683	3.5620925523799795e-25	4.730084377282279e-26
PDE_03862	8.83666666666667	27.73	1.70453185998836	5.4768088946168996e-11	1.50975255388658e-11
PDE_03880	12.66	40.0066666666667	1.7617764781061	5.95711894465322e-28	7.113985234154191e-29
PDE_03886	76.81	16.75	-1.9165	5.023680809186409e-70	2.03201229195507e-71
PDE_03890	0.61	1.57	1.47288310489908	0.0116315293492622	0.00664997701069307
PDE_03893	26.8	56.93	1.19000790822929	1.02498041805935e-45	7.32792481073478e-47
PDE_03895	64.02	142.093333333333	1.25506302893916	5.06132691031885e-34	4.90305292128101e-35
PDE_03897	4.86333333333333	0.816666666666667	-2.0359	1.85236784234723e-15	3.92048847666512e-16
PDE_03899	706.6833333333329	25.1	-4.65789	0	0
PDE_03901	527.423333333333	13.62	-5.17345	0	0
PDE_03903	20.393333333333302	5.4533333333333305	-1.79897	1.9030610073499102e-23	2.72759140527718e-24
PDE_03909	16.803333333333303	5.03	-1.64242	1.6204167784513198e-24	2.2086578115532896e-25
PDE_03921	68.7233333333333	12.593333333333302	-2.34594	5.226893314463597e-216	4.619280291504198e-218
PDE_03922	74.1366666666667	0.913333333333333	-6.23297	1.2035234563388996e-56	6.668059938247449e-58
PDE_03923	2.96	0.08	-5.17944	1.81567069720201e-05	7.55398005905937e-06
PDE_03926	1.4466666666666699	0.5333333333333329	-1.34632	3.6991262014602896e-14	8.499691747746949e-15
PDE_03927	18.1833333333333	2.91	-2.55834	3.39883246815009e-22	5.1910561602836196e-23
PDE_03928	16.4733333333333	1.8033333333333301	-3.04839	1.6013106688559798e-35	1.4822918835886398e-36
PDE_03931	7.7833333333333306	14.456666666666699	1.00050736012956	2.44869188197043e-09	7.47980207771616e-10
PDE_03934	260.403333333333	10.08	-4.61624	1.1112585956351397e-112	2.4677847806989194e-114
PDE_03936	33.993333333333304	16.996666666666698	-1.88277	1.0857990472677496e-118	2.1652009100285997e-120
PDE_03943	9.59333333333333	3.38	-1.40615	1.71669111312612e-07	5.98682896691842e-08
PDE_03945	0	0.5266666666666671	6.200092455123769	0.000371834611059225	0.000175300681692436
PDE_03957	0.01	0.19	4.25229428400499	0.0119963440083307	0.00687757768889117
PDE_03958	112.073333333333	46.866666666666696	-1.17466	6.835443451682549e-52	4.21309906833822e-53
PDE_03963	7.80333333333333	17.3333333333333	1.2547266057488402	4.09685985202459e-12	1.0639024224836099e-12
PDE_03964	117.226666666667	52.64	-1.05235	1.31764356056189e-41	1.0375733906532e-42
PDE_03967	87.15333333333331	8.88333333333333	-2.76725	2.3460730842869596e-164	2.977115176072279e-166
PDE_03969	0.51	2.5033333333333303	2.7726686055270098	1.7311140629058698e-10	4.9132571125982496e-11
PDE_03993	11.173333333333302	3.0433333333333303	-1.77643	3.11488018833234e-11	8.47363169293671e-12
PDE_04004	3.36	1.4066666666666698	-1.15054	6.2265533021294605e-06	2.4797569518451197e-06
PDE_04015	0.18	0.586666666666667	1.7994809247792198	0.0420574925233719	0.0264276969787696
PDE_04019	26.996666666666698	5.56666666666667	-2.30899	2.86763071604917e-40	2.32958443621941e-41
PDE_04020	161.703333333333	63.1433333333333	-1.24342	4.784184540943449e-41	3.821493430053399e-42
PDE_04022	6.7	0.966666666666667	-2.70077	0.0447872265250528	0.0282749179920229
PDE_04027	6.7	2.73666666666667	-1.18978	6.80348812098862e-06	2.7172326791847803e-06
PDE_04028	2.22333333333333	0.933333333333333	-1.15501	0.0258012742277574	0.0156017902281375
PDE_04031	137.606666666667	33.6	-1.93193	3.90793683000124e-74	1.4655870051330301e-75
PDE_04032	69.45666666666669	21.3133333333333	-1.60136	5.501057477986969e-61	2.72372775649253e-62
PDE_04036	40.223333333333294	86.8433333333333	1.21450949884529	6.577213170426719e-24	9.210781190400441e-25
PDE_04039	1.5666666666666698	5.85	1.98729878049455	1.21670085026382e-10	3.42016180546627e-11
PDE_04041	78.79	155.86	1.09135518497204	3.72586048654765e-10	1.08238231220351e-10
PDE_04051	153.343333333333	64.6366666666667	-1.14112	2.2341387428247798e-23	3.2198328584558396e-24
PDE_04058	36.46	109.69	1.69701052284258	3.0539468632451705e-48	2.0034389687502303e-49
PDE_04060	271.32	1367.63666666667	2.5013450815097498	4.075158435645899e-88	1.2374149793259697e-89
PDE_04061	21.34	66.9433333333333	1.75079581161889	2.4949072255493197e-50	1.5886447549951497e-51
PDE_04066	0.87	0.04	-1.93913	0.0107841581059335	0.00614326623374285
PDE_04075	7.48	15.953333333333301	1.19408825920578	5.03781115201716e-13	1.2426144207955302e-13
PDE_04080	12.02	2.84666666666667	-1.97571	5.78777211704752e-09	1.8144986911251396e-09
PDE_04085	582.02	13.93	-5.28014	0	0
PDE_04090	215.99333333333303	99.3666666666667	-1.0176	1.5387726277205299e-46	1.0652504821405399e-47
PDE_04091	72.9866666666667	32.8066666666667	-1.03418	4.6828858772685995e-25	6.255520563448539e-26
PDE_04099	512.61	1355.2633333333301	1.50420915590925	8.776666072785699e-60	4.4748467400334985e-61
PDE_04101	300.996666666667	105.83	-1.4039	1.7890415464780802e-16	3.591866780375221e-17
PDE_04105	0.0433333333333333	0.983333333333333	4.63172002252489	1.00766249795611e-05	4.09412839074396e-06
PDE_04106	0.4266666666666671	10.6966666666667	4.76517148253994	1.49847300588083e-53	8.913418627775189e-55
PDE_04107	0.1	2.21666666666667	4.97508627977167	2.4426249110762997e-12	6.25185777715994e-13
PDE_04112	2.7466666666666697	1.13	-1.43979	2.0086361827358996e-06	7.61634115887957e-07
PDE_04114	9.90666666666667	19.61	1.08667477836571	6.230355287743839e-27	7.743824779803981e-28
PDE_04115	0.93	3.4366666666666696	1.9914915656546297	3.3462173253441994e-35	3.1316287227898397e-36
PDE_04120	23.92	1.89	-3.55919	2.1986293720378293e-138	3.537337081683339e-140
PDE_04131	36.466666666666704	130.576666666667	1.93417542902273	9.454335440781287e-60	4.841785201941019e-61
PDE_04132	44.4266666666667	214.52	2.3794372400618298	5.7745998764242396e-39	4.84160877923628e-40
PDE_04138	0	5.34	9.717975537714231	3.98884405180235e-15	8.623061920279719e-16
PDE_04141	1.26333333333333	3.52	1.5791273502506797	5.31849688204543e-05	2.3082416256620498e-05
PDE_04145	13.056666666666699	38.02	1.64439980083014	2.0524972020607897e-21	3.23943870662891e-22
PDE_04146	25.27	51.31	1.1248066101111298	5.65024056568244e-09	1.7694612421874299e-09
PDE_04150	64.9	12.273333333333301	-2.30021	3.0039575427729694e-62	1.4328870671962597e-63
PDE_04151	44.1	18.193333333333303	-1.17684	3.6131504907521306e-14	8.28985921569574e-15
PDE_04152	5.81333333333333	2.43	-1.15944	5.73326847565744e-05	2.4983175342599697e-05
PDE_04165	368.833333333333	35.0433333333333	-3.27473	1.2821445145337593e-189	1.3510020377480093e-191
PDE_04174	62.9733333333333	14.0266666666667	-2.06649	1.78459391991527e-27	2.1695776977895796e-28
PDE_04181	19.53	6.67	-1.3811	8.491548708133518e-12	2.2445936025465097e-12
PDE_04185	31.83	8.81666666666667	-1.76531	2.01404250305136e-10	5.750495250044661e-11
PDE_04186	18.04	51.8633333333333	1.6311548497547799	1.5828852543518899e-09	4.77591596684691e-10
PDE_04191	9.73	19.0966666666667	1.07506312929374	1.1511759881741999e-18	2.08296856233196e-19
PDE_04197	90.2266666666667	185.52	1.14591673932533	2.71969185063837e-16	5.525048139808051e-17
PDE_04202	11.71	27.053333333333303	1.32443517742017	2.54465306579593e-37	2.2401942353540002e-38
PDE_04216	25.7233333333333	11.28	-1.09198	8.00820264546607e-06	3.22469433514462e-06
PDE_04228	677.836666666667	59.953333333333305	-3.38305	0.000336843221918324	0.000158231588270266
PDE_04231	9.43666666666667	23.8133333333333	1.44265349225541	1.1634878173304099e-20	1.89959884973161e-21
PDE_04234	1.29	9.89	3.0521940259627796	6.0515372481787694e-24	8.46090750538477e-25
PDE_04235	20.003333333333302	38.34666666666671	1.0408975857765301	3.88664637588541e-08	1.29598915524935e-08
PDE_04237	73.04	33.5733333333333	-1.0169	0.000564623656353857	0.000272140157957094
PDE_04241	1.8866666666666698	0.756666666666667	-1.22027	3.877081975754789e-06	1.5141968695248998e-06
PDE_04242	29.4933333333333	8.053333333333331	-1.77546	7.402788482280178e-27	9.23461377633183e-28
PDE_04251	20.48	9.15	-1.06107	3.48906051024365e-23	5.07981277550769e-24
PDE_04252	1.50333333333333	3.37	1.23305033305467	3.11590968630169e-14	7.12782875214493e-15
PDE_04253	98.5533333333333	5.90333333333333	-3.95333	2.52356393760488e-75	9.206748106829508e-77
PDE_04258	1.85	0.58	-1.57316	0.00144476998435933	0.000730669527920121
PDE_04263	152.273333333333	69.1033333333333	-1.03802	5.58103599180398e-20	9.42819472442753e-21
PDE_04264	56.4433333333333	7.97333333333333	-2.60625	8.073984503130855e-210	7.501322561259118e-212
PDE_04265	57.2933333333333	4.64666666666667	-3.5143	2.0382408369100198e-56	1.1385143129352399e-57
PDE_04266	193.93	36.09666666666671	-2.32407	3.1319025321619496e-130	5.393713855524758e-132
PDE_04273	2.6866666666666696	0.626666666666667	-2.19574	3.70664924395985e-12	9.59629902838008e-13
PDE_04284	49.9566666666667	21.5933333333333	-1.09777	7.32059169330517e-15	1.60827410982537e-15
PDE_04285	1.41	0.3733333333333329	-1.69699	0.00312632513249116	0.0016552591597701301
PDE_04289	105.82666666666701	42.8366666666667	-1.20119	3.97591205388067e-46	2.77493975208531e-47
PDE_04292	216.296666666667	10.1833333333333	-4.31271	1.1551545166871797e-142	1.7538035943358498e-144
PDE_04294	0	49.0433333333333	11.3033566557717	1.74302767708134e-20	2.86752343884218e-21
PDE_04301	0.62	0.196666666666667	-1.34554	0.0272656405207519	0.016549063706058
PDE_04304	12.84	0.956666666666667	-3.64771	5.55860017341309e-30	6.17202375928487e-31
PDE_04309	119.956666666667	54.7933333333333	-1.02715	1.28932769871453e-24	1.7471515155932199e-25
PDE_04311	2.85333333333333	0.4466666666666671	-2.83758	1.9029834365045003e-12	4.83615663729844e-13
PDE_04315	147.653333333333	369.27333333333297	1.42481670920312	2.05494665942646e-111	4.65657525362897e-113
PDE_04316	0.85	0.13	-2.61041	0.0037839563397985897	0.00202874251075537
PDE_04319	9.35333333333333	25.103333333333303	1.5346358834184297	3.6728431505900003e-19	6.47096204301773e-20
PDE_04322	9.21666666666667	23.89	1.47492020507018	3.50106588402789e-26	4.4665762354582e-27
PDE_04323	2.54	7.02666666666667	1.56746925346673	4.46674498372441e-16	9.16021801556898e-17
PDE_04327	508.53333333333296	1430.61333333333	1.31894493695759	8.291534356730298e-101	2.0949605274766096e-102
PDE_04333	15.36	2.02666666666667	-2.82125	5.521278096798e-26	7.08144890729134e-27
PDE_04341	10.6166666666667	23.443333333333303	1.24425343359171	1.82579667942615e-29	2.05003909960493e-30
PDE_04362	89.8666666666667	16.91	-2.31334	6.299245106614911e-48	4.15381900300235e-49
PDE_04364	85.9166666666667	21.753333333333302	-1.87842	1.5775654549975198e-35	1.4567367389791296e-36
PDE_04365	57.6966666666667	23.126666666666697	-1.21542	6.05462594475382e-37	5.371371079472279e-38
PDE_04366	11.74	2.39333333333333	-2.21047	1.07247156254846e-08	3.42787477673828e-09
PDE_04367	13.6433333333333	26.1833333333333	1.04568093070891	4.232556078211379e-09	1.31302272174742e-09
PDE_04370	10.3833333333333	31.01	1.6832037229468602	8.021530531828091e-13	1.99583968364995e-13
PDE_04375	0	0.98	6.2520885881918	0.00042469276692798597	0.00020180845960752
PDE_04376	96.0166666666667	18.6866666666667	-2.32182	1.6240358996456695e-129	2.8152899687943295e-131
PDE_04388	346.45666666666705	137.933333333333	-1.09963	3.2296499689199896e-94	8.709003995048239e-96
PDE_04389	260.223333333333	64.5033333333333	-1.90834	7.166651770997519e-66	3.2073730450306096e-67
PDE_04392	0	9.4	9.5851738827686	8.856572069368651e-15	1.95775799992502e-15
PDE_04393	276.173333333333	86.0533333333333	-1.58098	1.7390785827664395e-68	7.211678691281629e-70
PDE_04397	0.43	2.94	2.7732450505744906	1.51536383607774e-10	4.2871782219421203e-11
PDE_04403	0.98	0	-5.90675	0.000254481631446428	0.000117841199605886
PDE_04405	5.81666666666667	2.67	-1.02182	0.000141589687508111	6.424956928053299e-05
PDE_04410	69.63	18.26	-1.69637	1.63773677797202e-37	1.4287982314054598e-38
PDE_04414	2.41	0.9066666666666671	-1.33674	0.000172534739524622	7.8760759749003e-05
PDE_04416	20.5433333333333	49.9666666666667	1.36112912372806	4.0516570918136193e-78	1.4184931354751997e-79
PDE_04423	2642.81666666667	6964.76	1.52646036361874	1.0684288445237101e-15	2.23345934528239e-16
PDE_04439	2.48	4.69333333333333	1.0761035702241701	0.00230187792957944	0.00119553687165105
PDE_04440	0.0533333333333333	4.13666666666667	6.37164036596697	3.31265553928832e-08	1.09746258745514e-08
PDE_04441	0.55	8.46666666666667	4.0496439760653695	1.0419175594620999e-93	2.821417365867219e-95
PDE_04451	14.933333333333302	4.51333333333333	-1.6244	0.00496082862702984	0.00270243191012457
PDE_04452	140.18	53.6233333333333	-1.28391	4.9337109493253693e-42	3.82354213611892e-43
PDE_04453	26.213333333333303	2.68333333333333	-3.18367	8.55534864930209e-63	4.032432628721579e-64
PDE_04454	10.293333333333301	3.9566666666666697	-1.27904	9.435237676916658e-13	2.3572058778156797e-13
PDE_04455	0	6.04	9.71900554058206	2.7191682716712305e-15	5.816666323266808e-16
PDE_04456	559.903333333333	6.81333333333333	-5.75543	0	0
PDE_04457	325.773333333333	21.536666666666697	-3.81523	0	0
PDE_04458	48.7633333333333	2.61333333333333	-4.11526	0	0
PDE_04460	695.5666666666671	0.303333333333333	-11.0953	1.7755845148435602e-07	6.206297562080651e-08
PDE_04461	0	15.113333333333301	11.6405477691174	5.86766862514055e-22	9.041501620429579e-23
PDE_04462	0	8.02	10.1047073291201	1.88652780854303e-16	3.79400278740525e-17
PDE_04470	12.563333333333302	23.716666666666697	1.01779967436358	1.45955662800422e-14	3.2627523533337005e-15
PDE_04476	1.75666666666667	0.796666666666667	-1.10714	0.00426129413313149	0.0022957685931384803
PDE_04484	3.1933333333333302	0.25	-3.56833	4.00245344280698e-07	1.4416269538503698e-07
PDE_04488	13.48	4.41	-1.50767	7.07865042416042e-13	1.75642923509079e-13
PDE_04489	6.35666666666667	1.5	-1.98236	1.3814820998620697e-43	1.02210266395868e-44
PDE_04490	49.3966666666667	12.313333333333302	-1.90286	3.3577495675066097e-75	1.2288161231640999e-76
PDE_04493	7.52666666666667	15.206666666666699	1.11701006060959	9.101839424127151e-16	1.89647435995579e-16
PDE_04495	0.08	6.72666666666667	6.50588897094972	4.16934289718652e-07	1.5045725274800698e-07
PDE_04497	18.5766666666667	5.83333333333333	-1.5683	1.0700132929265801e-13	2.53379535714543e-14
PDE_04499	22.356666666666698	5.19	-1.42479	1.31933717261349e-47	8.774653527352359e-49
PDE_04501	3.35666666666667	0.91	-1.7683	0.0118080428221906	0.00675588281763718
PDE_04505	67.2766666666667	6.45666666666667	-3.27061	5.30428102420959e-08	1.78552219838281e-08
PDE_04506	56.36	4.55	-3.52503	1.3147478683964597e-66	5.7499736823140085e-68
PDE_04512	5.47333333333333	1.31	-1.95276	3.22417446458161e-08	1.06741873844408e-08
PDE_04519	2266.01333333333	4409.65666666667	1.06579100808681	1.6049059254587598e-27	1.94748951525758e-28
PDE_04520	12.416666666666698	27.35	1.24032896478801	1.4948567073541698e-15	3.1485821651613394e-16
PDE_04524	70.0133333333333	163.413333333333	1.3237954879347902	8.1116103686206e-43	6.111739060880009e-44
PDE_04525	4.58666666666667	0.86	-2.36856	0.00299261829989143	0.0015797199931106
PDE_04527	4.71333333333333	1.49333333333333	-1.55317	0.0138969328546807	0.00804592418846797
PDE_04530	349.59666666666703	684.273333333333	1.04675620209693	1.5880918568935096e-67	6.747501091491809e-69
PDE_04541	108.083333333333	32.12	-1.41172	2.7005754423850893e-91	7.588292654787029e-93
PDE_04547	21.643333333333302	77.73	1.9465131947251102	2.2493912260426396e-57	1.2131319098077197e-58
PDE_04553	1.52	6.82666666666667	2.29006688144272	8.442665086557891e-06	3.4072935688102403e-06
PDE_04560	6.06333333333333	12.8566666666667	1.18937917843674	3.17160519004974e-05	1.34396141069409e-05
PDE_04564	1.3466666666666698	0.42	-1.64269	0.0122097913958487	0.00700824872098002
PDE_04565	0.826666666666667	22.926666666666698	4.89142335717212	6.221611193207239e-32	6.42885724926921e-33
PDE_04566	219.52	12.24	-4.0592	2.3777909960988288e-232	1.805030554482459e-234
PDE_04589	10.873333333333301	27.146666666666697	1.4220093398429599	2.3129603716429097e-15	4.93595703263734e-16
PDE_04591	14.41	33.48	1.3481653933128401	1.6921818034793502e-24	2.3103093963206694e-25
PDE_04595	9.37333333333333	21.803333333333303	1.31828168073462	7.48974755249169e-18	1.41291974562641e-18
PDE_04602	99.5133333333333	7.08	-3.71156	8.018704366985137e-164	1.0357266007662695e-165
PDE_04604	164.153333333333	5.4	-4.84456	0.00414772936057407	0.00223176600196763
PDE_04610	0	1.8966666666666698	7.6480819518804095	9.51936302826148e-08	3.2604843002984904e-08
PDE_04616	2.91333333333333	1.19666666666667	-1.29697	0.00278660483228528	0.00146244658771192
PDE_04619	107.886666666667	14.753333333333302	-1.77256	2.0894164016532296e-119	4.095502350849869e-121
PDE_04621	89.87	51.2833333333333	-1.29583	5.604888661887299e-75	2.0638894347534296e-76
PDE_04627	478.23	106.133333333333	-2.06805	1.2852190347096796e-163	1.6745999205938492e-165
PDE_04628	10.4333333333333	30.443333333333303	1.64921488855604	4.5581852989423894e-14	1.05252454557496e-14
PDE_04632	24.286666666666697	5.0466666666666695	-2.17229	2.18489111616621e-27	2.6661315795502e-28
PDE_04638	2.77	12.093333333333302	2.31770364466468	9.618410282867619e-08	3.2954988324712994e-08
PDE_04640	0.796666666666667	0.18333333333333302	-1.70022	7.778008539581751e-05	3.42634230703533e-05
PDE_04641	64.8733333333333	20.996666666666698	-1.52148	2.8654631923045395e-22	4.3602051521244106e-23
PDE_04646	15.99	44.1133333333333	1.5659952765748701	1.55920100153503e-15	3.28940886569027e-16
PDE_04652	220.636666666667	71.0633333333333	-1.53491	1.6513634542851898e-22	2.48284534765063e-23
PDE_04667	263.65	587.61	1.22596895677356	1.0688875478581e-40	8.58646353309982e-42
PDE_04674	8.95	25.443333333333303	1.6162372193718701	4.04970781817951e-07	1.4595649863617698e-07
PDE_04679	4.19	9.56333333333333	1.29353139674152	6.3975013757104905e-12	1.6823703481785701e-12
PDE_04681	12.94	30.876666666666697	1.3583937418713998	1.3423387774694998e-24	1.8220279349744698e-25
PDE_04685	46.773333333333305	91.11	1.06358433572714	1.2535081333438298e-54	7.271653798686158e-56
PDE_04688	270.226666666667	124.103333333333	-1.06909	4.014315016370799e-64	1.86479623466126e-65
PDE_04689	39.3833333333333	15.113333333333301	-1.2772	2.09217527392467e-18	3.85675183625135e-19
PDE_04700	40.9233333333333	15.483333333333302	-1.30034	2.0900823037672798e-18	3.85052552223612e-19
PDE_04703	8.58	34.4333333333333	2.10853740832878	6.65427963942181e-58	3.5510601746744496e-59
PDE_04704	9.88666666666666	19.1733333333333	1.01473804786348	1.58085580411424e-13	3.77929497697829e-14
PDE_04708	39.11	5.5066666666666695	-2.76199	2.7322163789917996e-23	3.95623445768357e-24
PDE_04712	49.703333333333305	102.35	1.14700819467843	1.67005033492541e-23	2.3784877305701698e-24
PDE_04732	14.72	6.66333333333333	-1.03332	0.000365849577287065	0.000172271792794589
PDE_04745	4.7566666666666695	14.29	1.68960177297421	1.01751926538405e-16	2.0163621064544606e-17
PDE_04746	213.706666666667	79.39	-1.32516	2.9047812599545597e-62	1.38228883886349e-63
PDE_04748	55.2166666666667	233.53	2.09628170507436	9.771455567279234e-290	5.092759529739917e-292
PDE_04758	28.83	12.41	-1.11159	1.99611298602513e-13	4.79012837570952e-14
PDE_04760	59.4566666666667	130.83	1.2398111929294	4.025567676032479e-21	6.43561748343738e-22
PDE_04766	58.576666666666696	18.13	-1.59315	1.6393363500612899e-18	2.99969205228755e-19
PDE_04767	158.81	41.716666666666704	-1.90396	3.366741465083749e-79	1.1596299630471998e-80
PDE_04772	145.826666666667	63.9466666666667	-1.08563	6.0969192079849005e-27	7.564158772652919e-28
PDE_04778	174.12	43.6833333333333	-1.89186	7.739793201741118e-91	2.20109686566624e-92
PDE_04781	2.05333333333333	0.6466666666666671	-1.56134	0.00506581604272038	0.00276421595986193
PDE_04783	4.51666666666667	0.6466666666666671	-2.7021	9.55979402134352e-14	2.25726385004304e-14
PDE_04799	25.92	112.663333333333	2.22184633469343	1.9572973589545198e-76	7.007772098681509e-78
PDE_04805	48.866666666666696	201.84666666666698	2.1482862861091	1.6137163180720597e-110	3.6933004333849696e-112
PDE_04808	28.3133333333333	54.0933333333333	1.0348437346958699	8.869686608410379e-23	1.31648418955559e-23
PDE_04819	55.7333333333333	17.64	-1.55945	2.477893663566999e-66	1.0921149276314997e-67
PDE_04821	7.72666666666667	2.4833333333333303	-1.53588	9.743891047190258e-43	7.37471019660446e-44
PDE_04823	23.823333333333302	59.01	1.25410243682896	5.47206307772665e-19	9.746298615665409e-20
PDE_04825	195.65	1061.9733333333302	2.5464514240481497	6.090797583675259e-72	2.37393424969895e-73
PDE_04837	157.393333333333	60.4066666666667	-1.01378	2.8033235262282794e-56	1.56904806475954e-57
PDE_04840	11.476666666666699	14.233333333333302	1.34593929241281	4.31615537650463e-23	6.30845279366755e-24
PDE_04841	4.5466666666666695	12.31	1.54275049519878	0.0119623431632082	0.00685672944285863
PDE_04842	2.44	6.67	1.54841156044454	1.3515778139940501e-06	5.073393720555489e-07
PDE_04847	15.983333333333302	36.39	1.24115758850245	5.74644375616525e-14	1.33732103729475e-14
PDE_04850	57.1933333333333	23.88	-1.29574	6.03350469834216e-42	4.696371774032479e-43
PDE_04861	277.673333333333	99.45666666666669	-1.26624	4.096631977441739e-83	1.3553325826115897e-84
PDE_04862	0.29	16.68	6.01023578149317	0.00491931325394647	0.00267870150673768
PDE_04868	0	8.53666666666667	11.125156790042698	6.81339800042496e-20	1.1540935883339398e-20
PDE_04873	879.646666666667	2233.92	1.3350785477371698	5.750855130833189e-51	3.616275320204419e-52
PDE_04878	6.56333333333333	19.2733333333333	1.6518996214736101	2.58491735886999e-28	3.0400455682155494e-29
PDE_04879	10.126666666666699	20.7433333333333	1.13599215127574	9.03652584409746e-11	2.5145827637778602e-11
PDE_04886	72.8366666666667	197.143333333333	1.53960518801184	7.631774247425029e-66	3.4241815114211494e-67
PDE_04897	973.473333333333	3927.0733333333296	2.07465313485652	9.243975855097427e-73	3.561014945312859e-74
PDE_04911	171.033333333333	10.3266666666667	-3.94548	1.660298952910409e-292	8.277039874015185e-295
PDE_04912	17.5	6.86666666666667	-1.40929	2.1134636632800398e-47	1.41520170518752e-48
PDE_04921	1.6966666666666699	15.12	3.2638060813347405	9.59231992554044e-14	2.2671175350869398e-14
PDE_04924	5.01333333333333	0.66	-2.81866	4.6863286423669e-11	1.28764974249457e-11
PDE_04925	9.39	4.29333333333333	-1.02847	0.00157376768686142	0.000799722193017613
PDE_04928	276.29666666666697	66.1766666666667	-1.95679	1.4423597225616798e-46	9.968722306397259e-48
PDE_04929	21.9033333333333	8.95666666666667	-1.18798	0.00018078974810454198	8.26724930149479e-05
PDE_04930	3.62666666666667	0	-5.0118	0.00502400082800758	0.00273923421532072
PDE_04931	1.38	10.0933333333333	3.05086242683973	3.7073264443641004e-16	7.577630756438739e-17
PDE_04933	59.13	25.41	-1.11541	1.95585406722126e-33	1.9257162751136198e-34
PDE_04935	2.21666666666667	4.80333333333333	1.2216682103416698	5.65414564818927e-06	2.24154267199346e-06
PDE_04936	10.4666666666667	43.12	1.8552935566252602	2.88416233196817e-65	1.3234599415897497e-66
PDE_04938	11.873333333333301	24.2433333333333	1.11837945616332	3.70827539283173e-11	1.01214994576611e-11
PDE_04947	9.196666666666669	33.9133333333333	1.9857946344589401	2.6586111296714098e-24	3.662895007569029e-25
PDE_04959	47.1633333333333	18.91	-1.21768	3.8570737672431904e-10	1.12312254495978e-10
PDE_04966	0.86	0.726666666666667	1.5841498830224299	0.008643204725543759	0.00485433557948339
PDE_04970	52.523333333333305	202.083333333333	2.0451455568798997	9.620334832536289e-75	3.575198079619199e-76
PDE_04971	58.05	133.67	1.3052576903516397	5.63728297886097e-41	4.50931541250379e-42
PDE_04975	0.43	1.9	2.23384163382674	0.0134993507829856	0.007801970127352109
PDE_04979	6.98	2.89666666666667	-1.16614	0.0190467909860016	0.0112498211432162
PDE_04982	199.6	47.7666666666667	-1.96044	7.310310596974997e-158	9.939239424847036e-160
PDE_04983	124.883333333333	9.15666666666667	-2.05494	2.3454459986455985e-249	1.621031111685719e-251
PDE_04991	17.7	3.88333333333333	-2.08254	5.74240991614379e-13	1.4183609355533e-13
PDE_04992	10.5633333333333	4.50333333333333	-1.12712	3.58346979011246e-10	1.03939300506321e-10
PDE_04993	45.54	15.193333333333301	-1.50556	6.053341368019629e-22	9.33446363230763e-23
PDE_04995	0.15	0.8966666666666671	2.68522620989979	0.007440366837737879	0.0041440024899736
PDE_04997	16.5	35.606666666666705	1.21153027636116	5.4120030595326e-19	9.627061866605688e-20
PDE_05000	60.4066666666667	115.69	1.04267786226636	8.13733575184954e-06	3.2803807619624598e-06
PDE_05002	50.15	4.69	-3.31336	4.876651375754069e-118	9.779824308956158e-120
PDE_05003	41.39	6.81	-2.49764	1.2607345880229498e-41	9.913322049489319e-43
PDE_05008	5.54	11.29	1.12883219881474	4.47236050303612e-08	1.49889444459334e-08
PDE_05009	8.38333333333333	18.1133333333333	1.2124535655470199	1.00395912505952e-24	1.35817719841499e-25
PDE_05012	5.83666666666667	14.443333333333301	1.40836081468391	3.0745235574051405e-16	6.259821926871779e-17
PDE_05016	131.42	30.786666666666697	-1.98616	2.26196393722471e-07	7.96787432679768e-08
PDE_05020	344.19	123.916666666667	-1.3683	1.8177650975609897e-23	2.5971015046730197e-24
PDE_05021	11.62	3.4566666666666697	-1.64689	3.5261886518433205e-25	4.67548869911421e-26
PDE_05022	10.2633333333333	0	-9.30668	5.21279743261603e-14	1.2089957335786301e-14
PDE_05023	11.74	4.38	-1.32072	1.8562025098140202e-11	4.99698296319751e-12
PDE_05025	0	7.04333333333333	11.2495224552181	1.60602645856172e-20	2.6384980341201996e-21
PDE_05026	46.08	119.33	1.4571350230160098	1.1260703453434699e-47	7.450997979612371e-49
PDE_05032	0	8.15333333333333	9.92716714478509	1.5645879121315501e-15	3.3025462047372207e-16
PDE_05034	60.796666666666695	5.88666666666667	-3.21851	9.895252624732876e-235	7.399577081717317e-237
PDE_05035	104.37	500.87	1.72248330445676	3.40039281603238e-59	1.7568310946190395e-60
PDE_05036	38.33	0	-11.314	1.47271685360316e-20	2.4178186277713398e-21
PDE_05039	32.91	0.99	-4.78111	2.58143813108772e-28	3.03302893942665e-29
PDE_05045	24.0766666666667	7.676666666666669	-1.46228	2.7676141669345395e-29	3.1357513788064096e-30
PDE_05046	137.153333333333	267.97	1.0659465745768801	3.12181505366062e-12	8.057437901924871e-13
PDE_05053	23.9866666666667	4.9	-2.18435	9.81740169017733e-23	1.46048588479525e-23
PDE_05070	64.0066666666667	126.006666666667	1.04239208713008	4.83354321115645e-32	4.98359882410193e-33
PDE_05092	7.03666666666667	33.9733333333333	2.37897759116656	1.50585838414622e-15	3.1734609047269096e-16
PDE_05097	60.28	97.8233333333333	1.1691706596156202	3.69514687152496e-21	5.89481848527889e-22
PDE_05099	4.5333333333333306	1.17	-1.84748	5.43888704619758e-08	1.83206562297138e-08
PDE_05103	269.96	18.573333333333302	-3.22494	0	0
PDE_05104	0	9.82333333333333	10.5490454920228	1.2157702207958999e-17	2.3128010431864e-18
PDE_05107	79.99	174.50666666666697	1.22790128490326	3.07406489774422e-34	2.9535543091854697e-35
PDE_05108	101.276666666667	635.466666666667	2.75041739552813	2.3818543968386294e-65	1.0821704204988498e-66
PDE_05114	34.2333333333333	130.126666666667	2.02799311934263	5.928292035071278e-77	2.1090909800729398e-78
PDE_05118	177.27333333333303	66.1166666666667	-1.3138	0.0013627544131360198	0.000687113003234286
PDE_05121	98.9533333333333	48.743333333333304	-1.04831	6.98417136753407e-15	1.53120004488765e-15
PDE_05123	0	2.47333333333333	7.43585914926203	4.9371400001127805e-08	1.65690105147678e-08
PDE_05126	78.1066666666667	150.736666666667	1.05047512694505	1.72518936199234e-19	2.9945503088287595e-20
PDE_05134	9.15333333333333	44.993333333333304	1.25033973700641	2.4907212397173794e-69	1.0215738599339397e-70
PDE_05137	11.92	0	-9.18915	3.33620098968093e-13	8.123154233882069e-14
PDE_05139	157.253333333333	297	1.0212129455963002	1.3391927161806397e-36	1.19565359205795e-37
PDE_05144	257.093333333333	1121.69333333333	2.2283882741422403	1.7321992067562996e-62	8.223334099602219e-64
PDE_05149	1.5733333333333301	0	-7.648	4.891089643185321e-09	1.5223003908713e-09
PDE_05156	6.31	2.5233333333333303	-1.22206	7.28285371906438e-08	2.47217649471073e-08
PDE_05157	53.0866666666667	18.84	-1.38914	1.42809559960867e-20	2.33808989512182e-21
PDE_05158	25.24	8.22666666666667	-1.5121	1.32218857791994e-19	2.2755545545664902e-20
PDE_05168	122.163333333333	32.21	-1.82179	1.9707690791266998e-85	6.341473130205998e-87
PDE_05174	46.3466666666667	18.946666666666697	-1.18771	1.47597061128971e-21	2.3178056506317e-22
PDE_05178	66.5133333333333	30.4066666666667	-1.02891	3.01037315592456e-12	7.759572773315641e-13
PDE_05179	39.93	74.59666666666669	1.01043403998426	9.4534168047099e-10	2.81160425021114e-10
PDE_05183	47.28	310.233333333333	2.8166297436180003	2.7832905681580888e-266	1.7028970165481192e-268
PDE_05194	8.14666666666667	1.29	-1.13249	3.7952023945970696e-10	1.10381651336174e-10
PDE_05195	2.15666666666667	4.24666666666667	1.08498606387036	6.04645256965252e-07	2.20524935664077e-07
PDE_05198	26.086666666666698	4.36333333333333	-2.47773	2.6868270085317996e-22	4.0792524262775995e-23
PDE_05199	511.04	18.396666666666697	-4.20727	0	0
PDE_05203	365.03333333333296	1557.05333333333	2.19621881947172	8.146894911082648e-51	5.141423595596009e-52
PDE_05208	7.64333333333333	0.836666666666667	-3.34829	6.85045284613705e-28	8.20408866798874e-29
PDE_05211	4.47666666666667	0.3833333333333329	-3.50764	3.9560457321678104e-09	1.22500260435244e-09
PDE_05212	626.876666666667	39.536666666666704	-3.88599	7.520725352845338e-176	8.521102824433877e-178
PDE_05217	29.38	55.006666666666696	1.00689242402621	5.513974643558249e-13	1.36131325043207e-13
PDE_05222	13.983333333333302	0	-10.1283	1.19885454287279e-16	2.3824958851108998e-17
PDE_05225	176.64	69.77	-1.23021	3.1502731433203802e-37	2.78049261120165e-38
PDE_05239	72.2566666666667	0.0733333333333333	-9.91333	4.0372769315524605e-21	6.45891120252897e-22
PDE_05240	16.71	1.7	-3.24214	2.02448893312171e-16	4.0783382314643203e-17
PDE_05241	0.3633333333333329	7.75333333333333	4.53246794198308	0.0227746737889089	0.0136322911428513
PDE_05242	57.8433333333333	7.83	-1.84513	9.595450514806148e-82	3.2506681440369793e-83
PDE_05245	105.82	44.7766666666667	-1.13848	1.3155096544106998e-22	1.9689420501660302e-23
PDE_05249	0.36	0.993333333333333	1.4433989683019999	0.0165726957291224	0.0096965103948774
PDE_05253	307.03	1224.80666666667	2.10407059085428	1.2947749996580298e-57	6.938914285500199e-59
PDE_05261	0.4533333333333329	17.34	5.40648717401867	5.13452116186623e-20	8.64479769604942e-21
PDE_05262	148.413333333333	57.616666666666696	-1.26354	5.169132896100019e-58	2.75265404618968e-59
PDE_05268	0.133333333333333	2.9433333333333302	4.662026619012599	0.000501544061321758	0.00024014561558415498
PDE_05286	4.77333333333333	0	-9.16712	1.2339426984181498e-12	3.09813847688039e-13
PDE_05292	225.173333333333	1203.58	2.5233235285243802	9.030873240371388e-78	3.1719586500284695e-79
PDE_05293	91.1966666666667	209.136666666667	1.42617142188019	4.3148619110019095e-57	2.3564054397268497e-58
PDE_05305	889.8166666666671	81.3433333333333	-3.3481	0	0
PDE_05309	55.8733333333333	48.2933333333333	-1.17153	1.46737957676996e-17	2.80807172576984e-18
PDE_05310	46.7533333333333	11.54	-1.88237	4.6032778280504195e-54	2.7121056770747997e-55
PDE_05312	3.7133333333333303	0.07	-5.55047	0.000124119274205376	5.59282068337615e-05
PDE_05315	618.456666666667	2558.9	2.16821106099916	1.1756864427378e-30	1.2614718573223398e-31
PDE_05317	155.60333333333298	305.223333333333	1.5568294002673	4.2065398230577595e-46	2.9454357700540393e-47
PDE_05328	11.676666666666698	4.84	-1.16975	9.58377123037355e-05	4.25547240560095e-05
PDE_05329	6.12666666666667	12.003333333333302	1.07179942267982	0.000282277808868614	0.000131416215345698
PDE_05332	129.636666666667	51.2833333333333	-1.23293	1.2294928838196397e-32	1.24258741487323e-33
PDE_05339	234.076666666667	574.33	1.3968241412818403	1.96469070365296e-53	1.1731157951791399e-54
PDE_05340	0.33333333333333304	1.2066666666666699	1.94783776550731	1.0542725113326e-08	3.3685117629253804e-09
PDE_05342	64.18	0	-11.8896	6.62704190928671e-23	9.78363427124471e-24
PDE_05348	31.7233333333333	4.38333333333333	-2.75389	8.72032842509484e-79	3.0332436284886893e-80
PDE_05354	3.23666666666667	6.91	1.19464161903669	5.32230853893205e-14	1.23620354688542e-14
PDE_05370	56.6833333333333	17.1866666666667	-1.53908	1.4993612217351298e-28	1.74296919725838e-29
PDE_05373	32.11	92.19	1.6262920711718798	1.8825287420381e-15	3.9885891090088905e-16
PDE_05375	50.203333333333305	128.59	1.4646046354786297	4.744761359006099e-56	2.6718178058305396e-57
PDE_05378	139.186666666667	287.33	1.02190253998674	1.7411735311925098e-14	3.9089967082927e-15
PDE_05379	810.8133333333329	40.0866666666667	-4.22526	0	0
PDE_05406	3.95333333333333	7.64	1.0516235967890901	0.006100855744950989	0.00336632307703504
PDE_05413	23.4	76.29	1.8057265395656001	3.79349434941133e-45	2.7292872330344394e-46
PDE_05428	35.063333333333304	15.13	-1.11088	6.06655522773411e-16	1.25235255211098e-16
PDE_05432	35.48	123.06333333333299	1.89608828559881	5.97265049097392e-46	4.2159089688157195e-47
PDE_05433	1.0433333333333301	2.17666666666667	1.16382292570666	0.0170531058001183	0.0099969147303209
PDE_05438	125.473333333333	45.7233333333333	-1.35229	4.50306799165211e-30	4.98470136850681e-31
PDE_05446	59.726666666666695	21.146666666666697	-1.39355	1.57487624668689e-27	1.90926533418873e-28
PDE_05457	106.46	39.8266666666667	-1.31693	1.1304029106961696e-55	6.4678616576203e-57
PDE_05458	1.7933333333333301	16.13	3.3310524779129396	1.34639172785828e-09	4.04863318120992e-10
PDE_05468	10.6366666666667	4.27333333333333	-1.20994	7.08491207521028e-06	2.83524920118318e-06
PDE_05477	54.2066666666667	110.78333333333299	1.13571288640578	1.95440643657421e-15	4.1519511314033996e-16
PDE_05481	109.583333333333	25.266666666666698	-1.47843	1.3610539987630595e-112	3.0379292743748293e-114
PDE_05499	131.416666666667	43.4333333333333	-1.49355	1.2280043832225696e-69	4.994941916801509e-71
PDE_05508	40.24	83.57	1.1568210042992602	4.3012664509181004e-15	9.30820181424605e-16
PDE_05520	4.15333333333333	8.47	1.12630890293916	1.80154697577781e-16	3.61901516888065e-17
PDE_05523	1.03333333333333	4.9666666666666694	2.36877743025634	9.679961726983091e-15	2.1441564894914896e-15
PDE_05524	21.3833333333333	6.81	-1.73862	4.30822865104591e-32	4.43221347739597e-33
PDE_05527	3.78	0	-8.9016	9.539878367066789e-12	2.52926754803266e-12
PDE_05528	137.846666666667	58.5	-1.13101	6.28300682362129e-18	1.1802883881219199e-18
PDE_05532	12.8833333333333	1.4433333333333302	-3.05366	3.37460777029153e-19	5.9340485604945e-20
PDE_05534	349.23333333333295	71.1833333333333	-2.19416	3.8774572018871597e-82	1.3047867538641396e-83
PDE_05536	32.9733333333333	13.416666666666698	-1.18952	0.000227298771117131	0.000104919011277044
PDE_05543	21.1566666666667	8.32	-1.24574	3.35610844503193e-17	6.4985149927029004e-18
PDE_05548	1294.12	547.56	-1.13318	0.00109750270203287	0.000545891328112881
PDE_05550	2175.04666666667	920.0633333333329	-1.13817	1.0532187635387999e-35	9.66584181357837e-37
PDE_05555	9.71333333333333	19.7366666666667	1.1361663971370801	0.000106704078143321	4.7645680032045e-05
PDE_05559	14.873333333333301	4.91333333333333	-1.49589	2.70789571584541e-21	4.313733714569059e-22
PDE_05563	5.44666666666667	2.45333333333333	-1.04668	1.19284528127089e-05	4.89382819338533e-06
PDE_05571	25.446666666666697	4.16333333333333	-2.11366	1.49241264630879e-107	3.56785710821611e-109
PDE_05573	18.14	8.15	-1.04926	2.9499857001721204e-08	9.749726135737672e-09
PDE_05577	138.416666666667	53.1533333333333	-1.278	3.24830320150181e-35	3.03263294588431e-36
PDE_05581	14.83	29.31	1.08452204015772	2.6224974854409e-18	4.84327090558425e-19
PDE_05582	0	24.1366666666667	11.945794879661	5.1203630779439e-23	7.51868405734794e-24
PDE_05583	74.4833333333333	22.016666666666698	-1.35382	1.0849021722210197e-87	3.343455595333289e-89
PDE_05592	1.39	0	-9.24541	1.26566772906536e-13	3.00714392459784e-14
PDE_05593	13.0533333333333	45.49	1.9029806761087	1.9151481540211097e-63	8.983359797923619e-65
PDE_05594	38.62	7.2833333333333306	-2.30334	2.0544269460636396e-102	5.120937323068219e-104
PDE_05599	64.2033333333333	24.26	-1.30061	1.8442080425939697e-23	2.6390604552415496e-24
PDE_05602	57.313333333333304	23.983333333333302	-1.15364	9.012676771161509e-13	2.25061631584409e-13
PDE_05604	14.55	26.78	1.33145634709089	1.0755307093204499e-08	3.4388711326787897e-09
PDE_05606	106.083333333333	205.39	1.0561776184651899	7.736170283995069e-45	5.60973145451716e-46
PDE_05608	26.603333333333303	62.88	1.14712860206681	4.0581947767507396e-58	2.1518639876720496e-59
PDE_05611	9.43666666666667	138.736666666667	3.9796545408243102	1.00439605865217e-17	1.90614479746475e-18
PDE_05621	75.7466666666667	24.32	-1.53557	6.90635234985726e-21	1.11819369000068e-21
PDE_05622	127.386666666667	44.84	-1.40189	1.28339978947982e-20	2.09828449605641e-21
PDE_05628	1.4333333333333302	17.7733333333333	3.75097937374119	2.36431529597403e-37	2.0760756337863997e-38
PDE_05630	43.063333333333304	10.96	-1.87343	8.35644862194338e-29	9.633291205233189e-30
PDE_05632	14.833333333333302	5.9533333333333305	-1.21473	6.43228582839019e-05	2.81239417762947e-05
PDE_05635	649.39	2801.73333333333	2.23021578989489	6.095098341042839e-56	3.459828086179989e-57
PDE_05640	17.4333333333333	3.54666666666667	-2.19504	8.05110728970272e-36	7.3614815123386495e-37
PDE_05643	11.8033333333333	3.72333333333333	-1.56049	2.8850219324614e-24	3.978100715845829e-25
PDE_05644	27.283333333333303	52.633333333333304	1.05034497023266	9.1934881249068e-26	1.19059108619629e-26
PDE_05647	151.19	316.413333333333	1.1713846683407199	3.23545170179426e-06	1.2526102951542e-06
PDE_05649	402.326666666667	2035.5133333333301	2.4454329501972403	1.0313641322015598e-112	2.2786767026886892e-114
PDE_05650	7.31	0.696666666666667	-3.26132	0.00282570712146817	0.00148552923675644
PDE_05656	4.20666666666667	1.03333333333333	-1.93114	0.000557168112100742	0.000268231056913217
PDE_05669	57.2866666666667	128.93	1.27073740374671	3.9125300830772503e-28	4.63687567063087e-29
PDE_05672	20.9566666666667	7.19333333333333	-1.41723	3.80971939751914e-15	8.231514719090201e-16
PDE_05673	18.0466666666667	2.4833333333333303	-2.75353	2.22163994010536e-08	7.256954393070179e-09
PDE_05675	231.8	66.3233333333333	-1.70174	6.387929729990009e-106	1.5488522118942496e-107
PDE_05676	25.69	9.93666666666667	-1.26728	2.08452344499396e-10	5.95645607101151e-11
PDE_05678	298.69333333333304	1674.63333333333	2.5894958346889103	1.3238016160566796e-124	2.459817188231309e-126
PDE_05680	0.58	1.62	1.5812551113582	0.0154457508343473	0.00900564624898606
PDE_05681	4.65333333333333	1.96666666666667	-1.14202	0.00216411559341211	0.00111981825460153
PDE_05687	90.96	210.48	1.3127516212572	9.483744705276188e-63	4.480763134035999e-64
PDE_05692	0.903333333333333	0.28	-1.57876	0.0122929181395792	0.0070601407262097
PDE_05698	130.473333333333	244.99333333333303	1.09273504950678	6.59888074735363e-20	1.1170097254188e-20
PDE_05702	94.9066666666667	24.37	-1.86084	3.1221802251478693e-62	1.49635422075408e-63
PDE_05703	72.3	41.886666666666706	-1.26298	1.2764382969612899e-96	3.311855540495519e-98
PDE_05706	21.1866666666667	8.97	-1.13776	1.1107766733488501e-10	3.1123393532650204e-11
PDE_05708	28.926666666666698	74.74	1.47277220161471	5.7141892941749e-74	2.1494571104306196e-75
PDE_05709	43.5333333333333	5.96333333333333	-2.76069	1.7767596799212898e-79	6.09968482909755e-81
PDE_05711	771.903333333333	344.423333333333	-1.0619	6.266106051451251e-40	5.14720925368474e-41
PDE_05712	18.18	35.43	1.06618838186872	1.78025330582376e-16	3.570188478708421e-17
PDE_05713	11.753333333333302	1.30666666666667	-3.06235	5.44141348681995e-47	3.7114558339741796e-48
PDE_05714	498.31	99.40333333333331	-2.22009	3.702006777179799e-38	3.1667970958200196e-39
PDE_05715	68.4833333333333	188.106666666667	1.56308831924057	2.7014823190109702e-31	2.86186944060193e-32
PDE_05716	10.4366666666667	20.3133333333333	1.06276110214902	2.2504170682086103e-09	6.86140078240354e-10
PDE_05718	15.396666666666698	4.11	-1.80324	1.13237240400894e-21	1.77438367861361e-22
PDE_05720	44.6	8.58666666666667	-2.27332	3.45221910954705e-26	4.4003472674376105e-27
PDE_05721	53.256666666666696	8.58333333333333	-2.52495	3.03917866105439e-10	8.791098030446258e-11
PDE_05724	22.766666666666698	9.13	-1.21315	7.709451729278809e-62	3.729816324951339e-63
PDE_05727	257.063333333333	102.946666666667	-1.21737	1.1314334946560798e-67	4.794426999788949e-69
PDE_05730	32.58	72.87	1.2646489382586399	6.90043278378001e-11	1.9092291930649e-11
PDE_05733	290.16	59.9633333333333	-2.17073	1.0842728861545597e-101	2.7149819605728296e-103
PDE_05735	84.9666666666667	34.23	-1.20852	4.557074556855839e-29	5.20970794002667e-30
PDE_05736	73.4466666666667	28.3633333333333	-1.30574	1.2992704340687099e-28	1.50742456887192e-29
PDE_05738	21.9933333333333	4.64	-2.16059	1.1315487620921399e-46	7.782122123158048e-48
PDE_05740	26.52	7.22333333333333	-1.73487	1.63616180210003e-53	9.750975616413058e-55
PDE_05762	104.29666666666701	196.00333333333302	1.01316455991597	5.620910049195159e-56	3.17155359675866e-57
PDE_05769	7.54	15.073333333333302	1.1529148838913101	1.7320641334783002e-10	4.9179160644647996e-11
PDE_05774	254.62	1147.12666666667	2.29775207757401	8.930372540796988e-120	1.7403399920882396e-121
PDE_05781	45.46	87.08	1.04109465499581	1.20414729992365e-31	1.25653712126635e-32
PDE_05788	297.266666666667	106.263333333333	-1.38133	2.1025738854618496e-110	4.859790081964838e-112
PDE_05789	2.61333333333333	0.5266666666666671	-2.21275	5.2712108903344605e-11	1.4524795927139599e-11
PDE_05799	16.0833333333333	39.8033333333333	1.40841364187509	7.648386467404809e-26	9.87894921010818e-27
PDE_05800	10.2233333333333	20.88	1.13103692269754	3.77012810431932e-06	1.4702901580633498e-06
PDE_05820	8.71	30.79	1.9224147648186898	7.45823649499176e-46	5.29833931833201e-47
PDE_05826	82.8866666666667	22.31	-1.74884	4.2219957804775695e-91	1.1958972865617396e-92
PDE_05828	35.89	16.086666666666698	-1.05269	8.25067774410752e-10	2.44547620423581e-10
PDE_05830	50.51	156.2	1.73768528480752	0.0423962912726473	0.0266598024658047
PDE_05837	4.10333333333333	33.0866666666667	3.1261704356870896	0.0061043027524767	0.00336891669015568
PDE_05840	35.86	9.16666666666667	-1.86318	2.0107251597984596e-36	1.8043216933609602e-37
PDE_05848	19.1833333333333	3.23	-2.52306	2.4404461466236496e-24	3.3512584746293396e-25
PDE_05864	0	1.53	6.480713460399031	0.0008394585251496901	0.00041221541445714505
PDE_05871	541.213333333333	1914.62666666667	1.92787704216159	9.260152996661758e-71	3.693149620241259e-72
PDE_05876	0	3.12	7.25318375755665	3.81669164929939e-07	1.37169112979579e-07
PDE_05879	7.55	27.716666666666697	1.97768407576073	1.3642319750460198e-27	1.65080415743162e-28
PDE_05885	427.07	114.803333333333	-1.79109	7.251570028896319e-75	2.6866795824258993e-76
PDE_05888	697.67	253.33666666666699	-1.35829	5.3549859483865084e-114	1.1527841946447297e-115
PDE_05897	41.0066666666667	16.033333333333303	-1.25325	8.25064918239885e-23	1.2217990574886999e-23
PDE_05901	9.32666666666667	2.16	-1.88649	1.1564366968692199e-06	4.3133804737066205e-07
PDE_05903	2.6733333333333302	0.676666666666667	-1.88316	0.0365392736500631	0.0227200922038915
PDE_05904	9.50333333333333	4.18	-1.08469	2.5726627404768398e-05	1.08141613042931e-05
PDE_05907	277.57333333333304	42.9566666666667	-1.74617	1.1070238320984598e-113	2.4082095599694596e-115
PDE_05908	10.8566666666667	107.44	3.5733005580442403	3.03218633833469e-10	8.76743659124193e-11
PDE_05919	24.9933333333333	9.65	-1.27145	1.9146898064012398e-35	1.77454822301859e-36
PDE_05929	120.67333333333299	472.743333333333	2.08134636590701	2.50328945292243e-16	5.07408206580357e-17
PDE_05930	51.0033333333333	15.93	-1.57549	1.2838638829384998e-47	8.52418123047767e-49
PDE_05931	25.4033333333333	49.2333333333333	1.0597336134064301	3.2243671861334905e-16	6.57586781672364e-17
PDE_05932	131.213333333333	401.17	1.71747012113879	8.313076192963859e-23	1.2329273438238899e-23
PDE_05939	3.67666666666667	0.986666666666667	-1.79042	0.000214727746945126	9.87757367547261e-05
PDE_05940	4.41333333333333	0.586666666666667	-2.80298	1.64218881908534e-06	6.199607007922439e-07
PDE_05941	46.7533333333333	4.63666666666667	-3.23251	1.1850550111468797e-82	3.9340711337642787e-84
PDE_05942	15.726666666666699	7.32666666666667	-1.00027	1.691075330303e-09	5.11576153626672e-10
PDE_05949	243.56333333333302	1141.62666666667	2.3266692642690696	9.61459623806818e-15	2.12858838082769e-15
PDE_05955	1.4533333333333303	0.46333333333333293	-1.53548	0.0229002424344611	0.0137308047771548
PDE_05960	220.75333333333302	30.9166666666667	-2.4652	5.455404636385777e-198	5.377523264962187e-200
PDE_05969	75.2633333333333	6.55666666666667	-3.42083	2.263499899911669e-166	2.8210399840276886e-168
PDE_05970	143.7	50.27	-1.40807	1.02105987478482e-05	4.15203250691449e-06
PDE_05971	2.82	9.68666666666667	1.9429359325121498	0.000495842276456151	0.000237246989969898
PDE_05976	32.9566666666667	74.2	1.27885319753521	8.94797934161917e-08	3.06072395562523e-08
PDE_05978	89.71	35.643333333333295	-1.08607	1.0795480925852699e-16	2.1429506664507102e-17
PDE_05983	254.25666666666697	1393.14666666667	2.55643432173935	1.2928258217103796e-120	2.460851326165239e-122
PDE_05988	126.11	41.146666666666704	-1.51236	7.487908957492699e-72	2.926952855580079e-73
PDE_06005	9.12333333333333	3.8333333333333304	-1.15032	3.6921004268809996e-06	1.43818731788091e-06
PDE_06007	27.0233333333333	10.27	-1.29803	2.6327784713589497e-22	3.994210710570629e-23
PDE_06010	36.9233333333333	110.366666666667	1.68079635283447	2.3826450029749302e-39	1.98688729004027e-40
PDE_06017	106.42333333333299	9.87333333333333	-3.14231	1.4471055018958296e-135	2.4265988475026394e-137
PDE_06018	78.01	7.54333333333333	-3.2726	1.3685699642232097e-115	2.8686318080817394e-117
PDE_06025	1.9566666666666699	5.43	1.5798808204373203	1.05734193946698e-05	4.30555963114019e-06
PDE_06027	16.056666666666697	4.71	-1.66182	6.68778220780632e-32	6.92571146378312e-33
PDE_06030	52.7866666666667	2.9233333333333302	-4.06728	2.678262249912519e-65	1.22290923035888e-66
PDE_06031	22.16	6.48333333333333	-1.66929	1.94203453028175e-23	2.78565116172298e-24
PDE_06034	275.313333333333	4023.0533333333296	3.9744873956129503	2.2211160490320987e-260	1.4092737224767492e-262
PDE_06035	584.33	4844.966666666671	3.15734174586271	2.4604716000965588e-194	2.5089785181134187e-196
PDE_06047	3.10333333333333	7.5466666666666695	1.40336941546793	1.94248170078099e-09	5.90271461760097e-10
PDE_06058	23.94	9.56	-1.22395	4.373950669608749e-19	7.73098010943763e-20
PDE_06059	2.31	9.25	2.00935304725409	3.5839051490839695e-18	6.659420399385579e-19
PDE_06062	6764.54666666667	1718.81	-1.87291	5.981075772499977e-239	4.2692926996090876e-241
PDE_06064	416.493333333333	169.143333333333	-1.19666	3.529955828700479e-66	1.5651537613388396e-67
PDE_06069	24.4866666666667	112.85666666666701	2.3101792701102	8.778381177381119e-95	2.3472671174506494e-96
PDE_06074	642.0666666666671	225.333333333333	-1.40514	1.32569353727384e-42	1.0108676077331698e-43
PDE_06075	5.23	2.16333333333333	-1.25117	4.10758599828719e-10	1.19746417103931e-10
PDE_06076	57.046666666666695	20.143333333333302	-1.40108	4.86930150365992e-28	5.79284679225347e-29
PDE_06077	33.1766666666667	12.746666666666698	-1.27922	2.71607292128598e-20	4.5144787848703096e-21
PDE_06087	4.3	1.5833333333333302	-1.33437	7.128935028533041e-13	1.7697141001037698e-13
PDE_06095	1.77333333333333	0.37	-2.16703	2.7804657115383398e-05	1.17317633240072e-05
PDE_06096	32.94	8.63666666666667	-1.8346	2.02101947857317e-09	6.14824076588371e-10
PDE_06117	244.613333333333	1187.7	2.38166508493682	2.371924451302219e-230	1.8811999953677188e-232
PDE_06121	17.643333333333302	6.58333333333333	-1.32083	1.86030023601256e-28	2.17309035047468e-29
PDE_06125	852.43	1734.23	1.1284445141258101	2.6310233174309597e-46	1.82734794197279e-47
PDE_06132	17.96	33.523333333333305	1.00442634932936	5.99190068519699e-25	8.03808113672472e-26
PDE_06139	6.02333333333333	16.33	1.54104722794308	6.762818768607779e-16	1.39991727739026e-16
PDE_06142	17.8133333333333	2.2533333333333303	-3.00595	0.0008689536843334361	0.000427978888035061
PDE_06153	42.353333333333296	10.2666666666667	-1.94347	6.849583483603639e-39	5.7506700219242e-40
PDE_06154	155.42666666666702	59.7866666666667	-1.27819	1.94274020606347e-13	4.65764590531418e-14
PDE_06155	8.10666666666667	32.203333333333305	2.0962457091313	1.8303686636116002e-17	3.51515395968918e-18
PDE_06156	23.983333333333302	6.48	-1.19641	4.51952167568399e-28	5.37160462020452e-29
PDE_06162	2.2	0.663333333333333	-1.62016	0.00252005987505776	0.0013139945099723302
PDE_06163	9.41666666666667	19.466666666666697	1.12836997854902	2.3703659306400603e-14	5.37132547165207e-15
PDE_06171	124.22	22.98	-2.3734	6.625015940043217e-168	8.106749620719097e-170
PDE_06173	11.986666666666698	32.5433333333333	1.5457727136445099	1.57255938497126e-19	2.72427294314645e-20
PDE_06181	65.77	19.2633333333333	-1.67235	5.800282180350499e-60	2.9441722374767997e-61
PDE_06184	56.02	19.143333333333302	-1.44835	1.78096727247182e-34	1.7010598353656698e-35
PDE_06186	31.5	76.68	1.3882580236450601	2.66120427788735e-14	6.05449602311104e-15
PDE_06187	9.62666666666667	20.05	1.12565213683207	9.1750005714783e-25	1.2391344528894302e-25
PDE_06193	12.36	26.2733333333333	1.1881590610156	2.2914139167331002e-08	7.49525490325001e-09
PDE_06201	25.586666666666698	53.54	1.16652686438909	2.4466397361319797e-20	4.05278415389187e-21
PDE_06202	2.09666666666667	7.74	1.9846769964233701	8.346287337067851e-17	1.64164455213571e-17
PDE_06214	0	8.21	9.43891962178468	1.17589397147648e-13	2.79118272178023e-14
PDE_06220	4.29	9.54666666666667	1.2301231567191298	1.53324483272212e-13	3.66026157097836e-14
PDE_06221	8.46333333333333	23.623333333333303	1.58199198907536	3.2387818815463097e-22	4.9429403970574204e-23
PDE_06222	28.7566666666667	56.0933333333333	1.06872440216116	1.8916855015457701e-16	3.80651875226068e-17
PDE_06226	33.0733333333333	111.32666666666701	1.85431522678664	1.1501923305188596e-93	3.1276473977399294e-95
PDE_06227	73.6966666666667	34.1466666666667	-1.00711	4.6078488179848e-21	7.3978266203087e-22
PDE_06228	74.94	22.53	-1.62198	1.4698934847053197e-87	4.5465774000062695e-89
PDE_06234	43.8733333333333	82.14	1.1455341385053301	8.379805862274829e-36	7.67151952947888e-37
PDE_06239	2.07333333333333	0.3	-2.66825	0.0129998592354288	0.00749708628011924
PDE_06246	6.8	2.9833333333333303	-1.1218	6.20474590645429e-11	1.71463576544777e-11
PDE_06260	15.58	5.65333333333333	-1.3654	9.60708147365946e-06	3.89464508415517e-06
PDE_06262	0.986666666666667	0.0833333333333333	-3.48066	0.0195476190995018	0.0115699934484248
PDE_06264	29.77	88.5633333333333	1.67543909237811	1.3614799732684e-35	1.2541164947509698e-36
PDE_06269	16.81	31.306666666666697	1.01345188927983	1.3674244562485998e-23	1.93819170039316e-24
PDE_06279	181.426666666667	69.6733333333333	-1.23645	3.4589115415876794e-47	2.3514014558719795e-48
PDE_06280	0.596666666666667	0.04	-3.30455	0.0314222922508445	0.019289143373564
PDE_06289	57.55	26.1566666666667	-1.03253	2.10110440662397e-14	4.7421255132505704e-15
PDE_06294	9.89	19.7366666666667	1.09779684109433	2.2427308257436602e-09	6.83542479180881e-10
PDE_06300	61.2066666666667	14.813333333333302	-1.94202	4.201446201352149e-49	2.7133745012131497e-50
PDE_06301	60.1933333333333	19.43	-1.52682	1.23086853848375e-37	1.07244267629051e-38
PDE_06304	3.96666666666667	1.10666666666667	-1.74889	0.0403590993321616	0.0252827396564153
PDE_06305	272.446666666667	72.47	-1.87393	3.7461755206729704e-41	2.98386742695796e-42
PDE_06308	103.403333333333	28.2	-1.77299	2.816545361117769e-113	6.190910945579518e-115
PDE_06314	26.926666666666698	51.1566666666667	1.02701616049296	5.28159345452346e-20	8.90438597363574e-21
PDE_06315	0	19.4333333333333	10.3432393020454	7.380785582116359e-17	1.4492297092462804e-17
PDE_06320	13.3666666666667	31.2266666666667	1.3248692062078	3.10433087758414e-14	7.097824281627909e-15
PDE_06327	47.6233333333333	11.42	-1.09219	5.27714246053238e-38	4.54410635622548e-39
PDE_06329	12.71	1.96	-2.6458	1.83320544816297e-08	5.950751879658871e-09
PDE_06330	0.74	0.306666666666667	-1.20071	0.000531322001763864	0.00025500566502059
PDE_06332	25.3466666666667	9.84666666666667	-1.21642	1.3359430356845602e-16	2.66098782770615e-17
PDE_06333	131.856666666667	53.6266666666667	-1.16524	1.5323709434869699e-12	3.8734642815765e-13
PDE_06335	12.716666666666699	1.3	-3.18306	5.5767856935096596e-24	7.790818898818729e-25
PDE_06338	25.496666666666698	8.68666666666667	-1.11908	2.38017651681654e-16	4.8137492437316206e-17
PDE_06341	1.31333333333333	2.63	1.11165797417259	0.0127887423105306	0.00736808912860279
PDE_06347	151.51	9.01333333333333	-3.97082	9.574883192012113e-212	8.570312397110327e-214
PDE_06348	80.0766666666667	13.79	-2.43803	5.60656318790545e-73	2.1470862876864297e-74
PDE_06350	6.09333333333333	2.13	-1.4046	0.0206608828877317	0.012264034154637
PDE_06355	89.8666666666667	177.04	1.08198928792968	1.57708611008781e-31	1.6582097327911697e-32
PDE_06356	1.5933333333333302	0	-7.91606	4.2081545267692e-09	1.3049760865360601e-09
PDE_06357	25.713333333333303	85.23	1.79034466557692	9.756809284505868e-119	1.9345588316208096e-120
PDE_06368	6.01666666666667	2.46666666666667	-1.18525	0.00063082420169765	0.00030612055924213
PDE_06372	22.86	63.6666666666667	1.5794752851877	2.7848292144875496e-68	1.1611343201126398e-69
PDE_06388	49.2166666666667	104.463333333333	1.18723581231443	7.900903202995349e-36	7.215191458887671e-37
PDE_06389	16.2433333333333	6.95	-1.05087	6.947182752821949e-13	1.72302096600127e-13
PDE_06394	21.52	8.85	-1.17928	3.20443634662288e-23	4.6508984364648894e-24
PDE_06396	61.563333333333304	24.893333333333302	-1.20077	8.48156630362907e-12	2.2409939519672504e-12
PDE_06397	2437.92666666667	684.863333333333	-1.73011	3.896844256285379e-86	1.23625242664843e-87
PDE_06400	39.0133333333333	14.87	-1.28945	2.2295930476676396e-19	3.89029378360318e-20
PDE_06410	19.25	8.55	-1.06774	1.0588178444476799e-37	9.18937762119782e-39
PDE_06411	3.36666666666667	16.7066666666667	2.53602008599526	6.9603893953039705e-06	2.781474438844e-06
PDE_06413	64.45	17.606666666666698	-1.77095	3.99123851086311e-17	7.7554657218788e-18
PDE_06415	16.68	77.3366666666667	1.6165285639167601	5.69655926652654e-06	2.25964808430879e-06
PDE_06424	2.75666666666667	0.26333333333333303	-3.30537	0.00677218601417585	0.0037559314003388603
PDE_06425	0.886666666666667	0.17	-2.3008	0.0314791882737582	0.0193312033133661
PDE_06428	39.5833333333333	15.2233333333333	-1.27544	2.9994174567085e-28	3.53772215322178e-29
PDE_06429	31.623333333333303	15.416666666666698	-1.1731	6.817503966279679e-60	3.4682294140715795e-61
PDE_06430	27.0133333333333	6.94333333333333	-1.85578	7.96472030137863e-30	8.90684221330241e-31
PDE_06431	17.356666666666698	4.88	-1.71616	3.575932353046939e-30	3.9259896330189e-31
PDE_06433	12.153333333333302	2.3266666666666698	-1.25143	6.22240647419393e-12	1.63350507599222e-12
PDE_06439	9.87333333333333	3.2533333333333303	-1.49833	4.46978911391466e-05	1.92596963519346e-05
PDE_06443	3804.1266666666706	7606.26666666667	1.11005782431784	2.44332734237328e-24	3.3579833064794896e-25
PDE_06444	400.1	79.8633333333333	-2.21559	1.10612360259723e-06	4.11694542774971e-07
PDE_06447	26.9033333333333	54.41	1.1210761858907201	2.66373691672719e-15	5.69205509284781e-16
PDE_06448	72.1433333333333	11.9	-2.49664	1.1738702553646196e-117	2.3807248550902595e-119
PDE_06450	431.17	134.44	-1.57848	4.3146804073891786e-123	8.066193827546048e-125
PDE_06467	6.82666666666667	16.7433333333333	1.39803720300102	4.59613728592448e-14	1.06180873849989e-14
PDE_06474	278.07333333333304	126.793333333333	-1.03088	9.6222523913543e-28	1.15453946096127e-28
PDE_06477	79.8666666666667	0	-10.863	4.32079786285466e-19	7.62724118550596e-20
PDE_06484	0.0533333333333333	8.75666666666667	7.6624052219277	1.30215476004638e-12	3.2723535664886304e-13
PDE_06499	43.58	9.93666666666667	-2.02781	2.0848037183338198e-21	3.2927899199607298e-22
PDE_06508	0.28	2.32333333333333	3.1438207365991606	3.49702704883935e-08	1.1613172762461101e-08
PDE_06510	115.78	3.88333333333333	-4.62731	7.065823918700068e-165	8.886318320594918e-167
PDE_06517	30.306666666666697	114.6	1.3470950344819999	4.1666921175691496e-46	2.91281332034916e-47
PDE_06518	46.07	15.14	-1.50611	7.265748727312809e-16	1.5056712465732102e-16
PDE_06519	4.15666666666667	0.663333333333333	-2.5709	0.00202595823592055	0.00104465623517725
PDE_06525	94.2833333333333	33.5866666666667	-1.37886	5.807893537265469e-43	4.3496687379701694e-44
PDE_06527	1002.2233333333301	116.78	-2.99728	1.4927910606079995e-158	2.0127139838245093e-160
PDE_06533	85.0933333333333	1.6133333333333302	-5.06412	3.288604771438628e-290	1.6767189521270992e-292
PDE_06534	45.7933333333333	89.3766666666667	1.06531490362004	2.65868053319191e-13	6.43433222172888e-14
PDE_06545	3.39666666666667	0.933333333333333	-1.76462	0.000558537096317187	0.00026901667759396804
PDE_06546	26.983333333333302	10.83	-1.21391	8.132871654257079e-27	1.01545712247805e-27
PDE_06560	0.92	4.20666666666667	2.31875868158358	9.736308641563401e-14	2.30225199806739e-14
PDE_06561	116.94	41.8833333333333	-1.09421	6.552072021404478e-61	3.258961723766789e-62
PDE_06562	23.84	4.74666666666667	-2.22552	1.4910761932055399e-61	7.264477261255189e-63
PDE_06566	6.59666666666667	68.97	3.48712492312819	1.1455737181569394e-255	7.528130030942956e-258
PDE_06567	12.576666666666698	84.63	2.4812023228257702	2.2353712104739496e-74	8.35794810170409e-76
PDE_06568	1.4366666666666699	0	-6.10763	4.34479798171663e-05	1.86866679567146e-05
PDE_06572	0	0.22	4.56502065166568	0.0315399804091323	0.0193792560342992
PDE_06576	5.0333333333333306	0	-9.1093	5.12525879656986e-13	1.26476474721608e-13
PDE_06583	31.7766666666667	12.346666666666698	-1.26154	2.3671359073133503e-44	1.73525598462694e-45
PDE_06585	6.36333333333333	2.35333333333333	-1.33723	2.83693658740336e-19	4.97251405020734e-20
PDE_06588	208.326666666667	385.58	1.00636232294507	0.0311678511448089	0.0191082305171721
PDE_06609	183.76	81.95	-1.06528	0.0161635036701035	0.0094461083084516
PDE_06610	17.5066666666667	55.4566666666667	1.76882008383275	3.22383551716013e-11	8.77368333584708e-12
PDE_06621	0.623333333333333	1.50666666666667	1.3840997573123601	0.00132630416103898	0.000668111069564845
PDE_06625	15.48	28.8833333333333	1.00288868818291	4.08978009868723e-22	6.26951333959192e-23
PDE_06627	0.3866666666666671	1.26333333333333	1.81713630262621	0.0139723953103802	0.00809278096835074
PDE_06628	1.12	4.38	2.0333590438977	8.85627500917115e-11	2.46041086817218e-11
PDE_06649	7.78666666666667	2.40666666666667	-1.58727	4.0284565585848295e-06	1.57605489426619e-06
PDE_06650	49.423333333333304	20.0066666666667	-1.19982	6.17732765836282e-19	1.1016444294429e-19
PDE_06658	47.1933333333333	243.76	1.7025870435611001	7.324495323860078e-131	1.2531144277168297e-132
PDE_06659	22.0466666666667	0.05	-9.09614	2.9836311280793e-26	3.7895428218636896e-27
PDE_06660	22.12	9.04	-1.18853	8.755707702218499e-20	1.49400586897134e-20
PDE_06661	53.8333333333333	101.586666666667	1.01927431904146	6.60241148810477e-12	1.73700424602077e-12
PDE_06666	7.41	14.063333333333302	1.0261676157598199	9.06493260645862e-29	1.04658580625213e-29
PDE_06675	8.83333333333333	2.33666666666667	-1.81677	2.8517897882949597e-08	9.399338878484079e-09
PDE_06683	72.6233333333333	26.1333333333333	-1.36981	8.15870387088387e-27	1.01960688529174e-27
PDE_06686	15.84	2.2466666666666697	-2.71378	7.86428165953793e-17	1.54594705181264e-17
PDE_06687	210.50333333333302	91.05	-1.10472	4.47032205753615e-30	4.93325819628394e-31
PDE_06697	29.68	13.503333333333302	-1.03694	1.63588487314779e-36	1.46425226579056e-37
PDE_06701	51.936666666666696	19.966666666666697	-1.27407	1.0795480925852699e-16	2.1419903544928897e-17
PDE_06703	208.233333333333	1053.08	2.4407247027819103	2.2010792515939796e-108	5.2121636481208087e-110
PDE_06706	739.63	1621.62666666667	1.23973459389229	5.09706530306112e-76	1.8364681241484695e-77
PDE_06710	12.593333333333302	24.0133333333333	1.03449913218149	3.2523151604989e-10	9.41866932952095e-11
PDE_06711	44.36	104.383333333333	1.33750229014196	6.759937042563369e-30	7.53657154983272e-31
PDE_06712	48.5366666666667	111.666666666667	1.3043395450880901	4.121982648365379e-36	3.7362181267757795e-37
PDE_06715	290.966666666667	123.73	-1.12749	4.5526323024928896e-14	1.05072648993633e-14
PDE_06722	2495.61333333333	781.156666666667	-1.50343	5.41729765215067e-19	9.64261796003706e-20
PDE_06725	0.23333333333333303	0.56	1.3822847807623402	0.0325683765198221	0.020055418806393995
PDE_06726	12.556666666666699	46.1966666666667	1.98005784697357	1.4384116681632e-45	1.0316276749912799e-46
PDE_06737	14.733333333333302	29.9366666666667	1.1304369732160702	1.2981749820856599e-05	5.3391969011680904e-06
PDE_06740	1.89	0.883333333333333	-1.02618	0.0008450117864989321	0.000415229562434383
PDE_06745	19.99	5.99666666666667	-1.64825	6.28158987859896e-27	7.814622350670361e-28
PDE_06746	31.7566666666667	1.7033333333333303	-4.1189	9.09534961975989e-81	3.1018584132650393e-82
PDE_06755	428.65	1883.59	2.2380744729112796	4.608766338174338e-140	7.153874782799509e-142
PDE_06758	53.133333333333304	122.67333333333299	1.31062024870602	2.2971697041607997e-35	2.13684152177206e-36
PDE_06766	47.46	139.816666666667	1.66056495485481	8.41677048512049e-45	6.11279161677117e-46
PDE_06770	0.99	0.28333333333333305	-1.72683	0.004848900441972229	0.00263761285088473
PDE_06783	14.05	49.7333333333333	1.92451166221573	5.006079453816929e-67	2.1496760854255798e-68
PDE_06789	7.8	16.9866666666667	1.12776078029194	1.2011112799851999e-15	2.5176250486886806e-16
PDE_06791	32.3533333333333	98.5933333333333	1.7204626318968899	3.37915154069648e-47	2.2895225711947597e-48
PDE_06792	343	1554.69333333333	2.28387955010135	2.8766354608260698e-70	1.1570423618777e-71
PDE_06793	41.276666666666706	0	-10.7689	1.07800882159481e-18	1.94813513533165e-19
PDE_06813	439.503333333333	13.55	-4.92068	6.751239075890768e-150	9.714563365489777e-152
PDE_06814	151.656666666667	50.06	-1.3581	8.38205476633851e-21	1.36187021696459e-21
PDE_06836	18.71	58.0333333333333	1.40310430148153	0.00022116335728329	0.000101936611990531
PDE_06861	0.596666666666667	4.03	2.8604993290871	0.0473759392982813	0.0300058351096071
PDE_06879	0.836666666666667	0	-6.19844	0.00047522001262810195	0.00022705674068124903
PDE_06880	1.27666666666667	4.02333333333333	1.11845692993911	0.0404223150192795	0.0253269206952885
PDE_06888	21.6533333333333	2.49333333333333	-3.03161	1.50541419428887e-32	1.5265643597196201e-33
PDE_06895	6.60666666666667	2.93333333333333	-1.06479	0.000592458732984896	0.000286294640401153
PDE_06896	13.22	4.23333333333333	-1.43472	8.527603815443421e-15	1.88310671156801e-15
PDE_06915	23.876666666666697	117.153333333333	2.40171210315256	5.519105293806201e-34	5.359022475404389e-35
PDE_06916	321.783333333333	879.983333333333	1.56366806889131	4.13000136337622e-31	4.3985965120934096e-32
PDE_06923	43.0933333333333	10.4133333333333	-1.95427	7.75058225359462e-20	1.3207427724231001e-20
PDE_06926	19.836666666666698	41.01	1.12862399502548	6.5613639258518794e-21	1.05936365220246e-21
PDE_06927	3.12666666666667	9.24	1.67069572396581	7.27358828195664e-05	3.19836801747946e-05
PDE_06929	1292.62333333333	596.803333333333	-1.02746	2.47697083784048e-38	2.11325520155663e-39
PDE_06931	17.16	4.84	-1.71901	0.0334847148381085	0.0206879843657609
PDE_06937	17.0233333333333	42.316666666666706	1.41978751846625	3.88203943883339e-05	1.6617204849209803e-05
PDE_06942	8.74	22.6	1.4710665119202302	6.37127266965756e-22	9.846381057571849e-23
PDE_06944	8.59666666666667	3.47333333333333	-1.1946	4.15491926991441e-12	1.0799212333088198e-12
PDE_06950	2.90666666666667	0.97	-1.47851	0.0008680060716644179	0.000427413821374752
PDE_06955	1022.3033333333301	3.7866666666666697	-7.97097	0	0
PDE_06962	23.966666666666697	6.24666666666667	-1.83616	1.7338907703279595e-66	7.602716158134148e-68
PDE_06965	53.04	24.3833333333333	-1.12311	2.2563463492909805e-09	6.88203531870758e-10
PDE_06967	1.15	0.4833333333333329	-1.14212	0.0145898073750613	0.00848013956878137
PDE_06972	215.59666666666698	42.43	-2.14917	1.1166232666554696e-171	1.3537127751204998e-173
PDE_06974	283.26	125.336666666667	-1.07359	1.19634432777185e-36	1.0654052137193199e-37
PDE_06976	2.39	11.843333333333302	2.40955238761031	2.16573113982828e-36	1.94832373104879e-37
PDE_06984	63.2133333333333	9.74666666666667	-2.59927	5.315385184934569e-99	1.35504380989154e-100
PDE_06986	4.39	10.7366666666667	1.39086266462123	1.6093513165518399e-24	2.19175196294506e-25
PDE_06987	4.23666666666667	10.45	1.42533552201851	1.4939439681513e-07	5.18631805848128e-08
PDE_06994	6.73666666666667	27.62	2.1363110483028103	8.28485985099173e-49	5.388068835791129e-50
PDE_07011	192.74333333333303	429.756666666667	1.2593265619723302	6.92612445583151e-26	8.93035308263795e-27
PDE_07013	9.18333333333333	2.2666666666666697	-1.98224	7.40055634877627e-26	9.550457377358e-27
PDE_07052	73.0166666666667	33.063333333333304	-1.02764	3.9257473862927596e-48	2.5798022706206694e-49
PDE_07054	29.6533333333333	56.74	1.04369732068914	5.012279687746961e-09	1.56172322017949e-09
PDE_07056	2.7	9.17666666666667	1.8801068160841299	5.06799730709726e-14	1.17368983635926e-14
PDE_07075	24.893333333333302	51.91	1.16188900255071	1.3555361755819198e-23	1.91980536990414e-24
PDE_07076	58.49	151.07333333333298	1.4729622550151398	1.9382811930056e-42	1.48237004903555e-43
PDE_07080	2.93333333333333	0.803333333333333	-1.75521	3.70261122414555e-06	1.44270111033725e-06
PDE_07086	23.7033333333333	8.71333333333333	-1.33942	1.7837511819153301e-12	4.5291031029597207e-13
PDE_07089	57.41	18.43	-1.53481	2.10659793891554e-30	2.28417655511236e-31
PDE_07103	23.15	0	-9.36986	3.6626700573533097e-14	8.41013795282494e-15
PDE_07104	164.69	57.64	-1.43913	3.7153857157738095e-88	1.1239610085107697e-89
PDE_07110	13.536666666666699	3.89	-1.69656	1.38935710909523e-09	4.1809794717391e-10
PDE_07116	46.7133333333333	18.0233333333333	-1.27096	3.4880076639530294e-37	3.0825356649482897e-38
PDE_07121	0.706666666666667	0.0766666666666667	-3.18712	0.0010845227403498698	0.000538943659548437
PDE_07127	1.36	2.63333333333333	1.06118343605235	6.346931185091639e-11	1.7546467359646097e-11
PDE_07134	66.0366666666667	24.496666666666698	-1.32455	1.9123073391832002e-09	5.80452227699049e-10
PDE_07135	108.873333333333	54.02	-1.02414	2.4561729008774697e-37	2.1595175289835896e-38
PDE_07136	30.266666666666698	5.35666666666667	-2.40446	1.37887042023076e-19	2.3793560503188798e-20
PDE_07137	4.99	2.06666666666667	-1.17415	1.31389171769458e-09	3.94792752699528e-10
PDE_07138	43.26	19.1833333333333	-1.07527	5.0272265646073706e-09	1.56808913804261e-09
PDE_07145	219.636666666667	0.156666666666667	-10.6622	4.8779346739862596e-36	4.4269495511704e-37
PDE_07146	46.19	6.676666666666669	-2.75032	6.980863620958696e-195	7.039393408852526e-197
PDE_07153	7.22666666666667	2.08666666666667	-1.68862	0.000667786579617307	0.00032496525713305403
PDE_07155	18.6333333333333	38.526666666666706	1.03111449155937	5.14580363269872e-25	6.879728400843519e-26
PDE_07158	326.423333333333	630.153333333333	1.0523199156913499	1.9403415344497695e-70	7.760486762528528e-72
PDE_07162	0	14.81	10.927273581094902	1.2758030260332e-18	2.31136306211998e-19
PDE_07163	31.5133333333333	78.51	1.42081348512817	9.326974107352668e-42	7.291652089364758e-43
PDE_07165	22.4233333333333	46.9133333333333	1.1215214890643102	4.6621332372785795e-43	3.48101722565894e-44
PDE_07167	2.26333333333333	6.58	1.6440902985131	1.62317598704725e-19	2.81563838224489e-20
PDE_07172	5.72333333333333	1.6666666666666698	-1.72695	2.87343307599887e-17	5.5573875603105295e-18
PDE_07177	4.19	1.07	-1.86608	0.000182190205473107	8.341611379071191e-05
PDE_07180	7.37	29.84	2.11934482700092	4.655888274972329e-57	2.5479198241690896e-58
PDE_07187	17.61	39.4866666666667	1.26742048444876	3.5261886518433205e-25	4.6784125439706796e-26
PDE_07189	419.48	1801.27	2.20579320837592	4.7093754285310395e-57	2.5825262943677992e-58
PDE_07193	23.8166666666667	62.1066666666667	1.41321957198898	1.8854997776296102e-31	1.9888967742727899e-32
PDE_07199	10.763333333333302	30.0833333333333	1.58863486041355	9.36283748681304e-17	1.85007801688216e-17
PDE_07205	79.1066666666667	19.3333333333333	-1.93537	7.71546741464171e-07	2.83232658321314e-07
PDE_07206	160.186666666667	40.7366666666667	-1.93165	2.11437300429452e-06	8.037300509186629e-07
PDE_07207	57.77	25.56	-1.09025	3.1520549618280796e-13	7.67121465896976e-14
PDE_07208	47.3633333333333	20.8666666666667	-1.0822	3.13895863588674e-07	1.1199389014737501e-07
PDE_07211	403.94	1417.2466666666699	1.91680508109649	1.53493987699858e-38	1.3043336820178302e-39
PDE_07219	9.34333333333333	23.13	1.40777992702432	6.16374994513455e-23	9.078716211958891e-24
PDE_07223	3	7.91333333333333	1.49949984960381	4.5244348270880594e-12	1.17903921394771e-12
PDE_07242	0	2.10333333333333	5.202462887863111	0.0037150367704359703	0.0019892662335237303
PDE_07244	1.62	6.69	2.15186280635174	1.9871381682076e-09	6.040665879561521e-10
PDE_07245	2.61	8.56666666666667	1.81661242644227	1.8225544963097303e-17	3.49808216264296e-18
PDE_07249	887.773333333333	366.306666666667	-1.18226	2.2284069653384595e-57	1.1992899484882897e-58
PDE_07251	4.26	1.18	-1.75683	7.2347233492736e-05	3.17963877994927e-05
PDE_07257	2.63	0.866666666666667	-1.61032	1.3948850335271601e-10	3.93684411796527e-11
PDE_07258	5.9	1.99333333333333	-1.46704	3.34541537183562e-05	1.42102449909492e-05
PDE_07261	73.4066666666667	23.8	-1.5186	1.1357048538308198e-69	4.6066433001521994e-71
PDE_07262	121.353333333333	5.48666666666667	-4.36063	8.604401493026616e-225	7.311693994754096e-227
PDE_07268	97.9	7.55333333333333	-3.58803	1.6830731081438996e-72	6.502695783787309e-74
PDE_07269	52.576666666666696	3.19666666666667	-3.93443	3.529955828700479e-66	1.57180222148118e-67
PDE_07273	102.123333333333	32.3866666666667	-1.55454	3.82939768540736e-29	4.35178549565328e-30
PDE_07276	34.2366666666667	11.263333333333302	-1.50253	1.2024016922360297e-142	1.8391596244262895e-144
PDE_07287	108.67333333333299	204.21	1.01156743336927	1.4306703147666201e-36	1.2789472902230498e-37
PDE_07291	21.553333333333303	49.0533333333333	1.2968410128648502	0.000198968041766005	9.13683971535937e-05
PDE_07292	24.6566666666667	47.4333333333333	1.05275544644152	2.34799495903066e-06	8.965265139285419e-07
PDE_07293	77.8033333333333	166.723333333333	1.21297742175328	8.076343118360059e-40	6.67080685846871e-41
PDE_07298	52.88	132.46	1.42761207533969	1.80214505733511e-19	3.13221223425341e-20
PDE_07303	6.84	13.826666666666698	1.1164072379353998	2.0406610399047197e-06	7.745540996692521e-07
PDE_07315	10.93	27.676666666666698	1.4421396550136203	7.87268045024833e-08	2.67953003314593e-08
PDE_07325	6.29	0	-8.54606	5.6902971038911e-10	1.67175848520163e-10
PDE_07326	84.2833333333333	173.516666666667	1.14851106706018	2.8513658744011e-15	6.112377333295809e-16
PDE_07328	0	10.41	8.767977363237609	0.0397145068928934	0.0248564396188923
PDE_07334	26.693333333333303	2.15666666666667	-3.52655	3.0101846011794194e-86	9.481433482074319e-88
PDE_07336	0.0166666666666667	6.31333333333333	9.165966284628679	1.94752284560719e-13	4.67131867680764e-14
PDE_07341	43.2166666666667	111.7	1.4724180514071599	1.06273281846978e-39	8.813963552230668e-41
PDE_07343	26.016666666666698	8.65666666666667	-1.33652	3.6278076855739995e-60	1.8332225558191696e-61
PDE_07344	2008.53	799.81	-1.19954	6.96469183756765e-22	1.0802926722898398e-22
PDE_07348	1.94	5.80666666666667	1.68238615847512	3.10866563249206e-06	1.20211599860587e-06
PDE_07349	24.1166666666667	9.526666666666669	-1.23791	7.091703483843909e-15	1.5561568640252902e-15
PDE_07350	22.123333333333303	66.0366666666667	1.52206963010173	2.7671567548726697e-28	3.25750721540075e-29
PDE_07352	23.5833333333333	7.01	-1.49696	4.667982193219829e-24	6.49476788270332e-25
PDE_07372	26.81	11.75	-1.088	6.357827558972288e-59	3.29200905784085e-60
PDE_07385	80.6333333333333	224.46666666666698	1.5808640009599901	9.533737372762297e-85	3.0893370593813893e-86
PDE_07387	1.5433333333333301	4.93666666666667	1.7791912611899598	0.0009214609798859641	0.000455197130331158
PDE_07393	24.646666666666697	10.993333333333302	-1.06271	1.26821879842231e-19	2.1740483140867398e-20
PDE_07395	39.41	83.61	1.1897726356577398	2.66992202429899e-14	6.077354800381461e-15
PDE_07396	43.0866666666667	121.1	1.59244026651404	6.8559093648298705e-40	5.647231031306729e-41
PDE_07400	12.31	2.90666666666667	-1.97906	0.00013744216723298401	6.227410228469351e-05
PDE_07407	4.073333333333331	8.58	1.1602329495191799	1.7411735311925098e-14	3.910045251329649e-15
PDE_07409	7.66666666666667	0	-9.85049	9.67135497794305e-16	2.01836289187792e-16
PDE_07416	0.316666666666667	0.03	-3.28769	0.0359991758442071	0.0223679447461627
PDE_07417	1.11	0.3733333333333329	-1.47484	0.00153695635347837	0.000780145531790515
PDE_07418	2.63666666666667	0.5266666666666671	-2.2353	1.11779353703493e-05	4.56895577792789e-06
PDE_07420	15.09	36.8833333333333	1.39198214774329	1.66810535052963e-31	1.75769088601015e-32
PDE_07425	27.76	9.9	-1.39232	2.81878903065864e-30	3.0691777231621996e-31
PDE_07435	40.4533333333333	18.286666666666697	-1.04165	1.3210333244707101e-14	2.9456079566716e-15
PDE_07437	28.01	11.39	-1.19571	1.8084033708362195e-37	1.5817894882002797e-38
PDE_07438	0	9.63	9.15218254545303	6.022208890822221e-13	1.48883523677477e-13
PDE_07439	233.66333333333301	89.5733333333333	-1.27878	1.0294810126125399e-32	1.03577967278488e-33
PDE_07440	768.9433333333329	281.07333333333304	-1.34439	4.26425228112238e-27	5.251804021731269e-28
PDE_07441	153.483333333333	42.293333333333294	-1.39438	1.01871087490918e-61	4.951585829776089e-63
PDE_07447	34.3333333333333	129.243333333333	2.02151191938956	4.2949893071612497e-19	7.576816622762379e-20
PDE_07452	45.88	116.63	1.44895450152332	8.009045279872757e-57	4.4101472989102195e-58
PDE_07455	68.0033333333333	29.14	-1.11883	5.143829786458459e-31	5.490015475689849e-32
PDE_07466	29.496666666666698	89.09666666666661	1.69641380413878	2.54936813794697e-47	1.71864269440114e-48
PDE_07467	13.66	31.8633333333333	1.32376514974045	9.448433376131729e-21	1.5383411241220598e-21
PDE_07470	256.233333333333	81.4933333333333	-1.54108	8.404931390564808e-111	1.9141074206928696e-112
PDE_07473	153.036666666667	337.433333333333	1.24244300787774	2.745709760011e-46	1.9101130666743198e-47
PDE_07477	71.6833333333333	23.55	-1.50216	7.116566618941209e-37	6.321536629560289e-38
PDE_07479	90.0266666666667	32.2066666666667	-1.46485	1.03177327803646e-42	7.832405351058549e-44
PDE_07485	17.8166666666667	39.8333333333333	1.2462249357775301	3.83581565912275e-24	5.31086192550193e-25
PDE_07496	8.20666666666667	18.8433333333333	1.30708360927082	0.00120666110397644	0.0006046977184327879
PDE_07510	13.88	32.4466666666667	1.3275144159942198	4.8525646132359596e-20	8.16458016163087e-21
PDE_07512	32.98	95.21	1.6338290318330202	1.5258214388306499e-18	2.78160740434911e-19
PDE_07518	134.876666666667	53.796666666666695	-1.22284	7.257680158001199e-64	3.3961272436601996e-65
PDE_07519	45.5833333333333	98.2566666666667	1.2112100178185201	1.3955396573179198e-19	2.4097013797331898e-20
PDE_07523	179.67	48.7066666666667	-1.86443	1.0803086768367294e-238	7.833645515244825e-241
PDE_07525	58.726666666666695	20.7366666666667	-1.61824	4.502585320910279e-85	1.4539279588255497e-86
PDE_07531	1527.69666666667	152.126666666667	-3.29198	0	0
PDE_07532	0.806666666666667	0.143333333333333	-2.54259	0.0024503914007794397	0.00127683549197651
PDE_07536	35.94	89.22	1.4131078248101399	5.2539101828757706e-31	5.613457174769829e-32
PDE_07537	9.68	27.25	1.59412130447941	4.50603599203716e-23	6.59619136835713e-24
PDE_07548	86.2	234.68666666666698	1.55746059542947	3.5695675244851996e-11	9.73077210957557e-12
PDE_07562	4.4	0	-9.46687	8.225059492067422e-13	2.0474117045175699e-13
PDE_07566	0.9066666666666671	4.99666666666667	2.27434871331914	3.64897231939701e-06	1.42097415157121e-06
PDE_07570	40.5466666666667	85.7633333333333	1.18552606736557	6.12079419742834e-08	2.06939155734491e-08
PDE_07579	20.5133333333333	0.116666666666667	-7.86201	3.02748142005528e-09	9.309522517595779e-10
PDE_07583	357.856666666667	143.87	-1.21055	3.1669352795757794e-42	2.43638007572168e-43
PDE_07585	4.14666666666667	1.74666666666667	-1.14338	0.00822162668852295	0.00460731538652102
PDE_07605	1.74666666666667	0.773333333333333	-1.07419	0.000620284076189508	0.00030058406909840496
PDE_07609	9.21666666666667	3.91333333333333	-1.13246	8.711631355101769e-08	2.97691821515827e-08
PDE_07636	158.653333333333	8.38	-4.14033	1.5441612955315595e-174	1.8020463793309596e-176
PDE_07639	7.65	3.45333333333333	-1.04086	0.000112773927190902	5.05221060630895e-05
PDE_07642	0.3	0.876666666666667	1.6475777898929	0.000470573506448109	0.00022473003961916802
PDE_07650	35.706666666666706	5.84666666666667	-2.50823	0.0130996845827866	0.0075591087219728
PDE_07652	25.48	62.923333333333304	1.48024648296769	0.005961373443109029	0.00328057906335605
PDE_07666	3.37666666666667	0.4366666666666671	-2.84201	0.012482836214543998	0.00717911586506068
PDE_07672	138.99	25.2633333333333	-2.3561	9.615604442527397e-117	1.9937181203064992e-118
PDE_07674	20.983333333333302	7.67333333333333	-1.41679	1.2118747983078198e-46	8.362018492742589e-48
PDE_07688	48.5966666666667	22.83	-1.04407	2.24969709272771e-38	1.91680513679043e-39
PDE_07696	101.74	32.5033333333333	-1.54466	1.2785223302044597e-53	7.5905925790521e-55
PDE_07702	40.6733333333333	17.123333333333303	-1.14445	7.175365170130909e-22	1.11459615321204e-22
PDE_07706	12.236666666666698	5.24666666666667	-1.11693	1.6130991269292898e-48	1.05273634388315e-49
PDE_07709	48.04	22.3166666666667	-1.00491	8.207996783302111e-16	1.7055819284586498e-16
PDE_07718	211.52666666666698	9.82666666666667	-4.3217	5.915324161339858e-202	5.696833828618717e-204
PDE_07723	76.23	180.703333333333	1.3516677554202	2.00171376680306e-14	4.50873211919838e-15
PDE_07735	63.34	132.94	1.17116568151248	1.13520929739686e-34	1.0778443136398899e-35
PDE_07736	7.79333333333333	17.6133333333333	1.2873385433103601	9.33061493401348e-09	2.97488674646657e-09
PDE_07738	6.08666666666667	23.0466666666667	2.0206723367698403	2.6402794740635998e-48	1.7290749331619794e-49
PDE_07752	12.046666666666699	23.646666666666697	1.0739996333747501	9.808521083695841e-15	2.17485562664772e-15
PDE_07757	114.373333333333	23.4033333333333	-2.18154	1.01731621227119e-23	1.4350313667319598e-24
PDE_07766	20.6133333333333	37.7566666666667	1.0043096595055698	1.9340353251540696e-21	3.0480887574091497e-22
PDE_07767	12.343333333333302	29.7366666666667	1.36991414996294	4.06206449203003e-29	4.6253963454454805e-30
PDE_07773	42.43	11.316666666666698	-1.80479	5.605779047993179e-50	3.5822109484116893e-51
PDE_07774	508.87	2413.02666666667	2.32155899813743	4.604584472231889e-110	1.0747160676181396e-111
PDE_07776	104.32	38.4066666666667	-1.33606	3.84575677032142e-21	6.13944175094367e-22
PDE_07780	27.126666666666697	7.51	-1.76063	1.8586965660029098e-22	2.8029969741104394e-23
PDE_07783	8.08666666666667	16.466666666666697	1.1382969418456201	0.0075546435193694405	0.004212146018447429
PDE_07787	152.776666666667	51.813333333333304	-1.06238	3.3917149408947395e-53	2.0444055614729196e-54
PDE_07788	2220.98333333333	424.19	-2.28349	1.9181079510785793e-237	1.4126106596431895e-239
PDE_07790	4.46333333333333	11.373333333333301	1.4521812475409601	0.00153695635347837	0.000780057269930655
PDE_07795	21.26	5.90666666666667	-1.73139	1.2084066384886797e-28	1.40063447900965e-29
PDE_07803	31.2366666666667	4.32666666666667	-2.76034	8.509143223218328e-55	4.926549044940589e-56
PDE_07807	2.2333333333333303	17.696666666666697	3.1162134767017697	6.72272654608151e-26	8.645246578067659e-27
PDE_07808	63.3033333333333	12.46	-2.24667	1.2114593040776798e-37	1.05415901374536e-38
PDE_07817	11.4	3.37333333333333	-1.65115	1.04958724517992e-08	3.3523526446433197e-09
PDE_07827	23.01	77.26	1.8500299740661899	3.4075401497782596e-20	5.68695517858982e-21
PDE_07828	6.11666666666667	14.833333333333302	1.37885197349808	2.3504672500464798e-18	4.338217936013729e-19
PDE_07830	27.246666666666698	53.73	1.08199602304527	6.477002732545629e-25	8.696179739481719e-26
PDE_07836	711.596666666667	2047.66	1.62928488963777	3.58858666536385e-89	1.0693386505672896e-90
PDE_07841	38.95	113.353333333333	1.6425963469592402	3.27280983918787e-35	3.0592206178676496e-36
PDE_07845	56.0133333333333	16.94	-1.67601	6.55151176365677e-67	2.84299683376449e-68
PDE_07847	415.92	8.04666666666667	-5.58732	0	0
PDE_07853	726.803333333333	2937.78666666667	2.13014577448963	3.9775050693794395e-44	2.92927520405239e-45
PDE_07856	36.143333333333295	4.80333333333333	-2.79241	5.40693307643726e-79	1.8684733608807696e-80
PDE_07860	0	2.95333333333333	8.831147563847038	1.7366049862969197e-12	4.4015243081194303e-13
PDE_07871	1576.72	118.94	-3.63517	0	0
PDE_07877	23.8166666666667	48.4566666666667	1.12537653417132	3.3310441591156894e-17	6.44620827528847e-18
PDE_07887	24.586666666666698	5.62	-2.02821	8.330571916609358e-54	4.92698678956502e-55
PDE_07888	5.823333333333331	11.543333333333301	1.0882345414580101	7.141911660473559e-19	1.27852032897669e-19
PDE_07889	7.52	24.336666666666698	1.7940890405767	1.07951972031306e-39	8.96541983899247e-41
PDE_07892	41.03	15.72	-1.28153	2.12164119546236e-37	1.85817883989622e-38
PDE_07893	11.043333333333301	4.59	-1.26433	1.11282067255139e-11	2.96676528723479e-12
PDE_07895	13.48	194.25333333333302	3.9555476700531695	3.4416945819684896e-144	5.108338887807288e-146
PDE_07919	28.126666666666697	57.1	1.12396153141606	1.0209159782671999e-23	1.44126592898361e-24
PDE_07922	28.746666666666698	214.87333333333302	2.8509683918983595	3.7010643533305585e-190	3.815962566882858e-192
PDE_07924	22.823333333333302	228.80333333333303	3.4265896622891896	1.1822054351289695e-210	1.0849608004242693e-212
PDE_07927	292.93	8.23	-4.50161	2.6230978189150384e-272	1.4562858953867792e-274
PDE_07928	5.49	1.96	-1.31469	0.0009293264758228599	0.00045950382285191
PDE_07931	30.196666666666697	9.08	-1.6304	1.5888896365443597e-43	1.1791555766333e-44
PDE_07933	4270.38333333333	52.3233333333333	-6.2467	0	0
PDE_07934	27.556666666666697	0.44	-5.86228	1.3874946118234195e-68	5.722275534825809e-70
PDE_07935	5.15	1.35	-1.81875	0.0181521699324204	0.0106905709617858
PDE_07938	20.3333333333333	1.29	-4.05815	2.60106479859243e-57	1.4086890706176998e-58
PDE_07944	16.07	44.51	1.57196768491367	1.1806694771308998e-19	2.0212911624119497e-20
PDE_07946	13.186666666666698	5.4533333333333305	-1.16382	0.0037099933447101298	0.00198572496718906
PDE_07955	16.1666666666667	6.323333333333331	-1.75049	2.788110753894139e-54	1.6300307602644197e-55
PDE_07956	7.55	0	-9.33211	7.19237199039565e-14	1.68115379743782e-14
PDE_07957	553.93	43.9633333333333	-3.55146	0	0
PDE_07959	42.6333333333333	15.61	-1.347	7.1997679586287e-43	5.40839129455113e-44
PDE_07965	6.89	16.59	1.36920945455021	2.12298770096452e-24	2.91050885810907e-25
PDE_07966	32.9433333333333	12.206666666666699	-1.3657	1.72913102802194e-44	1.25972269546579e-45
PDE_07967	13.136666666666699	56.756666666666696	2.21196042294835	9.08410310890059e-99	2.336382739316149e-100
PDE_07969	25.8333333333333	8.54	-1.49159	3.09259804598912e-11	8.409512021724321e-12
PDE_07975	75.02	32.3166666666667	-1.11127	1.7955365478668e-27	2.18491530977673e-28
PDE_07980	5.70666666666667	1.52333333333333	-1.05422	7.916415129137609e-07	2.90788781426061e-07
PDE_07986	3.27666666666667	7.78	1.34878329430128	1.60007555433401e-14	3.58412573183587e-15
PDE_07992	0	7.92	10.6715553298312	2.0528338795962798e-18	3.77957744657145e-19
PDE_07994	63.8366666666667	27.3833333333333	-1.11835	1.70793249573878e-22	2.5698327150930299e-23
PDE_07996	157.2	14.783333333333301	-3.30679	1.7022647967698989e-211	1.5429547217492896e-213
PDE_08008	35.6666666666667	16.2266666666667	-1.03371	2.720129960386e-23	3.9356514382652596e-24
PDE_08020	230.40333333333302	432.08666666666704	1.01295253138672	3.49680995411016e-07	1.25355842905105e-07
PDE_08024	3.93333333333333	0.993333333333333	-1.88868	8.816769293922391e-06	3.5672652559026606e-06
PDE_08029	20.8466666666667	7.18666666666667	-1.43593	5.06575479679142e-05	2.19538999521042e-05
PDE_08035	7.16333333333333	2.74333333333333	-1.299	3.62146925004529e-11	9.87636130167574e-12
PDE_08036	10.5566666666667	1.78666666666667	-2.46284	4.67469494277469e-24	6.51095467102132e-25
PDE_08037	0.986666666666667	0.3633333333333329	-1.34547	0.0035734850158981204	0.0019073972252318199
PDE_08038	1.3633333333333302	0.4533333333333329	-1.6991	0.00032543045393999	0.000152722970793048
PDE_08044	101.456666666667	30.5066666666667	-1.63031	5.13913187673914e-61	2.5387055271451e-62
PDE_08045	0.93	2.13333333333333	1.3027679716514098	0.0006077751708554019	0.000294178056865429
PDE_08047	1.96666666666667	0	-6.68727	2.58095021155118e-06	9.88691668395029e-07
PDE_08048	23.0633333333333	7.16333333333333	-1.00183	7.489969933488269e-20	1.2746357172104399e-20
PDE_08049	8.09333333333333	16.896666666666697	1.1666287884458502	8.67618980094759e-17	1.70948267208791e-17
PDE_08050	5.00333333333333	13.036666666666699	1.48999180169347	2.23849394749254e-06	8.52179884837403e-07
PDE_08055	11.266666666666698	32.9166666666667	1.64831062856165	1.65198133247034e-17	3.16882437782947e-18
PDE_08060	306.11666666666696	40.0766666666667	-2.82859	5.163916028487839e-105	1.25792198745172e-106
PDE_08069	16.7766666666667	7.8	-1.00238	9.24915293581697e-07	3.42258480493748e-07
PDE_08075	335.21	967.786666666667	1.6317225497471002	8.664715848978788e-58	4.63374788207341e-59
PDE_08077	93.65333333333331	185.853333333333	1.1031483534906101	1.3700383285793998e-55	7.870036625762018e-57
PDE_08082	49.9833333333333	8.03333333333333	-2.53291	1.5320721431082796e-78	5.346456153153739e-80
PDE_08093	44.7766666666667	0	-11.2257	2.01814732292885e-20	3.33156656413701e-21
PDE_08094	8.21333333333333	3.50666666666667	-1.12607	4.07631004349546e-26	5.20969604471207e-27
PDE_08095	2.91	11.91	2.14851137475294	2.0225092702153896e-07	7.09459404100027e-08
PDE_08096	8.69	2.67666666666667	-1.59254	1.16136603140771e-08	3.71989776885294e-09
PDE_08098	25.48	7.69	-1.62292	1.53703733888777e-14	3.4376973792935304e-15
PDE_08100	641.53	2803.71666666667	2.19492640366722	2.4085769150421594e-108	5.73080843143954e-110
PDE_08108	4.57666666666667	12.766666666666698	1.58989268685413	0.00119297896311922	0.0005974356466108009
PDE_08109	1.9433333333333302	4.49	1.31125792374817	2.93270301842971e-06	1.13241013899937e-06
PDE_08112	6.80333333333333	13.213333333333301	1.07141446264446	5.15164616366539e-06	2.0335752588046903e-06
PDE_08115	718.11	100.213333333333	-2.73737	3.218662624065609e-221	2.7715653685586486e-223
PDE_08119	173.93	22.033333333333303	-2.87638	3.21725648231439e-54	1.88821533858923e-55
PDE_08123	8.61	21.623333333333303	1.42928950951502	3.5729408641667e-36	3.2264149883762297e-37
PDE_08126	313.063333333333	95.9066666666667	-1.60234	1.3787501145077403e-17	2.63065396876392e-18
PDE_08127	61.1666666666667	21.91	-1.37931	3.95458468530526e-16	8.096458788065501e-17
PDE_08136	710.633333333333	261.27	-1.33789	2.16412611515994e-37	1.89784003300906e-38
PDE_08138	17.1833333333333	6.96	-1.20988	3.00419546081725e-07	1.0691341425818e-07
PDE_08142	486.22333333333296	1906.34	1.66497211490794	1.93263778126062e-54	1.1255107858236497e-55
PDE_08149	0.916666666666667	0.0866666666666667	-3.29541	0.0271724205831877	0.01648632588069
PDE_08150	237.68666666666698	59.4266666666667	-1.90239	4.775100393668189e-126	8.710527570593448e-128
PDE_08153	11.156666666666698	0	-10.6066	3.16512228306746e-18	5.859743723693889e-19
PDE_08154	182.09666666666698	401.893333333333	1.06488112110252	4.19953424341624e-34	4.0634514433236703e-35
PDE_08174	228.083333333333	1144.14666666667	2.40537865285388	2.465638899956899e-125	4.525645839485799e-127
PDE_08177	54.71	110.13	1.1121738709609799	1.9005513973493697e-25	2.5000455158878498e-26
PDE_08178	13.273333333333301	3.8066666666666698	-1.69763	2.3281424776840002e-14	5.270370122833261e-15
PDE_08185	25.1333333333333	9.73666666666667	-1.26358	5.3053881982836205e-12	1.3873596149601899e-12
PDE_08196	364.493333333333	157.263333333333	-1.05049	3.9501741815381495e-32	4.0549034766299106e-33
PDE_08205	0	0	2.6879727248762406	0.000502612434808671	0.000240771059865291
PDE_08209	374.806666666667	144.686666666667	-1.26838	2.9844716326854097e-34	2.86409185688256e-35
PDE_08215	121.903333333333	27.58	-1.06361	6.23187073840381e-29	7.15966114745237e-30
PDE_08216	363.40333333333297	2010.5233333333301	2.57097347796728	1.72303895892395e-99	4.372997131191528e-101
PDE_08218	3.68	8.946666666666669	1.3841238571503702	7.387239032935139e-14	1.72921321573125e-14
PDE_08219	30.303333333333303	57.7333333333333	1.0312377789672802	1.7408712766932399e-28	2.02766334969482e-29
PDE_08220	37.09	97.15333333333331	1.4436442534157499	1.5694388284356101e-43	1.16294243575446e-44
PDE_08225	74.37	143.17	1.0473177350515799	1.95081189315201e-47	1.30407774411929e-48
PDE_08228	4.98333333333333	15.936666666666698	1.78698374284295	5.698764622615179e-16	1.17449046550385e-16
PDE_08231	4.82666666666667	0.8433333333333329	-2.41069	2.2366695689600602e-05	9.3714072807776e-06
PDE_08240	21.8466666666667	116.87	2.5145042347657203	1.9537687669474899e-07	6.84682392495873e-08
PDE_08252	9.95333333333333	22.7933333333333	1.29693128639222	4.57622032999867e-23	6.70930105032663e-24
PDE_08253	106.196666666667	29.9566666666667	-1.18587	3.60443222539949e-36	3.2589360025705796e-37
PDE_08266	136.946666666667	14.486666666666698	-3.13403	3.5636869261542395e-46	2.4831944930714504e-47
PDE_08267	55.3066666666667	111.4	1.11714515988894	5.90196887035045e-10	1.73461446291514e-10
PDE_08272	0.3833333333333329	143.63	8.66178081159342	1.13499097531035e-11	3.02715698604188e-12
PDE_08287	5.78	11.336666666666698	1.08056769704497	0.000743977178004848	0.000363896383123377
PDE_08292	21.0233333333333	8.45	-1.26627	9.409291946352961e-32	9.79734794776611e-33
PDE_08297	2060.6466666666697	155.73	-3.30581	1.0487646779803595e-302	4.753069014187007e-305
PDE_08298	0.933333333333333	81.12	6.562590609271161	4.544628280057388e-152	6.436421198812287e-154
PDE_08300	165.95	5.66666666666667	-4.70836	0	0
PDE_08305	61.75	0	-12.3154	1.78061336274742e-24	2.43709601427473e-25
PDE_08308	3.57333333333333	7.02	1.07722252025836	5.0920432837967205e-15	1.1071415206895402e-15
PDE_08310	54.91	114.756666666667	1.00205452554896	3.76167562097563e-29	4.2705630775182194e-30
PDE_08312	11.693333333333301	23.2766666666667	1.0964361805102099	8.24950765937731e-08	2.8143289782897203e-08
PDE_08321	25.99	62.9	1.37605018488644	1.14253466371575e-27	1.37735880602034e-28
PDE_08331	98.0933333333333	204.59	1.1655774091801299	1.11376934897189e-27	1.34141946290179e-28
PDE_08332	37.183333333333294	107.04	1.25241879874918	1.0229762919552999e-45	7.302006162835228e-47
PDE_08338	208.733333333333	1058.22	2.4436396952677404	2.3736288453449095e-119	4.679485826988599e-121
PDE_08339	10.96	21.38	1.06815184875616	4.2273382231566605e-12	1.09922288943401e-12
PDE_08341	41.12	78.8933333333333	1.04321794567931	1.59217167967823e-18	2.9097812364842298e-19
PDE_08343	5.74666666666667	19.1733333333333	1.83423339175775	0.00302346097227137	0.00159702867128134
PDE_08367	11.596666666666698	54.2533333333333	2.3272617122211603	9.546252810369358e-52	5.905567680106128e-53
PDE_08372	43.5566666666667	13.07	-1.63522	9.53916772996584e-25	1.28939804009169e-25
PDE_08383	57.02	108.43	1.02958889627922	6.076323986653231e-12	1.5904762981369199e-12
PDE_08396	172.146666666667	76.6566666666667	-1.0632	2.6504112915208302e-11	7.189082972921889e-12
PDE_08404	223.27666666666698	16.11	-3.54168	0	0
PDE_08405	121.543333333333	38.72	-1.54457	5.19842640998571e-19	9.241254291035109e-20
PDE_08413	0.05	23.126666666666697	9.40039809323781	3.158359004164049e-96	8.266269317492589e-98
PDE_08414	895.973333333333	96.48	-2.25186	0	0
PDE_08415	28.146666666666697	5.83	-2.19368	2.5372023810266493e-58	1.33960606113576e-59
PDE_08419	0	16.4733333333333	10.946346165943101	3.0986741853167394e-19	5.43830309659601e-20
PDE_08429	5.26	10.03	1.03435551452225	3.25574978012707e-05	1.38146192234034e-05
PDE_08434	121.63	22.9533333333333	-2.30187	2.7408742297462394e-156	3.788654611704519e-158
PDE_08437	17.9333333333333	62.54	1.90404483355949	8.052757679508458e-157	1.1039923852487196e-158
PDE_08446	50.16	115.87	1.3141384611778602	1.29665195464885e-13	3.0822295500263696e-14
PDE_08454	81.23	30.22	-1.32428	3.529955828700479e-66	1.5712457417946698e-67
PDE_08465	147.886666666667	54.476666666666695	-1.33778	1.5303830949342498e-56	8.531027449667449e-58
PDE_08470	25.17	3.34666666666667	-2.62085	1.1104417544959598e-52	6.768838249703429e-54
PDE_08471	147.42666666666702	306.95	1.16380506333029	2.9915283691221804e-16	6.087451791234339e-17
PDE_08476	72.5866666666667	218.113333333333	1.6889583378547701	2.11907386059336e-73	8.091183900067568e-75
PDE_08485	329.033333333333	814.276666666667	1.4256231079178203	4.4179382055453796e-14	1.01863859599874e-14
PDE_08495	12.043333333333301	4.33333333333333	-1.37296	2.49182282600968e-25	3.29193906087389e-26
PDE_08506	4.84666666666667	1.03666666666667	-2.10674	2.52115759319543e-20	4.18193373718345e-21
PDE_08513	34.73	15.83	-1.02934	1.8449002747124502e-14	4.14924886166351e-15
PDE_08519	10.703333333333301	4.38	-1.35369	3.22759448277989e-30	3.52892440050147e-31
PDE_08524	2.33	5.54333333333333	1.22748223444942	7.97745744841223e-11	2.2117423947728e-11
PDE_08527	13.7	55.5166666666667	2.12557221067478	7.228300303025199e-25	9.72126949885669e-26
PDE_08538	166.233333333333	27.21	-2.50518	9.429756326502508e-52	5.822815769254329e-53
PDE_08539	254.11	3.54666666666667	-6.05569	3.202421851316948e-269	1.850481695186549e-271
PDE_08543	53.98	25.67	-1.0226	2.0820933101695899e-29	2.34489094755107e-30
PDE_08545	23.033333333333303	55.96	1.38276013834735	4.13190298862296e-18	7.7104511922298e-19
PDE_08546	53.69	113.506666666667	1.18325547932371	2.8619334582352697e-51	1.7931670092953796e-52
PDE_08550	29.19	69.0066666666667	1.3492418699688602	1.23034269099326e-35	1.13192642769831e-36
PDE_08551	23.823333333333302	47.08	1.09614585318011	3.0066427181015e-05	1.2726962604608199e-05
PDE_08553	23.17	50.6066666666667	1.22881823174751	9.609768219870441e-26	1.24667851934644e-26
PDE_08563	0.653333333333333	18.9766666666667	5.035795020122981	1.3152688328664e-05	5.41695242178716e-06
PDE_08580	66.5933333333333	132.403333333333	1.09428191124436	2.0020399449998298e-71	7.893835269203948e-73
PDE_08598	0	0.4	5.82299488927342	0.000193565814342265	8.877797603189301e-05
PDE_08602	29.0466666666667	71.59	1.4032667060805202	1.13272932766755e-50	7.174209088671629e-52
PDE_08604	56.7233333333333	21.483333333333302	-1.2982	8.35057504952939e-38	7.218999278031858e-39
PDE_08606	58.63	20.17	-1.43399	3.6604542187207995e-15	7.896561106327231e-16
PDE_08615	13.266666666666698	38.7366666666667	1.65044878968523	7.644141669618359e-09	2.4189992843013898e-09
PDE_08617	8.39666666666667	21.72	1.47215416937747	1.25214961728961e-16	2.4912471424887304e-17
PDE_08619	4.79333333333333	19.76	2.15046014787379	1.0078814300117099e-11	2.6790050247082e-12
PDE_08621	65.0266666666667	23.873333333333303	-1.34037	0.021519959483319	0.0128105446550372
PDE_08623	14.843333333333302	3.64333333333333	-1.92886	2.4861593161778893e-53	1.48730129043952e-54
PDE_08625	14.233333333333302	30.07	1.17113629942277	1.72000386135278e-14	3.8566594625166e-15
PDE_08626	21.2966666666667	58.186666666666696	1.55415806026214	1.7747635871331498e-16	3.5571683499190504e-17
PDE_08631	138.696666666667	35.223333333333294	-1.87439	7.766954005904719e-18	1.4660939693901299e-18
PDE_08636	0.06	0	-4.64355	0.0186823002308091	0.0110260709157359
PDE_08639	127.46	25.873333333333303	-2.19848	2.2625363418488097e-93	6.203645986034589e-95
PDE_08641	3208.82333333333	617.946666666667	-2.25931	4.4004329070537496e-32	4.53205700488541e-33
PDE_08643	12.166666666666698	28.34	1.25448808704107	1.7250832693853796e-24	2.35718380113162e-25
PDE_08645	62.063333333333304	9.81	-2.55778	7.724529816116469e-136	1.2777944178030897e-137
PDE_08652	66.65	20.373333333333303	-1.61584	0.010639635279428001	0.00605395970692128
PDE_08659	20.376666666666697	5.23666666666667	-1.86015	1.9027573398667598e-18	3.49464043499208e-19
PDE_08660	129.153333333333	10.046666666666699	-3.58517	1.0863175906198594e-280	5.784831946423437e-283
PDE_08668	11.563333333333302	21.7966666666667	1.01757685065469	1.37858474170876e-18	2.50850565962415e-19
PDE_08676	56.97	24.48	-1.07361	1.00768057024124e-20	1.6429326315172698e-21
PDE_08681	63.3766666666667	24.9733333333333	-1.15316	4.11594595230941e-26	5.26501583974317e-27
[truncated: 291 more rows]

## Sheet: Dfif3 vs WT foldchange >2
Gene ID	WT_G FPKM	Dfif3_G FPKM	log2(Dfif3_G/WT_G)	Qvalue(WT_G-vs-Dfif3_G)	diffexp_deseq2_pvalue_WT_G-vs-Dfif3_G
PDE_00005	2.9966666666666697	1.22	-1.76763	1.98931607801065e-08	1.0175733661143001e-08
PDE_00006	49.97	13.47	-2.2001	7.348277185397119e-61	1.2349358430661798e-61
PDE_00008	1.67	21.7933333333333	3.38583746652548	3.4624797197372e-52	6.581987046534369e-53
PDE_00010	0.683333333333333	4.34333333333333	2.40499787352039	6.420237579951879e-10	3.11472627835395e-10
PDE_00012	10.7	27.4066666666667	1.03441480259322	6.90925565489883e-11	3.23662293282907e-11
PDE_00013	10.27	39.44	1.61450480245193	1.00224308263852e-46	2.04464281633434e-47
PDE_00014	0.0466666666666667	4.54	6.247182248730401	6.17696191924743e-12	2.77946099493794e-12
PDE_00015	3.37666666666667	1.6233333333333302	-1.44788	7.088900245386269e-08	3.71052842003913e-08
PDE_00018	2.7533333333333303	8.92333333333333	1.4138552404476101	0.006304094337904779	0.00434866741305886
PDE_00022	73.7833333333333	2.43333333333333	-5.28634	0	0
PDE_00023	147.956666666667	15.8666666666667	-2.63574	3.280604064672428e-232	1.475085188789829e-233
PDE_00024	1.16666666666667	2.87666666666667	1.00699973771655	0.00664041631660634	0.004589536485934929
PDE_00026	49.4733333333333	130.24	1.0946165095402098	6.77597589993049e-24	2.1425205934003898e-24
PDE_00027	33.133333333333304	16.353333333333303	-1.34822	2.19458865182148e-55	3.9983768759396396e-56
PDE_00029	6.37	19.5633333333333	1.29207076119548	1.08500620119438e-19	3.84491902571273e-20
PDE_00032	52.6533333333333	18.5233333333333	-1.85	1.2982284280915998e-122	1.1501278005129798e-123
PDE_00035	74.9733333333333	18.033333333333303	-2.37423	1.0613895656444098e-101	1.1151382859970199e-102
PDE_00036	2.9166666666666696	7.99	1.13306824307003	8.709411488432901e-05	5.2876838808460204e-05
PDE_00039	117.54	48.4733333333333	-1.63205	5.124912724126209e-80	6.907367066128928e-81
PDE_00046	219.3	37.4833333333333	-2.84422	4.7298136506590694e-105	4.848256396501949e-106
PDE_00049	21.42	58.826666666666696	1.12837234330717	2.58798282797557e-42	5.63681958191228e-43
PDE_00052	19.073333333333302	10.213333333333301	-1.23382	1.0441967141448401e-41	2.2975814177677796e-42
PDE_00061	17.823333333333302	47.2766666666667	1.0665972981515102	8.945095680459788e-42	1.96622859976718e-42
PDE_00071	5.30333333333333	33.4166666666667	2.32582646592558	5.0957976996203794e-82	6.714996634780779e-83
PDE_00072	60.2866666666667	29.5766666666667	-1.34838	3.57829272223997e-34	9.0124389876784e-35
PDE_00076	6.23	1.99	-1.54321	1.5145871924941097e-38	3.52982257215656e-39
PDE_00078	91.95666666666669	47.5166666666667	-1.17512	2.9952376393298894e-118	2.7368838084472394e-119
PDE_00081	0.75	2.95	1.15319124728432	4.88884532982365e-05	2.92895430277581e-05
PDE_00087	0.7133333333333329	3.4833333333333303	1.59370460859078	6.681918043459871e-09	3.36215375342037e-09
PDE_00094	29.67	2.15666666666667	-4.10591	8.36175925895054e-38	1.9822534470300096e-38
PDE_00096	12.493333333333302	4.25333333333333	-1.84265	2.237246336514749e-118	2.0417829671030495e-119
PDE_00097	9.223333333333331	2.83666666666667	-1.99828	7.24314233593888e-07	3.9573272929464603e-07
PDE_00103	2.04666666666667	19.033333333333303	2.88796565933704	4.5455790831385083e-147	3.3845213206673984e-148
PDE_00104	7.72333333333333	0	-10.2367	3.1862779159229496e-17	1.2096153557276801e-17
PDE_00105	6.33333333333333	2.71	-1.55016	4.86649771344554e-09	2.4340612937367e-09
PDE_00106	2535.76666666667	8182.13666666667	1.52486615656293	7.728137838759508e-93	8.902195507085237e-94
PDE_00107	31.603333333333303	1.0433333333333301	-5.20439	0.0175050822134348	0.0125545631367138
PDE_00108	53.0533333333333	35.783333333333296	-1.05313	2.8700903029501497e-44	6.085166418608822e-45
PDE_00110	0.806666666666667	0.3733333333333329	-1.44755	0.0325200822145558	0.0239566415334607
PDE_00111	68.1566666666667	17.21	-2.28974	6.494147333866708e-112	6.23033389181202e-113
PDE_00115	6.58333333333333	95.81	3.55772058693071	7.256310526903899e-89	8.802869754396498e-90
PDE_00116	0	3.32	5.40415307883861	0.000908826308438967	0.0005875761853892
PDE_00121	28.52	86.08	1.28103762345843	3.9792448963503496e-30	1.08726168286479e-30
PDE_00122	937.63	173.74333333333303	-2.56694	0	0
PDE_00125	0	13.746666666666698	9.55766391535215	7.34331873600753e-15	3.00271041024949e-15
PDE_00131	24.6	58.616666666666696	1.25668081738495	1.8529737425574097e-68	2.8562811724452e-69
PDE_00133	5.63666666666667	42.293333333333294	2.3907734460787498	1.2476141820628593e-187	7.359326839102017e-189
PDE_00134	7.44333333333333	19.606666666666698	1.0040002614534	1.6109878455484e-19	5.733933366793299e-20
PDE_00135	3.78333333333333	12.763333333333302	1.46823709793964	7.39530499047055e-07	4.0429313425922397e-07
PDE_00136	58.686666666666696	155.07	1.08556120198595	6.97350867605145e-32	1.83942298967634e-32
PDE_00138	15.336666666666698	44.953333333333305	1.2373856602876399	2.02884330313661e-17	7.65473433236851e-18
PDE_00142	13.5	5.41	-1.65349	4.112290011533739e-91	4.814834827082348e-92
PDE_00144	55.08	5.76333333333333	-3.53211	5.3607862056559703e-14	2.2546923841039398e-14
PDE_00145	15.58	61.94	1.6741175675562099	1.28687197398609e-28	3.64219858636241e-29
PDE_00148	54.366666666666696	19.6333333333333	-1.86891	6.5203834640487e-69	1.0007355366636799e-69
PDE_00149	207.03	70.6066666666667	-1.77532	1.8568200898840688e-227	8.596963354388136e-229
PDE_00151	6.91	23.8866666666667	1.47233150448345	3.7713704085352e-13	1.62733478841302e-13
PDE_00154	2.8333333333333304	9.3	1.3812758929942301	6.575154037209459e-24	2.0768266174291e-24
PDE_00156	51.6266666666667	27.623333333333303	-1.1511	8.804272431173969e-72	1.3042277802885398e-72
PDE_00157	11.533333333333301	5.14	-1.50059	4.2976417673443395e-34	1.08433543534442e-34
PDE_00158	7.17	3.4	-1.42208	1.83446123505603e-48	3.65463061853121e-49
PDE_00160	8.62666666666667	94.2633333333333	3.11757416760529	0	0
PDE_00163	37.9766666666667	2.82	-4.07628	4.466820227724839e-100	4.8023910294737885e-101
PDE_00170	122.403333333333	19.2766666666667	-3.12244	3.2538318989485384e-246	1.3978621179678693e-247
PDE_00171	33.7766666666667	3.04	-3.78633	2.3454047385403496e-66	3.7093156744194095e-67
PDE_00172	70.08	35.8833333333333	-1.28116	5.67372112988457e-32	1.49341685833912e-32
PDE_00180	21.856666666666698	119.583333333333	2.1275652589493603	4.6505109539178383e-122	4.145864523192189e-123
PDE_00182	231.386666666667	76.2733333333333	-1.92108	2.8438522737490996e-175	1.7851226292648793e-176
PDE_00187	244.956666666667	104.806666666667	-1.55537	1.2034880873849594e-281	4.2996068564337473e-283
PDE_00189	5.97666666666667	20.47	1.45087983688522	1.45987859104644e-16	5.66728606073453e-17
PDE_00193	22.336666666666698	1.48666666666667	-4.22733	3.182282864662689e-55	5.815590944659019e-56
PDE_00196	9.85666666666667	6.13333333333333	-1.17969	1.90227472077695e-05	1.11087762492116e-05
PDE_00204	292.066666666667	61.25	-2.56426	1.7237778076690093e-143	1.3103397246944197e-144
PDE_00205	15.853333333333302	0	-9.6097	4.25388343880712e-15	1.7219114153524198e-15
PDE_00206	46.53	212.84	1.2849512149498798	8.666965637606249e-69	1.3311533199662398e-69
PDE_00207	9.58666666666667	24.89	1.04003323659414	6.62309092528023e-25	2.0440546617475896e-25
PDE_00213	1.97333333333333	0	-4.82373	0.0162434295318094	0.0116153627982054
PDE_00214	26.11	10.4333333333333	-1.65177	1.9632340746349296e-50	3.823772543807589e-51
PDE_00216	23.8833333333333	10.97	-1.43588	8.06371432364771e-15	3.30177017214245e-15
PDE_00218	0	2.52	9.0384055705308	6.02414427159308e-13	2.6148205519435703e-13
PDE_00220	45.66	126.95	1.14405767458703	1.2869385022151298e-94	1.4638298823192696e-95
PDE_00223	39.55	146.92666666666702	1.5727022239415902	5.934921149447147e-258	2.351510216141549e-259
PDE_00224	250.01	95.79333333333331	-1.64802	9.894044472006575e-265	3.799048795595178e-266
PDE_00226	14.42	40.42	1.16661481884268	6.07873315184322e-15	2.4768215992095696e-15
PDE_00236	23.9766666666667	7.87333333333333	-1.93647	7.371894974534758e-51	1.4267919154942597e-51
PDE_00241	3.0833333333333304	13.06	1.7541869773935	5.08029485521143e-22	1.68381948567831e-22
PDE_00243	8.35333333333333	22.96	1.1274555565400601	1.39190778311405e-32	3.61415788314421e-33
PDE_00247	2.2266666666666697	0.923333333333333	-1.59981	0.000271454672162711	0.000169791347529709
PDE_00248	28.4533333333333	7.926666666666669	-2.09542	9.890049242378629e-64	1.6202729532310896e-64
PDE_00249	199.49	59.7833333333333	-2.05133	1.8248524693878794e-154	1.2978082670437997e-155
PDE_00252	63.993333333333304	35.43	-1.17421	8.31822141765758e-34	2.1145039196360502e-34
PDE_00255	4.18666666666667	29.62	2.51196148343592	3.1524379835929196e-28	8.995938775661919e-29
PDE_00262	481.82	65.4633333333333	-3.17891	0	0
PDE_00263	0	82.09	10.430576394947302	6.09889012718622e-18	2.26918082305882e-18
PDE_00266	21.123333333333303	56.493333333333304	1.09302838822414	7.16922246895474e-28	2.06179976180067e-28
PDE_00269	50.2133333333333	28.213333333333303	-1.1593	1.6916847093498e-36	4.11765660472791e-37
PDE_00273	30.7266666666667	75.0033333333333	1.1168907770343202	0.004308863760541229	0.0029368442344938
PDE_00276	0.666666666666667	4.23333333333333	2.3355088819677	1.0738110509198899e-11	4.88682625176563e-12
PDE_00279	9.13666666666667	4.42	-1.37343	6.281861451001211e-08	3.27971197180264e-08
PDE_00280	46.67	27.2966666666667	-1.0843	3.273225986766e-11	1.51694079119573e-11
PDE_00281	129.526666666667	34.0566666666667	-2.19895	6.273521215690407e-250	2.6043666259905685e-251
PDE_00282	29.786666666666697	5.64	-2.73282	5.759934664821518e-181	3.519425855299959e-182
PDE_00287	31.503333333333302	0	-10.6456	1.4244319318694699e-18	5.19517355674596e-19
PDE_00291	60.3066666666667	27.54	-1.46181	2.6595266435559795e-72	3.921950809918379e-73
PDE_00292	52.46	21.1666666666667	-1.63009	3.66406632454226e-36	8.9470912810748e-37
PDE_00295	63.3533333333333	28.693333333333303	-1.47559	1.2571090201945395e-180	7.695158164796836e-182
PDE_00301	150.16	42.5166666666667	-2.13557	3.842697139080189e-113	3.648103127028829e-114
PDE_00302	77.6333333333333	41.4933333333333	-1.22527	3.52926073553366e-37	8.472582533718539e-38
PDE_00303	106.83	10.22	-3.52142	1.2953660223122493e-300	4.180925391992808e-302
PDE_00304	247.423333333333	1013.89	1.7446135291914902	8.636358654984608e-142	6.632262072275328e-143
PDE_00306	6.89333333333333	66.6666666666667	2.9844702555231803	2.3564957090951396e-56	4.217301168864759e-57
PDE_00307	116.713333333333	287.93	1.4281681485158202	8.445913349643225e-282	3.0080047544639178e-283
PDE_00317	4.00333333333333	0.0566666666666667	-6.26605	3.58904391000978e-06	2.02560285672338e-06
PDE_00318	196.19	30.516666666666698	-2.9443	0	0
PDE_00319	45.4033333333333	14.6066666666667	-1.55968	2.0276518540786195e-138	1.6000057479596394e-139
PDE_00320	1.48	10.816666666666698	2.55250646804624	4.0252117727936e-12	1.80048148189844e-12
PDE_00321	5.20666666666667	54.2833333333333	3.0600142883235097	8.89760040974685e-74	1.2873545389728297e-74
PDE_00322	642.94	7212.12333333333	3.18456750136402	0	0
PDE_00323	28.8266666666667	78.79333333333331	1.12358551639888	2.2758528877434402e-48	4.54663988146852e-49
PDE_00324	39.7033333333333	6.72	-2.88986	1.2748897005465299e-133	1.0414791766289997e-134
PDE_00325	146.71	41.223333333333294	-2.03203	1.0723677916189597e-161	7.328144953300417e-163
PDE_00326	21.9566666666667	76.2366666666667	1.49886926125769	1.22833500378486e-20	4.22705824340877e-21
PDE_00327	14.3566666666667	136.526666666667	2.9612908391102897	3.3244249471333294e-60	5.635057534205969e-61
PDE_00328	32.94	91.1333333333333	1.15134588975798	1.4986788337241297e-24	4.67534420804534e-25
PDE_00331	60.13	158.456666666667	1.04765522624881	3.625766725513779e-67	5.689850954896419e-68
PDE_00332	40.12	109.94	1.0418964699676099	1.3558594656488096e-83	1.7383974451056595e-84
PDE_00333	29.9033333333333	14.813333333333302	-1.33757	4.32235352100953e-30	1.1838967184423399e-30
PDE_00334	4.0066666666666695	1.63	-1.62348	2.75276291973426e-07	1.47641229941006e-07
PDE_00338	11.713333333333301	44.546666666666695	1.61224146712365	7.32484194117771e-21	2.50683238387551e-21
PDE_00344	92.08	385.883333333333	1.75267466743478	5.093781080508308e-124	4.467333880289979e-125
PDE_00345	84.4966666666667	306.276666666667	1.5362406892418399	2.79136997687471e-107	2.7991367269494897e-108
PDE_00350	138.63	456.433333333333	1.45152610836866	1.25502904564303e-25	3.79791204797262e-26
PDE_00352	0	53.1766666666667	12.116449851650698	3.9565188202376e-24	1.24662268003257e-24
PDE_00354	7.55	25.6733333333333	2.57242753315625	9.223348578197806e-206	4.865739817546758e-207
PDE_00355	30.2966666666667	14.833333333333302	-1.36339	3.599671493249979e-87	4.438993894848049e-88
PDE_00358	58.08	22.8866666666667	-1.66344	1.9706991589682798e-45	4.1015107704737595e-46
PDE_00359	26.58	71.5466666666667	1.1051027040812098	4.53882195331341e-26	1.3593733863512898e-26
PDE_00371	39.0166666666667	13.32	-2.25959	2.5414672258176194e-168	1.6603686828658197e-169
PDE_00372	63.1033333333333	8.776666666666669	-3.12043	1.5525097066598899e-15	6.21695038905094e-16
PDE_00374	172.91333333333301	662.616666666667	1.60915988816445	2.536797651598659e-186	1.5105027752980296e-187
PDE_00390	13.013333333333302	37.6933333333333	1.20455500484951	9.803331015829899e-41	2.2094318650034e-41
PDE_00396	7.02	20.0433333333333	1.18419299221544	5.53522219210602e-19	1.9972387698172197e-19
PDE_00398	50.493333333333304	17.15	-1.87804	4.058492701439559e-63	6.680590657127558e-64
PDE_00400	95.3866666666667	14.22	-3.07923	0	0
PDE_00403	1.99333333333333	0	-8.04224	3.2460667378170005e-05	1.92343453668756e-05
PDE_00404	45.18	165.97	1.35540030734506	1.5752647968916195e-89	1.8829542480373894e-90
PDE_00406	302.35666666666697	1182.87666666667	1.66650600933996	1.2117044116632899e-107	1.2096815328458199e-108
PDE_00408	10.903333333333302	33.27	1.29981232680842	4.832741264109119e-10	2.33219433735973e-10
PDE_00412	21.32	259.36666666666696	3.27423065271062	0	0
PDE_00424	172.486666666667	90.0633333333333	-1.26898	6.167649459843398e-123	5.4434568966675686e-124
PDE_00431	40.84	10.71	-2.20091	1.0712032183494901e-11	4.872573793427209e-12
PDE_00432	4.37666666666667	33.9966666666667	2.11692106933562	5.20056317185703e-76	7.33582914013069e-77
PDE_00437	60.37	25.2	-1.46732	5.496071948587298e-100	5.91508244216351e-101
PDE_00439	73.04	17.26	-2.40426	1.0677885134252998e-110	1.0351071732815099e-111
PDE_00440	44.8066666666667	5.46333333333333	-3.02407	4.980200207460908e-184	2.9931086388746683e-185
PDE_00443	26.0066666666667	8.21	-1.97772	2.2824068290638697e-84	2.898415349985399e-85
PDE_00448	33.31	0	-11.4239	1.88328914148803e-21	6.344703651958e-22
PDE_00451	29.163333333333302	16.943333333333303	-1.09694	6.901208885148471e-47	1.4048203729478598e-47
PDE_00452	26.0233333333333	12.66	-1.36893	1.48016746746996e-44	3.1184830449868e-45
PDE_00460	59.313333333333304	20.1133333333333	-1.87852	5.459431385956669e-57	9.676324478199488e-58
PDE_00463	0	16.21	11.3222582142365	4.35221986290056e-21	1.47931880481896e-21
PDE_00469	5.14	0	-9.70166	2.85641094104213e-15	1.15051209745481e-15
PDE_00471	1.6566666666666698	0	-8.93094	7.468010754192491e-08	3.9139524364488e-08
PDE_00473	60.1466666666667	289.353333333333	1.9427013267537099	0	0
PDE_00474	7.83666666666667	47.06	2.2576549454727797	3.0558149533723298e-89	3.6765007953205197e-90
PDE_00475	3.5633333333333304	16.4233333333333	1.88388916808507	4.37037110058088e-18	1.6177912387904298e-18
PDE_00482	10.6633333333333	2.44666666666667	-2.43492	1.25788362279762e-14	5.17433263200891e-15
PDE_00485	92.65	1187.97	2.94238904188462	0	0
PDE_00486	97.0233333333333	247.27666666666698	1.02276394612944	5.05200421853728e-97	5.611463784196109e-98
PDE_00487	5.00333333333333	13.226666666666699	1.07366135782099	2.55672822348329e-12	1.1345214721233e-12
PDE_00488	10.22	5.14666666666667	-1.31613	2.9323033195640204e-14	1.22318006029226e-14
PDE_00491	265.81	864.236666666667	1.4550168008854898	3.896947225157209e-59	6.666230256056348e-60
PDE_00492	35.18	16.7933333333333	-1.38609	7.27512576903602e-26	2.1902298503330497e-26
PDE_00493	18.1533333333333	65.93	1.53237126947538	8.573829324237618e-76	1.2118823863975298e-76
PDE_00497	233.16	103.793333333333	-1.49505	1.1745553979570293e-202	6.3139705866805165e-204
PDE_00499	0.166666666666667	2.2133333333333303	3.42408403032386	0.00458943838056723	0.00313420076829833
PDE_00500	55.436666666666696	23.1566666666667	-1.54122	1.4024085416021e-138	1.1019481695838396e-139
PDE_00502	160.703333333333	52.87	-1.84811	1.27427084394297e-25	3.85755892657194e-26
PDE_00503	537.023333333333	1401.0066666666698	1.10755490286247	5.282319623792429e-85	6.649196988880618e-86
PDE_00507	8.61333333333334	3.33	-1.63434	3.75815985243549e-14	1.57353337394127e-14
PDE_00508	4007.6666666666706	142.613333333333	-5.13775	0	0
PDE_00509	7446.8833333333305	395.01666666666705	-4.55848	0	0
PDE_00510	16.91	5.82666666666667	-1.46536	1.6109923436929595e-45	3.3385283739079496e-46
PDE_00519	19.2566666666667	78.2133333333333	1.6931335325506	1.7157890484857798e-67	2.6849186445976696e-68
PDE_00527	31.08	6.5066666666666695	-2.58875	3.5625871498367395e-95	4.016584065425279e-96
PDE_00531	17.0933333333333	6.76666666666667	-1.6898	4.403958726453621e-33	1.13174632157834e-33
PDE_00537	482.26666666666705	231.416666666667	-1.38355	8.697401621864319e-146	6.533941118262008e-147
PDE_00538	47.523333333333305	9.07	-2.71025	3.2177577857673198e-74	4.626981701960359e-75
PDE_00539	22.213333333333303	63.32	1.18519973296525	1.5135113569817999e-32	3.93496107947632e-33
PDE_00540	88.58	23.2066666666667	-2.26214	8.130359275307146e-197	4.515358128412089e-198
PDE_00542	24.6166666666667	89.39	1.3321063877138701	7.483761191737079e-77	1.0478098585648597e-77
PDE_00543	13.773333333333301	43.383333333333304	1.32830639440342	2.84823720071349e-39	6.5428620837759e-40
PDE_00545	58.5666666666667	7.02	-3.36614	4.26349538485389e-42	9.32417187672554e-43
PDE_00546	8.42333333333333	28.4566666666667	1.42599199115413	1.39302712091226e-39	3.18915613546636e-40
PDE_00553	48.56	28.766666666666698	-1.06186	1.4766847707343401e-12	6.49182509115265e-13
PDE_00558	3.64	31.5133333333333	2.7870081104185895	9.694101793544268e-71	1.4500693166971098e-71
PDE_00559	58.55	27.9933333333333	-1.3939	6.592198572587548e-70	9.970837907786838e-71
PDE_00562	18.283333333333303	47.186666666666696	1.0421402288681	2.61889882069766e-37	6.26642470834082e-38
PDE_00572	3493.59	777.113333333333	-2.27614	1.1145731268239896e-240	4.899904119037017e-242
PDE_00579	6.98	3.48666666666667	-1.32892	6.146757753990971e-05	3.6969481249379206e-05
PDE_00588	6.93	68.6766666666667	3.00940401140038	5.632420520036277e-287	1.943294781537279e-288
PDE_00589	7.0333333333333306	35.253333333333295	1.99886161622219	1.1846862343053399e-57	2.0687509200056398e-58
PDE_00591	1.02333333333333	0.0433333333333333	-4.94622	1.84691585673072e-08	9.441162526393069e-09
PDE_00594	39.0633333333333	15.266666666666698	-1.7511	2.7575432652346493e-84	3.5048574389515494e-85
PDE_00595	201.826666666667	5.80666666666667	-5.32303	0	0
PDE_00599	3.61666666666667	2.01	-1.17058	0.00148003677835239	0.000974666401503742
PDE_00600	0.703333333333333	0.16	-2.54321	0.000526020411337653	0.00033528312695945897
PDE_00601	7.19	1.87	-2.31528	6.13901120713297e-07	3.34109791907403e-07
PDE_00604	44.19	10.64	-2.4198	9.881722516389097e-134	8.039553878108438e-135
PDE_00606	1.76333333333333	0.12	-4.58153	0.0242313164572931	0.0175916390930354
PDE_00609	38.4933333333333	2.37666666666667	-4.34954	0	0
PDE_00610	7.28666666666667	0.23333333333333303	-5.63021	9.15952032376794e-30	2.5291897521723202e-30
PDE_00611	16.1833333333333	4.62666666666667	-2.13166	2.51568992789834e-37	6.01133697851723e-38
PDE_00612	39.94	6	-3.01912	1.60835009599455e-26	4.77582421381576e-27
PDE_00615	187.08666666666699	490.53	1.07374691141121	1.06830260629588e-75	1.51119934624604e-76
PDE_00616	10.886666666666699	29.376666666666697	1.0319810077903	9.68034507927701e-24	3.0748697669734597e-24
PDE_00625	1.99333333333333	0.8966666666666671	-1.40546	1.62562256210699e-06	9.039076594642759e-07
PDE_00626	13.773333333333301	43.83	1.34116149760139	1.71451183701424e-44	3.6160266345486704e-45
PDE_00628	5.75	0.73	-3.37918	0.00318861092821246	0.00215164697359512
PDE_00629	453.85333333333296	1601.41333333333	1.5226083334932101	1.938702415360889e-189	1.1263246085902994e-190
PDE_00633	1.24666666666667	10.04	2.69671827011286	1.52525694085668e-08	7.77142601585073e-09
PDE_00635	65.2733333333333	41.1166666666667	-1.10626	1.5608388235762596e-88	1.9074023687108897e-89
PDE_00637	211.83	83.8566666666667	-1.66184	1.5208024019923696e-130	1.2660658839068298e-131
PDE_00638	1777.95666666667	415.493333333333	-2.42726	0	0
PDE_00639	146.79	41.62	-2.14756	0	0
PDE_00643	71.2533333333333	203.486666666667	1.1882650610720902	5.48079518890801e-55	1.0089299101228497e-55
PDE_00646	7.573333333333331	1.21333333333333	-2.99974	2.09108921282706e-06	1.17063758937341e-06
PDE_00647	18.073333333333302	0	-11.4739	1.3613044770101598e-21	4.56495313214426e-22
PDE_00648	6.53666666666667	24.536666666666697	1.58466555784033	1.53041653778587e-30	4.15094613531906e-31
PDE_00651	8.16	3.57	-1.54386	3.13983007954744e-26	9.382797733539089e-27
PDE_00652	1835.86666666667	23.4033333333333	-6.51631	0	0
PDE_00663	111.92	64.7666666666667	-1.10664	2.5614043765759494e-38	6.01509541967195e-39
PDE_00664	0.7233333333333329	0.16	-2.48804	0.0205067762268396	0.0147918104314021
PDE_00666	834.226666666667	96.1033333333333	-3.40318	0	0
PDE_00667	265.96	67.6766666666667	-2.17971	1.2906511103089197e-35	3.1831751368331295e-36
PDE_00671	0.4966666666666671	4.43	3.5572907154571896	0.004308863760541229	0.00293779626010858
PDE_00679	420.04	27.9033333333333	-4.05399	0	0
PDE_00681	52.3566666666667	11.59	-2.50107	1.46026524299221e-10	6.91533512401989e-11
PDE_00685	9.73	45.4133333333333	1.90595905073389	1.01489927429863e-36	2.4545087624384198e-37
PDE_00686	15.6333333333333	6.93	-1.47254	5.299122457270789e-66	8.439670825102389e-67
PDE_00687	68.54333333333331	6.59333333333333	-3.91898	1.01490648108855e-38	2.3539956667652e-39
PDE_00689	5.51333333333333	25.6166666666667	1.88776131588942	7.66253845715516e-48	1.53933020758654e-48
PDE_00690	19.52	11.12	-1.16301	1.0078554767565e-14	4.1368625467757e-15
PDE_00694	0.686666666666667	0	-5.1317	0.00535936107477852	0.00367908059089971
PDE_00696	0.976666666666667	2.72333333333333	1.14430998122904	0.0497049584800119	0.0373354217898275
PDE_00700	192.77666666666698	8.40666666666667	-4.7192	3.1821531292935495e-33	8.156370235685089e-34
PDE_00701	28.5266666666667	91.09666666666669	1.3560667599331497	8.47193710698403e-33	2.19035168609058e-33
PDE_00707	0	24.4066666666667	10.1889129452327	9.611206727011751e-17	3.70328299264493e-17
PDE_00709	30.71	15.853333333333302	-1.27538	7.378354136269691e-21	2.52596742606183e-21
PDE_00711	8.67	63.953333333333305	2.56211537601111	5.650935054101029e-47	1.1471681178275197e-47
PDE_00713	0	3.41	7.897128287687821	1.02970788165036e-09	5.0322173715378e-10
PDE_00720	16.696666666666697	0	-10.1704	5.4425184422732995e-17	2.0837243674368602e-17
PDE_00722	0.66	0.146666666666667	-2.70314	0.00921893416736509	0.00646094918774601
PDE_00723	114.193333333333	418.326666666667	1.02019771630577	3.478652299348869e-126	2.996635369722899e-127
PDE_00728	9.39333333333333	24.4166666666667	1.08514455705099	5.9889805421559805e-05	3.59938730413381e-05
PDE_00734	62.81	189.573333333333	1.3604433763052	2.4804475487851405e-12	1.0998445224663301e-12
PDE_00740	1.13666666666667	0.18666666666666698	-2.86219	0.0244303687902787	0.0177524627525576
PDE_00741	131.416666666667	23.893333333333302	-2.7648	1.53871790874445e-103	1.5943754847424397e-104
PDE_00752	1.9033333333333302	0.32333333333333303	-2.85962	1.63418194909136e-05	9.50681029259935e-06
PDE_00753	33.023333333333305	9.65333333333333	-2.10186	2.9684031073518395e-70	4.46664552158007e-71
PDE_00760	17.76	3.05333333333333	-1.77771	7.106109524351099e-45	1.4916107471258997e-45
PDE_00767	2.36	24.91	3.0868934099777996	2.1183004847598498e-45	4.41342070948296e-46
PDE_00769	2.83666666666667	34.34	3.2717239899228	3.469959684406629e-134	2.811497663047329e-135
PDE_00770	174.046666666667	2.26	-6.38696	0	0
PDE_00771	36.613333333333294	7.46	-2.61931	1.0281512410027097e-100	1.0928040458069996e-101
PDE_00772	103.036666666667	44.1566666666667	-1.41561	7.57829285189935e-08	3.9725942495766196e-08
PDE_00774	5.30333333333333	3.07333333333333	-1.11777	1.6553763841393302e-09	8.15989093528445e-10
PDE_00775	0.826666666666667	5.28666666666667	2.3914185643884904	1.0676935232496002e-09	5.21904279812159e-10
PDE_00780	477.916666666667	1797.41666666667	1.5651822983165602	1.3301077526317594e-224	6.217532065724418e-226
PDE_00786	9.70333333333333	1.07	-3.49741	1.7690945523297498e-52	3.3570464237309097e-53
PDE_00793	5.02333333333333	2.2133333333333303	-1.51121	6.83820920421892e-14	2.88217008974703e-14
PDE_00795	0.21	0.61	2.01046598356341	2.13079974876195e-07	1.13713798500985e-07
PDE_00796	0.09	0.9733333333333329	3.1112010080409505	0.0232473521091813	0.0168643562657366
PDE_00797	0.9	5.63666666666667	2.36300809121567	8.559798610155129e-11	4.0222003040706706e-11
PDE_00798	0.8533333333333329	7.08666666666667	2.7359100213441803	2.04289466856602e-10	9.72904428135113e-11
PDE_00800	0.136666666666667	1.9233333333333302	3.46943448579624	1.97059175451291e-06	1.10252250973137e-06
PDE_00801	0.28	1.6066666666666698	2.20894638614644	0.008996488220677359	0.00629303600077431
PDE_00804	0.64	2.24333333333333	1.17896877364979	0.000257200701175751	0.000160618044996899
PDE_00807	0.0433333333333333	1.11666666666667	5.157700968493191	0.0008412014483054099	0.000542825375322735
PDE_00808	0.133333333333333	1.06666666666667	2.7123414049365495	0.00182057475481082	0.0012076377895016699
PDE_00811	0.653333333333333	3.94	1.9144442310304202	7.81246284733276e-08	4.09969530608503e-08
PDE_00814	3.6733333333333302	1.30666666666667	-1.63887	2.07410249697699e-09	1.02447043757194e-09
PDE_00816	27.2	139.60333333333298	2.04472565060127	1.4455459430042298e-83	1.8566054738195697e-84
PDE_00817	245.93	739.69	1.6524099518309998	2.6610374242434e-05	1.5678945046126402e-05
PDE_00818	5.31333333333333	32.5033333333333	2.28037636346009	2.6214012549850596e-127	2.2348284488798693e-128
PDE_00823	1.41	0	-22.0318	3.36616487489383e-08	1.74021545285274e-08
PDE_00824	20.05	74.8933333333333	1.60054761101632	6.68091521808138e-25	2.0626442754544e-25
PDE_00825	33.82	104.47	1.30203298950339	3.4015995384886493e-56	6.110385815381948e-57
PDE_00826	11.89	6.55333333333333	-1.50098	4.546176567914779e-75	6.466347973060749e-76
PDE_00828	51.67	10.0633333333333	-2.68688	3.0415135474338592e-140	2.3628007302268593e-141
PDE_00829	4.69	0.706666666666667	-3.07224	6.926131210512309e-06	3.9606524384654705e-06
PDE_00830	549.9366666666671	10.33	-6.06619	0	0
PDE_00831	184.18	12.4733333333333	-4.11207	9.444809633485318e-78	1.30766201269402e-78
PDE_00832	17.13	1.9366666666666699	-3.35509	0.00017776504115723	0.000109745429415599
PDE_00833	209.45	44.813333333333304	-2.54535	3.6035232729291476e-285	1.263338710041939e-286
PDE_00834	0.3633333333333329	5.97666666666667	3.7366197039175097	5.98537008727946e-09	3.0063411467882303e-09
PDE_00836	39.2966666666667	0	-12.3165	7.048883973034599e-25	2.17781879901436e-25
PDE_00837	15.73	10.863333333333301	-1.22069	1.3806608988946795e-84	1.7502201044418896e-85
PDE_00838	0.64	12.3933333333333	3.9543887509778797	0.0146393800988871	0.0104292345033919
PDE_00840	181.206666666667	56.51	-2.0028	2.4607055332240785e-187	1.4597173613894693e-188
PDE_00841	9.14	40.536666666666704	1.83395549875193	2.5607740796952396e-63	4.2066806250753195e-64
PDE_00842	53.97	152.71	1.1752487753656102	1.9151004022214e-57	3.365546505406329e-58
PDE_00845	2.63666666666667	0	-8.65089	6.9306460684238304e-12	3.1255401078746097e-12
PDE_00851	21.77	80.03	1.62434662026079	6.131270625068849e-67	9.642165156619117e-68
PDE_00854	7.98666666666667	24.64	1.32365465444859	2.0311263947428698e-07	1.0834934680025101e-07
PDE_00857	16.893333333333302	140.863333333333	2.7339397146525894	2.986063463386269e-148	2.210052535505689e-149
PDE_00862	6.42	23.106666666666698	1.5183174725269397	1.8500586156091e-27	5.3782449682481395e-28
PDE_00864	69.6566666666667	176.363333333333	1.0135618031303901	1.7983246282871698e-55	3.2724104254307497e-56
PDE_00866	33.22	122.16	1.55937676380604	5.012775449214338e-69	7.671192256727569e-70
PDE_00868	13.483333333333302	4.17333333333333	-2.10772	5.169175772887271e-29	1.45266208420037e-29
PDE_00877	0.0266666666666667	0.4733333333333329	3.65298555122788	0.0462237449375258	0.0345970711969795
PDE_00879	4.21	11.636666666666699	1.13850815143521	1.0917359794662199e-10	5.1445855726877796e-11
PDE_00880	0	0.36	5.01236293605931	0.0043550286612565	0.00296975632804881
PDE_00881	35.076666666666696	20.7966666666667	-1.08108	3.41891176969112e-25	1.04717253090595e-25
PDE_00883	44.6133333333333	119.82	1.2602030438673302	0.000656784680340516	0.000421190131120985
PDE_00897	1488.35666666667	43.62	-5.23463	0	0
PDE_00900	36.3833333333333	0.813333333333333	-5.80133	6.130637463140248e-136	4.919520991568308e-137
PDE_00905	66.6133333333333	232.72666666666697	1.4627531991801102	8.253652701160276e-244	3.5825537601029584e-245
PDE_00911	0.38	1.5433333333333301	1.69848384788235	0.0055467266782406105	0.00381017218231509
PDE_00912	113.066666666667	58.97	-1.26399	2.0878431741094096e-74	2.995247469590459e-75
PDE_00917	38.973333333333294	135.543333333333	1.46880778773015	3.6710068992742993e-143	2.7987086544272585e-144
PDE_00921	2.2333333333333303	83.2633333333333	4.90336786458422	0.00303474641585373	0.00204511848057811
PDE_00924	2.2466666666666697	8.91333333333333	1.6654388027320701	5.84695278917924e-08	3.05069723713659e-08
PDE_00927	9.61	50.7866666666667	2.10628602964748	2.9393184101689694e-21	9.944939306526069e-22
PDE_00929	40.466666666666704	4.78	-3.33225	1.3185709426097e-21	4.41724934585999e-22
PDE_00931	23.6666666666667	2.18333333333333	-3.64237	4.36766425433112e-85	5.493000119526058e-86
PDE_00932	11.53	0.0766666666666667	-7.72452	1.3044795657012599e-24	4.0637042898139394e-25
PDE_00934	11.0533333333333	38.716666666666704	1.48959657590442	2.71501239347161e-25	8.291590437046299e-26
PDE_00936	41.2433333333333	19.9733333333333	-1.35094	2.4669657086021395e-95	2.775851231382039e-96
PDE_00942	77.1766666666667	193.11	1.01029621883597	1.2267042470466198e-41	2.7087158888597602e-42
PDE_00946	12.096666666666698	32.633333333333304	1.1013052846970102	3.4432868066091696e-30	9.389040262874208e-31
PDE_00947	4.61333333333333	2.50666666666667	-1.20432	0.0006443212561213019	0.00041305402729646
PDE_00949	22.06	7.19333333333333	-1.94327	1.31468183639838e-43	2.81811598987566e-44
PDE_00955	3.9766666666666697	10.6933333333333	1.16771465653307	1.17376312305816e-11	5.34823174824721e-12
PDE_00957	0	2.26333333333333	4.75620435217603	0.00962497817152201	0.00675730242692942
PDE_00959	69.51	30.5766666666667	-1.26244	1.1058877408839898e-132	9.095726661249488e-134
PDE_00961	61.82	1.11	-6.12947	1.3333635908916495e-179	8.191616050886926e-181
PDE_00969	13.426666666666698	46.5866666666667	1.5071562791010702	1.4107175439978696e-53	2.6424458837489294e-54
PDE_00973	100.36	53.5866666666667	-1.23679	4.230532811975269e-127	3.611373029254349e-128
PDE_00977	4.38333333333333	15.54	1.5074789454378799	0.00268642187905921	0.0018035054840829302
PDE_00978	2.73	13.673333333333302	2.01551619642817	0.000871493263416221	0.000562760591468104
PDE_00985	51.453333333333305	142.683333333333	1.1516639948215501	1.98353876498535e-37	4.72649582174028e-38
PDE_00987	170.253333333333	618.9	1.5150019883126598	6.208347269604837e-232	2.7984203051641187e-233
PDE_00990	232.18666666666698	28.71	-3.40847	0	0
PDE_00994	99.5566666666667	45.726666666666695	-1.41081	9.75581039676627e-21	3.3507435597574498e-21
PDE_00999	11.046666666666699	0.123333333333333	-6.79628	1.13983740959357e-22	3.7043130061360296e-23
PDE_01001	131.783333333333	56.936666666666696	-1.52589	1.30372096752017e-43	2.7931695742641494e-44
PDE_01002	167.543333333333	75.13	-1.47416	1.2087438977349898e-82	1.5820621299235996e-83
PDE_01003	0	7.55333333333333	8.40755697400352	0.000122182652637845	7.47646326324845e-05
PDE_01007	200.50333333333302	777.07	1.2506269129786598	8.917728751746978e-140	6.957515698357967e-141
PDE_01009	67.0633333333333	21.896666666666697	-1.90123	2.9573389401292796e-25	9.03494200406775e-26
PDE_01011	6.58	93.4733333333333	3.59252024485783	0.0037340304552322397	0.0025334056377402
PDE_01012	9.17333333333333	29.4866666666667	1.35388168441179	4.3537163984386895e-54	8.10174047656037e-55
PDE_01013	2.20333333333333	0.12666666666666698	-4.43113	0.00127056774831631	0.0008306416197673919
PDE_01014	0.23	0.986666666666667	1.79427117945728	0.0029223792614820397	0.00196646689092047
PDE_01017	31.073333333333302	80.61	1.06987716658714	3.23021434575487e-12	1.4380475662793e-12
PDE_01018	122.896666666667	69.1033333333333	-1.14699	1.1835874753156e-46	2.41723207256997e-47
PDE_01019	36.853333333333296	118.32	1.3713987087954598	5.575746908296899e-41	1.2485701479681e-41
PDE_01021	105.39	411.77	1.6517571497965802	0	0
PDE_01022	7.11666666666667	22.63	1.3442856939731203	5.55551582141609e-17	2.1288415106439198e-17
PDE_01030	52.2766666666667	141.936666666667	1.12166896850223	3.60448075896274e-42	7.85885120401558e-43
PDE_01031	193.766666666667	102.706666666667	-1.22827	1.1788261096946496e-164	7.924440403512175e-166
PDE_01036	7.89666666666667	0.47	-4.37716	1.70632859673887e-24	5.33453202920366e-25
PDE_01037	75.97	2.09	-5.5163	1.9664108487315392e-165	1.3175062113927495e-166
PDE_01038	33.5833333333333	15.023333333333301	-1.46926	4.3297945029121494e-14	1.81528501863885e-14
PDE_01039	1.29	35.9166666666667	4.509943050079009	0.00145805897301336	0.00095921943121669
PDE_01041	2.41333333333333	1.4166666666666698	-1.10115	0.000725805741869205	0.00046682597465354903
PDE_01042	4.22666666666667	1.3733333333333302	-1.99916	3.8488495806521903e-13	1.6611951779375798e-13
PDE_01046	13.453333333333301	54.6666666666667	1.6928546898534298	1.3377426299186396e-89	1.59754907279098e-90
PDE_01048	2.67	0	-9.21605	1.38807395413648e-13	5.91997706427489e-14
PDE_01051	18.9066666666667	7.77	-1.6901	2.70326953209693e-47	5.46671200870354e-48
PDE_01057	15.166666666666698	3.04	-2.54022	2.50848839167435e-24	7.873052047325179e-25
PDE_01058	8.53	0.956666666666667	-3.57446	2.62997329447144e-38	6.179046883282359e-39
PDE_01061	29.7566666666667	100.82666666666701	1.4390619590225	3.7990274398571495e-55	6.959598404012098e-56
PDE_01063	1.27333333333333	0	-6.50303	7.83720372696612e-06	4.4929812351254894e-06
PDE_01065	0.696666666666667	2.24333333333333	1.3829923934349497	0.0480923440297893	0.0360652436363628
PDE_01067	5.12	1.02666666666667	-2.09051	9.588123389230449e-27	2.8268156770251997e-27
PDE_01069	0.18	1.11	2.31556733560371	0.0114505926485054	0.00808232148879482
PDE_01080	877.886666666667	281.22	-1.9475	0	0
PDE_01088	1.92	19.6366666666667	3.03206707261747	4.6566369327949197e-48	9.328821902093319e-49
PDE_01090	11.6166666666667	0	-8.7609	5.71884983465565e-12	2.5682313948620495e-12
PDE_01093	9.50666666666667	36.31	1.6155372079154	3.631026790100319e-84	4.623143737200629e-85
PDE_01094	9.45	37.73	1.6680134431538	5.459431385956669e-57	9.679325762747888e-58
PDE_01095	0.503333333333333	4.41666666666667	2.8142859344063504	2.1159803899508603e-15	8.501601789340689e-16
PDE_01096	142.333333333333	428.736666666667	1.27338875206227	3.5487299312558195e-93	4.0760036606076786e-94
PDE_01103	8.65666666666667	10.2233333333333	1.73850270889851	4.23712360863861e-30	1.15913743239106e-30
PDE_01104	8.92	43.13	1.9744830331970098	1.4124841523954298e-25	4.27753965349803e-26
PDE_01107	24.823333333333302	11.52	-1.4341	9.185248266774349e-24	2.9155623880735097e-24
PDE_01108	12.363333333333301	63.2533333333333	2.0565365323246003	3.7038123662452297e-19	1.3318884535713199e-19
PDE_01115	19.746666666666698	93.0933333333333	2.09274772893312	2.6321417367534096e-64	4.277047229449059e-65
PDE_01118	98.9666666666667	2.87666666666667	-5.35409	0	0
PDE_01119	11.556666666666699	1.04	-3.80585	1.66652197858286e-15	6.67907139107054e-16
PDE_01120	24.67	7.67333333333333	-2.00459	3.65590644498537e-41	8.145937343194999e-42
PDE_01122	4.66	0.19333333333333302	-5.02162	1.89549300159088e-23	6.0567172037478205e-24
PDE_01124	42.83	4.05333333333333	-3.59512	1.55983196655366e-08	7.9545354154133e-09
PDE_01125	1.79	0.16	-3.78932	0.0132976373116019	0.00943810683846876
PDE_01126	7.54	1.6466666666666698	-2.47274	9.758080267721209e-07	5.36504357512997e-07
PDE_01127	0.4933333333333329	0.196666666666667	-1.65736	0.0269516933021116	0.0196805853928941
PDE_01135	82.86	218.65333333333302	1.0727945275187099	3.8418468207860284e-91	4.493913198270589e-92
PDE_01139	20.4933333333333	2.97	-3.11552	4.086431507324659e-101	4.316108514692378e-102
PDE_01141	17.12	3.17666666666667	-3.0795	1.7339628038367594e-100	1.8526480708773393e-101
PDE_01143	252.483333333333	14.093333333333302	-4.33028	6.81813065134094e-41	1.5305697856154401e-41
PDE_01144	34.506666666666696	1.7	-4.66853	8.172820815082308e-150	5.939735105452138e-151
PDE_01145	27.3333333333333	1.9	-4.15358	3.42874123800583e-79	4.6746889444152986e-80
PDE_01147	227.30666666666698	7.14666666666667	-5.1703	1.4760187567319498e-58	2.5561326493877696e-59
PDE_01152	37.85	16.7566666666667	-1.5037	3.06481084708436e-30	8.346791477813509e-31
PDE_01153	5.68	15.596666666666698	1.14877548919379	2.2231264087773502e-08	1.1396461033754598e-08
PDE_01155	267.076666666667	685.7	1.03777032268655	1.9860429369153192e-89	2.37838864788078e-90
PDE_01156	46.6133333333333	142.053333333333	1.2909276954862399	3.48471301992272e-37	8.35788153359317e-38
PDE_01160	20.5066666666667	58.826666666666696	1.1928177778271798	1.1441371726247899e-41	2.5225773388644497e-42
PDE_01161	4.96	20.8833333333333	1.75096899914597	8.128327651920389e-24	2.5746489145648798e-24
PDE_01166	242.44	126.14333333333299	-1.26097	6.832820982275099e-91	8.030560887348367e-92
PDE_01170	23.15	65.23	1.1720528585183	1.68199787094268e-30	4.56582393681601e-31
PDE_01171	0	5.05	6.01584790992759	0.000189892782584805	0.000117570790152395
PDE_01173	66.91	26.7	-1.72065	0	0
PDE_01174	16.38	4.59	-2.14026	2.51007331347546e-37	5.995122237861259e-38
PDE_01177	125.41	33.24	-2.24254	5.571708296569797e-224	2.6230746905386984e-225
PDE_01178	609.22	52.88	-3.81884	0	0
PDE_01180	295.85666666666697	21.2966666666667	-4.12317	0	0
PDE_01185	38.05	1.3566666666666698	-5.1395	0	0
PDE_01187	1285.94666666667	4903.83	1.60428244125491	5.607070577138657e-297	1.8534223276685387e-298
PDE_01191	983.883333333333	3937.55	1.69221735204382	4.659784741877138e-263	1.804791419224539e-264
PDE_01193	52.9666666666667	392.72	2.56325012998223	0	0
PDE_01199	55.42	150.07333333333298	1.11711768704955	1.1466478157713999e-38	2.66211167913093e-39
PDE_01200	3.63666666666667	0.866666666666667	-2.38501	3.90799928766294e-12	1.74544253103966e-12
PDE_01205	0.846666666666667	63.4733333333333	5.90470420777103	1.18484759686698e-72	1.7380402144359196e-73
PDE_01206	167.876666666667	1919.20666666667	3.3254568137553298	8.61847465966905e-40	1.97117033117639e-40
PDE_01207	33.6	5.30666666666667	-2.99563	7.339727355902338e-93	8.446608888150267e-94
PDE_01208	22.7266666666667	1.3733333333333302	-4.36043	1.08516158807728e-73	1.5712801625915898e-74
PDE_01212	118.846666666667	10.92	-3.69282	0	0
PDE_01213	211.65333333333302	2.76333333333333	-6.58895	0	0
PDE_01214	258.12	66.7566666666667	-2.44919	2.4725291249886286e-278	9.053556840525995e-280
PDE_01215	919.92	173.87	-2.72334	0	0
PDE_01216	835.216666666667	86.9533333333333	-3.45357	0	0
PDE_01217	350.753333333333	12.623333333333301	-4.61422	0	0
PDE_01218	294.07333333333304	48.8566666666667	-2.81986	0	0
PDE_01219	201.79	37.24	-2.75164	1.1927107129173797e-92	1.3792169512756395e-93
PDE_01220	288.28	60.68	-2.58269	0	0
PDE_01221	1659.66333333333	390.60333333333296	-2.40443	0	0
PDE_01222	171.586666666667	36.4466666666667	-2.58119	0	0
PDE_01226	0.133333333333333	2.0766666666666698	3.6579025928385698	0.00181432478016797	0.00120288622320096
PDE_01229	5.48333333333333	649.886666666667	6.718222717648691	2.7144184319460997e-38	6.38349042482149e-39
PDE_01233	286.873333333333	80.1233333333333	-2.19839	0	0
PDE_01234	316.146666666667	129.733333333333	-1.61587	1.6718477020838693e-260	6.531091190110626e-262
PDE_01235	111.413333333333	4.3	-5.0313	0	0
PDE_01236	764.733333333333	13.486666666666698	-6.09068	0	0
PDE_01237	892.116666666667	20.7566666666667	-5.74922	0	0
PDE_01238	1007.12666666667	17.17	-6.20023	0	0
PDE_01239	188.53	12.203333333333301	-4.27018	0	0
PDE_01241	12.203333333333301	0.823333333333333	-4.21367	4.2593438363974385e-57	7.518441095744398e-58
PDE_01242	196.93	1.74666666666667	-7.14132	0	0
PDE_01243	86.67	2.63666666666667	-5.36762	1.4327068616172996e-86	1.7795223790371896e-87
PDE_01249	149.653333333333	5.45666666666667	-5.10369	0	0
PDE_01250	5.02	0.663333333333333	-3.22308	2.02498108946599e-06	1.1331780654240401e-06
PDE_01255	3.64666666666667	120.91	4.18692519568038	2.225957166869989e-192	1.2758686042716194e-193
PDE_01256	55.796666666666695	376.13	2.4166312580457	0	0
PDE_01258	5.53	24.6866666666667	1.7858318085304299	6.650889729461409e-59	1.14364214045831e-59
PDE_01259	1.27666666666667	9.34666666666667	2.54046587083494	9.206920610761907e-61	1.5513943021361698e-61
PDE_01260	2.96666666666667	234.28	5.98980325620169	0	0
PDE_01261	0.133333333333333	8.90666666666667	5.749740037121611	1.5753882514181698e-15	6.310319773905389e-16
PDE_01265	29.086666666666698	78.6933333333333	1.08910126539555	4.4917715808611197e-66	7.138842312153228e-67
PDE_01267	2.8333333333333304	28.7033333333333	2.84941568561286	2.7860471916533196e-38	6.55504035966067e-39
PDE_01269	20.0066666666667	409.753333333333	4.045555888938241	0	0
PDE_01271	159.09	95.37	-1.05082	1.3712811193026098e-82	1.7963248496596297e-83
PDE_01273	8.94333333333333	0.45	-4.52564	3.2973707300632496e-73	4.803848954538449e-74
PDE_01277	5.17333333333333	0.516666666666667	-2.8638	1.2253733429442997e-51	2.3470979668415493e-52
PDE_01278	3.0833333333333304	0.85	-2.05773	4.39146535069971e-05	2.6241265963168303e-05
PDE_01279	2.2733333333333303	0.71	-2.03402	5.1193431221525104e-05	3.06932681124492e-05
PDE_01282	18.75	6.63333333333333	-1.6544	1.16470375892347e-47	2.3488516540560204e-48
PDE_01285	49.93	0.82	-6.24141	6.577761778189798e-139	5.161182029631388e-140
PDE_01286	3.33	1.6266666666666698	-1.35069	0.0020599318298801803	0.00137282935974652
PDE_01287	8.74666666666667	3.14	-1.92575	5.366494719600079e-23	1.73388248981625e-23
PDE_01288	1.46666666666667	0.27333333333333304	-2.64226	3.4423043418777102e-09	1.7113826928400402e-09
PDE_01289	11.51	2.34	-2.63374	1.5681107920271396e-81	2.0751071026380293e-82
PDE_01291	65.0833333333333	15.22	-2.41325	8.674251067163868e-90	1.0320283128322997e-90
PDE_01297	13.44	43.9	1.3989613885274899	8.326514168565241e-15	3.4103029649771898e-15
PDE_01298	105.036666666667	21.8466666666667	-1.66231	4.094725295052338e-201	2.2102857741796193e-202
PDE_01302	8.18666666666667	0.7866666666666671	-3.70547	5.07603363304694e-27	1.4858061719436198e-27
PDE_01305	143.73	344.27	1.22758870455319	0.0034055276922693	0.0023033268543039
PDE_01310	0	93.5266666666667	12.1149279176122	5.4372757181987404e-24	1.7149960362131598e-24
PDE_01319	18.766666666666698	8.77	-1.36359	0.00047856839762345496	0.000304185210776578
PDE_01321	68.6266666666667	32.366666666666696	-1.4828	1.1172408707132397e-64	1.8104648945558995e-65
PDE_01322	0.693333333333333	1.8133333333333301	1.0565960846543199	0.0309469138202726	0.0227288463327745
PDE_01330	391.893333333333	74.4833333333333	-2.68594	5.966589417175068e-268	2.264448515588979e-269
PDE_01334	44.2666666666667	199.25333333333302	1.84453061888931	5.3342262049329276e-182	3.2355629178502484e-183
PDE_01335	4126.913333333329	640.83	-3.01307	1.3976295975705996e-142	1.0686383233511397e-143
PDE_01337	9.16	3.09666666666667	-1.8693	4.31239290319637e-81	5.740258110431678e-82
PDE_01339	0.08	0.91	3.37493182107796	0.00012164575938906001	7.43954866825692e-05
PDE_01341	261.516666666667	1876.9	2.55176374110358	3.717759965846819e-52	7.071398755294619e-53
PDE_01343	1.5433333333333301	13.02	2.70280885693623	4.73239282354841e-62	7.879420883726678e-63
PDE_01345	258.05	1317.12	2.0279575027708603	5.133344987439668e-279	1.8682290605373087e-280
PDE_01346	313.786666666667	999.12	1.39556146172634	4.509734189081629e-75	6.409494223102099e-76
PDE_01348	822.94	375.68	-1.44344	1.638717033071959e-169	1.0614728027243996e-170
PDE_01349	21.5	5.75	-2.18544	1.79374419303125e-08	9.165364040296558e-09
PDE_01350	175.986666666667	10.923333333333302	-4.33268	0	0
PDE_01354	13.423333333333302	67.43	2.00664103797186	1.8732606574784996e-74	2.6853196737143095e-75
PDE_01358	240.64	1141.91666666667	1.97197516649084	2.902654596179959e-122	2.584444826871419e-123
PDE_01359	0.0433333333333333	1.13333333333333	4.37813697570599	3.55565935465933e-05	2.1116303078978502e-05
PDE_01365	64.9333333333333	289.71	1.36345679312236	3.5290996739417783e-163	2.3880830292227092e-164
PDE_01366	9.79333333333333	54.68	2.3179558154518998	5.7937375429976e-07	3.1480274551935803e-07
PDE_01370	9.65666666666667	3.35333333333333	-1.85146	1.69979051505735e-13	7.262655300283991e-14
PDE_01372	9.40666666666667	81.96	2.7978994479166	3.2268443947813e-101	3.404617124376929e-102
PDE_01373	47.38	12.603333333333302	-2.17329	1.5065245608590092e-225	7.008650711620088e-227
PDE_01374	95.5766666666667	141.58	1.71147572189679	3.1128731739714994e-109	3.059173080263589e-110
PDE_01375	26.893333333333302	0	-10.3511	1.29926719579084e-17	4.88183200110171e-18
PDE_01376	1.01333333333333	1154.7666666666698	10.0154720519103	8.807883507692628e-103	9.165688458199897e-104
PDE_01379	43	4.86333333333333	-3.46088	8.819499237050269e-91	1.0375304055160998e-91
PDE_01380	601.446666666667	158.73	-2.22357	3.903032025601999e-207	2.0416528125018795e-208
PDE_01381	34	13.1166666666667	-1.6988	1.46180326352479e-51	2.8032131586568793e-52
PDE_01383	20.713333333333303	5.73333333333333	-2.18746	3.159723570103309e-208	1.6457992552124096e-209
PDE_01384	57.8066666666667	14.656666666666698	-2.3113	5.265918228664077e-255	2.121605340875229e-256
PDE_01387	0.28333333333333305	2.96	3.05974885303547	1.4098627080933702e-09	6.93241340495994e-10
PDE_01388	44.24	9.84333333333333	-2.49727	1.3506139766603199e-109	1.3213018202386395e-110
PDE_01391	91.4466666666667	14.483333333333302	-2.08427	1.1235742088679596e-134	9.091134667189828e-136
PDE_01396	26.78	78.5666666666667	1.15069586368572	2.5317534912443996e-56	4.539404423366419e-57
PDE_01403	78.9366666666667	19.0966666666667	-2.35017	3.048334395905888e-280	1.0992324365870996e-281
PDE_01405	17.4733333333333	3.7066666666666697	-2.51934	3.01782120217132e-13	1.29882187966572e-13
PDE_01406	29.53	2.63	-3.81496	4.155598880497369e-84	5.300296401836378e-85
PDE_01407	430.22	39.84666666666671	-3.61041	1.429400466964059e-282	5.0589799498561174e-284
PDE_01409	26.2433333333333	2.17666666666667	-3.86175	8.057121988294309e-25	2.49739396075678e-25
PDE_01411	191.90333333333302	20.2033333333333	-3.48574	0	0
PDE_01413	26.3266666666667	9.54666666666667	-1.7152	2.29762559257808e-49	4.52365016502016e-50
PDE_01415	1.09	485.433333333333	8.486507815921941	3.9254746655638887e-166	2.6169831103759298e-167
PDE_01419	10.1666666666667	2.0233333333333303	-2.30393	1.9130493917430298e-73	2.7785525389256e-74
PDE_01420	34.38	8.42	-2.3545	4.976510201854769e-82	6.552266631935669e-83
PDE_01422	7.87	1.50666666666667	-2.7041	6.388645670482499e-22	2.11959407275552e-22
PDE_01426	0	8.90333333333333	9.73114363505908	3.12973292759041e-15	1.26234303056067e-15
PDE_01427	2.8333333333333304	30.443333333333303	3.10168423429881	4.130632262041259e-68	6.408571367040089e-69
PDE_01428	2.5433333333333303	0.876666666666667	-1.85965	0.000796572936797896	0.000513494763487303
PDE_01440	1.24333333333333	4.00333333333333	1.3567956355042299	6.80071004693819e-07	3.71257459991451e-07
PDE_01441	21.91	94.7033333333333	1.78744442155265	4.991905543871058e-80	6.722543915508059e-81
PDE_01444	155.73	80.79333333333331	-1.26669	4.727862594748619e-79	6.45641335977357e-80
PDE_01448	18.1333333333333	60.11	1.40937311886727	6.94127043894714e-30	1.9120360975397e-30
PDE_01453	8.14333333333333	22.4166666666667	1.12226943521901	4.75522825823296e-67	7.47287957776844e-68
PDE_01456	1.66	53.453333333333305	4.73483109039755	1.3497973198521498e-101	1.4196532746358197e-102
PDE_01459	37.816666666666706	0.136666666666667	-8.62247	6.58195823403434e-10	3.1946488434751e-10
PDE_01463	15.7233333333333	54.45	1.49804204346906	2.3216166673270502e-14	9.650793825783572e-15
PDE_01470	0.56	0.03	-4.54026	0.000570321816221291	0.000364345823607146
PDE_01471	14.04	1.11333333333333	-4.0228	5.274672691092139e-57	9.328274798158499e-58
PDE_01472	52.4066666666667	10.1966666666667	-2.4208	0.00011831030438386399	7.22766010865919e-05
PDE_01478	169.64666666666702	13.083333333333302	-3.84366	2.08155002731016e-21	7.01726770475511e-22
PDE_01479	3163.15333333333	1657.19666666667	-1.2355	3.55580225026351e-21	1.20584635020066e-21
PDE_01480	1685.19	242.083333333333	-3.12631	0	0
PDE_01482	174.393333333333	46.3733333333333	-2.22625	1.3034654147798998e-127	1.1068938358119797e-128
PDE_01488	126.35	56.83	-1.47618	1.7218128890919296e-92	1.9948883890313895e-93
PDE_01495	55.8	183.93	1.1118737062477502	1.9992208432084494e-126	1.7132999991880996e-127
PDE_01501	0.00333333333333333	43.7333333333333	9.982214094339241	2.0712465797930402e-16	8.068294968587249e-17
PDE_01503	36.0533333333333	108.613333333333	1.26348572947595	7.0485799648780895e-78	9.751123980348878e-79
PDE_01504	4.5	16.97	1.58316743281549	4.2171841379224e-42	9.21819660198062e-43
PDE_01510	13.923333333333302	37.033333333333296	1.08657335190622	1.97566274728012e-19	7.05169775239549e-20
PDE_01512	8.98666666666667	29.31	1.37341081715925	1.2982027869781698e-52	2.4591442887444e-53
PDE_01515	20.02	9.14333333333333	-1.4642	1.3215661892267498e-38	3.07409386253078e-39
PDE_01517	347.046666666667	1447.39666666667	1.7873973936880099	8.421570434121218e-155	5.979924248157298e-156
PDE_01518	55.86	21.7566666666667	-1.68009	1.6846579024294397e-51	3.2343181766174498e-52
PDE_01522	1.3	0.40333333333333293	-2.05872	7.100726543717671e-05	4.29283768341395e-05
PDE_01530	12.163333333333302	39.293333333333294	1.3689603224655	5.02883832677216e-27	1.47143193779455e-27
PDE_01532	9.86	5.17	-1.23533	0.000123212260542942	7.54220849177717e-05
PDE_01540	84.58	41.433333333333294	-1.34661	9.28617145575345e-43	2.01226219525342e-43
PDE_01546	6.82666666666667	100.286666666667	3.57020276876723	4.94762113153545e-20	1.7312544059596498e-20
PDE_01547	148.716666666667	58.67	-1.66838	1.3816146023160397e-124	1.2024736995115697e-125
PDE_01553	7.63666666666667	32.0966666666667	1.7456529878553	9.398713463138979e-37	2.2720095316569698e-37
PDE_01558	0.506666666666667	8.84333333333333	3.82728797075142	0.000109741679719365	6.694425671027729e-05
PDE_01560	6.08333333333333	0	-9.52512	1.28656422822749e-14	5.295174753461629e-15
PDE_01561	27.4233333333333	229.67	2.74650293582926	4.010618464084909e-203	2.1470311421534086e-204
PDE_01567	8.40333333333333	1.8633333333333302	-2.5321	8.0801693912143e-47	1.64660992268374e-47
PDE_01571	17.0266666666667	85.58	2.0480688530851103	5.218166259172799e-121	4.6925746660118184e-122
PDE_01572	489.566666666667	94.4533333333333	-2.72207	0	0
PDE_01586	17.1666666666667	49.3866666666667	1.21408807294119	5.79630109432567e-15	2.3604524990693002e-15
PDE_01597	13.1	62.34	1.9314033135859099	3.4919775854306593e-66	5.542081287505979e-67
PDE_01598	324.973333333333	257.253333333333	-1.09759	1.2091083775379697e-122	1.0698287814609697e-123
PDE_01599	32.6933333333333	0	-8.4109	2.78296093630463e-10	1.33123718466748e-10
PDE_01608	44.42	166.6	1.5916070727222902	4.323347147583979e-81	5.759651124828069e-82
PDE_01611	11.3	35.35	1.1224283090366798	4.9482237777138606e-46	1.0210358245833598e-46
PDE_01613	2.74333333333333	17.47	2.35022010348968	1.1109784693361998e-21	3.71068045239616e-22
PDE_01616	0	5.1	8.546969268705139	3.0598115060195504e-11	1.41531181068639e-11
PDE_01621	8.82666666666667	30.94	1.68645597455326	3.18236441328021e-34	8.00461165722122e-35
PDE_01622	0	34.2233333333333	11.3521124492309	3.28949889577976e-21	1.1144390249030198e-21
PDE_01623	290.963333333333	49.67	-1.30397	3.379459955259108e-215	1.6775059989377392e-216
PDE_01625	347.066666666667	82.04	-2.38503	7.942752549273118e-155	5.631088896924848e-156
PDE_01627	102.39	47.77	-1.36495	2.23144168638487e-13	9.56899812759142e-14
PDE_01628	13.246666666666698	35.076666666666696	1.07880224512501	1.1069425132836499e-28	3.129253181681099e-29
PDE_01629	5251.14	2.89333333333333	-10.9549	3.5514219719867876e-275	1.308314605150389e-276
PDE_01630	697.963333333333	4.22	-5.88446	0	0
PDE_01631	161.31	58.0866666666667	-1.65325	3.67342735744601e-11	1.7048627802504e-11
PDE_01634	35.07	166.083333333333	1.9155830312400601	3.0184084769955283e-279	1.0951598925993793e-280
PDE_01635	984.78	4659.4233333333295	1.92007972452076	0	0
PDE_01636	31.2733333333333	89.4633333333333	1.20743408556902	6.3743678016874896e-24	2.01269687850723e-24
PDE_01637	0.986666666666667	70.3333333333333	5.82104714504027	1.4992400989626195e-135	1.2097374198640997e-136
PDE_01638	7.27333333333333	22.603333333333303	1.32090243899125	5.060804525478421e-11	2.35663952527565e-11
PDE_01642	44.08	27.3166666666667	-1.02423	2.8055103609200894e-41	6.235508281310419e-42
PDE_01643	1.97	21.17	3.3859157523447596	0	0
PDE_01644	45.243333333333304	13.25	-2.10212	9.141933518530765e-152	6.583006106276467e-153
PDE_01650	15.48	104.676666666667	2.43331184086446	1.4794578791484396e-167	9.747791479753787e-169
PDE_01652	10.713333333333301	79.8166666666667	2.58792433784195	6.216451415248739e-64	1.0163569425709997e-64
PDE_01653	33.3866666666667	6.94	-2.47069	4.21752031936296e-06	2.39016287881983e-06
PDE_01654	0.59	14.8933333333333	4.34681622506465	9.000791767576118e-28	2.59455210662461e-28
PDE_01655	0.01	1.2066666666666699	5.70047000189885	3.9305670301696504e-05	2.3417167849191e-05
PDE_01659	96.8666666666667	222.013333333333	1.1959456259713201	0.00970064611059734	0.006813664730548671
PDE_01660	27.9533333333333	103.946666666667	1.5712292858214	3.67221137713746e-74	5.284551263927359e-75
PDE_01664	53.7133333333333	24.2933333333333	-1.44412	5.46602900034044e-19	1.9710555326770198e-19
PDE_01673	2.45	0.816666666666667	-1.86118	0.0409165951739556	0.030474552576974
PDE_01674	2149.27666666667	639.2	-2.08119	0	0
PDE_01676	0.09	2.93	4.82231394088454	1.1264465906936299e-07	5.94628400629926e-08
PDE_01689	187.166666666667	105.25	-1.15215	8.119906132501667e-179	5.0246720196671375e-180
PDE_01694	24.7066666666667	68.8566666666667	1.1511636845922901	9.626231345471979e-33	2.4919993444148894e-33
PDE_01699	6.94666666666667	24.39	1.51082906387916	2.59156742094753e-33	6.625298125672199e-34
PDE_01701	14.876666666666699	4.08666666666667	-2.15755	1.1697864396525902e-09	5.73110729810875e-10
PDE_01705	16.0833333333333	41.39	1.08447587689984	7.744258123434391e-05	4.691374175387129e-05
PDE_01710	0	15.533333333333301	8.45323449264053	2.41501290460015e-11	1.11114784058064e-11
PDE_01711	240.16333333333301	92.0033333333333	-1.13199	1.3474789839015196e-122	1.1952595995208798e-123
PDE_01712	23.1166666666667	0	-11.2917	5.60222643332441e-21	1.9091838997038798e-21
PDE_01713	213.136666666667	7.72	-5.10752	0	0
PDE_01718	7.31333333333333	0.15	-5.96626	2.69572912609055e-16	1.0545896358606899e-16
PDE_01721	4.00333333333333	23.266666666666698	2.20939761755831	4.529182675904719e-68	7.03195306943471e-69
PDE_01724	5.10666666666667	1.07	-2.13858	1.2807878629273301e-16	4.9563710622129405e-17
PDE_01725	62.6233333333333	36.6933333333333	-1.09434	1.2321578781275898e-23	3.92206069164708e-24
PDE_01727	58.02	198.91	1.4382688188645902	1.3840685019058093e-208	7.193767283138726e-210
PDE_01731	7.47333333333333	28.04	1.5879066794218	4.24683834831839e-20	1.4822576583557598e-20
PDE_01738	14.9	107.433333333333	2.5247204481103998	2.1187126555133392e-190	1.2238306824834995e-191
PDE_01740	18.573333333333302	54.54	1.26455858443928	2.737346070607e-08	1.4108680749004998e-08
PDE_01741	17.123333333333303	72.4433333333333	1.75134670867179	5.110310553850838e-120	4.629708170099698e-121
PDE_01743	16.823333333333302	47.9733333333333	1.17787795656581	1.6036220149527495e-109	1.57238841978116e-110
PDE_01746	252.083333333333	142.826666666667	-1.1456	3.8683514356478196e-129	3.2591452830110193e-130
PDE_01747	194.56333333333302	555.6833333333329	1.19891111228639	3.3032075597134994e-112	3.157991423254189e-113
PDE_01751	69.2366666666667	6.87333333333333	-3.6553	8.873523974409725e-198	4.868833967038388e-199
PDE_01752	20.27	282.04666666666697	3.4844298635235	6.251647078201116e-250	2.5883280056658986e-251
PDE_01754	26.623333333333303	13.963333333333301	-1.24388	7.81890327397508e-10	3.8045904411596104e-10
PDE_01756	29.266666666666698	11.936666666666698	-1.57327	3.1060759596051794e-64	5.057528245856859e-65
PDE_01757	15.01	39.73	1.0737403803969001	1.1796897427778199e-35	2.9068815698498596e-36
PDE_01762	15.94	6.4	-1.6488	4.70000367430948e-39	1.0817593320503098e-39
PDE_01763	6.95	17.873333333333303	1.03609118036093	2.54071976526032e-11	1.1718133230093198e-11
PDE_01764	8.09333333333333	2.1	-2.262	2.1872314821255703e-08	1.12027148366632e-08
PDE_01766	108.706666666667	18.5966666666667	-2.85932	5.285948136661859e-101	5.594809880874159e-102
PDE_01770	53.88	17.56	-1.63023	1.7633828788782494e-113	1.6681974925392397e-114
PDE_01771	57.953333333333305	32.31	-1.16088	1.42171756302757e-24	4.433670129775471e-25
PDE_01773	36.713333333333296	22.1133333333333	-1.0558	3.3097050263259598e-18	1.22074150887526e-18
PDE_01774	30.8466666666667	84.79	1.13500112364149	4.10978037709697e-37	9.884513516868738e-38
PDE_01775	0	0.22	4.30111706860707	0.0348952400109185	0.0257917962061781
PDE_01780	27.7933333333333	1.17666666666667	-4.79974	5.749550919236588e-152	4.1337895312485594e-153
PDE_01782	1.6266666666666698	32.3433333333333	3.4715153656334	6.88174040703556e-73	1.0071773661938497e-73
PDE_01784	0	3.30333333333333	6.5844598676193495	2.76501560289211e-06	1.55345562196988e-06
PDE_01785	2.9366666666666696	0.12666666666666698	-5.04484	9.751592158895441e-10	4.76020959475964e-10
PDE_01786	174.363333333333	14.536666666666699	-3.91021	0	0
PDE_01790	218.56333333333302	38.9933333333333	-1.64602	1.0173419227470597e-256	4.0535159526259983e-258
PDE_01792	17.71	5.56	-2.00269	5.424967885688959e-51	1.0475591854947498e-51
PDE_01794	40.2966666666667	112.13	1.14987627226071	3.4664309907665494e-66	5.49767853293527e-67
PDE_01795	12.456666666666699	43.79	1.47227628876596	1.1900979491066398e-75	1.6848131232761695e-76
PDE_01797	139.53	29.97	-2.54594	3.823606549532558e-281	1.3702852631602492e-282
PDE_01806	282.996666666667	1040.58	1.5411943256032	2.1180462432919593e-133	1.7349827880499595e-134
PDE_01807	428.013333333333	1788.81	1.56471191455011	1.2204519454696296e-229	5.609868152242157e-231
PDE_01810	214.046666666667	617.996666666667	1.56016929900821	3.42924934545667e-05	2.0350314424012197e-05
PDE_01817	303.66	1357.4633333333302	1.25138915622982	6.602959848624488e-198	3.608295253950608e-199
PDE_01818	42.78	24.28	-1.14099	0.029584974354319	0.0216857697381798
PDE_01819	20.413333333333302	0	-11.5975	4.67401769345205e-22	1.54708164945202e-22
PDE_01824	318.14	1676.09666666667	2.24994354111436	2.84494122498763e-12	1.26526267501954e-12
PDE_01828	0	25.713333333333303	11.3049095056478	5.210139709055499e-21	1.77382497161945e-21
PDE_01831	4.94666666666667	17.516666666666698	1.6039029581221598	0.007506517011350859	0.00521404258963169
PDE_01832	154.213333333333	962.42	2.5672492427156697	5.160890502572e-29	1.4497593353914e-29
PDE_01836	506.77	77.1	-3.0376	3.632783908781998e-228	1.677913547183669e-229
PDE_01853	3.34	0	-8.89253	1.1988823271654798e-12	5.25720241405896e-13
PDE_01856	34.96	112.016666666667	1.19744479458683	1.6824018253697495e-138	1.3256989341811696e-139
PDE_01861	4.5066666666666695	17.6166666666667	1.63506352725111	4.889866330234709e-52	9.317140965344268e-53
PDE_01862	11.9733333333333	4.98	-1.58072	6.2598276899784406e-12	2.81799246920003e-12
PDE_01864	12.146666666666698	1.58	-3.25564	6.129818493523039e-38	1.44973447954774e-38
PDE_01865	193.07	91.65	-1.39827	1.0198091046657998e-102	1.0623720890007697e-103
PDE_01868	9.59666666666667	1	-3.76223	1.54116005954388e-41	3.40650403812369e-42
PDE_01869	7.26	0.856666666666667	-3.38637	7.195074759963801e-15	2.93969053353668e-15
PDE_01873	59.0866666666667	27.71	-1.41417	4.3653920281655097e-101	4.61560648498301e-102
PDE_01876	10.98	28.4533333333333	1.05018248952999	9.37325099881897e-14	3.965245080301719e-14
PDE_01878	2.5	7.48333333333333	1.24929948493901	2.7827708663139498e-14	1.15894586329959e-14
PDE_01883	17.9866666666667	213.64	3.25576343921216	8.696257155380895e-248	3.6682041868551577e-249
PDE_01884	0.303333333333333	2.30333333333333	2.63101668469015	0.00195901695136032	0.00130143263023592
PDE_01890	17.7766666666667	50.4	1.10329960001217	8.1575900357092e-30	2.2507140454672297e-30
PDE_01896	3.72	0.653333333333333	-2.82942	6.65398460874876e-11	3.11482017411211e-11
PDE_01897	94.79333333333331	6.20666666666667	-4.31551	0	0
PDE_01899	608.856666666667	136.82	-1.80724	0	0
PDE_01902	75.9766666666667	220.52666666666698	1.21772783079466	1.1937445957069797e-50	2.3157449419223798e-51
PDE_01904	2.4366666666666696	0	-5.2498	0.00666089974394479	0.00460591765265765
PDE_01905	163.83	86.89	-1.22497	9.60940706006739e-46	1.9881900639583e-46
PDE_01907	381.9	22.13	-2.67043	0	0
PDE_01908	164.7	479.743333333333	1.2281309126562199	1.5460215296529597e-52	2.9320207974720693e-53
PDE_01910	27.056666666666697	7.66333333333333	-2.14791	5.358788009641339e-65	8.648016264863599e-66
PDE_01911	1163.2	313.983333333333	-2.07552	0	0
PDE_01915	15.453333333333301	4.22333333333333	-2.2119	1.9897558798394e-18	7.292449763284509e-19
PDE_01916	934.91	0.876666666666667	-9.56594	0	0
PDE_01918	1485.39666666667	500.68	-1.66999	1.81657090540207e-20	6.28571947122431e-21
PDE_01922	2.57	0	-6.76414	1.73706031943619e-06	9.68384545359588e-07
PDE_01923	5.7566666666666695	24.6866666666667	1.76350017170411	3.4118907657211593e-63	5.60863957815265e-64
PDE_01924	448.8	255.15666666666698	-1.12637	3.0670774329455994e-168	2.010582757935399e-169
PDE_01925	262.476666666667	1298.94	2.09892415439893	5.004441982912798e-95	5.658890433655429e-96
PDE_01929	644.593333333333	118.32666666666701	-2.78262	1.9765820642171589e-261	7.699540595169805e-263
PDE_01930	631.9266666666671	380.753333333333	-1.0184	8.318749393058159e-107	8.360412578666128e-108
PDE_01931	57.3433333333333	148.45	1.0875828008855	2.0715977016080397e-18	7.599316666110309e-19
PDE_01932	0	7.86666666666667	5.22490915133278	0.00197348430419805	0.0013121419291351301
PDE_01933	2.7666666666666697	26.016666666666698	2.90300055969661	1.86398986664851e-139	1.4584138856470798e-140
PDE_01935	1898.4833333333302	901.06	-1.38925	2.7257314659621098e-241	1.1952567585854996e-242
PDE_01936	30.73	86.0133333333333	1.2676321312094598	1.64566237527816e-05	9.57542893484054e-06
PDE_01937	8.60666666666667	0	-9.58635	9.120378191992e-15	3.7374771845202604e-15
PDE_01938	12.8666666666667	104.23	2.16590439139472	2.453609449296219e-198	1.3380841737953795e-199
PDE_01948	16.823333333333302	58.7766666666667	1.0911647007376801	3.960460190368159e-56	7.123098127584808e-57
PDE_01949	0.816666666666667	0	-6.73342	6.29334315310265e-06	3.59529553754879e-06
PDE_01951	11.8566666666667	7.10666666666667	-1.06537	1.70699455356534e-08	8.71640624569591e-09
PDE_01952	48.73	13.88	-2.15182	6.284085667410818e-221	3.042378703754818e-222
PDE_01953	154.773333333333	28.1866666666667	-2.77849	1.4596567172756396e-187	8.626351885068075e-189
PDE_01956	141.606666666667	45.243333333333304	-1.57647	3.24731505983903e-110	3.169610804094409e-111
PDE_01957	63.82	32.1666666666667	-1.31411	1.8323294003712199e-56	3.2771879203077994e-57
PDE_01959	19.553333333333303	0	-12.5775	6.94968469220657e-26	2.0914799563413e-26
PDE_01960	24.413333333333302	75.95	1.25760829901044	1.12918304531337e-46	2.304865559382e-47
PDE_01965	44.5666666666667	11.05	-2.17268	0.00025452525064152996	0.000158862282203417
PDE_01966	1.33	0.0633333333333333	-4.75616	5.56200378351514e-06	3.17006359214035e-06
PDE_01968	18.426666666666698	8.09666666666667	-1.51773	2.11679828667145e-22	6.949977680223449e-23
PDE_01973	49.15	9.74333333333333	-2.54286	1.21152782993772e-12	5.314002423800289e-13
PDE_01976	71.2533333333333	193.323333333333	1.22937880392302	6.634315153497588e-83	8.646391813851618e-84
PDE_01977	37.136666666666706	104.47	1.18006383993899	1.49160877121837e-21	5.008551655832869e-22
PDE_01982	20.353333333333303	51.8533333333333	1.02533910209543	1.5938685045375e-23	5.085833057884259e-24
PDE_01983	200.44333333333302	14.04	-4.00288	0	0
PDE_01991	0	0.4533333333333329	4.18808383652879	0.0450190027877987	0.0336302222272348
PDE_01993	4.63333333333333	32.31	2.10282366891636	2.5623528795213195e-68	3.95831474321157e-69
PDE_01998	1.49	14.353333333333302	2.9677907057626802	8.413909885321921e-10	4.0987961678412997e-10
PDE_01999	2.56666666666667	8.56	1.40937803955246	4.67996444334955e-10	2.2558626604504101e-10
PDE_02005	2.37333333333333	1.32	-1.16821	6.29300163439164e-06	3.59440004314946e-06
PDE_02008	10.08	55.5333333333333	2.1359794450408502	4.663108152808529e-90	5.522033471995849e-91
PDE_02009	11.626666666666699	85.3133333333333	2.54556978704454	1.747574294293359e-251	7.196466209110106e-253
PDE_02010	172.58	2.90666666666667	-6.22344	2.7496804913412185e-280	9.884772384009065e-282
PDE_02011	0	12.88	11.823025322620198	7.653326441076649e-23	2.47955851641337e-23
PDE_02015	12.5	0.97	-3.85488	8.365707974224301e-07	4.58368173145311e-07
PDE_02016	3.4566666666666697	0.623333333333333	-2.75884	5.4623532579754794e-14	2.2980183990147202e-14
PDE_02023	11.38	6.42	-1.04433	4.83868897226589e-06	2.75027096064128e-06
PDE_02028	16.87	4.9666666666666694	-1.54453	1.08234288767594e-16	4.17879518903487e-17
PDE_02036	6.62333333333333	31.96	1.94064541855154	3.53548470648656e-57	6.2367760264676684e-58
PDE_02037	119.45333333333299	67.4666666666667	-1.15625	1.2951125232371496e-93	1.4804591640742498e-94
PDE_02041	0	12.986666666666698	9.32666199195066	2.76428228947819e-14	1.1506305801500799e-14
PDE_02042	25.8633333333333	0	-11.6223	3.43390002337986e-22	1.1339322614766898e-22
PDE_02045	7.34666666666667	45.7	2.32588309780307	4.604958023160809e-111	4.443515421347159e-112
PDE_02046	14.436666666666698	42.753333333333295	1.23570049936534	6.0726384889454e-47	1.2348036192880599e-47
PDE_02049	5.98333333333333	16.036666666666697	1.13578699415721	3.63055681352433e-17	1.3802985058429699e-17
PDE_02050	6.87	20.3833333333333	1.3141560917251598	0.0030544330117728397	0.0020590651922435302
PDE_02051	15.34	9.473333333333331	-1.0278	2.57376587547673e-22	8.47036805095682e-23
PDE_02054	84.53	49.36	-1.10873	8.448716824319827e-111	8.171324340939266e-112
PDE_02064	91.83	39.53	-1.65869	3.1562575153225795e-77	4.401547764829369e-78
PDE_02066	9.25	3.15666666666667	-1.87622	1.3863431788631002e-15	5.542574537184679e-16
PDE_02068	0.58	0.266666666666667	-2.16231	0.0190424739328637	0.0136995605455794
PDE_02070	361.37	215.53	-1.03434	1.7300527042404002e-45	3.59488970374717e-46
PDE_02077	2.59	6.01333333333333	1.00372197987954	3.605264333142229e-05	2.14309591578327e-05
PDE_02079	4.32	24.85	2.19941468317129	2.3502206918214397e-33	6.00568359312413e-34
PDE_02082	0.33333333333333304	5.19333333333333	2.5613960715519597	5.31355348038274e-09	2.66535175693768e-09
PDE_02084	73.13	24.74	-1.87355	0.00013011056943243102	7.976060283069909e-05
PDE_02090	24.27	0	-11.0242	7.613166058182699e-20	2.68430829964639e-20
PDE_02095	6990.47	3379.23	-1.32483	2.5199351004650797e-83	3.2533385826816794e-84
PDE_02096	9.24333333333333	58.42	2.98606673237595	0.0305267501333768	0.0224032710494699
PDE_02098	343.92	166.89	-1.37864	7.217520829080757e-142	5.534637563980678e-143
PDE_02100	31.2266666666667	4.22666666666667	-2.9139	1.1119728790255896e-195	6.249819742993036e-197
PDE_02101	24.55	9.65	-1.66966	3.2876504891036097e-18	1.21187517194337e-18
PDE_02102	0.903333333333333	0.46	-1.28958	0.045962081868506	0.0343858780545461
PDE_02103	1512.38666666667	278.526666666667	-2.52897	2.62100544150674e-46	5.384948297185799e-47
PDE_02104	145.92666666666702	19.16	-3.28291	0	0
PDE_02105	1.23666666666667	0.49	-1.66819	0.000697375726355192	0.000447841729668276
PDE_02106	35.3066666666667	6.95	-2.33436	1.61974614644381e-80	2.1704778634594896e-81
PDE_02108	7.16333333333333	2.75666666666667	-1.53366	2.8447074134809697e-57	5.011877390696019e-58
PDE_02111	0.27	12.386666666666699	5.19237710262179	3.6073104049588e-18	1.3321152947861199e-18
PDE_02113	0.32333333333333303	3.54	3.12848957660676	0.00011525169952011299	7.03695963903548e-05
PDE_02114	2.05333333333333	15.273333333333301	2.5698064867741697	1.39683253528355e-33	3.56320553240944e-34
PDE_02115	239.883333333333	750.02	1.3340677305936202	2.8825733730784296e-123	2.537691194329479e-124
PDE_02116	3.74333333333333	26.56	2.49340149030327	1.3428998463414197e-44	2.8262922753829996e-45
PDE_02117	3.35333333333333	79.6433333333333	4.3045688859668	9.15622455370929e-31	2.4732506390486805e-31
PDE_02118	5.76333333333333	2.56666666666667	-1.48728	4.91992153345617e-08	2.563177818376e-08
PDE_02128	4.56	1.71	-1.80908	1.8711282964412397e-13	8.01138626200274e-14
PDE_02130	6.78	0.7133333333333329	-3.59265	8.709965074955108e-86	1.0886244606760797e-86
PDE_02131	1.94	1.09	-1.16849	1.74421158987826e-27	5.06083429584044e-28
PDE_02132	21.01	3.09333333333333	-3.0914	9.67863334054673e-44	2.07037654763838e-44
PDE_02134	41.543333333333294	3.1	-4.05603	5.967827524160078e-159	4.1645273874773186e-160
PDE_02135	1.14666666666667	0.5233333333333329	-1.46566	1.91535849991041e-06	1.0703411272176e-06
PDE_02137	2.87333333333333	0.893333333333333	-2.01733	1.9713817366373102e-25	6.00519956947836e-26
PDE_02141	0.306666666666667	0.0833333333333333	-2.06548	1.4100201672232901e-05	8.17607687393807e-06
PDE_02142	0.336666666666667	0.0266666666666667	-3.79376	0.0098213108589168	0.00690060494739474
PDE_02145	373.436666666667	41.1733333333333	-3.39716	0	0
PDE_02146	7.42	1.07	-3.11264	5.227466199706149e-26	1.5708579565060198e-26
PDE_02148	0.04	0.77	3.8853696489513796	0.0261444993264827	0.0190446019022626
PDE_02149	0.0466666666666667	0.716666666666667	3.65784938979422	0.000334480555748013	0.000210478916215834
PDE_02151	21.83	68.1	1.23784072459065	9.89378045459122e-43	2.14613000623242e-43
PDE_02152	352.53	156.22	-1.45458	5.00194450314345e-30	1.37337752801947e-30
PDE_02154	20.7566666666667	54.97	1.0717607633449	1.5067456778875897e-66	2.37960168828323e-67
PDE_02163	30.146666666666697	11.796666666666699	-1.67661	2.0029433771052096e-90	2.3651896751348095e-91
PDE_02166	14.976666666666699	56.6066666666667	1.55093277012869	4.807468340319469e-74	6.939662145124488e-75
PDE_02168	17.7966666666667	6.94333333333333	-1.69094	2.1635117686823692e-89	2.5933246242302894e-90
PDE_02169	21.57	9.01	-1.58668	9.116239702323199e-36	2.2443096518128997e-36
PDE_02171	0.3766666666666671	0.0333333333333333	-3.73636	0.014224222090656	0.0101192239959347
PDE_02172	8.27333333333333	5.14666666666667	-1.00989	1.55856310546137e-07	8.2759093780258e-08
PDE_02180	14.923333333333302	6.15666666666667	-1.61964	5.2578268771576e-57	9.292631141821119e-58
PDE_02189	61.9266666666667	17.88	-2.09306	1.69182299615063e-38	3.950411403365629e-39
PDE_02190	20.59	11.4	-1.15343	4.66779818243536e-06	2.65002098259352e-06
PDE_02193	44.7233333333333	5.06666666666667	-3.46694	2.0598286075099496e-114	1.9348863046615392e-115
PDE_02200	53.72	23.393333333333302	-1.52125	2.00103218415461e-49	3.935251941459319e-50
PDE_02203	0.0666666666666667	0.673333333333333	2.98921747421281	6.79739026239534e-05	4.1026430042259205e-05
PDE_02204	0	0.32	4.52881862462042	0.0214360191215706	0.0154959209406523
PDE_02206	2.6666666666666696	0	-4.58682	0.0247991144235491	0.0180342140949883
PDE_02207	164.813333333333	42.6233333333333	-1.67894	4.4965683034279375e-271	1.6815213688945892e-272
PDE_02208	9.19	28.913333333333302	1.3292750590788502	7.60715303393851e-20	2.6813415312724798e-20
PDE_02209	10.536666666666699	30.31	1.20631309278356	7.027375532751179e-13	3.05731897134383e-13
PDE_02210	8.11666666666667	2.73	-1.89097	4.2485525164667703e-10	2.04223687463772e-10
PDE_02215	69.0533333333333	27.3266666666667	-1.65502	1.8819245452969998e-43	4.03823096642473e-44
PDE_02216	110.6	62.9066666666667	-1.14348	8.308869885443919e-83	1.0847305927240597e-83
PDE_02217	43.2066666666667	169.46	1.64446208320586	1.6787940650928691e-171	1.0780903456411698e-172
PDE_02218	0.163333333333333	3.76333333333333	4.25361089393956	4.22888400475055e-17	1.61342396975903e-17
PDE_02220	0.0866666666666667	0.74	2.7893066145234	0.0436573058626706	0.0325935679161708
PDE_02221	3.58666666666667	11.396666666666698	1.3616671541160899	3.96062414886715e-05	2.3600647404601802e-05
PDE_02226	0.16	48.7866666666667	8.068139174298839	1.5712423042331998e-20	5.4228407183385204e-21
PDE_02227	305.273333333333	53.826666666666696	-1.14546	6.662127208660728e-59	1.1463159337328299e-59
PDE_02228	8.32	30.57	1.54403157262469	4.4514387059502895e-34	1.1236352793650798e-34
PDE_02232	20.9733333333333	61.243333333333304	1.38208271037873	0.0063738036477055705	0.00439746341815546
PDE_02235	9.07333333333333	0.21	-5.80348	7.424141662580321e-46	1.5335789566776896e-46
PDE_02236	1.6266666666666698	0.0566666666666667	-5.12365	4.0499825306061e-05	2.4142132925905702e-05
PDE_02238	0.52	1.8933333333333302	1.5313416922181398	0.000386906088199861	0.000244330010511521
PDE_02239	59.2466666666667	33.226666666666695	-1.14984	9.534113891218408e-25	2.9605094887589697e-25
PDE_02250	9.44	46.7366666666667	1.98173216732226	3.9000459886729196e-69	5.950988370028458e-70
PDE_02253	6.0466666666666695	2.76	-1.46155	1.27367623845608e-15	5.08336448648137e-16
PDE_02254	148.363333333333	527.8133333333329	1.5232731018191201	3.162458106615629e-123	2.787609149070209e-124
PDE_02265	9.66	4.63333333333333	-1.36245	0.000390980752332325	0.000246946663270556
PDE_02267	7459.10333333333	453.143333333333	-4.36248	2.2206215254800697e-82	2.9138706494613298e-83
PDE_02270	8.56333333333333	37.47	1.8057406961940101	4.5000249460854695e-38	1.0627771770276398e-38
PDE_02288	98.2466666666667	43.39	-1.4967	1.82800457404386e-44	3.8614943589707797e-45
PDE_02293	0.48	0	-5.18853	0.0100489431418229	0.007070473264994809
PDE_02294	2.95333333333333	0.05	-6.62158	1.4119581900946298e-12	6.205701605657969e-13
PDE_02296	21.053333333333303	0	-11.1269	2.2745972058016e-20	7.87818197490771e-21
PDE_02298	62.1466666666667	200.78333333333302	1.1165391067605102	7.070428948704079e-89	8.561632383071828e-90
PDE_02305	348.433333333333	1580.18333333333	1.9108053290873501	6.732615678041148e-115	6.286771901921557e-116
PDE_02306	53.3733333333333	161.21	1.4800887486218401	4.52348210607817e-05	2.70502719598865e-05
PDE_02307	29.4066666666667	81.0133333333333	1.1974308453728701	8.953698205406371e-09	4.52318710677123e-09
PDE_02312	8.54666666666667	72.9933333333333	2.7592809222640597	2.621390647160949e-193	1.4908521098489093e-194
PDE_02313	24.83	79.71	1.35197912891858	1.9743284319396594e-97	2.1753869200002896e-98
PDE_02316	24.1533333333333	0	-9.41648	2.76838221919168e-14	1.15264528458498e-14
PDE_02323	11.76	41.8833333333333	1.50520463398686	3.720020123677921e-41	8.292933008043261e-42
PDE_02326	28.2266666666667	70.6233333333333	1.03803747366576	8.03432322664412e-10	3.91119975440639e-10
PDE_02330	522.166666666667	1839.91333333333	1.50602152303422	2.9893642959613293e-93	3.4301998766122797e-94
PDE_02340	10.33	39.15333333333329	1.6069364160912099	1.07118544024523e-23	3.4037111095159895e-24
PDE_02343	40.853333333333296	106.14333333333299	1.04671054092822	3.670687028564529e-58	6.38131679311942e-59
PDE_02354	12.163333333333302	33.06	1.11331761150303	2.1348581059270198e-26	6.35348978881341e-27
PDE_02356	5.08	18.82	1.56883479644461	1.8056562693875901e-12	7.97020897539365e-13
PDE_02360	2.6666666666666696	23.413333333333302	2.83550699619689	6.922838066500079e-27	2.03254833827793e-27
PDE_02361	3.4833333333333303	0	-4.4414	0.0339886825310058	0.025080129680642
PDE_02364	0.11333333333333301	0.576666666666667	2.03353660452425	0.0284039476711576	0.0207694976293272
PDE_02365	2.24	0.3866666666666671	-2.89171	0.0411951643495276	0.0306957846766931
PDE_02368	134.016666666667	66.40333333333331	-1.33434	7.461579794048369e-75	1.0638045315721698e-75
PDE_02376	198.426666666667	628.9433333333329	1.37751241393036	4.793154006048138e-86	5.98544106264442e-87
PDE_02377	38.81	115.446666666667	1.4723307386826399	4.287758331246239e-115	3.9990444981461886e-116
PDE_02378	327.14333333333303	1378.9633333333302	2.21535422578165	5.167240246209799e-09	2.58965863424405e-09
PDE_02380	13.503333333333302	0	-11.5526	1.1398946919377498e-21	3.81106695000669e-22
PDE_02384	51.13	9.59333333333333	-2.57874	6.6604569644593585e-149	4.870250668502828e-150
PDE_02387	17.99	54.8233333333333	1.30455507649288	6.6397639142718205e-09	3.3394650115297e-09
PDE_02392	32.5966666666667	0	-12.3451	5.89281333295635e-25	1.8173606839868698e-25
PDE_02394	20.0833333333333	51.2466666666667	1.02135287601705	1.22134526381851e-38	2.83689211529129e-39
PDE_02395	0	4.04	7.392592670069019	1.74539628142802e-08	8.91443910458898e-09
PDE_02396	0.03	3.03333333333333	6.435686299497941	9.85543172298558e-13	4.3118199335621995e-13
PDE_02397	2.5166666666666697	0.983333333333333	-1.65529	0.0207483977487226	0.0149753321536412
PDE_02403	5.23666666666667	72.49	4.50286831891083	0.000440035399325071	0.000279105369032118
PDE_02415	0.23333333333333303	1.27666666666667	1.8114241330663503	0.005299818914829529	0.00363702653632041
PDE_02416	50.55	3.44666666666667	-4.15955	8.860684575188977e-198	4.851927446848049e-199
PDE_02418	2.86333333333333	1.6366666666666698	-1.1187	0.0233631970337805	0.01695359428606
PDE_02419	18.2366666666667	0.5466666666666671	-5.48448	7.85674965463803e-68	1.22507582260967e-68
PDE_02431	53.89	31.146666666666697	-1.12164	3.2052805025388596e-51	6.175114691034799e-52
PDE_02434	36.7266666666667	0	-11.0804	3.9593553582131896e-20	1.38103725015472e-20
PDE_02443	31.64	16.086666666666698	-1.14953	5.792982469536588e-73	8.465426803006728e-74
PDE_02445	51.6933333333333	139.263333333333	1.04723002601599	5.445110779984698e-98	5.9571996624651785e-99
PDE_02446	48.6366666666667	147.283333333333	1.30962783087054	1.9515396399082296e-22	6.39436026698923e-23
PDE_02453	0.753333333333333	19.806666666666697	4.4990340413809005	0.0291713555552086	0.0213566140058055
PDE_02454	347.06	92.2233333333333	-2.23948	0	0
PDE_02455	705.28	275.68	-1.6798	0	0
PDE_02456	5.80666666666667	3.07333333333333	-1.22437	6.575966415957951e-09	3.3066462178406298e-09
PDE_02459	30.853333333333303	279.23	2.85646968867937	1.0880375099785296e-305	3.4512041218016873e-307
PDE_02463	5.73	2.5766666666666698	-1.45897	0.00110392452849309	0.000717520227757333
PDE_02464	1.14	0.65	-1.19906	0.0346339962142692	0.0255832869086371
PDE_02468	16.68	43.7466666666667	1.11436209865483	1.07928843559657e-13	4.57661540303054e-14
PDE_02474	5.77	17.2733333333333	1.25272691900456	3.68398810501914e-18	1.3612510304578199e-18
PDE_02482	20.483333333333302	4.3	-2.57343	1.2318248958246498e-67	1.9234839497406594e-68
PDE_02483	5.5066666666666695	1.8966666666666698	-1.75411	0.0350453841615678	0.0259066712967316
PDE_02484	29.6	0	-11.681	2.20239901768908e-22	7.240831049809179e-23
PDE_02485	10.923333333333302	235.86	3.12677267194175	0	0
PDE_02488	12.71	45.15	1.5813863655823601	1.63066684836825e-05	9.484546410208659e-06
PDE_02491	158.34	55.8933333333333	-1.799	7.811481078556079e-54	1.4588386477258898e-54
PDE_02493	50.1533333333333	1.55	-5.33832	2.2028199492837197e-73	3.2043246229424792e-74
PDE_02499	23.66	67.24	1.1801693023461999	1.6724314488823797e-48	3.3262493034533293e-49
PDE_02512	49.813333333333304	24.876666666666697	-1.35524	3.588139603336169e-87	4.420779678233879e-88
PDE_02513	218.823333333333	16.803333333333303	-3.78201	0	0
PDE_02514	4.98	2.4566666666666697	-1.34439	3.89202423775246e-07	2.10260274346694e-07
PDE_02521	3.11333333333333	0.293333333333333	-3.73542	1.4025191589537e-12	6.162655135836619e-13
PDE_02525	37.856666666666705	157.833333333333	1.76911653868702	1.5483986113565697e-45	3.2070893886862196e-46
PDE_02526	50.436666666666696	151.686666666667	1.2667051188454	3.4512686150822095e-69	5.258527249913799e-70
PDE_02527	24.45	183.84	2.5878694465073098	7.069422773529241e-13	3.07718558344718e-13
PDE_02534	39.8066666666667	8.49333333333333	-2.55123	5.670223558382048e-93	6.519021631395277e-94
PDE_02539	1.16333333333333	4.09666666666667	1.57758140582974	4.3450618092353394e-17	1.65871586039813e-17
PDE_02541	15.923333333333302	47.3233333333333	1.23760637144499	7.553574038781889e-115	7.061772056290238e-116
PDE_02542	69.0733333333333	215.84	1.31232171367201	8.674131549280337e-156	6.101336827095357e-157
PDE_02545	26.11	68.3366666666667	1.0819605977327	0.0316103191990868	0.0232478058368769
PDE_02551	14.13	0	-9.90443	4.47783629709524e-16	1.7647210159169998e-16
PDE_02553	152.373333333333	25.4533333333333	-2.89576	5.077611343886248e-197	2.802999695678999e-198
PDE_02554	683.916666666667	243.72333333333302	-1.71741	3.8987955392457294e-68	6.044543334634729e-69
PDE_02556	112.516666666667	65.2233333333333	-1.10509	5.358559459383609e-30	1.4730820105372899e-30
PDE_02559	0	7.36666666666667	7.78335833912951	1.90458116306837e-09	9.398901365659609e-10
PDE_02564	35.7433333333333	196.883333333333	2.14380588969351	4.3138303638553786e-151	3.120745393996659e-152
PDE_02566	21.45	152.3	2.4511729223494703	3.2179917038193385e-190	1.862388075666169e-191
PDE_02572	11.886666666666699	32.3633333333333	1.04139994580731	1.13086760542916e-14	4.648073530161271e-15
PDE_02583	6.0333333333333306	58.5866666666667	2.96085205233299	1.3587718171261896e-83	1.74364374529382e-84
PDE_02590	354.03666666666703	1398.19666666667	1.77817575559762	1.8980617212199797e-69	2.8856453101685996e-70
PDE_02592	22.51	120.85666666666701	2.08211419443531	1.1838463353085393e-193	6.7196620034207674e-195
PDE_02598	500.28	275.636666666667	-1.14998	1.6981135704598302e-47	3.4321360533723397e-48
PDE_02599	176.016666666667	825.413333333333	1.88516456576706	0	0
PDE_02600	19.4366666666667	8.78333333333333	-1.48127	7.728912606556329e-85	9.763289714459016e-86
PDE_02605	12.14	4.02666666666667	-1.91003	2.7708237777820896e-15	1.1144971767283798e-15
PDE_02606	4.56333333333333	42.7433333333333	2.92265228434586	7.305851029105488e-66	1.1676351783857e-66
PDE_02613	5.92	0.863333333333333	-3.10987	8.271391710947908e-28	2.3824553976553396e-28
PDE_02614	3.88	1.9133333333333302	-1.33437	0.0143206733286936	0.0101910278534966
PDE_02616	8.75333333333333	41.62	2.03263369343549	9.923108038331688e-89	1.2082226147951998e-89
PDE_02617	10.3966666666667	48.046666666666695	1.8837398505845901	1.4941940548804498e-47	3.0183218804763594e-48
PDE_02620	70.6766666666667	0	-12.2126	1.8257367651004696e-24	5.711904336891949e-25
PDE_02621	1.26666666666667	66.4466666666667	5.4055546705766	0.00435972190259812	0.00297344193868907
PDE_02623	11.163333333333302	0	-9.69165	2.7774633175526598e-15	1.1177860162794001e-15
PDE_02633	18.25	5.18666666666667	-2.14171	1.97677315666545e-39	4.53216772702373e-40
PDE_02640	2.81666666666667	0	-6.99509	5.15679567115908e-07	2.7979275344352305e-07
PDE_02642	4.38	0.32333333333333303	-4.46756	3.50575891435941e-36	8.55662693287722e-37
PDE_02643	31.91	0.32333333333333303	-7.22424	5.71927742128623e-31	1.53850790509169e-31
PDE_02644	9.02333333333333	26.503333333333302	1.18366533511113	1.08804301628127e-41	2.3976907871306797e-42
PDE_02646	16.68	7.88	-1.33711	2.2967775006221395e-31	6.142633649410139e-32
PDE_02649	422.253333333333	1177.9766666666699	1.14772149415504	1.01415192868066e-79	1.3713907549771797e-80
PDE_02650	1520.31666666667	4341.83	1.2189614685725	1.6447371192982297e-106	1.6639577534135695e-107
PDE_02652	7.52333333333333	90.11	3.34215803747091	6.897431992936078e-130	5.780485576717719e-131
PDE_02655	9.35	0.23	-5.86985	1.13830716905414e-06	6.28127650992814e-07
PDE_02656	39.4766666666667	20.606666666666698	-1.52374	1.0733842410718598e-81	1.4168433054103798e-82
PDE_02661	14.546666666666699	8.11666666666667	-1.16037	4.6723531192482785e-25	1.43836713721099e-25
PDE_02667	11.31	5.42	-1.38845	8.98378294476795e-11	4.2264274354517704e-11
PDE_02671	97.3666666666667	25.59	-2.25335	1.7171420614293695e-146	1.2842731945248093e-147
PDE_02674	95.5033333333333	55.3	-1.11263	1.12597423173745e-37	2.67426712357007e-38
PDE_02676	5.59666666666667	59.866666666666696	3.10030802369839	1.7169505252461294e-97	1.8879767600925697e-98
PDE_02677	9.19	33.47	1.53830163291914	3.92998345589863e-30	1.07336442969118e-30
PDE_02680	0.0233333333333333	0.4866666666666671	3.89422958597905	0.0267686531106488	0.0195379885475386
PDE_02681	0.2	21.283333333333303	5.5865378490867	7.777643349785219e-33	2.00825070356168e-33
PDE_02687	410.236666666667	1613.9666666666699	1.72300140705296	6.181724410336188e-95	6.997010267458989e-96
PDE_02688	10.98	1.8233333333333301	-2.91887	1.4743390195261802e-49	2.8961695820408495e-50
PDE_02689	8.98	0.856666666666667	-3.75791	6.300827496386489e-29	1.77418960109714e-29
PDE_02690	3.84666666666667	0.5266666666666671	-3.44786	4.54433039557903e-32	1.1936137711259299e-32
PDE_02693	476.09333333333296	1970.94333333333	1.7997303153958402	2.242850551945119e-249	9.335849821118236e-251
PDE_02696	7.4533333333333305	32.0966666666667	1.78357655548799	4.58175478644715e-32	1.20395359496959e-32
PDE_02706	3.67	0.65	-2.8191	1.6807455937834601e-06	9.358675799330749e-07
PDE_02707	403.606666666667	1592.5166666666698	1.68190520410302	1.1847733275902595e-196	6.6062486045934374e-198
PDE_02708	1.3466666666666698	10.19	2.20871498651508	2.43640757108582e-13	1.04560796818107e-13
PDE_02709	99.2333333333333	12.96	-2.13962	0	0
PDE_02711	39.966666666666704	0	-13.4207	2.2018598004131699e-29	6.1215868463351085e-30
PDE_02712	39.3433333333333	21.3333333333333	-1.21305	5.7199866884914796e-42	1.2528585200836098e-42
PDE_02713	86.0266666666667	43.0666666666667	-1.32055	2.80141111193896e-45	5.84913438619644e-46
PDE_02715	17.1866666666667	8.19	-1.19756	3.1147308692901897e-16	1.2212795606576898e-16
PDE_02720	27.283333333333303	11.426666666666698	-1.56724	2.0948391964231798e-17	7.908396832796249e-18
PDE_02721	935.553333333333	500.21666666666704	-1.20381	1.7246374857313703e-14	7.13464388921924e-15
PDE_02726	14.5533333333333	46.05	1.3329557892088502	2.5224309158357196e-43	5.426665509527489e-44
PDE_02728	12.66	0.23	-6.10266	7.585158550356509e-27	2.22953853438971e-27
PDE_02729	1.10666666666667	17.2233333333333	3.63018513315154	3.5939686375889396e-44	7.631933400689699e-45
PDE_02730	20.1	5.44	-2.20841	8.87208312330917e-39	2.0538600886458602e-39
PDE_02731	4.76333333333333	1.27333333333333	-2.21385	4.56127281977043e-08	2.3737909521699e-08
PDE_02733	66.5366666666667	34.9133333333333	-1.25679	7.77839782477607e-48	1.5634709484190998e-48
PDE_02744	1.82	12.613333333333301	2.46916071441513	1.23739263843796e-26	3.6619109912148295e-27
PDE_02745	33.1433333333333	135.63	2.05609477715994	6.937603180870551e-05	4.19113078083087e-05
PDE_02747	520.84	307.266666666667	-1.08046	3.98667727571752e-74	5.741525202869749e-75
PDE_02753	33.72	0	-12.7486	1.33545025483049e-26	3.9565593526530396e-27
PDE_02754	155.593333333333	651.133333333333	1.75291028002042	2.8692295486866694e-102	2.99217371966546e-103
PDE_02758	8.48333333333333	0	-10.3854	1.10233534226421e-17	4.1369780457595096e-18
PDE_02760	20.4166666666667	4.50333333333333	-2.52018	9.3575077631652e-41	2.10687125263029e-41
PDE_02762	1.76333333333333	0.39	-2.53225	0.0357551736154053	0.0264433087005418
PDE_02765	168.966666666667	19.393333333333302	-3.45139	0	0
PDE_02766	190.363333333333	35.01	-2.70559	1.6509874707405299e-65	2.6533399084577993e-66
PDE_02767	47.8733333333333	23.84	-1.37095	3.2482599807612392e-99	3.517592611330759e-100
PDE_02768	58.21	24.55	-2.89146	0	0
PDE_02772	43.8033333333333	20.62	-1.39542	4.5766531298981896e-66	7.27883953547524e-67
PDE_02775	410.696666666667	1604.15	1.64328299539698	2.7015488622668483e-238	1.1936726748135094e-239
PDE_02781	6.29	65.0366666666667	3.04731543563179	6.492853202186488e-97	7.226325211114619e-98
PDE_02782	11.153333333333302	43.08	1.65264556678641	1.3238591815357699e-14	5.4501448107966704e-15
PDE_02784	23.126666666666697	72.32	1.3172394622979098	3.3512554846228396e-50	6.530938623900488e-51
PDE_02788	105.21666666666701	59.8866666666667	-1.13463	4.5428124046826494e-54	8.458681305547108e-55
PDE_02789	53.173333333333304	7.85333333333333	-2.6768	0	0
PDE_02793	307.36666666666696	1320.7733333333301	1.84522124286646	6.997361424182228e-131	5.817505825113109e-132
PDE_02794	2.7733333333333303	17.9	2.38198273839898	2.9955064782093e-41	6.66112625872251e-42
PDE_02795	77.54	14.753333333333302	-1.8794	7.228149436197296e-238	3.201784613919338e-239
PDE_02797	134.236666666667	36.0633333333333	-2.18721	1.5822938621419792e-243	6.885663885336836e-245
PDE_02798	118.476666666667	27.9033333333333	-2.32293	2.15045494896455e-26	6.4046938713735394e-27
PDE_02802	217.613333333333	100.476666666667	-1.43083	3.120377295167709e-76	4.396658492690399e-77
PDE_02811	25.966666666666697	9.94	-1.66756	2.6485535117912e-26	7.902918158166069e-27
PDE_02817	209.16333333333301	0	-15.4447	1.45421539639458e-38	3.38588604257925e-39
PDE_02818	0	22.15	10.9664092206471	9.01155072087247e-20	3.18638805122001e-20
PDE_02820	24.56	74.8633333333333	1.2801604186492	4.237349612099289e-55	7.776727334837768e-56
PDE_02823	4.26	36.0633333333333	1.4413940855983702	1.1956532866802398e-65	1.9149082688178796e-66
PDE_02824	49.8766666666667	26.4	-1.24375	6.21030260587258e-42	1.3609444441806499e-42
PDE_02829	61.7166666666667	220.016666666667	1.55647446321177	8.517829559094189e-40	1.9462553238531296e-40
PDE_02835	85.9833333333333	53.6233333333333	-1.00528	6.14044596293622e-31	1.6538541157824898e-31
PDE_02838	174.96	57.0933333333333	-1.92862	4.360110175054469e-119	3.9597661689977195e-120
PDE_02839	12.126666666666699	44.1966666666667	1.53501483999399	1.1160799872389999e-64	1.80734154861741e-65
PDE_02842	229.35	121.776666666667	-1.23971	6.072980382301937e-146	4.555580164353378e-147
PDE_02844	29.57	89.33	1.26514810820605	9.51059481521963e-53	1.7962692711661297e-53
PDE_02845	19.07	48.3966666666667	1.0093052724397098	1.2500199494175697e-103	1.2938436872101698e-104
PDE_02851	11.023333333333301	0	-10.0391	1.95313177089155e-16	7.602426364374359e-17
PDE_02852	6.13	1.06	-2.86158	1.1873264877060601e-37	2.82130445325813e-38
PDE_02855	7.39666666666667	0.75	-3.61367	4.722544079551351e-10	2.27848954756317e-10
PDE_02860	45.476666666666695	115.043333333333	1.10171130860229	1.71498453760778e-07	9.11986212653306e-08
PDE_02861	4.63333333333333	26.8466666666667	2.20815458458285	1.6736977521399096e-75	2.37130466162949e-76
PDE_02864	368.73333333333295	1807.09333333333	1.94149337382523	0	0
PDE_02870	3.3266666666666698	1.72666666666667	-1.27387	0.000138189865031674	8.480566675399559e-05
PDE_02871	17.126666666666697	112.376666666667	2.3928089338091802	9.786189683668768e-122	8.756924324618468e-123
PDE_02873	3.53	1.31333333333333	-1.76887	0.0151523728453538	0.0108065002997247
PDE_02876	137.89666666666702	18.283333333333303	-2.35222	0	0
PDE_02879	17.61	0	-8.12564	4.19074328354102e-10	2.01398213670897e-10
PDE_02880	294.77	26.53	-3.79922	0	0
PDE_02881	26.463333333333303	115.23	1.8100190807322498	1.4260656832337797e-56	2.5426346405570497e-57
PDE_02884	384.74	130.22	-1.86945	9.885509109569407e-174	6.260272324257088e-175
PDE_02889	8.29333333333333	2.2533333333333303	-2.20395	1.93813557384095e-15	7.780584323699861e-16
PDE_02890	17.3333333333333	3.34666666666667	-2.6895	1.02254204838574e-31	2.7119840860358594e-32
PDE_02896	12.28	62.936666666666696	2.07333990376975	1.37937890612449e-21	4.628633725058809e-22
PDE_02899	18.213333333333303	0.313333333333333	-6.26048	0.00688625208070877	0.00476864334403673
PDE_02900	10.3266666666667	1.33	-3.40682	6.035732354031529e-51	1.1668410794605197e-51
PDE_02901	10.536666666666699	2.3333333333333304	-2.56022	2.2226962520160196e-77	3.0922318475459397e-78
PDE_02902	6.23666666666667	1.71	-2.20254	1.5053092431471597e-54	2.7794190699845794e-55
PDE_02903	2.2066666666666697	0.61	-2.21441	1.32114867518972e-07	6.99613288431019e-08
PDE_02904	19.056666666666697	8.37666666666667	-1.51145	9.29444048137074e-12	4.2174105556537e-12
PDE_02905	1.66	0.516666666666667	-2.01295	9.768525890870921e-07	5.371873837150051e-07
PDE_02906	30.55	138.993333333333	1.85800176592578	0	0
PDE_02907	255.606666666667	1191.28	1.9222651496505	1.5833462029855087e-297	5.216143306440857e-299
PDE_02910	26.803333333333303	12.46	-1.28809	3.0001897636243595e-64	4.881777890282479e-65
PDE_02911	8.43666666666667	24.53	1.22159102643932	7.1034004311770795e-12	3.2058195602029e-12
PDE_02912	10.5566666666667	5.15	-1.36663	7.89036906218084e-20	2.7838029968962994e-20
PDE_02916	145.376666666667	1010.7066666666699	2.60026690882431	3.63442933172277e-19	1.30653386104224e-19
PDE_02918	0.04	7.0066666666666695	7.37539162297261	8.458161322328391e-09	4.26908865851522e-09
PDE_02923	51.24	4.19	-3.88896	6.253944865695749e-155	4.4198719974588784e-156
PDE_02924	0.226666666666667	1.7	2.62960147326588	3.5599543648967995e-09	1.77145864946618e-09
PDE_02927	154.77	68.9966666666667	-1.10056	2.5653373733530894e-60	4.34551305758864e-61
PDE_02929	420.03	116.39333333333299	-2.15882	3.5660473009654704e-37	8.564863745668878e-38
PDE_02934	36.003333333333295	133.62	1.52896844528242	1.1558505598900395e-197	6.354926840129987e-199
PDE_02937	42.323333333333295	1.24333333333333	-5.41661	1.5396749106241297e-222	7.317097238024495e-224
PDE_02938	0.54	5.38333333333333	3.72310339722323	0.0118924822428305	0.008402167754867929
PDE_02940	36.7033333333333	200.31333333333302	2.12554048747643	8.735518304240207e-212	4.4528295863572777e-213
PDE_02941	70.92	14.62	-2.58806	1.2676024855477697e-80	1.6943690430082095e-81
PDE_02942	3.78	28.6533333333333	2.69552194642403	0.000109943668298074	6.70797094724586e-05
PDE_02943	65.2266666666667	339.376666666667	2.07201255604126	6.672763628248518e-149	4.886676090581548e-150
PDE_02948	53.6433333333333	19.23	-1.36321	7.255437658251338e-132	6.007841533376728e-133
PDE_02950	4.8	22.376666666666697	1.96736857074593	9.934939344503611e-06	5.7265499015230104e-06
PDE_02954	11.716666666666699	59.29	1.92890718378793	2.3961697435654892e-166	1.5921127845393394e-167
PDE_02957	255.74666666666698	82.49	-1.96229	0	0
PDE_02958	35.856666666666705	18.0766666666667	-1.2997	1.1034349480120899e-09	5.3974363901092e-10
PDE_02962	0	4.5466666666666695	8.74239550901986	6.2598276899784406e-12	2.81814168124238e-12
PDE_02965	9.84	1.4033333333333302	-3.10854	1.9423706075172204e-15	7.7997475257898e-16
PDE_02967	59.616666666666696	331.423333333333	2.09836281883242	0	0
PDE_02968	21.9933333333333	87.19	1.65867725099627	2.815102424254799e-110	2.7414742584562596e-111
PDE_02971	178.43	630.34	1.48319599286082	1.0825257432282598e-128	9.144541336786277e-130
PDE_02973	134.73	53.8733333333333	-1.64358	1.6190781838176195e-106	1.63439500581255e-107
PDE_02974	74.47	37.7966666666667	-1.24052	5.61074790964559e-10	2.71638880433593e-10
PDE_02976	6.0466666666666695	25.8633333333333	1.8166480533924498	7.90478830280593e-33	2.0419603395450797e-33
PDE_02985	216.353333333333	128.706666666667	-1.23133	1.7479148835781097e-136	1.3987209808488196e-137
PDE_02988	18.463333333333303	6.77666666666667	-1.85488	1.72984082027055e-28	4.9093979874122393e-29
PDE_02992	9.13666666666667	27.76	1.2714407007008202	2.49871529644647e-45	5.2115664613697095e-46
PDE_02993	121.196666666667	64.45666666666669	-1.23691	9.625626982151849e-52	1.8404927273608096e-52
PDE_02996	48.14	23.853333333333303	-1.35019	6.055391269269878e-71	9.04433509555946e-72
PDE_02998	63.8566666666667	28.93	-1.46695	4.646689218966299e-59	7.964275344694598e-60
PDE_02999	43.773333333333305	17.4066666666667	-1.44443	2.7636361120684595e-109	2.7128848646014195e-110
PDE_03000	215.113333333333	75.5566666666667	-1.50511	9.168134130788798e-162	6.254942929519788e-163
PDE_03003	19.123333333333303	73.27	1.61253484096694	3.854444597019069e-56	6.928133582844518e-57
PDE_03005	365.23333333333295	1640.83666666667	1.83592396113765	5.622288893829337e-229	2.590570508675959e-230
PDE_03008	8.54	2.40666666666667	-2.14287	1.0666073038615601e-10	5.02498466026267e-11
PDE_03013	1055.2433333333302	3828.7666666666705	1.92779874648552	1.61805163679163e-14	6.682904423075961e-15
PDE_03016	83.9666666666667	4.01333333333333	-4.51861	2.1588887141961896e-19	7.71289123268757e-20
PDE_03020	6.55666666666667	20.803333333333303	1.34042968810883	6.19530944008586e-14	2.6084424721029302e-14
PDE_03021	0.2	4.64666666666667	4.20146564326114	9.1860841639257e-12	4.166198438285721e-12
PDE_03023	59.0533333333333	144.783333333333	1.0773168471161998	9.033478303971138e-90	1.0757731536170399e-90
PDE_03025	0.866666666666667	12.82	3.61220414358379	6.69835910212861e-07	3.6521975886116295e-07
PDE_03026	58.1233333333333	306.776666666667	1.6591699505625301	4.075750382195739e-184	2.4449966121352288e-185
PDE_03037	28.7566666666667	9.15666666666667	-1.97855	1.0109087626947098e-55	1.8294242049433497e-56
PDE_03039	5.72	15.213333333333301	1.0832366144635202	3.01275379345741e-11	1.3925393994689598e-11
PDE_03043	18.7966666666667	371.14	3.90099811285105	0	0
PDE_03045	2.49333333333333	35.79	3.51098187253578	1.9705950378367187e-214	9.847492175722725e-216
PDE_03051	61.28	26.3633333333333	-1.54388	3.69334343159107e-73	5.384841285903508e-74
PDE_03053	874.983333333333	375.316666666667	-1.52028	6.959573898417079e-113	6.614887155534989e-114
PDE_03056	12.93	0	-11.1093	2.75895459716931e-20	9.57420192985409e-21
PDE_03059	7.5333333333333306	0.753333333333333	-3.65908	8.89018641570482e-14	3.75495352783526e-14
PDE_03064	510.606666666667	118.306666666667	-1.32327	1.6644671778310693e-216	8.188029967738807e-218
PDE_03068	120.71666666666701	35.606666666666705	-1.39903	1.0469216916353499e-110	1.0137138249557597e-111
PDE_03069	27.503333333333302	75.7966666666667	1.17973972994992	7.41576716358888e-11	3.47719833725097e-11
PDE_03074	14.743333333333302	3.7533333333333303	-1.31527	1.6918232669919298e-21	5.69289964018918e-22
PDE_03083	13.06	6.22333333333333	-1.28616	2.60858092759298e-12	1.1584015471448002e-12
PDE_03087	255.233333333333	36.606666666666705	-2.71599	7.086709944216617e-212	3.604481296056758e-213
PDE_03092	29.663333333333302	13.6966666666667	-1.44282	1.2675546160652297e-36	3.07683541195133e-37
PDE_03096	78.15	38.646666666666704	-1.34742	2.2255134281095195e-112	2.1227212107844796e-113
PDE_03099	6.40666666666667	26.6166666666667	1.7310610640911401	5.7509725278152195e-31	1.54767407593291e-31
PDE_03101	8.71	0.3733333333333329	-5.16164	4.442895529959079e-22	1.4695921552630398e-22
PDE_03102	29.79	91.40333333333331	1.28774281231734	1.1132993804939597e-88	1.3580146032513997e-89
PDE_03103	0.803333333333333	0.18	-2.49131	3.39597304834061e-12	1.51297497078547e-12
PDE_03104	53.4166666666667	140.24	1.08449196888791	7.82867869854939e-27	2.3019887725729e-27
PDE_03113	40.1266666666667	110.416666666667	1.1369729243658202	2.4666922773241396e-43	5.304006098820519e-44
PDE_03114	15.3933333333333	63.1	1.7071436968727198	6.707469530123498e-92	7.808584450204988e-93
PDE_03116	118.65	1.82	-5.91863	0	0
PDE_03118	7.28666666666667	3.9233333333333302	-1.21537	2.31610295041414e-07	1.2380904252464198e-07
PDE_03121	0.0766666666666667	0.716666666666667	2.8858195162896494	0.004264258025032021	0.0029045363509400102
PDE_03122	21.04	63.11	1.2104515912738798	7.828762586336999e-37	1.8898815859504695e-37
PDE_03123	28.5433333333333	9.01333333333333	-2.0922	9.144823605338567e-95	1.0381435812404396e-95
PDE_03124	363.52666666666704	126.82	-1.83155	1.5536473227905794e-160	1.0720771732110797e-161
PDE_03128	9.56	44.5866666666667	1.89475073251091	2.4155868993371294e-56	4.3257421491746697e-57
PDE_03131	139.813333333333	4.76666666666667	-5.21331	2.0998186072057187e-254	8.506777663025965e-256
PDE_03135	16.68	94.2433333333333	2.18340224717509	1.1918415776120598e-72	1.7496260888929298e-73
PDE_03136	27.556666666666697	108.976666666667	1.6554605543396101	2.293729729304249e-127	1.9529251451505296e-128
PDE_03141	93.9	34.66	-1.75365	2.8923537073255198e-61	4.835075423932029e-62
PDE_03143	8.24	4.82	-1.0696	7.45681449330078e-36	1.8291395818847997e-36
PDE_03144	0	2.08	7.79969509451944	1.19002912753496e-09	5.83160628662928e-10
PDE_03146	30.5433333333333	2.28	-4.08313	1.24001965488282e-36	3.00861752659383e-37
PDE_03147	110.37	40.15333333333329	-1.78252	1.1788060181007198e-83	1.51007871656531e-84
PDE_03148	182.18	89.9833333333333	-1.00906	3.2228852283594196e-89	3.884679690944079e-90
PDE_03149	13.063333333333302	36.99	1.2447379937040801	0.00024687300912768796	0.000154031172973825
PDE_03150	0.23333333333333303	25.9033333333333	6.395793430025621	1.31590657687123e-34	3.2908648616913096e-35
PDE_03151	0	2.44	7.06678813550125	1.75222024339599e-07	9.3256730149356e-08
PDE_03152	13.84	1.2	-3.67642	1.2629198868394698e-72	1.8553747920179196e-73
PDE_03154	77.71	4.97333333333333	-4.22469	5.48284758640828e-47	1.11121485307173e-47
PDE_03155	12.09	4.76	-1.6732	1.4338180129594798e-34	3.5889334570348995e-35
PDE_03163	13.516666666666698	43.9166666666667	1.37617602790453	1.09073890158857e-26	3.22547942295028e-27
PDE_03165	7.02	2.51333333333333	-1.80434	3.1882863172323e-08	1.6468377070979498e-08
PDE_03167	35.1966666666667	3.60666666666667	-3.54543	1.2104110549993199e-09	5.9328328171586e-10
PDE_03168	246.75333333333302	57.6066666666667	-2.42348	2.0075394012112098e-30	5.45398294753096e-31
PDE_03169	172.103333333333	37.45	-2.51938	4.6557657580532786e-145	3.5131988691821084e-146
PDE_03178	283.186666666667	1085.87	1.51153914230952	0	0
PDE_03179	18.2233333333333	0	-8.79672	2.2700384230162e-12	1.00503203636711e-12
PDE_03181	6.22333333333333	0.9633333333333329	-3.07824	1.6854228011825704e-48	3.3539632370778307e-49
PDE_03182	0.3733333333333329	1.8866666666666698	2.00173200308994	0.000885841017345423	0.000572222733964701
PDE_03183	4.16	2.36666666666667	-1.2733	7.47526585860157e-05	4.52509415747735e-05
PDE_03185	201.02666666666698	51.3166666666667	-2.29278	5.048944981417278e-181	3.079378797792619e-182
PDE_03187	39.426666666666705	12.546666666666699	-1.89966	0.000534516918988596	0.000340877233812427
PDE_03188	59.32	22.396666666666697	-1.6144	8.15791021822417e-06	4.68137841793699e-06
PDE_03190	13.103333333333302	0	-11.093	3.02504434316895e-20	1.05110611456577e-20
PDE_03192	19.9066666666667	0	-11.5001	1.08195861618624e-21	3.6113454534697193e-22
PDE_03200	1.35	3.83	1.1757165059028603	0.0036818829155818205	0.00249720584168677
PDE_03201	0	22.48	10.5027451990459	3.41116382659132e-18	1.25892256527288e-18
PDE_03204	6.81666666666667	0	-9.91713	4.64776829659441e-16	1.83272599608614e-16
PDE_03206	0	9.20666666666667	8.1675892145431	1.18511132399894e-10	5.5898740023455894e-11
PDE_03208	3.6866666666666696	20.3866666666667	2.17360472978572	0.0227322142706545	0.0164754790573736
PDE_03211	1.22666666666667	4.72333333333333	1.60853121957421	1.2075437990955198e-59	2.0589394548851795e-60
PDE_03214	105.736666666667	252.87	1.06990059456791	7.19411488070678e-08	3.76720206051479e-08
PDE_03218	121.383333333333	36.043333333333294	-2.07105	3.5963658074511493e-131	2.98596426528499e-132
PDE_03220	11.433333333333302	78.08	2.46062110042191	2.6394735931611287e-273	9.841109111953004e-275
PDE_03222	14.66	50.1666666666667	1.45577108361795	9.7537587196965e-30	2.69653162601292e-30
PDE_03231	4.45	38.2	2.80960873957875	6.7748455334726e-35	1.6837206540060399e-35
PDE_03233	186.03666666666697	114.223333333333	-1.00592	1.41871633658407e-32	3.68534661055895e-33
PDE_03236	31.74	18.9766666666667	-1.26989	0.00053230231687275	0.00033940567316238
PDE_03239	170.21	87.6	-1.27841	3.51996166790138e-86	4.3877095915965984e-87
PDE_03242	23.91	0	-11.3747	2.7756151626910898e-21	9.37870632602133e-22
PDE_03246	183.73	39.723333333333294	-1.75982	0	0
PDE_03251	74.2966666666667	195.78	1.07591111347491	3.404499757710389e-90	4.027805500774779e-91
PDE_03253	73.0833333333333	40.4533333333333	-1.18175	1.5149701641120397e-57	2.653937716541299e-58
PDE_03260	13.75	43.63	1.3485749134726	2.8286605902855196e-27	8.254588834422519e-28
PDE_03262	14.656666666666698	0	-11.4827	1.1177815550804599e-21	3.7346468874251997e-22
PDE_03271	20.01	0	-11.5253	7.738360772688679e-22	2.5734248178957995e-22
PDE_03276	1.10666666666667	0.27333333333333304	-2.37351	0.00286626650743423	0.00192716126053965
PDE_03278	21.586666666666698	0.563333333333333	-5.57205	2.38878089659994e-32	6.23715078845127e-33
PDE_03279	19.6	1.3466666666666698	-4.14952	1.71078410184748e-27	4.958132221714901e-28
PDE_03280	65.1466666666667	22.663333333333302	-1.80662	4.399660979871209e-22	1.45480164398412e-22
PDE_03287	85.29	0	-13.8081	4.82618953109369e-31	1.2961152296637798e-31
PDE_03288	101.496666666667	11.37	-1.35579	1.1933068837730797e-135	9.602235692464496e-137
PDE_03290	408.56	27.0066666666667	-4.24975	0	0
PDE_03291	554.713333333333	14.16	-5.61398	0	0
PDE_03292	1544.65	17.913333333333302	-6.74511	0	0
PDE_03293	19.573333333333302	9.78333333333333	-1.32747	9.70116620773885e-13	4.243247990697129e-13
PDE_03294	24.196666666666697	0.55	-5.80351	4.96511685003831e-34	1.25495607862404e-34
PDE_03295	52.82	21.23	-1.57609	2.609655518028309e-176	1.6352098571507394e-177
PDE_03298	61.0733333333333	25.216666666666697	-1.61097	4.27663452364716e-74	6.163875022952771e-75
PDE_03299	499.39666666666704	180.883333333333	-1.7504	7.327815547439168e-99	7.968030929157558e-100
PDE_03300	31.0766666666667	10.793333333333301	-1.81806	2.5329561734654395e-55	4.620495457217419e-56
PDE_03301	63.2366666666667	21.146666666666697	-1.90233	6.358024492680807e-172	4.075928890132608e-173
PDE_03308	2.41333333333333	6.926666666666669	1.2706205684298102	0.00017905347274391499	0.00011056078650898602
PDE_03310	32.4266666666667	3.09666666666667	-3.72267	1.9344034625968395e-94	2.2024426736077492e-95
PDE_03311	7.09333333333333	3.86	-1.87567	1.6626006304899194e-96	1.8559693181762798e-97
PDE_03312	12.363333333333301	6.7033333333333305	-1.18287	0.00100145702793822	0.000649247321952157
PDE_03313	9.13333333333333	2.11333333333333	-2.45048	2.0182327869495002e-18	7.401309997772509e-19
PDE_03317	10.6933333333333	2.62666666666667	-2.34043	2.47277196173908e-17	9.354426152421969e-18
PDE_03318	13.496666666666698	11.216666666666699	-1.41853	1.39403600330224e-44	2.93546590789965e-45
PDE_03324	90.31	33.273333333333305	-1.76457	2.0335542778415e-77	2.82683282473459e-78
PDE_03326	12.756666666666698	2.0566666666666698	-2.93519	7.26188428806764e-17	2.79241070843336e-17
PDE_03328	700.636666666667	26.62	-5.02584	0	0
PDE_03332	15.173333333333302	1.5966666666666698	-3.55207	2.51749969086078e-35	6.23140713686632e-36
PDE_03334	59.726666666666695	29.54	-1.34678	2.5834311073668293e-86	3.214553119684049e-87
PDE_03337	4.53666666666667	22.95	2.01853305965293	1.60189902199875e-18	5.851344006900279e-19
PDE_03338	10.4033333333333	33.3166666666667	1.45581485959106	0.000917183950405797	0.000593387902471775
PDE_03339	59.4266666666667	38.17	-1.45973	6.762125044396658e-149	4.959644300787309e-150
PDE_03340	263.206666666667	70.82	-2.21036	5.691736050071636e-220	2.7682678396007787e-221
PDE_03344	271.94	126.536666666667	-1.29918	5.003647358118869e-90	5.936436375909539e-91
PDE_03345	0	20.43	8.88758376028253	7.7447435614475e-13	3.3780356168406e-13
PDE_03347	2.38666666666667	8.14666666666667	1.4374634705298897	4.92287256843816e-41	1.10018120394255e-41
PDE_03350	10.3433333333333	69.4266666666667	2.4181850098304	3.9831815077793285e-168	2.6155560262546486e-169
PDE_03354	45.78	153.553333333333	1.41960186360441	4.501470199650549e-109	4.438845405554129e-110
PDE_03359	11.89	43.3966666666667	1.5457712852664798	1.31759951747046e-35	3.2511053202359596e-36
PDE_03360	8.56666666666667	2.06666666666667	-2.37147	1.1024521900053101e-28	3.11533234326487e-29
PDE_03362	0	8.19	8.45224132104426	4.09069539687326e-11	1.89943029446358e-11
PDE_03365	941.21	335.493333333333	-1.72428	0	0
PDE_03367	80.6666666666667	27.34	-1.89574	0	0
PDE_03370	447.806666666667	120.476666666667	-2.21941	0	0
PDE_03378	28.6133333333333	3.59666666666667	-3.28377	1.1489124076599597e-73	1.6653409338707197e-74
PDE_03379	79.9866666666667	26.6166666666667	-1.90997	1.8225283546862496e-83	2.34281608198399e-84
PDE_03386	125.623333333333	5.29333333333333	-5.79873	0.000391445120254147	0.000247370661413806
PDE_03388	0	5.86333333333333	9.43963440868477	5.17899824346473e-14	2.17765780342902e-14
PDE_03391	26.39	8.74	-1.9112	1.74583771043222e-27	5.067495546808259e-28
PDE_03397	315.256666666667	1140.7866666666698	1.5802026881425	3.3737165040622393e-108	3.3568197603023296e-109
PDE_03399	117.286666666667	18.2066666666667	-3.01646	0	0
PDE_03401	7.36666666666667	2.44666666666667	-1.92306	2.5807653217034305e-13	1.10870942034226e-13
PDE_03403	74.83	44.63	-1.05081	1.3445617340942303e-15	5.372261130103809e-16
PDE_03404	5.2166666666666694	20.8833333333333	1.7872231730710801	0.00068174377392957	0.000437575553060861
PDE_03407	1.02333333333333	2.94	1.18353643722469	1.5602396037326e-09	7.68224819912412e-10
PDE_03409	4.176666666666669	18.15	1.81947917403308	4.08068962127223e-07	2.20588864669106e-07
PDE_03411	9.68	4.27333333333333	-1.46591	0.00666738391059841	0.00461114341908275
PDE_03413	18.6866666666667	0.613333333333333	-5.25492	1.4553946328487e-32	3.78224426010207e-33
PDE_03414	16.6666666666667	0.43	-5.58595	3.8267747328760595e-53	7.197828935515358e-54
PDE_03415	17.396666666666697	0.986666666666667	-4.514	2.340981643992489e-224	1.0968873368067193e-225
PDE_03416	10.3466666666667	0.9633333333333329	-3.75588	2.5597218672591486e-188	1.5013616294330296e-189
PDE_03417	125.053333333333	33.33	-2.22845	4.5686641803987884e-114	4.311883388957339e-115
PDE_03420	12.166666666666698	49.9166666666667	1.8279985705506998	0.000376012277518694	0.000237199509067998
PDE_03421	5.41333333333333	39.40333333333329	1.8476518558097499	1.2429598928757597e-135	1.0015614495737898e-136
PDE_03425	13.786666666666699	6.79333333333333	-1.3351	8.37416760895635e-08	4.40191359121879e-08
PDE_03426	8.03333333333333	3.78333333333333	-1.41876	3.5164859199092795e-25	1.07744972036842e-25
PDE_03427	45.6	5.13333333333333	-3.47306	1.3807860761328496e-125	1.1940687603285697e-126
PDE_03428	33.3433333333333	4.03666666666667	-2.70837	6.579950273166487e-109	6.50305602957356e-110
PDE_03432	556.3166666666671	61.97	-3.1373	0	0
PDE_03434	318.753333333333	7.99666666666667	-5.63851	0	0
PDE_03438	122.976666666667	58.2533333333333	-1.37177	6.87595557818842e-28	1.9759284699924901e-28
PDE_03442	3.2066666666666697	0.62	-2.68286	4.98317240775956e-18	1.84907031802675e-18
PDE_03443	1.3833333333333302	0.48	-1.88084	0.00778546358409392	0.00541646442561726
PDE_03444	4.32666666666667	1.24333333333333	-2.13982	4.5701521170630306e-14	1.9170732698064097e-14
PDE_03446	0.56	0.0366666666666667	-4.0187	2.43841980534237e-05	1.43401338357586e-05
PDE_03447	0.03	0.696666666666667	4.08417662250756	0.0159327721562761	0.011384351390461
PDE_03449	1.6133333333333302	0.143333333333333	-3.82327	5.80191298329201e-07	3.1537610473453804e-07
PDE_03450	82.9866666666667	23.5933333333333	-2.14411	7.663564664121595e-205	4.068470055410128e-206
PDE_03455	9.01333333333333	4.17333333333333	-1.31203	5.632285843722269e-50	1.09950243404439e-50
PDE_03467	33.9266666666667	18.64	-1.81624	1.2240058755015697e-156	8.582345036905847e-158
PDE_03468	64.0933333333333	8.8	-3.19575	5.621605404761677e-247	2.396299243209489e-248
PDE_03471	86.66	12.433333333333302	-3.11448	2.4364757055509297e-113	2.3103809695374492e-114
PDE_03480	81.63	5.07	-4.26467	0	0
PDE_03481	264.936666666667	7.63666666666667	-5.4456	0	0
PDE_03482	556.673333333333	110.353333333333	-2.46697	4.665833104015479e-37	1.1237465594980001e-37
PDE_03483	877.136666666667	69.7033333333333	-3.9805	0	0
PDE_03484	0.103333333333333	145.253333333333	10.1155396237328	2.07235102271617e-22	6.80173975068445e-23
PDE_03485	0	10.9	11.1176498430846	3.29607072053027e-20	1.1471133158706899e-20
PDE_03487	471.49	243.55666666666698	-1.26942	7.482758463899407e-156	5.2550034398670276e-157
PDE_03488	72.5	3.7666666666666697	-4.59175	0	0
PDE_03491	5.676666666666669	2.07333333333333	-1.76272	1.6487465013938e-06	9.1731594440374e-07
PDE_03497	0.3633333333333329	1.47333333333333	1.6920980768879899	1.41912401927841e-05	8.23044548075657e-06
PDE_03498	0.0666666666666667	7.72666666666667	6.53936061506198	3.91211547692394e-09	1.9484381479392997e-09
PDE_03499	686.516666666667	34.8566666666667	-4.62115	0	0
PDE_03500	209.12	14.226666666666699	-3.972	0	0
PDE_03501	657.7966666666671	159.26	-2.37292	0	0
PDE_03506	23.7033333333333	64.3266666666667	1.1133347474873798	2.9806262932313798e-33	7.62987253693063e-34
PDE_03511	330.29	708.853333333333	1.26549330483954	7.281116150245378e-173	4.651486555638119e-174
PDE_03512	49.3533333333333	367.03333333333296	2.63096729460457	1.0088044755885e-47	2.0310821328209097e-48
PDE_03513	34.28	94.6233333333333	1.14467958130547	2.42589411750511e-35	6.001961739803959e-36
PDE_03522	44.13	173.83	1.4307250976506498	1.7475823421750697e-86	2.1725648037947098e-87
PDE_03527	11.19	5.4666666666666694	-1.38436	8.24267799257173e-17	3.173224616172019e-17
PDE_03530	147.29	43.023333333333305	-2.10093	4.819688197543179e-134	3.9104648814791093e-135
PDE_03534	0	21.82	10.0047493858391	1.62196571591037e-16	6.303733199731801e-17
PDE_03539	13.763333333333302	0.77	-4.51009	1.5837803738457297e-58	2.7445142371483595e-59
PDE_03543	48.243333333333304	13.67	-2.14432	1.7023894395862896e-79	2.3077466192722295e-80
PDE_03546	70.9633333333333	208.13	1.20711290826709	6.581339397013848e-66	1.0496448921447798e-66
PDE_03548	32.0133333333333	16.11	-1.31243	1.6709660256338797e-24	5.222117529193039e-25
PDE_03553	11.15	46.3	1.7330020632074299	4.37445423093905e-46	9.016682510516551e-47
PDE_03554	24.97	0	-10.7544	5.02418662882712e-19	1.81060838109541e-19
PDE_03557	81.5733333333333	28.7966666666667	-1.81553	1.6709999873623198e-56	2.9849248522164996e-57
PDE_03559	12.283333333333301	41.713333333333296	1.52467018347513	0.000101785605654113	6.20116199611145e-05
PDE_03561	39.216666666666704	119.65	1.2777164590405201	1.3903444369366697e-106	1.4004025769924195e-107
PDE_03564	4.41333333333333	18.0433333333333	1.6997018351826798	2.1668937615615696e-51	4.16738165829537e-52
PDE_03566	14.47	40.2566666666667	1.1426212579636499	1.6753410685659298e-75	2.3754975195915396e-76
PDE_03568	2.3	0.17	-4.0499	0.0260803550226982	0.0189949742090748
PDE_03571	2.7066666666666697	0.716666666666667	-2.25142	3.51995906774117e-08	1.82128989492807e-08
PDE_03572	2.8333333333333304	0.91	-1.96219	6.50261706303469e-11	3.04106810226731e-11
PDE_03574	13.246666666666698	85.81	2.36753674311374	1.3532572108664893e-192	7.741504801172806e-194
PDE_03578	0.23	1.35	2.23443120277942	0.008184805825380491	0.0057034022562835
PDE_03580	149.033333333333	71.70666666666669	-1.37351	9.86977553036452e-39	2.2881182448246302e-39
PDE_03583	7.44666666666667	33.0666666666667	1.82922555666964	4.844319551163211e-25	1.4923846986777698e-25
PDE_03586	10.4033333333333	35.6266666666667	1.4473452576590902	1.6337584241576e-42	3.54935608676197e-43
PDE_03587	113.96	39.4866666666667	-1.85549	1.3265387445721196e-148	9.758955037976286e-150
PDE_03588	42.216666666666704	0	-10.2881	2.5932937781361e-17	9.816129259255301e-18
PDE_03591	43.9333333333333	17.733333333333302	-1.63514	1.1630700806487298e-61	1.9390973631739496e-62
PDE_03593	0	17.8	10.0240993663734	1.36615592462622e-16	5.29128838920337e-17
PDE_03598	3.35333333333333	1.4533333333333303	-1.50098	0.026312496502817005	0.0191816195986034
PDE_03603	30.78	11.873333333333301	-1.69996	2.51634976528012e-41	5.58722068083899e-42
PDE_03604	5.58333333333333	14.296666666666699	1.03190589774985	1.08558917823135e-08	5.5010434373815605e-09
PDE_03606	36.0466666666667	173.99666666666698	1.94589453761538	3.709904966590299e-121	3.3321016227472194e-122
PDE_03608	6.33666666666667	0	-9.60454	5.1350875389358e-15	2.0860400130345797e-15
PDE_03609	138.613333333333	63.68	-1.42404	1.0192946392215498e-41	2.24165409805428e-42
PDE_03614	39.41	126.36	1.28202276833267	2.38527611863786e-57	4.19447553416564e-58
PDE_03615	24.6733333333333	14.343333333333302	-1.10921	6.83533488053478e-16	2.7097899659949797e-16
PDE_03616	374.59333333333296	165.9	-1.48579	2.0846755335544194e-51	4.004618776755629e-52
PDE_03617	49.8233333333333	27.73	-1.0994	1.2251127282328497e-50	2.3779594858520797e-51
PDE_03619	15.003333333333302	6.09666666666667	-1.6505	1.63146583894576e-35	4.02918497119714e-36
PDE_03622	0.08	0.7233333333333329	2.83356930617447	0.0151616912539805	0.0108165209725114
PDE_03623	2.10333333333333	0.7133333333333329	-1.90074	1.4656599207481e-13	6.25413482042092e-14
PDE_03629	0.0333333333333333	3.27666666666667	6.689401618349921	1.2909985845103e-09	6.336453820467931e-10
PDE_03633	1622.5166666666698	19.11	-6.69415	0	0
PDE_03634	80.3033333333333	446.99	2.14654321065344	0	0
PDE_03636	195.823333333333	0	-15.1002	6.539940045664459e-37	1.57730106610516e-37
PDE_03640	43.7633333333333	9.196666666666669	-2.5713	3.939440012155639e-37	9.470440096000209e-38
PDE_03641	35.56	18.2	-1.29222	4.99174781468463e-26	1.49946882046008e-26
PDE_03642	53.046666666666695	153.86	1.1780864189218	1.4952534599639598e-67	2.3381537131322895e-68
PDE_03644	54.5966666666667	165.933333333333	1.28590108244244	7.205261521681899e-63	1.1908529059207197e-63
PDE_03646	8.03333333333333	37.323333333333295	1.88976156411635	2.2135328288038395e-54	4.096945013133879e-55
PDE_03650	0.41	1.11333333333333	1.1232843504252399	0.0378563160125019	0.0280520146924026
PDE_03656	0.1	5.79333333333333	5.521667404056701	0.000149102238254815	9.16518265866828e-05
PDE_03657	123.516666666667	343.746666666667	1.16984708972834	1.25566619331063e-46	2.56723294058055e-47
PDE_03661	8.06333333333333	1.86	-2.45968	1.86708368837706e-14	7.73639685234036e-15
PDE_03668	279.993333333333	1192.19666666667	1.88481576783889	3.4705439043669194e-71	5.160430335263439e-72
PDE_03669	36.066666666666706	131.89666666666702	1.5379089557518202	4.24835164244736e-104	4.387835641837669e-105
PDE_03671	0	4.04333333333333	8.51207252929969	9.59604621618157e-12	4.35747006811584e-12
PDE_03673	6.58666666666667	22.1533333333333	1.4228799071635903	5.863613222231259e-26	1.763325868277e-26
PDE_03677	6.94	21.39	1.29242531637489	2.49879992726031e-32	6.535536815872828e-33
PDE_03680	9.06	32.81	1.53187035763217	5.14417084961672e-29	1.44449004491742e-29
PDE_03682	104.51	50.8166666666667	-1.36529	3.0674213403069795e-86	3.8201941900985096e-87
PDE_03683	13.25	45.9633333333333	1.5066971674638001	1.20265164215964e-10	5.6752843213766106e-11
PDE_03687	4.57666666666667	31.4566666666667	2.46371141162437	8.947946225769109e-35	2.22677882702501e-35
PDE_03692	24.536666666666697	0.9733333333333329	-5.02696	1.4615089087901395e-185	8.734894646859267e-187
PDE_03693	0.3933333333333329	2.21666666666667	2.18112048602292	0.009489508440214709	0.0066590262343409895
PDE_03694	74.5166666666667	18.143333333333302	-2.35645	1.9444491887107295e-107	1.9476953476234398e-108
PDE_03696	4.51666666666667	0.796666666666667	-2.83453	1.8706815303008502e-15	7.50771018170825e-16
PDE_03697	5.65	1.08	-2.71407	5.140763133495419e-12	2.30404598092221e-12
PDE_03703	4.38333333333333	13.623333333333301	1.30998183728555	6.69981170372497e-13	2.91182690072855e-13
PDE_03705	60.1233333333333	145.486666666667	1.00482159744959	7.44790782954319e-28	2.1427759309258897e-28
PDE_03710	42.9833333333333	24.48	-1.13045	5.71781086415681e-17	2.19230477763163e-17
PDE_03718	14.716666666666699	68.2833333333333	1.8825072229903899	8.992658241098667e-148	6.685693606070018e-149
PDE_03723	1081.93333333333	423.39666666666704	-1.68361	4.4300575272358575e-219	2.1644911012315386e-220
PDE_03724	9.45	57.06	2.2738114529103797	1.25325188736739e-38	2.9123983759856598e-39
PDE_03725	70.0633333333333	21.19	-1.25029	1.3188378992877498e-98	1.4384653770751196e-99
PDE_03726	101.873333333333	53.1766666666667	-1.13787	2.3680740433422797e-30	6.4413722447729895e-31
PDE_03727	18.926666666666698	76.56	1.7037669653549798	7.615291851722679e-40	1.7374900719011098e-40
PDE_03728	116.183333333333	37.533333333333296	-1.9398	1.7726076474060695e-81	2.3476940460915095e-82
PDE_03732	8.68666666666667	34.99	1.05124296896656	3.49543915674486e-33	8.97493392833656e-34
PDE_03733	20.6	54.8533333333333	1.1752215656849598	8.69400782287008e-06	4.99869164306587e-06
PDE_03738	48.2666666666667	0	-12.3996	3.59599007957616e-25	1.10220998098528e-25
PDE_03745	18.6666666666667	90.6333333333333	1.85631256541929	2.3124137151069997e-151	1.6677174038835093e-152
PDE_03746	300.53	170.813333333333	-1.13539	6.717845541434429e-100	7.237478557716778e-101
PDE_03747	128.286666666667	38.41	-2.12958	2.6595757178992487e-233	1.1899270323822992e-234
PDE_03748	0.8	0.18	-2.31332	0.0006778013701154179	0.000434894256952185
PDE_03752	86.8033333333333	333.276666666667	1.6260377710070801	3.009186109087479e-132	2.4883976394568693e-133
PDE_03754	1.32333333333333	0.5366666666666671	-1.65563	6.64577344013191e-05	4.00817432076514e-05
PDE_03763	3.9566666666666697	16.0433333333333	1.6923144607403502	2.48856681719642e-19	8.91286368140021e-20
PDE_03764	0	12.063333333333302	11.563273261600301	5.41608874255854e-22	1.7963210298079498e-22
PDE_03765	69.9933333333333	61.9133333333333	-1.10963	1.5257704063784997e-118	1.3890708874987297e-119
PDE_03766	1016.26666666667	19.4866666666667	-5.81686	6.427313580292979e-33	1.65529255701702e-33
PDE_03771	10.04	57.633333333333304	2.18989415276142	9.256435713430775e-184	5.573435415655037e-185
PDE_03772	1.29666666666667	10.4733333333333	2.68976334762711	4.0276013058311895e-21	1.36853275311103e-21
PDE_03775	24.803333333333303	72.83	1.2241712877359598	5.509464292432729e-71	8.210542779707759e-72
PDE_03778	0	66.2166666666667	11.9055237891153	3.07198450413903e-23	9.87411379850142e-24
PDE_03779	113.683333333333	503.046666666667	1.96334880745879	8.32824992787758e-20	2.94199947368764e-20
PDE_03780	418.9	1711.7366666666699	1.27815925816989	1.3622573768897797e-206	7.156210149048158e-208
PDE_03782	270.76333333333304	18.3466666666667	-4.16413	0	0
PDE_03785	0.05	2.58666666666667	5.44151357397482	2.0643401554874803e-13	8.84782853509438e-14
PDE_03786	216.423333333333	134.246666666667	-1.00513	2.48469504342925e-56	4.4522637951264194e-57
PDE_03789	42.433333333333294	5.29	-3.33671	8.03723889767834e-149	5.903814883102618e-150
PDE_03792	58.5533333333333	168.07	1.1964930669116298	2.9582198055339696e-67	4.638989099607519e-68
PDE_03793	465.506666666667	1608.15666666667	1.53022676640618	5.843108805211859e-101	6.1910290290057785e-102
PDE_03799	0	64.54	12.4833295676119	1.4613112348849098e-25	4.42865942414204e-26
PDE_03802	2.0766666666666698	6.06	1.2504595693557399	0.0432558171379567	0.0322745685133958
PDE_03803	33.0566666666667	104.073333333333	1.32895598116315	3.447781140674919e-51	6.6461401621023484e-52
PDE_03804	14.483333333333302	5.48666666666667	-1.72501	1.09553089040533e-21	3.65786607814802e-22
PDE_03807	236.54	814.093333333333	1.5169157170431102	8.382743504367671e-37	2.02547981613603e-37
PDE_03810	46.5033333333333	14.94	-1.92533	1.3466190247097594e-165	9.007434989989626e-167
PDE_03811	2.3133333333333304	14.46	2.95196622630862	5.626651633553429e-54	1.0489306050308299e-54
PDE_03812	25.67	7.51333333333333	-2.09373	2.38530566884299e-31	6.38205323082755e-32
PDE_03818	6.79333333333333	0.953333333333333	-3.13995	4.19799364323363e-07	2.27163551401246e-07
PDE_03821	1611.17	862.89	-1.22294	1.0842584968365794e-196	6.033714506603107e-198
PDE_03823	751.15	251.16	-1.86857	7.948116685510088e-169	5.174900680048298e-170
PDE_03824	68.1933333333333	10.463333333333301	-3.01278	2.1684841051663594e-90	2.56308304917826e-91
PDE_03825	24.2766666666667	61.25	1.00869489648885	5.509127472842149e-29	1.54880979370053e-29
PDE_03838	4.56	1.4333333333333302	-2.07097	4.73514783570699e-16	1.8687628520219298e-16
PDE_03839	10.9	0.78	-4.08495	2.69640915786584e-05	1.58903578084581e-05
PDE_03841	960.003333333333	0	-15.9296	6.04672296960006e-41	1.35470821789704e-41
PDE_03844	0	6.81333333333333	10.9213079130017	1.91086799708041e-19	6.81830027672765e-20
PDE_03846	13.853333333333302	0	-9.99983	2.60106103799273e-16	1.0166862955403999e-16
PDE_03848	48.2466666666667	202.27333333333303	1.7425832892546103	7.6513261037208e-96	8.575275889200709e-97
PDE_03850	4.86666666666667	1.4	-2.0322	0.0208263861547025	0.0150375359419766
PDE_03857	193.62	37.3366666666667	-2.63629	3.821802694724698e-227	1.773724789872229e-228
PDE_03858	7.90666666666667	26.2233333333333	1.3975595887614298	3.964506148387699e-54	7.36864247947408e-55
PDE_03860	19.79	7.16	-1.23182	2.8420736869106795e-58	4.937648330848719e-59
PDE_03862	8.83666666666667	0.0133333333333333	-8.58705	9.1365634265254e-12	4.1417053796592e-12
PDE_03865	3.59	21.7766666666667	2.2735733540818597	1.14895715346518e-41	2.5344831142659698e-42
PDE_03871	26.783333333333303	69.86	1.08118745305384	1.26582866917557e-11	5.76913567086697e-12
PDE_03873	17.6	45.703333333333305	1.05409672356924	3.32083847846312e-20	1.15647229817597e-20
PDE_03880	12.66	51.9466666666667	1.71269294668974	3.21673508937127e-46	6.6160561437486e-47
PDE_03886	76.81	26.4533333333333	-1.48859	5.474452013854709e-98	5.995393190465258e-99
PDE_03891	25.4333333333333	71.01	1.1688062407692	1.57658866467313e-20	5.4430473431453095e-21
PDE_03899	706.6833333333329	7.40333333333333	-6.76582	0	0
PDE_03901	527.423333333333	20.45	-5.0174	0	0
PDE_03906	78.38	302.52	1.6575311142901599	2.5251081714785394e-66	3.9963314633750596e-67
PDE_03908	68.02	25.23	-1.55232	2.28894135291263e-83	2.95002124281895e-84
PDE_03909	16.803333333333303	8.69	-1.27694	2.94951257517248e-17	1.11841840218282e-17
PDE_03914	38.95	94.1033333333333	1.12173882068992	0.00263116913872104	0.00176611920708142
PDE_03915	108.31333333333299	0	-13.9841	7.980423494771469e-32	2.1112372450831097e-32
PDE_03916	82.45	346.78666666666703	1.17778471814738	9.011875395232878e-144	6.830369665168158e-145
PDE_03919	15.12	42.676666666666705	1.1687129660562299	6.68092490282818e-33	1.72135126878656e-33
PDE_03921	68.7233333333333	10.89	-2.99226	0	0
PDE_03922	74.1366666666667	5.43	-4.07239	1.0008051164100498e-88	1.2196790233377897e-89
PDE_03923	2.96	0.4866666666666671	-2.94433	2.26789495954126e-05	1.33019548545158e-05
PDE_03924	0.0633333333333333	15.653333333333302	7.568262266763719	1.3946144583572099e-12	6.1263698020433e-13
PDE_03925	29.4066666666667	4.5	-3.03328	4.817859410473798e-84	6.15034473434997e-85
PDE_03926	1.4466666666666699	0.68	-1.43014	1.2424622270743402e-16	4.80667635092976e-17
PDE_03927	18.1833333333333	5.33666666666667	-2.08737	4.714873584315309e-20	1.64666369589109e-20
PDE_03929	1.08333333333333	2.86	1.2236893730807101	2.2317012507565804e-09	1.1030590155381198e-09
PDE_03931	7.7833333333333306	19.893333333333302	1.0280848018341	6.946350298213941e-13	3.0212951547490304e-13
PDE_03934	260.403333333333	13.873333333333301	-4.51189	6.560955953336079e-138	5.199110338091578e-139
PDE_03936	33.993333333333304	16.3433333333333	-2.21406	6.3507482414954164e-248	2.6717672067726987e-249
PDE_03943	9.59333333333333	0.4466666666666671	-4.7785	5.888444826334879e-37	1.41886288803729e-37
PDE_03946	3.5566666666666698	20.5433333333333	2.2200268941373102	6.64994974903049e-11	3.11219128488294e-11
PDE_03950	63.6233333333333	29.4533333333333	-1.4118	4.140603462553838e-174	2.6175434242966995e-175
PDE_03952	320.516666666667	171.246666666667	-1.20565	1.0459485478721301e-44	2.19783067154434e-45
PDE_03956	0.0333333333333333	0.33	3.4988849117071403	0.0199839077464886	0.0144030037297199
PDE_03957	0.01	0.34	4.03289373902594	0.0205520395376063	0.0148267468316932
PDE_03964	117.226666666667	35.34666666666671	-2.05777	1.5516312185373692e-187	9.187176497071546e-189
PDE_03966	242.34333333333302	48.65	-2.49826	0	0
PDE_03967	87.15333333333331	5.823333333333331	-3.82503	0	0
PDE_03969	0.51	0.08	-2.5736	0.00744804233282488	0.00517093912878816
PDE_03970	0.78	3.4833333333333303	1.84412298441825	4.45829233642799e-07	2.41447418019573e-07
PDE_03976	2.03	0.816666666666667	-1.68788	1.8519881323986802e-05	1.08027488056778e-05
PDE_03981	29.21	79.4766666666667	1.13790587543823	1.2260667725893596e-89	1.4614552180781297e-90
PDE_03983	0.0633333333333333	1.6133333333333302	4.22621128923049	0.0107763455579124	0.00759561451510957
PDE_03988	10.82	130.10333333333298	3.27221304533934	2.1103619395054092e-171	1.3575839744397594e-172
PDE_03990	44.72	14.8033333333333	-1.60081	0.0384045848757332	0.0284797811605427
PDE_03999	0.666666666666667	3.1933333333333302	2.26519717321231	2.98414634310073e-09	1.47862209454473e-09
PDE_04004	3.36	0.586666666666667	-2.84907	1.7271698269729498e-20	5.968683709238729e-21
PDE_04012	0.24	1.84	2.29687887137362	0.00561560281332618	0.00386123474465544
PDE_04017	4.36	21.3833333333333	1.51405151113668	5.695192725039827e-151	4.126400071230859e-152
PDE_04019	26.996666666666698	0.773333333333333	-5.34373	5.988124689882019e-69	9.177125985495308e-70
PDE_04020	161.703333333333	73.9233333333333	-1.55919	1.0750593733466898e-133	8.758413592540647e-135
PDE_04021	316.39333333333303	167.876666666667	-1.22401	1.3551171127820396e-74	1.9365279608370998e-75
PDE_04022	6.7	0	-9.02303	6.10277878654639e-13	2.6503108319537e-13
PDE_04023	11.8566666666667	1.50333333333333	-3.29857	2.4307334315133596e-24	7.62630778345704e-25
PDE_04024	1.3633333333333302	0.3866666666666671	-2.16243	0.00867171327317076	0.00605620487358336
PDE_04026	10.21	1.52	-3.0184	4.2888523645087704e-08	2.22628908492698e-08
PDE_04027	6.7	0.29	-4.85979	4.93980819145715e-23	1.59382347768885e-23
PDE_04028	2.22333333333333	0.9733333333333329	-1.51398	0.0028060433518269303	0.0018850615104760602
PDE_04029	1.8433333333333302	1.07	-1.10351	0.0218871572464529	0.0158313450133219
PDE_04033	363.92	146.096666666667	-1.63326	6.892439899095497e-171	4.441538899917968e-172
PDE_04034	11.33	6.47	-1.1217	1.05959027111426e-05	6.1146082979715305e-06
PDE_04041	78.79	17.626666666666697	-2.37452	3.3683601919525797e-14	1.4077008926857999e-14
PDE_04042	108.39333333333299	104.21	-1.74926	3.193496139277749e-213	1.5994137592376094e-214
PDE_04045	18.78	10.61	-1.1559	1.25997899909718e-31	3.3501278006045297e-32
PDE_04047	9.34	61.2133333333333	2.38757473447417	1.7052093019825592e-105	1.7403193432587695e-106
PDE_04050	87.3866666666667	17.07	-2.69364	0	0
PDE_04054	17.47	126.913333333333	2.61447142717468	1.8984924025152e-29	5.27605512418526e-30
PDE_04055	8.75666666666667	0.753333333333333	-3.80626	1.5925090931848195e-77	2.2119658856924297e-78
PDE_04056	36.9366666666667	187.71666666666698	2.0763827516588798	1.8168605360952597e-44	3.83593148244042e-45
PDE_04058	36.46	110.84333333333299	1.3050895529142	1.75040268411745e-27	5.082694048817401e-28
PDE_04060	271.32	1243.92666666667	1.9234002145641398	0	0
PDE_04061	21.34	64.8933333333333	1.27985963182049	2.9839286566793998e-37	7.150137337596831e-38
PDE_04066	0.87	0.863333333333333	2.11775992121702	9.586509086282059e-09	4.8471353120733905e-09
PDE_04069	0	18.7433333333333	7.29309808322819	3.65824500654921e-08	1.89487726883473e-08
PDE_04071	44.773333333333305	79.41	1.0169706693119	1.5868870677163194e-113	1.4994625714982196e-114
PDE_04073	185.44666666666697	69.8	-1.74134	5.424890882923587e-175	3.417349181674739e-176
PDE_04080	12.02	2.18	-2.77313	7.50028909265916e-16	2.97674244901754e-16
PDE_04081	107.10666666666701	57.55	-1.12172	1.0028822350833801e-07	5.2828509946017305e-08
PDE_04085	582.02	11.023333333333301	-6.05212	0	0
PDE_04089	20.5833333333333	10.2333333333333	-1.32103	1.3961610755518699e-11	6.37401528315388e-12
PDE_04090	215.99333333333303	104.64333333333299	-1.37209	2.8764934753336095e-117	2.6475905443526894e-118
PDE_04091	72.9866666666667	36.92	-1.24675	1.4199606174102598e-63	2.3294623818171693e-64
PDE_04093	10.903333333333302	51.976666666666695	1.92330075875574	1.3203779412323696e-107	1.3211127091462398e-108
PDE_04099	512.61	1298.21	1.01767924787892	4.313629724965639e-140	3.3558454955492293e-141
PDE_04101	300.996666666667	1114.6	1.63803442669559	3.16768428840603e-11	1.46697098765247e-11
PDE_04104	2.27666666666667	0.5366666666666671	-2.38497	1.14877838647836e-15	4.57721382703674e-16
PDE_04105	0.0433333333333333	0.81	3.91352586112442	0.000511980673186165	0.0003261063319582
PDE_04106	0.4266666666666671	6.36666666666667	3.58614756701877	8.74352663814385e-25	2.71209891380155e-25
PDE_04107	0.1	3.12333333333333	5.00775661084675	5.54274576801006e-15	2.25411163453631e-15
PDE_04109	0.11	0	-4.70449	0.0177218231283005	0.0127139534652226
PDE_04112	2.7466666666666697	0.86	-2.37679	2.48567926203457e-12	1.1024409414811103e-12
PDE_04114	9.90666666666667	39.5533333333333	1.6632310447171	9.456420064989178e-118	8.682856487051828e-119
PDE_04120	23.92	6.37666666666667	-2.23799	1.1424057084576298e-111	1.0972689219798898e-112
PDE_04127	0	13.533333333333301	9.61898317730435	3.12294577434438e-15	1.25925793438505e-15
PDE_04128	0.82	7.27	2.6426733065185095	2.3436486147521097e-22	7.71043439644657e-23
PDE_04131	36.466666666666704	178.203333333333	1.94919364557178	2.6656280181832092e-197	1.4685429816368294e-198
PDE_04132	44.4266666666667	324.3	2.60258048690958	3.91975761188497e-52	7.459972750498949e-53
PDE_04137	6.82	20.893333333333302	1.29366957856306	1.3100508367841401e-13	5.57409499056848e-14
PDE_04138	0	1.25	7.176746213298969	0.00179428580411548	0.00118900141098537
PDE_04141	1.26333333333333	10.453333333333301	2.72286717746481	4.830219518186059e-20	1.68802329294427e-20
PDE_04145	13.056666666666699	198.16333333333301	3.6027079136112405	0	0
PDE_04146	25.27	88.0733333333333	1.5114037281135202	5.231079293490629e-21	1.78153618676475e-21
PDE_04150	64.9	27.1666666666667	-1.55784	1.5232767318567995e-88	1.8598047577595e-89
PDE_04151	44.1	15.663333333333302	-1.82252	3.90382783291125e-73	5.6960693254832e-74
PDE_04152	5.81333333333333	1.74666666666667	-2.05513	1.73457454991029e-12	7.6467999913129e-13
PDE_04157	65.88	24.37	-1.75879	1.6582515605319398e-74	2.3715673403266996e-75
PDE_04161	157.773333333333	75.4266666666667	-1.47512	1.5212754258485196e-125	1.3172535128660495e-126
PDE_04165	368.833333333333	16.1333333333333	-4.75631	0	0
PDE_04167	219.173333333333	51.6433333333333	-1.8936	2.952003518358449e-83	3.8242983810453295e-84
PDE_04178	11.13	41.9433333333333	1.11196798966097	3.0165856647579103e-46	6.201039201789499e-47
PDE_04181	19.53	11.06	-1.21069	3.7884520001517404e-24	1.1928247866921799e-24
PDE_04182	21.7633333333333	8.92	-2.26997	6.1472094600286484e-59	1.0556643513438196e-59
PDE_04183	5.47333333333333	1.34	-2.26327	0.00613615155884434	0.0042304791583788704
PDE_04184	61.0433333333333	6.47333333333333	-3.47948	0	0
PDE_04185	31.83	4.16666666666667	-3.24127	1.05220596337079e-31	2.79182973475343e-32
PDE_04186	18.04	113.09	2.34664616060808	2.1000619606794694e-60	3.5503551678042394e-61
PDE_04187	7.13666666666667	0.766666666666667	-3.55628	1.2061843104573197e-59	2.0552789975627797e-60
PDE_04191	9.73	30.5	1.32075853409508	4.3725488970226304e-30	1.1981319292676398e-30
PDE_04192	27.1	16.31	-1.07469	8.429118958358298e-57	1.4972591939387695e-57
PDE_04193	308.68	136.403333333333	-1.50615	3.3094018450534085e-190	1.9189742473821097e-191
PDE_04194	65.5566666666667	10.743333333333302	-2.86334	5.05833405610488e-20	1.77112063889883e-20
PDE_04195	1.6966666666666699	0.21	-3.49976	7.524639552252879e-06	4.3079294220132206e-06
PDE_04196	1.79	0.61	-1.88276	1.57833021425869e-11	7.2179842519632194e-12
PDE_04197	90.2266666666667	285.44	1.41986686728356	5.814650568101628e-23	1.8793261268522098e-23
PDE_04204	37.48	250.00333333333302	2.42654568882914	1.661496916471719e-179	1.0226018862647295e-180
PDE_04216	25.7233333333333	79.29	1.33266499564009	1.08719778396187e-18	3.9543264974817797e-19
PDE_04219	28.2633333333333	13.666666666666698	-1.37499	6.3692060822144895e-21	2.17623402030033e-21
PDE_04221	24.18	68.79333333333331	1.3404626989295803	0.000725354706840748	0.00046645514703682196
PDE_04224	23.606666666666698	8.25333333333333	-1.84535	4.839245904727909e-52	9.215302997205848e-53
PDE_04225	74.6033333333333	42.146666666666704	-1.24235	2.6176896900479898e-79	3.56308791422224e-80
PDE_04228	677.836666666667	377.326666666667	-1.1702	1.2725313940572298e-65	2.0394493126793696e-66
PDE_04230	62.1266666666667	30.8433333333333	-1.28266	5.836385144259359e-64	9.535685466636328e-65
PDE_04231	9.43666666666667	0.01	-10.4079	8.08037400720228e-18	3.0190111900031197e-18
PDE_04232	62.8066666666667	10.2566666666667	-2.1379	2.176485686449459e-146	1.6302447044857995e-147
PDE_04233	77.7	26.163333333333302	-1.88296	1.4450489886338998e-56	2.5780896257987094e-57
PDE_04234	1.29	15.213333333333301	3.2492758246183198	6.4437894481439005e-49	1.27441445179207e-49
PDE_04236	3.71666666666667	0.0433333333333333	-6.77816	2.36717350001155e-07	1.2664444089655599e-07
PDE_04237	73.04	2.92	-4.84877	6.905177245272019e-22	2.29327199776202e-22
PDE_04238	0.863333333333333	0.0733333333333333	-3.81827	0.000182011157344499	0.00011252887913730601
PDE_04240	3.70333333333333	0.22333333333333302	-4.3342	1.75658603207085e-19	6.25997604306163e-20
PDE_04241	1.8866666666666698	0.20333333333333303	-3.64611	5.904313774549389e-21	2.01410369716125e-21
PDE_04242	29.4933333333333	3.09	-3.5807	2.2283584215532294e-62	3.70277030982635e-63
PDE_04246	14.993333333333302	6.97666666666667	-1.42512	2.55714161963823e-10	1.2220774752060701e-10
PDE_04248	7.42333333333333	3.5633333333333304	-1.36992	0.00707893583065458	0.00490680159747543
PDE_04250	37.1	107.8	1.2185077168978797	2.4008656584480697e-35	5.9373661581208794e-36
PDE_04251	20.48	6.71	-1.94049	1.7650146734145096e-65	2.8385600479509897e-66
PDE_04253	98.5533333333333	5.52	-4.48262	0	0
PDE_04254	82.2766666666667	4.09	-4.52548	9.387409918063391e-23	3.04555369072396e-23
PDE_04255	0.953333333333333	0.133333333333333	-3.13733	0.0202327414671945	0.0145873900082901
PDE_04256	0.15333333333333302	1.17666666666667	2.6235903401629503	0.0122617576423939	0.00867671175184646
PDE_04258	1.85	0.72	-1.68364	0.00105974997811108	0.000687510586801276
PDE_04259	3.67	12.596666666666698	1.45484653555489	2.94467257588987e-13	1.26668441912235e-13
PDE_04260	4.01333333333333	8.71666666666667	1.3030388858425	1.35317156773768e-24	4.218401292413179e-25
PDE_04263	152.273333333333	51.7933333333333	-1.87713	8.252562156545597e-122	7.375411699172089e-123
PDE_04264	56.4433333333333	18.5666666666667	-2.09663	9.974000707398567e-232	4.506894031389898e-233
PDE_04265	57.2933333333333	6.79	-3.40077	1.5760856956143594e-152	1.1279055117195695e-153
PDE_04266	193.93	19.7766666666667	-3.62215	0	0
PDE_04270	0.0633333333333333	3.29	5.41728617015434	2.43022072629197e-13	1.04241187302496e-13
PDE_04271	0.32	2.64666666666667	2.82393472708578	3.14949246520458e-08	1.62609855827313e-08
PDE_04274	106.166666666667	64.52	-1.0094	6.7040478412217985e-99	7.282304611054508e-100
PDE_04279	0.346666666666667	4.70666666666667	3.45368546097695	4.15708834829141e-07	2.2481126638116798e-07
PDE_04283	3.65	90.8033333333333	4.41974253865577	1.49989486357356e-10	7.10634661572915e-11
PDE_04285	1.41	5.67	1.74501894608156	5.17650075078059e-10	2.50096714069433e-10
PDE_04288	0.89	0.0833333333333333	-3.75832	0.00146610820861796	0.0009648411616647721
PDE_04289	105.82666666666701	30.33	-2.13144	4.467957512574978e-234	1.9940467028854388e-235
PDE_04291	15.23	2.52	-2.91537	4.4269814133757294e-42	9.686639353029142e-43
PDE_04292	216.296666666667	0	-13.7001	1.46329615298666e-30	3.96726703247135e-31
PDE_04294	0	3.91	7.2055236095540405	5.96906759943921e-08	3.11507601266226e-08
PDE_04295	66.12	56.34	-1.14543	9.477992966758027e-85	1.1993854205012697e-85
PDE_04297	0	0.3566666666666671	4.807315030442379	0.0211011549932955	0.0152448927162928
PDE_04299	218.44666666666697	20.98	-3.6932	1.5368756567421691e-223	7.269584352981886e-225
PDE_04300	20.43	99.4733333333333	1.9510326001436	9.106982781397316e-263	3.5373811805316183e-264
PDE_04302	373.13	107.68	-2.08035	3.2156437021435288e-142	2.4622847713686694e-143
PDE_04319	9.35333333333333	49.56	2.08794610642263	6.201876375222499e-58	1.0809280360154099e-58
PDE_04322	9.21666666666667	23.29	1.00847095751066	7.092724643950359e-15	2.8970839669780602e-15
PDE_04323	2.54	13.556666666666699	2.0843463484521	1.76548971916965e-39	4.0457911316308395e-40
PDE_04327	508.53333333333296	1762.87333333333	1.32913098172252	1.1070616393325096e-166	7.343447268137717e-168
PDE_04328	336.11666666666696	835.133333333333	1.11297452027527	2.1249178719044602e-17	8.024314234136701e-18
PDE_04329	18.306666666666697	6.23333333333333	-1.88774	2.6414917994684903e-28	7.5231803170171e-29
PDE_04330	81.0366666666667	232.07	1.22338893151221	1.29006769520533e-34	3.22337448607231e-35
PDE_04333	15.36	2.20333333333333	-3.12596	1.6503907023407097e-32	4.292668972031429e-33
PDE_04341	10.6166666666667	57.6433333333333	2.11001832466669	1.0780147438257097e-173	6.838824752149776e-175
PDE_04342	1.06666666666667	0.4166666666666671	-1.67195	0.0410417481415618	0.0305723339244823
PDE_04352	3.96	15.92	1.68609421883475	1.4246054880525897e-81	1.8836186085770497e-82
PDE_04353	21.3266666666667	143.336666666667	2.4188808151990298	0	0
PDE_04358	31	15.086666666666698	-1.3586	1.7236344071261002e-15	6.911802747774441e-16
PDE_04359	9.803333333333331	4.77666666666667	-1.37084	9.96974413619758e-27	2.9448748956559103e-27
PDE_04362	89.8666666666667	30.41	-1.86398	1.51522110151092e-31	4.0338440454247404e-32
PDE_04364	85.9166666666667	38.06	-1.4831	9.081127810374408e-38	2.15480962623464e-38
PDE_04365	57.6966666666667	34.19	-1.08547	1.7438412345251696e-57	3.06069852737474e-58
PDE_04374	9.18	29.1833333333333	1.47680529588808	0.00409426412063345	0.00278419073757044
PDE_04378	71.4366666666667	401.01	2.18248669123236	4.821554557676419e-130	4.035402367693559e-131
PDE_04391	51.4566666666667	7.49	-3.11293	1.2829956418904599e-24	3.99534981191931e-25
PDE_04392	0	14.876666666666699	9.826790111759381	7.135426124657671e-16	2.8295518399727594e-16
PDE_04393	276.173333333333	161.93	-1.09359	6.569813721831729e-65	1.06096824823348e-65
PDE_04397	0.43	1.19	1.11847497006989	0.0223921890471976	0.0162140881403526
PDE_04403	0.98	0	-6.2674	4.6728797036545505e-05	2.7964467631108002e-05
PDE_04405	5.81666666666667	0	-9.95447	4.503566577448259e-16	1.7753625840091002e-16
PDE_04406	0	1.08333333333333	7.721840141942001	7.11988669749152e-05	4.306798464203279e-05
PDE_04410	69.63	16.96	-2.02943	2.6673721859061687e-204	1.4220047602104093e-205
PDE_04414	2.41	0.18666666666666698	-4.21378	3.73408032565572e-14	1.56178896647904e-14
PDE_04415	5.41333333333333	0.243333333333333	-4.7361	8.563471883575039e-46	1.7708325831588698e-46
PDE_04422	16.26	63.0266666666667	1.6302977410918102	3.1933277467813797e-55	5.8393294245540395e-56
PDE_04423	2642.81666666667	9108.49666666667	1.87972121285191	5.376023102314281e-16	2.12527924979636e-16
PDE_04442	5.37333333333333	16.946666666666697	1.3844473670246802	1.42334549789429e-17	5.35437705384831e-18
PDE_04443	3.40333333333333	115.166666666667	4.7565737654767	1.7272574579420393e-273	6.401521797381187e-275
PDE_04444	27.676666666666698	71.0233333333333	1.03428679832016	1.7709828205466998e-35	4.37571715260287e-36
PDE_04445	0.21666666666666698	30.4066666666667	6.802594895121829	7.77261947383193e-45	1.6323798494291398e-45
PDE_04447	0.69	0.25	-1.85805	0.000126519409039948	7.75402986843966e-05
PDE_04448	6.59	2.08666666666667	-1.98075	2.30278683901373e-07	1.23071590438998e-07
PDE_04450	2.14666666666667	0.41	-2.7196	1.6262824633066101e-09	8.012857501456179e-10
PDE_04451	14.933333333333302	138.44	2.9637864043176205	4.890439379561339e-29	1.3716090413460902e-29
PDE_04455	0	12.79	10.3771737600591	8.70703767210309e-18	3.2570232182457997e-18
PDE_04456	559.903333333333	7.94666666666667	-5.84918	0	0
PDE_04457	325.773333333333	12.19	-5.06126	0	0
PDE_04458	48.7633333333333	5.44	-3.5628	0	0
PDE_04460	695.5666666666671	0.28	-11.6989	2.72517731547405e-23	8.741192012461019e-24
PDE_04461	0	25.5633333333333	11.966361268291099	1.5255221984293198e-23	4.8643529198664295e-24
PDE_04462	0	7.37	9.55265698260185	6.32345049935624e-15	2.57934847859105e-15
PDE_04464	7.07666666666667	1.6466666666666698	-2.35595	9.83941797961271e-16	3.91277022160893e-16
PDE_04470	12.563333333333302	37.03	1.2312355702309499	6.6646719042572295e-34	1.69046046408483e-34
PDE_04474	1.72	0.77	-1.48652	0.0268526316285094	0.0196022716584745
PDE_04476	1.75666666666667	4.66333333333333	1.07953173797551	7.46487602990213e-05	4.51797393996748e-05
PDE_04477	0.6033333333333329	1.8133333333333301	1.26171615422217	0.0229993584580971	0.0166793344143529
PDE_04479	22.99	74.1933333333333	1.3831726810236897	9.012128057522869e-22	3.0030396665802395e-22
PDE_04482	14.4733333333333	7.51333333333333	-1.25364	2.61973118218398e-06	1.47095646233925e-06
PDE_04484	3.1933333333333302	0.07	-5.92017	2.96371508047409e-07	1.59252269432709e-07
PDE_04487	55.45	185.17	1.4222527280213402	3.3898483975625895e-78	4.6669365250806097e-79
PDE_04488	13.48	74.06	2.13737069720079	2.61704522442202e-78	3.597162884987419e-79
PDE_04489	6.35666666666667	1.9166666666666698	-2.05904	4.616384858187109e-55	8.48777716830841e-56
PDE_04490	49.3966666666667	12.646666666666698	-2.29575	1.1317093072266098e-136	9.031002485047057e-138
PDE_04492	0	3.1666666666666696	8.92141399914911	2.7512595155181606e-07	1.4752997602411197e-07
PDE_04493	7.52666666666667	26.15	1.4678907769849	1.00246077201159e-34	2.49694736534439e-35
PDE_04495	0.08	2.0033333333333303	4.32550335744905	0.00115267402339465	0.0007510020849140019
PDE_04497	18.5766666666667	0.833333333333333	-4.80454	1.2417479928982e-46	2.53739489700733e-47
PDE_04504	28.5466666666667	1.05	-5.15616	2.21561460486347e-14	9.200287246238839e-15
PDE_04505	67.2766666666667	0	-12.7031	2.1052729094902796e-26	6.26075594230165e-27
PDE_04510	0	2.95	9.015534085641331	2.98574282031677e-13	1.28468355518582e-13
PDE_04511	18.38	0	-7.89751	1.0242706591330199e-09	5.00450550205227e-10
PDE_04520	12.416666666666698	36.78	1.24100091455849	4.634447884160829e-27	1.3550021804886499e-27
PDE_04523	0.36	2.48666666666667	2.46159465815487	1.4890649890743302e-13	6.35732142246983e-14
PDE_04524	70.0133333333333	231.62333333333302	1.3961879924094298	2.2156584327250397e-128	1.8741239942916294e-129
PDE_04525	4.58666666666667	0	-8.03242	7.448882381773959e-10	3.6212262931094797e-10
PDE_04527	4.71333333333333	136.46	4.58557591668511	7.38031976840659e-113	7.031222840017849e-114
PDE_04528	8.64333333333333	3.69666666666667	-1.5557	2.36761194834811e-06	1.32754913698139e-06
PDE_04529	5.89	44.046666666666695	3.08835024341365	0	0
PDE_04531	39.09666666666671	194.22	1.98947289621928	6.343416919701298e-193	3.6147239431130387e-194
PDE_04532	2.48	1.29	-1.27008	4.8464098739514505e-06	2.75519884653801e-06
PDE_04533	130.343333333333	421.373333333333	1.37175949322503	1.810120991002909e-160	1.2510685981222097e-161
PDE_04534	0	3.0233333333333303	8.706465833099848	2.5842795270043e-12	1.1473223186666799e-12
PDE_04535	83.1833333333333	36.01	-1.17967	2.801655672514429e-143	2.1328129994433695e-144
PDE_04538	19.81	61.256666666666696	1.35487983951977	2.4642326344181202e-08	1.26598751702549e-08
PDE_04539	25.8	71.34	1.15764248804669	6.844558043305761e-17	2.63041279059931e-17
PDE_04542	5.83	0	-11.1421	2.0084413278886298e-20	6.95186703364901e-21
PDE_04543	0.3633333333333329	42.646666666666704	6.19526062630214	0	0
PDE_04544	3.2266666666666697	37.9933333333333	3.01981984550828	3.24731505983903e-110	3.1674010564085988e-111
PDE_04545	9.94	102.386666666667	3.04140253329804	6.756648726667428e-195	3.8201197030017276e-196
PDE_04547	21.643333333333302	77.7166666666667	1.5244511008573898	7.196827121778149e-49	1.42735068792528e-49
PDE_04548	3.52666666666667	0.26333333333333303	-4.07838	5.873948542691949e-13	2.54635832763329e-13
PDE_04551	0.643333333333333	6.98666666666667	3.15471718467154	0.00113110041495209	0.0007360650112659809
PDE_04553	1.52	18.893333333333302	3.3270572457471697	8.637990188388029e-06	4.96552246221749e-06
PDE_04559	2.39333333333333	0.886666666666667	-1.78825	4.10983078672869e-09	2.0501125861010604e-09
PDE_04563	351.73	19.85	-4.44973	0	0
PDE_04566	219.52	13.733333333333302	-4.32291	0	0
PDE_04567	77.4366666666667	44.0533333333333	-1.12497	4.74334559987023e-22	1.57055683468157e-22
PDE_04568	4.22666666666667	13.6966666666667	1.36627719096477	9.595874508152549e-26	2.8974521469802896e-26
PDE_04572	14.403333333333302	0	-9.7103	2.03628703839435e-15	8.17914292884276e-16
PDE_04574	16.0766666666667	50.21	1.31049593935665	1.834076942627889e-89	2.1943602819421e-90
PDE_04576	0	11.293333333333301	10.0053804440051	3.05201779618102e-16	1.1963502145964998e-16
PDE_04577	21.7733333333333	60.1133333333333	1.1621964085512801	1.1626384192182798e-50	2.2541080982506895e-51
PDE_04578	32.273333333333305	19.2	-1.08217	9.31956060774021e-50	1.8265716449894797e-50
PDE_04580	4.16666666666667	11.68	1.17449178458753	0.000148399734347282	9.118697087716701e-05
PDE_04581	252.383333333333	104.566666666667	-1.57168	0	0
PDE_04582	56.93	29.753333333333302	-1.26367	2.7490346768367697e-89	3.304348860304629e-90
PDE_04583	181.483333333333	87.0166666666667	-1.38031	4.734566338427988e-90	5.611923372761059e-91
PDE_04584	9.41333333333333	33.65	1.50886640706303	1.8836905298444097e-46	3.85962633883535e-47
PDE_04585	947.19	247.94333333333302	-2.24389	1.656396827710859e-292	5.6042808639299076e-294
PDE_04587	22.02	10.2666666666667	-1.42129	1.50941500119234e-16	5.8629475282819e-17
PDE_04588	57.15	12.54	-2.50921	2.1040754842372695e-79	2.861636329146289e-80
PDE_04589	10.873333333333301	37.6266666666667	1.46649093326618	5.1201307583550696e-39	1.18073577421388e-39
PDE_04591	14.41	70.3366666666667	1.87135759555981	6.371230064102298e-124	5.594769638927899e-125
PDE_04592	47.4266666666667	27.95	-1.08806	4.0018437122023595e-22	1.32281311354936e-22
PDE_04595	9.37333333333333	27.2033333333333	1.2066738504191699	4.8259831027077497e-32	1.26920401465759e-32
PDE_04596	18.573333333333302	53.99	1.21637674346745	5.83590521313436e-32	1.5374054134100198e-32
PDE_04598	9.23333333333333	42.0633333333333	1.99634086963519	3.216814589038839e-82	4.228222626215779e-83
PDE_04604	164.153333333333	0.926666666666667	-7.78962	0.000386038834716639	0.000243739377779354
PDE_04605	80.54	0	-13.0684	6.832933307935189e-28	1.9628047710384797e-28
PDE_04607	38.7366666666667	22.216666666666697	-1.13138	5.4062180942529695e-18	2.00725025736538e-18
PDE_04608	0.936666666666667	4.9533333333333305	2.11272271333914	0.00911182998073252	0.00637980216013225
PDE_04610	0	10.4766666666667	9.68941239815935	4.161252887211271e-15	1.6811739544326e-15
PDE_04612	150.21	545.156666666667	1.5406296448896102	3.9955774376613296e-19	1.4376963668290598e-19
PDE_04619	107.886666666667	8.98	-2.27827	5.880174987537357e-287	2.0353193334714686e-288
PDE_04621	89.87	13.246666666666698	-3.03191	0	0
PDE_04627	478.23	136.556666666667	-2.13163	0	0
PDE_04628	10.4333333333333	1.46666666666667	-3.1343	1.37669770432458e-16	5.33518242232409e-17
PDE_04630	2.4166666666666696	6.71333333333333	1.16151594675193	0.007917248906257321	0.00551079295044332
PDE_04632	24.286666666666697	4.88333333333333	-2.65056	3.547604099512479e-63	5.8356804219025484e-64
PDE_04634	39.9433333333333	21.5433333333333	-1.01913	1.52266422065408e-101	1.6031612161811497e-102
PDE_04637	24.893333333333302	11.653333333333302	-1.426	3.28401425986708e-33	8.42476668780591e-34
PDE_04639	4.19666666666667	1.53333333333333	-1.79039	2.26607893818077e-22	7.452713703198858e-23
PDE_04641	64.8733333333333	12.833333333333302	-2.64483	5.049626670771799e-63	8.328933473660329e-64
PDE_04646	15.99	50.6766666666667	1.3570122672771001	2.30304293145029e-14	9.568457721874171e-15
PDE_04648	7.18	21.0066666666667	1.21481552029324	8.777616790509738e-64	1.4370477795035998e-64
PDE_04650	50.8466666666667	228.41333333333301	1.8462063924420602	3.727106290189798e-138	2.9451813756647293e-139
PDE_04654	2.14	8.32	1.7160569780338701	0.0292351064607324	0.0214065403901123
PDE_04655	4.56666666666667	386.683333333333	6.275419164230831	4.43947227212084e-19	1.5989017554349498e-19
PDE_04660	11.396666666666698	32.7366666666667	1.1943804429198401	6.67718798963432e-29	1.88090849212738e-29
PDE_04664	12.673333333333302	7	-1.13493	0.0035672702397003798	0.00241589754129959
PDE_04665	0	13.13	4.97935635637649	0.00457190280840631	0.00312171660874487
PDE_04667	263.65	161.03	-1.08296	5.529022129865028e-55	1.0184231079495399e-55
PDE_04668	9.83	61.8466666666667	2.33467342028015	5.661792381396849e-97	6.295081345593149e-98
PDE_04669	22.483333333333302	87.9	1.65108849073704	1.6710108750552798e-50	3.249032831075769e-51
PDE_04674	8.95	26.9733333333333	1.29477297426563	3.10708880034563e-06	1.7490990709124297e-06
PDE_04679	4.19	24.5933333333333	2.22756932721833	2.03155224373905e-43	4.3638239626225495e-44
PDE_04680	15.58	49.7066666666667	1.3599146402597702	4.70537835449116e-19	1.69519306994857e-19
PDE_04682	1790.89	655.413333333333	-1.75889	7.8819196984618e-19	2.85626383285383e-19
PDE_04683	96.7033333333333	50.2133333333333	-1.27843	1.0732559646306296e-114	1.0045723608840997e-115
PDE_04684	321.313333333333	141.026666666667	-1.51557	7.419455586408417e-209	3.831527425813588e-210
PDE_04687	201.146666666667	117.196666666667	-1.15041	7.464384527022919e-109	7.385462264355448e-110
PDE_04703	8.58	24.77	1.20693253036976	4.5898751330358005e-14	1.9263682945662798e-14
PDE_04704	9.88666666666666	26.4333333333333	1.1714180916356298	3.91143627316412e-24	1.23198271041229e-24
PDE_04708	39.11	0.346666666666667	-7.74988	8.086746048507259e-19	2.93228921825672e-19
PDE_04712	49.703333333333305	148.196666666667	1.2711914070946397	4.27643957445827e-37	1.0294867890432099e-37
PDE_04714	33.5	0	-12.7563	1.27391162495433e-26	3.7714022508386496e-27
PDE_04720	95.34666666666661	401.583333333333	2.2028387459274903	3.84361836880187e-05	2.28905975419686e-05
PDE_04723	210.016666666667	66.6366666666667	-1.85244	3.201912162944168e-253	1.3114119932815293e-254
PDE_04732	14.72	5.0333333333333306	1.51520499024495	2.29504612850479e-20	7.95411646540225e-21
PDE_04734	11.673333333333302	53.8466666666667	1.88845847793589	9.765685819818509e-32	2.5878795700598594e-32
PDE_04735	35.9066666666667	18.926666666666698	-1.23909	5.46660591300812e-19	1.97187198264433e-19
PDE_04738	48.88	6.52333333333333	-3.22382	9.466555456037026e-99	1.0314699823550597e-99
PDE_04739	0	19.07	11.343929617952499	3.28785554276125e-21	1.1135163513213699e-21
PDE_04740	8.67333333333333	0.17666666666666697	-6.3044	4.88488843716039e-05	2.92604001878656e-05
PDE_04741	19.073333333333302	7.12666666666667	-1.49608	5.057804967088798e-99	5.4884361078593e-100
PDE_04746	213.706666666667	96.3933333333333	-1.47427	3.7468904880196386e-151	2.7064350881744494e-152
PDE_04754	35.41	93.34	1.1027398718207602	2.0489138920289297e-14	8.498944992311409e-15
PDE_04756	126.536666666667	60.1633333333333	-1.34865	1.1416114237331597e-16	4.4114355739582794e-17
PDE_04758	28.83	113.983333333333	1.65766412835663	8.696386668589489e-89	1.05789099930643e-89
PDE_04760	59.4566666666667	175.13	1.23496362332221	2.2508413998391396e-45	4.692071165162729e-46
PDE_04762	22.943333333333303	1.6933333333333302	-4.06513	4.805467806352829e-34	1.21353438537725e-34
PDE_04765	36.18	6.15666666666667	-2.87008	3.016321107847048e-296	1.0071189007836593e-297
PDE_04766	58.576666666666696	15.283333333333301	-2.25893	2.82788098897666e-31	7.572489326074388e-32
PDE_04767	158.81	75.5033333333333	-1.49569	5.950026465342989e-83	7.734703296071909e-84
PDE_04768	3293.06666666667	1736.4	-1.24573	2.5254934082157087e-212	1.2789087376050594e-213
PDE_04772	145.826666666667	16.1533333333333	-3.49465	9.184774139733896e-257	3.649376035486928e-258
PDE_04776	7.97333333333333	0	-10.8484	2.3243781942085896e-19	8.30929633811686e-20
PDE_04777	8.38	33.5266666666667	1.6695358882405	1.0371561687313799e-67	1.6183560918880299e-68
PDE_04781	2.05333333333333	10.5666666666667	2.04541616952632	8.5018858002646e-12	3.84926782809976e-12
PDE_04783	4.51666666666667	0.26333333333333303	-4.42766	1.6376142434311198e-21	5.50427937135446e-22
PDE_04786	223.453333333333	13.076666666666698	-4.398	4.080565925148479e-69	6.230981023153819e-70
PDE_04788	0	58.5166666666667	11.449588410671598	1.34940329261565e-21	4.523542256381021e-22
PDE_04789	55.436666666666696	15.8666666666667	-2.14004	1.0905722693001496e-135	8.763418791705138e-137
PDE_04793	77.8	41.52	-1.21223	5.41587050844299e-20	1.89751367396533e-20
PDE_04799	25.92	78.2766666666667	1.27448226454094	3.4789443246080296e-34	8.754472028868958e-35
PDE_04800	22.99	70.13	1.2898517983478002	2.66349256607992e-23	8.540369596968559e-24
PDE_04805	48.866666666666696	300.326666666667	2.29809809671804	8.496254684534747e-204	4.538900666195518e-205
PDE_04810	2.3133333333333304	6.08333333333333	1.06716320195717	7.02422961207575e-05	4.2450269108037105e-05
PDE_04812	119.63	405.946666666667	1.43572401184917	1.8876835591381097e-115	1.7584765041720596e-116
PDE_04815	266.273333333333	130.906666666667	-1.26929	1.4936778581257994e-111	1.4363246181643795e-112
PDE_04817	17.8866666666667	46.076666666666696	1.0778157795751	4.45256552038005e-07	2.4108771571117396e-07
PDE_04819	55.7333333333333	8.43	-3.05535	4.9677868040009275e-192	2.864010644933199e-193
PDE_04821	7.72666666666667	2.21666666666667	-2.14085	2.3512204344544994e-83	3.0329042665918294e-84
PDE_04823	23.823333333333302	74.4166666666667	1.27707713791361	3.861121802887259e-72	5.702513781225819e-73
PDE_04825	195.65	666.583333333333	1.5312128346404699	1.43727047016503e-38	3.3448331142071e-39
PDE_04829	55.3966666666667	178.24333333333303	1.36234566976953	1.5291686366695396e-76	2.1495158465371494e-77
PDE_04830	3.63666666666667	16.963333333333303	1.8915995865946902	4.8175534381526794e-36	1.1774454479892398e-36
PDE_04837	157.393333333333	98.70666666666669	-1.0941	6.794253173265138e-122	6.064542064505998e-123
PDE_04839	0	3.10666666666667	9.97038159956983	2.28650190760649e-16	8.9195205188211e-17
PDE_04840	11.476666666666699	0.4366666666666671	-3.29384	5.99459586930674e-13	2.60132768997518e-13
PDE_04843	6.43	1.31666666666667	-2.45308	4.96935481297723e-30	1.36387634599909e-30
PDE_04844	3.36	0.9733333333333329	-2.09913	9.26545925333252e-05	5.6345541858885794e-05
PDE_04847	15.983333333333302	76.8833333333333	1.80775449277448	4.0681642172001787e-128	3.4456015239725495e-129
PDE_04848	10.2533333333333	0	-9.5614	6.20271952783949e-15	2.5280310418417603e-15
PDE_04849	53.7166666666667	152.71	1.16484116843859	6.926831370434999e-107	6.953814019067738e-108
PDE_04850	57.1933333333333	22.9766666666667	-1.72954	2.6550542822380095e-72	3.912400522741369e-73
PDE_04857	2.94	0.43	-3.10525	1.13875603044237e-11	5.186187731296809e-12
PDE_04858	0.636666666666667	0.0466666666666667	-4.12462	3.37575384350886e-05	2.00178257965667e-05
PDE_04859	9.36666666666667	0	-10.1714	5.633517793158878e-17	2.1593584061924497e-17
PDE_04861	277.673333333333	149.156666666667	-1.31147	4.460742297831389e-136	3.5745514239717285e-137
PDE_04862	0.29	42.57	6.92616616681463	0.000845755059735345	0.000545857940056234
PDE_04867	1.8333333333333302	1.09	-1.07842	0.00014206721332184799	8.721677781672959e-05
PDE_04868	0	0.85	7.35518985464496	2.1772171305031003e-08	1.11489994629324e-08
PDE_04871	3.46	30.626666666666697	2.86491747412627	3.48373238873516e-33	8.94099820636981e-34
PDE_04877	122.65666666666701	26.4933333333333	-2.52939	1.6262320682966395e-183	9.827980112243487e-185
PDE_04878	6.56333333333333	19.82	1.28773355685007	7.5935331009094e-25	2.35031892639166e-25
PDE_04879	10.126666666666699	35.14	1.47587594870597	8.149646237700469e-22	2.7120136060906396e-22
PDE_04889	7.38	22.7633333333333	1.29621523459581	8.57794948438151e-18	3.2077807754615297e-18
PDE_04890	64.9833333333333	241.7	1.5667739974266601	6.429316440366527e-197	3.556338643140968e-198
PDE_04894	16.89	8.08333333333333	-1.39615	5.9045131659621894e-52	1.1263589945975699e-52
PDE_04896	21.05	8.473333333333331	-1.64673	8.822040854064749e-36	2.16893580930763e-36
PDE_04897	973.473333333333	3788.2733333333294	1.62002794420194	1.6204497484929997e-138	1.2750784331491996e-139
PDE_04898	189.56333333333302	557.33	1.12729931380622	4.219776586913088e-167	2.785005582681649e-168
PDE_04899	24.04	0.57	-5.67566	6.56199328567675e-20	2.3063744903914502e-20
PDE_04908	121.153333333333	320.8	1.0665927153855899	1.5758866437586795e-104	1.6206113064362997e-105
PDE_04909	0.3733333333333329	4.52333333333333	3.2894699254115	0.000116573344803625	7.12025059857868e-05
PDE_04910	86.13	42.04	-1.26759	8.262641309034377e-167	5.462447342867468e-168
PDE_04911	171.033333333333	73.51	-1.54628	2.2772066119520496e-103	2.3621108095039597e-104
PDE_04913	0.05	3.93	6.504343096622269	9.790390379042379e-07	5.386076754992381e-07
PDE_04914	10.6533333333333	63.87	2.25637284947213	4.821554557676419e-130	4.033209349172509e-131
PDE_04915	27.0466666666667	5.7	-2.56928	4.3670480756168694e-58	7.601628481096028e-59
PDE_04918	36.21	3.69	-3.60813	5.684420025345161e-47	1.1545983913472398e-47
PDE_04919	257.276666666667	128.936666666667	-1.28972	9.127033054990227e-53	1.7217942157160195e-53
PDE_04921	1.6966666666666699	0.326666666666667	-2.69131	0.000243458886527285	0.000151846811363262
PDE_04928	276.29666666666697	19.24	-4.10029	4.61821519503323e-140	3.597941721227889e-141
PDE_04929	21.9033333333333	12.246666666666698	-1.11479	0.00023304792240133902	0.000145223741516427
PDE_04930	3.62666666666667	0.33	-4.41204	0.00916244697760688	0.00641728200668671
PDE_04931	1.38	23.36	4.00526278635069	9.72918904764532e-16	3.86785345333212e-16
PDE_04933	59.13	18.646666666666697	-1.99087	3.11388179864636e-109	3.0636299499202894e-110
PDE_04934	9.45	4.95666666666667	-1.24555	2.5097419744166898e-05	1.4767953053690601e-05
PDE_04942	50.2366666666667	14.213333333333301	-2.29992	1.4127347530094798e-141	1.0864771444958797e-142
PDE_04943	6.97333333333333	3.7	-1.23197	0.000285961651359119	0.000179279018598321
PDE_04944	99.41	17.14	-2.86163	3.8410116465285086e-254	1.5603441858463092e-255
PDE_04945	20.78	1.6366666666666698	-3.95139	0.0313877684103451	0.023059617059175
PDE_04947	9.196666666666669	45.5266666666667	1.9911493514401102	2.3270658026241699e-32	6.07083165425827e-33
PDE_04948	4.87666666666667	14.82	1.27139689413699	2.79414718335085e-19	1.00166367029194e-19
PDE_04949	12.836666666666698	2.66333333333333	-2.3552	5.240707965383189e-35	1.30186535100003e-35
PDE_04951	21.103333333333303	58.01	1.13844886393701	9.173439934752901e-32	2.4288941129412498e-32
PDE_04953	44.0533333333333	157.576666666667	1.47644522525767	7.099808897129619e-133	5.831562566590608e-134
PDE_04956	4.56	18.946666666666697	1.84459521215357	0.0315792236541675	0.0232143319127186
PDE_04959	47.1633333333333	22.646666666666697	-1.38476	2.1423424671056696e-25	6.52836246514782e-26
PDE_04960	109.616666666667	41.52	-1.61724	1.7680387416337599e-12	7.80022879447547e-13
PDE_04961	300.386666666667	170.09	-1.18605	6.452101925846517e-155	4.5670971895808484e-156
PDE_04970	52.523333333333305	187.573333333333	1.51078116690729	9.252080357677839e-117	8.536421387328808e-118
PDE_04971	58.05	191.56666666666698	1.3965532172988302	1.4137969384335997e-106	1.4255982484372194e-107
PDE_04972	30.38	112.676666666667	1.57072064190492	1.3520423780279498e-68	2.0796021885749995e-69
PDE_04979	6.98	2.1933333333333302	-1.98708	0.0006337397331784679	0.000405847348325977
PDE_04982	199.6	43.3166666666667	-2.53302	0	0
PDE_04983	124.883333333333	11.156666666666698	-2.37808	0	0
PDE_04985	24.0766666666667	94.8266666666667	1.4675706147327199	1.0258566944221997e-52	1.9409642521065598e-53
PDE_04990	6.9666666666666694	1.20333333333333	-2.39312	1.2071596082435198e-48	2.39685335682409e-49
PDE_04991	17.7	2.7666666666666697	-2.98891	3.0278613512169596e-20	1.0524219254146399e-20
PDE_04992	10.5633333333333	4.26	-1.63542	3.98488746448345e-18	1.47287827151358e-18
PDE_04993	45.54	16.8666666666667	-1.80628	2.6484903431595693e-68	4.1002226681524386e-69
PDE_04994	14.756666666666698	41.3333333333333	1.1546360095066	3.13681046876516e-45	6.552914023230049e-46
PDE_04997	16.5	45.576666666666696	1.14370276169464	7.97206603565927e-19	2.8898184839334696e-19
PDE_05002	50.15	2.00666666666667	-4.97846	1.1156910798870194e-212	5.625020135657438e-214
PDE_05003	41.39	14.47	-1.83013	9.97192431753484e-33	2.5826007664889898e-33
PDE_05007	955.9233333333341	275.136666666667	-2.04901	1.7798348671148095e-159	1.2340980770311895e-160
PDE_05008	5.54	18.34	1.40191128675322	3.13211173583507e-15	1.26365108986112e-15
PDE_05009	8.38333333333333	59.37	2.49272808499687	6.656505001076727e-195	3.756091302777849e-196
PDE_05011	36.75	106.696666666667	1.4560146818414097	0.00900185657494206	0.00629779303618095
PDE_05013	46.9633333333333	144.803333333333	1.3003874461996598	6.297184995166869e-52	1.2019668632956198e-52
PDE_05014	12.663333333333302	35.713333333333296	1.15472369332909	2.3485962538919603e-15	9.43882144997649e-16
PDE_05016	131.42	51.923333333333304	-1.66772	2.4233410089600294e-145	1.8259341825998296e-146
PDE_05017	4.02333333333333	1.59	-1.74441	4.833466411436299e-10	2.33308222887026e-10
PDE_05019	2.36333333333333	1.07333333333333	-1.4325	0.000436811515669148	0.000277011910549005
PDE_05022	10.2633333333333	0	-9.66815	2.77214828489244e-15	1.11533845852935e-15
PDE_05025	0	5.64333333333333	10.4945806266326	4.0427211243765294e-18	1.4951544013693e-18
PDE_05026	46.08	138.67	1.2582576578366298	2.6928560259804895e-67	4.219856744107429e-68
PDE_05029	959.003333333333	113.066666666667	-3.3944	0	0
PDE_05032	0	17.306666666666697	10.5928663202009	1.6492696059543e-18	6.02621270600776e-19
PDE_05033	5.53666666666667	14.876666666666699	1.10855526693552	1.67706776488646e-06	9.334463986863881e-07
PDE_05034	60.796666666666695	26.1166666666667	-1.48904	1.6300055083898695e-106	1.6472398459855297e-107
PDE_05036	38.33	0	-11.6759	2.7987632782226395e-22	9.226418286138528e-23
PDE_05037	27.2066666666667	9.67	-1.25879	6.695557601982679e-27	1.96432830704801e-27
PDE_05038	6.01666666666667	27.7966666666667	1.89147756156661	2.4286241352212398e-17	9.179307248983109e-18
PDE_05039	32.91	13.83	-1.38668	1.01317432226239e-09	4.94916204831345e-10
PDE_05046	137.153333333333	489.72666666666703	1.5099738493234198	1.4326309758426594e-120	1.2931148819236395e-121
PDE_05051	4.47666666666667	17.733333333333302	1.63840823666375	3.96684614724912e-55	7.2714475286803485e-56
PDE_05052	14.716666666666699	3.34333333333333	-2.46574	1.7980300045975898e-38	4.202407356321579e-39
PDE_05053	23.9866666666667	11.88	-1.33103	2.78189324739782e-15	1.1198784502880301e-15
PDE_05054	74.7233333333333	27.0233333333333	-1.80129	2.2329275645819887e-211	1.1406942149617495e-212
PDE_05055	592.5733333333329	202.74666666666698	-1.82012	6.977877392435239e-17	2.6824249875872403e-17
PDE_05057	6.78666666666667	19.6133333333333	1.19704280560242	4.39903264273597e-45	9.21422307582536e-46
PDE_05064	11.316666666666698	5.01666666666667	-1.49929	9.799744542202859e-18	3.67013248575544e-18
PDE_05066	6.07	1.6933333333333302	-2.11086	2.0287750108581698e-12	8.96183418819818e-13
PDE_05067	36.5533333333333	14.806666666666699	-1.2118	2.4350123774523493e-70	3.658616259945099e-71
PDE_05071	8.86333333333334	23.53	1.11917286479845	8.225408115323259e-05	4.988341549292871e-05
PDE_05076	14.64	38.0533333333333	1.04805748293135	2.65095693138134e-29	7.38196354180982e-30
PDE_05081	2.18	1.08666666666667	-1.33563	1.3704266834828898e-08	6.96881415340379e-09
PDE_05082	314.523333333333	120.11	-1.72066	1.687351760198399e-295	5.671454998107018e-297
PDE_05083	32.98	1.19	-5.12535	8.910010170861437e-207	4.670689805760417e-208
PDE_05090	140.506666666667	53.83	-1.71855	2.4487157691673587e-222	1.1691697996358394e-223
PDE_05091	416.46333333333297	137.773333333333	-1.91222	2.2254876151463194e-165	1.4935659787793394e-166
PDE_05094	691.37	223.65666666666698	-1.95952	6.727774259421524e-297	2.2313597432472087e-298
PDE_05095	1387.10666666667	500.18	-1.74965	7.541818394602676e-209	3.903111356138278e-210
PDE_05097	60.28	24.49	-1.5346	9.722106663943848e-66	1.5548878437492797e-66
PDE_05098	5.59	0.916666666666667	-2.94339	9.270184129176458e-27	2.73101584751587e-27
PDE_05099	4.5333333333333306	0.136666666666667	-5.36173	5.133400807201629e-21	1.74598473754126e-21
PDE_05103	269.96	59.13	-2.16012	3.476802632773908e-300	1.1299124861101594e-301
PDE_05104	0	3.7866666666666697	8.74454996437029	2.85873025192833e-12	1.27171339086895e-12
PDE_05106	12.3566666666667	39.933333333333294	1.35983615348708	6.12114257958827e-78	8.454466267411288e-79
PDE_05107	79.99	210.74666666666698	1.08226517208589	7.767999793385868e-55	1.4325626775337098e-55
PDE_05108	101.276666666667	357.17	1.50201525138739	5.883095353627358e-105	6.03696596109563e-106
PDE_05114	34.2333333333333	122.77	1.51573333152385	7.622426802254988e-90	9.051896937124177e-91
PDE_05115	10.833333333333302	34.3633333333333	1.35718733199233	2.46517465757722e-17	9.32294211068158e-18
PDE_05116	35.363333333333294	20.34	-1.1246	3.9513793995812896e-28	1.13022204306332e-28
PDE_05118	177.27333333333303	478.10333333333296	1.11185218437804	2.4567699150891995e-103	2.553837619024279e-104
PDE_05121	98.9533333333333	60.673333333333304	-1.08606	7.360712144933558e-33	1.89731878994615e-33
PDE_05126	78.1066666666667	280.456666666667	1.52659708807693	4.9656058994814496e-64	8.107450032876228e-65
PDE_05128	50.3733333333333	131.776666666667	1.0509803959485602	4.455555975006189e-124	3.902640570205759e-125
PDE_05129	144.68	13.673333333333302	-3.71912	1.1086086999844993e-290	3.775562183586598e-292
PDE_05131	11.256666666666698	0.3933333333333329	-5.16782	0.00299572786005871	0.00201749018154872
PDE_05132	9.446666666666669	5.2	-1.18599	1.2556925839781002e-07	6.64392047215567e-08
PDE_05137	11.92	110.32	2.8985897386933797	4.91448510344157e-73	7.176187485492858e-74
PDE_05139	157.253333333333	82.18	-1.25808	5.131513640452079e-83	6.659259771582768e-84
PDE_05144	257.093333333333	1138.89333333333	1.84710753230681	7.105965667815188e-113	6.761937279890919e-114
PDE_05148	4.86333333333333	0	-8.65314	7.72236889863984e-12	3.49290007836086e-12
PDE_05156	6.31	3.53	-1.20268	4.3614897456724e-08	2.26593590793531e-08
PDE_05157	53.0866666666667	27.17	-1.28105	2.3400331982268197e-25	7.13599439414745e-26
PDE_05158	25.24	10.926666666666698	-1.52975	3.23532652271611e-25	9.902223636582418e-26
PDE_05168	122.163333333333	54.2133333333333	-1.49816	1.1647234825002397e-120	1.0487048384448498e-121
PDE_05170	4.96333333333333	2.19666666666667	-1.48961	2.4038225946405604e-05	1.41232937975599e-05
PDE_05171	5.88	19.943333333333303	1.3688728525071698	6.7772793135418884e-40	1.5447821963421e-40
PDE_05172	3.78	0.0833333333333333	-5.87737	4.5694571458850597e-10	2.2005610540060802e-10
PDE_05173	7.74	1.07	-3.17532	6.772084800671329e-21	2.3161509841361198e-21
PDE_05174	46.3466666666667	6.92	-3.0672	8.674251067163868e-90	1.0317623773194197e-90
PDE_05178	66.5133333333333	15.9466666666667	-2.38565	3.3726843674490987e-121	3.0254686701880593e-122
PDE_05179	39.93	103.31	1.09329883214368	1.6003792465663e-12	7.04986205666047e-13
PDE_05183	47.28	197.3	1.7401814788800098	5.732659236339738e-87	7.082083196813699e-88
PDE_05184	15.986666666666698	5.29	-1.18012	6.769368376412389e-27	1.9867361612241998e-27
PDE_05186	43.6533333333333	22.9	-1.25617	2.60731185044166e-34	6.54947450912279e-35
PDE_05191	97.7733333333333	886.753333333333	2.86198317435562	0	0
PDE_05195	2.15666666666667	9.32	1.7866427841333499	1.08248194571877e-24	3.36732002034943e-25
PDE_05199	511.04	66.15333333333331	-3.07761	0	0
PDE_05203	365.03333333333296	1395.32333333333	1.6524466308926	3.8880131407527996e-71	5.785502024692819e-72
PDE_05204	15.79	49.22	1.31315003481255	9.52834173421313e-41	2.14639551141318e-41
PDE_05210	4.95666666666667	16.6	1.43850558261483	9.22978675008433e-06	5.31187838449483e-06
PDE_05211	4.47666666666667	0.5466666666666671	-3.28313	6.568229662855009e-10	3.1872544607732703e-10
PDE_05212	626.876666666667	143.97	-2.43699	0	0
PDE_05215	43.8066666666667	9.526666666666669	-2.52052	2.6367667040597197e-68	4.0791382511330093e-69
PDE_05222	13.983333333333302	3.01333333333333	-2.53386	3.41010354157952e-25	1.0440951411113199e-25
PDE_05223	55.2066666666667	27.0833333333333	-1.33386	9.964812346497468e-83	1.3031335010722897e-83
PDE_05224	0.24666666666666698	2.85333333333333	3.2084811835714198	1.10286260252589e-06	6.082008008364801e-07
PDE_05225	176.64	50.2066666666667	-2.1063	2.265838100814719e-273	8.422814976873855e-275
PDE_05226	37.9066666666667	104.60666666666701	1.16883834587558	9.325280385928158e-19	3.3845007611031396e-19
PDE_05229	33.7333333333333	2.62333333333333	-4.01177	2.4962501882864096e-149	1.8197483286895995e-150
PDE_05230	48.2	13.84	-1.45898	1.2461853664860797e-116	1.1511784687628797e-117
PDE_05236	11.343333333333302	30.663333333333302	1.05870990380208	9.709627840680979e-15	3.98435145782869e-15
PDE_05240	16.71	0	-9.81436	1.14690779961778e-15	4.56848415674129e-16
PDE_05244	2.71	40.253333333333295	3.09286476364259	3.7836985232536095e-109	3.7268482950244196e-110
PDE_05246	65.8	38.23	-1.00326	0.0022378471068021603	0.00149389058949353
PDE_05249	0.36	2.57	2.4536623919147997	6.7953409372583e-07	3.70888725167665e-07
PDE_05250	65.2433333333333	10.32	-3.02129	1.523622451000199e-231	6.901662076316977e-233
PDE_05251	116.653333333333	52.436666666666696	-1.47459	5.914162913549129e-78	8.162005579077259e-79
PDE_05253	307.03	1417.42666666667	1.9842075305075602	1.92977851126544e-108	1.9158179544226696e-109
PDE_05263	1145.33333333333	524.3166666666671	-1.45126	4.431447997700368e-295	1.494411511745369e-296
PDE_05265	482.46333333333297	54.5833333333333	-2.87066	0	0
PDE_05266	0	17.8	11.7220338310533	1.28513395024271e-22	4.1836581017917794e-23
PDE_05268	0.133333333333333	9.07333333333333	5.91736477384163	2.2323071466821798e-07	1.19279984543363e-07
PDE_05271	4.54	0.4133333333333329	-3.78612	5.75798424468215e-34	1.45856117316601e-34
PDE_05286	4.77333333333333	0	-9.53014	2.9323033195640204e-14	1.2231582709712799e-14
PDE_05291	13.876666666666699	35.9766666666667	1.04627888621104	5.80240196587725e-24	1.8308079658611e-24
PDE_05292	225.173333333333	1036.9866666666699	1.9459198488346299	8.262569416369356e-141	6.391191702144358e-142
PDE_05293	91.1966666666667	236.50333333333302	1.1699101220353898	3.837385528303098e-173	2.447214143258399e-174
PDE_05295	29.943333333333303	104.73	1.4912662354418	1.09800037941256e-47	2.21310927892727e-48
PDE_05301	24.803333333333303	14.75	-1.03728	0.000497458858761601	0.000316524462497504
PDE_05304	117.316666666667	63.7	-1.14262	1.3856357117301594e-120	1.2491540639971397e-121
PDE_05305	889.8166666666671	334.863333333333	-1.73671	9.439757919220605e-260	3.7086639348746483e-261
PDE_05308	72.82	26.69	-1.77365	1.3772052881978197e-79	1.8638638068431296e-80
PDE_05310	46.7533333333333	7.01	-3.04338	7.760703270932239e-138	6.158465700806549e-139
PDE_05315	618.456666666667	2768.31	2.0244781776584397	2.6649696998997897e-72	3.932943597180989e-73
PDE_05329	6.12666666666667	2.52	-1.58919	0.000179964420518066	0.000111143302109599
PDE_05330	10.7333333333333	0.936666666666667	-3.85368	4.373293642250699e-106	4.4390025617502887e-107
PDE_05336	17.4066666666667	72.4633333333333	1.48944814270154	4.991879466543798e-109	4.9279878540059586e-110
PDE_05339	234.076666666667	879.876666666667	1.59143004244226	2.7605288018723786e-250	1.1398510689979495e-251
PDE_05342	64.18	0.38	-7.72569	2.11934547155244e-23	6.77671623791893e-24
PDE_05351	0.3866666666666671	1.73333333333333	1.8544206908077903	0.0308334596551769	0.0226386570222818
PDE_05354	3.23666666666667	32.506666666666696	2.99570648969162	6.017700631867577e-161	4.1323553587782887e-162
PDE_05370	56.6833333333333	0.733333333333333	-4.55084	5.693758591696837e-205	3.010056016756819e-206
PDE_05373	32.11	172.646666666667	2.15439173250368	3.7964204936292e-37	9.12239493126927e-38
PDE_05374	0.15	74.8366666666667	8.16309090108811	1.9985463817589098e-87	2.4556429665685395e-88
PDE_05375	50.203333333333305	136.69	1.14278428111175	6.4049562359242785e-59	1.1006402257392398e-59
PDE_05379	810.8133333333329	15.52	-5.87524	0	0
PDE_05385	8.61666666666667	4.31666666666667	-1.52395	1.07489492030075e-12	4.70752533264712e-13
PDE_05387	27.1166666666667	315.913333333333	3.21334388527673	0	0
PDE_05399	0	0.103333333333333	4.18067042668873	0.0497021028499036	0.0373277451342404
PDE_05404	41.68	1.6233333333333302	-4.86207	2.453193338446e-11	1.1298067929315e-11
PDE_05406	3.95333333333333	15.246666666666698	1.64990876378393	5.00053283730931e-06	2.84393130758492e-06
PDE_05409	49.5833333333333	132.86666666666702	1.0976174042651898	5.099120867352859e-43	1.10041128122395e-43
PDE_05411	3.9566666666666697	13.81	1.43866409175551	1.08215394275239e-19	3.83240272213479e-20
PDE_05413	23.4	113.986666666667	1.95681295016291	1.2818008803164397e-139	1.0014738096629297e-140
PDE_05414	298.973333333333	163.693333333333	-1.16269	6.932190983956978e-106	7.044062736063128e-107
PDE_05420	0.23666666666666697	2.78333333333333	3.2543935825337305	1.3959136156686702e-17	5.24807589730524e-18
PDE_05421	36.8666666666667	16.84	-1.46546	6.497616133403358e-179	4.0135525364928884e-180
PDE_05422	343.94	50.133333333333304	-3.10199	0	0
PDE_05432	35.48	101.78333333333299	1.20482869856373	2.97862059839682e-27	8.69883188669255e-28
PDE_05433	1.0433333333333301	4.77	1.86917885010021	4.34373664442751e-06	2.46362625932138e-06
PDE_05434	10.876666666666699	0	-10.6426	2.50979144213193e-18	9.22631177892238e-19
PDE_05440	38.713333333333296	3.23666666666667	-3.96152	0	0
PDE_05443	3.5433333333333303	13.316666666666698	1.58743513689749	2.60200477918219e-16	1.01734477342983e-16
PDE_05445	2.11333333333333	0.44	-2.58233	1.68567982690104e-06	9.389902652910049e-07
PDE_05446	59.726666666666695	15.573333333333302	-2.26173	6.74703255265017e-97	7.516727418144477e-98
PDE_05448	2.04666666666667	0.133333333333333	-4.47415	2.13742664197654e-06	1.1977677398277e-06
PDE_05450	39.793333333333294	0.6466666666666671	-6.17021	0	0
PDE_05451	93.8133333333333	3.64	-5.02812	0	0
PDE_05452	3.2133333333333303	0.343333333333333	-3.56945	0.0181440788622133	0.0130249647925738
PDE_05453	190.69333333333302	33.5866666666667	-2.83432	0	0
PDE_05454	113.036666666667	67.2366666666667	-1.05753	4.8594817242287004e-14	2.0400628896817698e-14
PDE_05456	30.2566666666667	16.6566666666667	-1.17547	2.93703188062438e-07	1.57785786174445e-07
PDE_05463	5.36666666666667	0.986666666666667	-2.49421	8.450250958732389e-12	3.8240089480474e-12
PDE_05464	22.5666666666667	11.596666666666698	-1.20778	1.0413601402056899e-32	2.69814847679337e-33
PDE_05466	0.02	0.24666666666666698	3.31108810188756	0.0330549865453858	0.0243690852394697
PDE_05468	10.6366666666667	64.7666666666667	2.28797053818981	1.3832294607994395e-64	2.24303319352786e-65
PDE_05469	63.17	35.0433333333333	-1.15824	1.7226401015447497e-60	2.9084530150733396e-61
PDE_05471	99.45666666666669	59.28	-1.04412	2.02751880748565e-19	7.24129978099216e-20
PDE_05472	18.89	7.56333333333333	-1.90661	1.3969877801816497e-67	2.1829391690317697e-68
PDE_05473	1.53666666666667	0	-6.63924	1.7882623283360002e-05	1.04230715787375e-05
PDE_05481	109.583333333333	21.8	-2.12816	0	0
PDE_05485	1.6833333333333302	0.59	-1.88535	9.71178608794896e-07	5.33850990410461e-07
PDE_05486	422.626666666667	91.62	-2.48816	0	0
PDE_05493	4.12	1.95	-1.38049	0.0263169731500809	0.0191878120318509
PDE_05502	3.34666666666667	9.30666666666667	1.15865437203783	0.000208037930393344	0.000129106232595803
PDE_05503	53.96	21.8433333333333	-1.60045	9.65196362686464e-21	3.31400197984167e-21
PDE_05507	5.59666666666667	15.653333333333302	1.14982925893576	7.55612225324311e-38	1.79042674203167e-38
PDE_05510	6.4933333333333305	21.74	1.4172519094695402	1.1116808162766399e-23	3.53486042526694e-24
PDE_05517	0.41	1.8833333333333302	1.87563695317671	0.0018277020147674302	0.00121256891597425
PDE_05520	4.15333333333333	19.336666666666698	1.89491338903807	3.568776847670229e-89	4.305569396632759e-90
PDE_05523	1.03333333333333	2.77	1.09840563483905	0.0046530265260157294	0.00318021545868254
PDE_05527	3.78	52.78	3.4821129118839997	4.16606678525511e-15	1.6840461395711302e-15
PDE_05531	0.13	1.22666666666667	2.9194702453923	0.00965873808218515	0.0067831538451406
PDE_05534	349.23333333333295	27.266666666666698	-4.00658	0	0
PDE_05535	33.796666666666695	2.09333333333333	-4.32723	9.773396212785547e-71	1.4630181309066798e-71
PDE_05536	32.9733333333333	2.80333333333333	-3.82938	6.01487033813611e-20	2.11072745421738e-20
PDE_05543	21.1566666666667	10.896666666666698	-1.2847	1.6818817527142299e-21	5.656813196107289e-22
PDE_05547	549.21	128.53	-2.32763	0	0
PDE_05548	1294.12	447.08	-1.85879	0	0
PDE_05549	149.416666666667	109.253333333333	-1.19505	5.895440040558069e-75	8.398623541362637e-76
PDE_05550	2175.04666666667	371.35	-2.85233	0	0
PDE_05552	17.8166666666667	7.17333333333333	-1.47256	0.0284236198909947	0.0207897258463958
PDE_05553	3.38666666666667	9.37333333333333	1.1367464216219199	3.63257503253219e-10	1.7416954079186002e-10
PDE_05554	47.1833333333333	169.266666666667	1.17313968649075	1.3300662253289598e-68	2.0443199300826893e-69
PDE_05555	9.71333333333333	0	-8.44518	2.42841458592085e-11	1.1178545049937301e-11
PDE_05556	0.04	13	8.36727690399479	1.05901006931643e-11	4.81593226847737e-12
PDE_05559	14.873333333333301	5.36	-1.80026	1.80759045803075e-29	5.02141990344435e-30
PDE_05566	246.19666666666697	72.7666666666667	-2.08446	1.1863265805362795e-178	7.354300560475346e-180
PDE_05570	18.8133333333333	0	-10.4222	7.471108235609009e-18	2.78721811972859e-18
PDE_05572	26.9066666666667	9.16333333333333	-1.86757	4.57362450282982e-22	1.51334286554402e-22
PDE_05573	18.14	1.5	-3.92314	9.354609919200459e-56	1.6918465351920698e-56
[truncated: 1,599 more rows]

## Sheet: Interscction-Downregulated gene
Intersection of two samples-Downregulated genes
PDE_00006
PDE_00035
PDE_00039
PDE_00046
PDE_00097
PDE_00122
PDE_00144
PDE_00163
PDE_00172
PDE_00182
PDE_00193
PDE_00252
PDE_00269
PDE_00279
PDE_00281
PDE_00287
PDE_00292
PDE_00301
PDE_00302
PDE_00303
PDE_00324
PDE_00325
PDE_00372
PDE_00398
PDE_00400
PDE_00403
PDE_00437
PDE_00439
PDE_00440
PDE_00443
PDE_00460
PDE_00471
PDE_00482
PDE_00492
PDE_00500
PDE_00502
PDE_00527
PDE_00537
PDE_00538
PDE_00540
PDE_00553
PDE_00572
PDE_00591
PDE_00595
PDE_00599
PDE_00611
PDE_00628
PDE_00646
PDE_00652
PDE_00666
PDE_00667
PDE_00681
PDE_00686
PDE_00720
PDE_00722
PDE_00741
PDE_00752
PDE_00753
PDE_00771
PDE_00786
PDE_00823
PDE_00826
PDE_00829
PDE_00830
PDE_00831
PDE_00832
PDE_00833
PDE_00836
PDE_00837
PDE_00840
PDE_00845
PDE_00897
PDE_00900
PDE_00912
PDE_00929
PDE_00931
PDE_00959
PDE_00961
PDE_00973
PDE_01018
PDE_01118
PDE_01119
PDE_01120
PDE_01122
PDE_01126
PDE_01127
PDE_01174
PDE_01178
PDE_01185
PDE_01200
PDE_01207
PDE_01208
PDE_01235
PDE_01236
PDE_01237
PDE_01238
PDE_01239
PDE_01241
PDE_01242
PDE_01243
PDE_01278
PDE_01285
PDE_01286
PDE_01287
PDE_01289
PDE_01291
PDE_01302
PDE_01321
PDE_01330
PDE_01349
PDE_01350
PDE_01370
PDE_01375
PDE_01379
PDE_01380
PDE_01383
PDE_01384
PDE_01388
PDE_01391
PDE_01403
PDE_01406
PDE_01407
PDE_01422
PDE_01459
PDE_01515
PDE_01532
PDE_01540
PDE_01598
PDE_01599
PDE_01629
PDE_01630
PDE_01664
PDE_01712
PDE_01713
PDE_01751
PDE_01756
PDE_01770
PDE_01773
PDE_01780
PDE_01786
PDE_01790
PDE_01797
PDE_01819
PDE_01836
PDE_01853
PDE_01864
PDE_01896
PDE_01897
PDE_01907
PDE_01915
PDE_01916
PDE_01922
PDE_01949
PDE_01953
PDE_01959
PDE_01966
PDE_01968
PDE_01983
PDE_02005
PDE_02010
PDE_02042
PDE_02064
PDE_02066
PDE_02090
PDE_02103
PDE_02105
PDE_02106
PDE_02163
PDE_02169
PDE_02200
PDE_02210
PDE_02215
PDE_02236
PDE_02239
PDE_02265
PDE_02267
PDE_02294
PDE_02368
PDE_02380
PDE_02392
PDE_02419
PDE_02454
PDE_02455
PDE_02456
PDE_02484
PDE_02493
PDE_02521
PDE_02534
PDE_02551
PDE_02605
PDE_02614
PDE_02620
PDE_02633
PDE_02655
PDE_02656
PDE_02661
PDE_02688
PDE_02689
PDE_02709
PDE_02715
PDE_02720
PDE_02728
PDE_02753
PDE_02789
PDE_02811
PDE_02817
PDE_02876
PDE_02879
PDE_02880
PDE_02900
PDE_02901
PDE_02929
PDE_02941
PDE_02957
PDE_02958
PDE_02965
PDE_02988
PDE_02999
PDE_03000
PDE_03053
PDE_03059
PDE_03083
PDE_03087
PDE_03103
PDE_03116
PDE_03118
PDE_03124
PDE_03146
PDE_03147
PDE_03154
PDE_03165
PDE_03167
PDE_03168
PDE_03179
PDE_03185
PDE_03187
PDE_03190
PDE_03239
PDE_03242
PDE_03246
PDE_03262
PDE_03280
PDE_03287
PDE_03288
PDE_03294
PDE_03312
PDE_03328
PDE_03332
PDE_03339
PDE_03340
PDE_03365
PDE_03399
PDE_03427
PDE_03438
PDE_03442
PDE_03443
PDE_03446
PDE_03450
PDE_03467
PDE_03468
PDE_03480
PDE_03481
PDE_03483
PDE_03487
PDE_03488
PDE_03501
PDE_03530
PDE_03557
PDE_03571
PDE_03572
PDE_03598
PDE_03608
PDE_03615
PDE_03616
PDE_03636
PDE_03723
PDE_03726
PDE_03738
PDE_03746
PDE_03747
PDE_03782
PDE_03786
PDE_03789
PDE_03818
PDE_03823
PDE_03824
PDE_03838
PDE_03839
PDE_03857
PDE_03886
PDE_03899
PDE_03901
PDE_03909
PDE_03921
PDE_03922
PDE_03923
PDE_03926
PDE_03927
PDE_03934
PDE_03936
PDE_03943
PDE_03964
PDE_03967
PDE_04004
PDE_04019
PDE_04020
PDE_04022
PDE_04027
PDE_04028
PDE_04080
PDE_04085
PDE_04090
PDE_04091
PDE_04112
PDE_04120
PDE_04150
PDE_04151
PDE_04152
PDE_04165
PDE_04181
PDE_04185
PDE_04228
PDE_04237
PDE_04241
PDE_04242
PDE_04251
PDE_04253
PDE_04258
PDE_04263
PDE_04264
PDE_04265
PDE_04266
PDE_04289
PDE_04292
PDE_04333
PDE_04362
PDE_04364
PDE_04365
PDE_04393
PDE_04403
PDE_04405
PDE_04410
PDE_04414
PDE_04456
PDE_04457
PDE_04458
PDE_04460
PDE_04484
PDE_04489
PDE_04490
PDE_04497
PDE_04505
PDE_04525
PDE_04566
PDE_04604
PDE_04619
PDE_04621
PDE_04627
PDE_04632
PDE_04641
PDE_04708
PDE_04746
PDE_04766
PDE_04767
PDE_04772
PDE_04783
PDE_04819
PDE_04821
PDE_04837
PDE_04850
PDE_04861
PDE_04911
PDE_04928
PDE_04929
PDE_04930
PDE_04933
PDE_04959
PDE_04979
PDE_04982
PDE_04983
PDE_04991
PDE_04992
PDE_04993
PDE_05002
PDE_05003
PDE_05016
PDE_05022
PDE_05034
PDE_05036
PDE_05039
PDE_05053
PDE_05099
PDE_05103
PDE_05121
PDE_05156
PDE_05157
PDE_05158
PDE_05168
PDE_05174
PDE_05178
PDE_05199
PDE_05211
PDE_05212
PDE_05222
PDE_05225
PDE_05240
PDE_05286
PDE_05305
PDE_05310
PDE_05342
PDE_05370
PDE_05379
PDE_05446
PDE_05481
PDE_05534
PDE_05536
PDE_05543
PDE_05548
PDE_05550
PDE_05559
PDE_05573
PDE_05577
PDE_05592
PDE_05594
PDE_05599
PDE_05621
PDE_05632
PDE_05643
PDE_05672
PDE_05675
PDE_05702
PDE_05703
PDE_05706
PDE_05709
PDE_05711
PDE_05713
PDE_05714
PDE_05718
PDE_05724
PDE_05727
PDE_05738
PDE_05740
PDE_05788
PDE_05789
PDE_05826
PDE_05840
PDE_05848
PDE_05885
PDE_05888
PDE_05904
PDE_05930
PDE_05939
PDE_05941
PDE_05955
PDE_05960
PDE_05969
PDE_05978
PDE_05988
PDE_06005
PDE_06017
PDE_06018
PDE_06030
PDE_06031
PDE_06064
PDE_06074
PDE_06076
PDE_06142
PDE_06153
PDE_06154
PDE_06156
PDE_06162
PDE_06228
PDE_06246
PDE_06262
PDE_06304
PDE_06305
PDE_06308
PDE_06327
PDE_06329
PDE_06330
PDE_06347
PDE_06348
PDE_06397
PDE_06410
PDE_06413
PDE_06424
PDE_06425
PDE_06428
PDE_06430
PDE_06431
PDE_06444
PDE_06448
PDE_06450
PDE_06474
PDE_06477
PDE_06499
PDE_06510
PDE_06518
PDE_06525
PDE_06533
PDE_06545
PDE_06546
PDE_06561
PDE_06562
PDE_06568
PDE_06576
PDE_06583
PDE_06585
PDE_06609
PDE_06650
PDE_06659
PDE_06675
PDE_06683
PDE_06686
PDE_06715
PDE_06740
PDE_06746
PDE_06770
PDE_06793
PDE_06813
PDE_06814
PDE_06879
PDE_06929
PDE_06931
PDE_06944
PDE_06955
PDE_06962
PDE_06972
PDE_06974
PDE_07080
PDE_07089
PDE_07103
PDE_07104
PDE_07110
PDE_07121
PDE_07135
PDE_07145
PDE_07146
PDE_07153
PDE_07177
PDE_07205
PDE_07206
PDE_07207
PDE_07208
PDE_07249
PDE_07257
PDE_07268
PDE_07269
PDE_07273
PDE_07276
PDE_07325
PDE_07334
PDE_07343
PDE_07344
PDE_07352
PDE_07372
PDE_07400
PDE_07409
PDE_07416
PDE_07417
PDE_07418
PDE_07439
PDE_07470
PDE_07477
PDE_07523
PDE_07525
PDE_07532
PDE_07579
PDE_07583
PDE_07609
PDE_07636
PDE_07672
PDE_07709
PDE_07718
PDE_07757
PDE_07773
PDE_07776
PDE_07780
PDE_07788
PDE_07795
PDE_07803
PDE_07808
PDE_07817
PDE_07847
PDE_07871
PDE_07887
PDE_07892
PDE_07893
PDE_07927
PDE_07931
PDE_07933
PDE_07934
PDE_07946
PDE_07957
PDE_07959
PDE_07975
PDE_07980
PDE_07996
PDE_08029
PDE_08035
PDE_08036
PDE_08038
PDE_08044
PDE_08060
PDE_08069
PDE_08098
PDE_08115
PDE_08126
PDE_08127
PDE_08136
PDE_08138
PDE_08150
PDE_08153
PDE_08215
PDE_08253
PDE_08266
PDE_08292
PDE_08297
PDE_08300
PDE_08305
PDE_08372
PDE_08404
PDE_08405
PDE_08414
PDE_08415
PDE_08434
PDE_08465
PDE_08470
PDE_08495
PDE_08506
PDE_08513
PDE_08538
PDE_08539
PDE_08606
PDE_08623
PDE_08639
PDE_08641
PDE_08652
PDE_08659
PDE_08681
PDE_08762
PDE_08770
PDE_08787
PDE_08806
PDE_08812
PDE_08813
PDE_08839
PDE_08840
PDE_08846
PDE_08847
PDE_08898
PDE_08926
PDE_08942
PDE_08993
PDE_09002
PDE_09047
PDE_09051
PDE_09054
PDE_09057
PDE_09090
PDE_09092
PDE_09100
PDE_09111
PDE_09119
PDE_09123
PDE_09137
PDE_09138
PDE_09141
PDE_09144
PDE_09145
PDE_09160
PDE_09178
PDE_09228
PDE_09229
PDE_09230
PDE_09231
PDE_09232
PDE_09233
PDE_09234
PDE_09235
PDE_09236
PDE_09237
PDE_09238
PDE_09239
PDE_09240
PDE_09241
PDE_09245
PDE_09261
PDE_09289
PDE_09301
PDE_09316
PDE_09323
PDE_09388
PDE_09389
PDE_09395
PDE_09396
PDE_09414
PDE_09417
PDE_09422
PDE_09434
PDE_09439
PDE_09441
PDE_09454
PDE_09491
PDE_09512
PDE_09534
PDE_09535
PDE_09537
PDE_09610
PDE_09642
PDE_09646
PDE_09670
PDE_09673
PDE_09686
PDE_09687
PDE_09700
PDE_09702
PDE_09756
PDE_09757
PDE_09769
PDE_09829
PDE_09855
PDE_09862
PDE_09866
PDE_09867
PDE_09870
PDE_09908
PDE_09909
PDE_09917
PDE_09933
PDE_09939
PDE_09945
PDE_09971
PDE_09985
PDE_09992
PDE_09994
PDE_10005
XLOC_000557
XLOC_001148
XLOC_003768
XLOC_004649
XLOC_007226
XLOC_008591
XLOC_008601

## Sheet: Interscction-Upregulated gene
Intersection of two samples-upregulated genes
PDE_00008
PDE_00026
PDE_00029
PDE_00036
PDE_00071
PDE_00081
PDE_00087
PDE_00106
PDE_00138
PDE_00154
PDE_00206
PDE_00223
PDE_00226
PDE_00241
PDE_00243
PDE_00266
PDE_00304
PDE_00359
PDE_00374
PDE_00390
PDE_00396
PDE_00404
PDE_00406
PDE_00412
PDE_00463
PDE_00474
PDE_00491
PDE_00542
PDE_00543
PDE_00546
PDE_00589
PDE_00626
PDE_00629
PDE_00643
PDE_00648
PDE_00685
PDE_00723
PDE_00734
PDE_00767
PDE_00780
PDE_00795
PDE_00796
PDE_00797
PDE_00798
PDE_00800
PDE_00801
PDE_00804
PDE_00807
PDE_00808
PDE_00811
PDE_00816
PDE_00817
PDE_00818
PDE_00824
PDE_00825
PDE_00838
PDE_00841
PDE_00854
PDE_00857
PDE_00862
PDE_00866
PDE_00917
PDE_00921
PDE_00978
PDE_00985
PDE_00987
PDE_01007
PDE_01011
PDE_01012
PDE_01019
PDE_01030
PDE_01039
PDE_01046
PDE_01065
PDE_01069
PDE_01088
PDE_01093
PDE_01094
PDE_01095
PDE_01108
PDE_01115
PDE_01153
PDE_01156
PDE_01161
PDE_01187
PDE_01193
PDE_01199
PDE_01261
PDE_01310
PDE_01343
PDE_01345
PDE_01365
PDE_01376
PDE_01427
PDE_01441
PDE_01453
PDE_01456
PDE_01501
PDE_01503
PDE_01504
PDE_01512
PDE_01517
PDE_01530
PDE_01546
PDE_01571
PDE_01586
PDE_01597
PDE_01616
PDE_01636
PDE_01637
PDE_01638
PDE_01643
PDE_01650
PDE_01652
PDE_01654
PDE_01676
PDE_01721
PDE_01731
PDE_01738
PDE_01752
PDE_01763
PDE_01806
PDE_01807
PDE_01817
PDE_01824
PDE_01828
PDE_01832
PDE_01861
PDE_01902
PDE_01925
PDE_01933
PDE_01936
PDE_01938
PDE_01999
PDE_02008
PDE_02009
PDE_02011
PDE_02045
PDE_02050
PDE_02082
PDE_02204
PDE_02217
PDE_02270
PDE_02298
PDE_02305
PDE_02306
PDE_02330
PDE_02356
PDE_02360
PDE_02377
PDE_02387
PDE_02445
PDE_02446
PDE_02559
PDE_02564
PDE_02590
PDE_02592
PDE_02599
PDE_02616
PDE_02617
PDE_02621
PDE_02687
PDE_02693
PDE_02707
PDE_02744
PDE_02754
PDE_02775
PDE_02784
PDE_02793
PDE_02818
PDE_02844
PDE_02860
PDE_02861
PDE_02864
PDE_02871
PDE_02896
PDE_02906
PDE_02907
PDE_02916
PDE_02943
PDE_02950
PDE_02962
PDE_02971
PDE_02992
PDE_03003
PDE_03005
PDE_03013
PDE_03021
PDE_03026
PDE_03069
PDE_03102
PDE_03114
PDE_03122
PDE_03128
PDE_03136
PDE_03149
PDE_03150
PDE_03163
PDE_03178
PDE_03201
PDE_03208
PDE_03211
PDE_03214
PDE_03222
PDE_03231
PDE_03337
PDE_03338
PDE_03359
PDE_03362
PDE_03397
PDE_03511
PDE_03512
PDE_03534
PDE_03606
PDE_03629
PDE_03642
PDE_03644
PDE_03668
PDE_03669
PDE_03673
PDE_03677
PDE_03680
PDE_03683
PDE_03687
PDE_03703
PDE_03705
PDE_03732
PDE_03752
PDE_03763
PDE_03771
PDE_03775
PDE_03778
PDE_03779
PDE_03780
PDE_03792
PDE_03793
PDE_03799
PDE_03802
PDE_03803
PDE_03807
PDE_03848
PDE_03880
PDE_03931
PDE_03957
PDE_04058
PDE_04060
PDE_04061
PDE_04099
PDE_04105
PDE_04106
PDE_04107
PDE_04114
PDE_04131
PDE_04132
PDE_04138
PDE_04141
PDE_04145
PDE_04146
PDE_04186
PDE_04191
PDE_04197
PDE_04234
PDE_04294
PDE_04319
PDE_04322
PDE_04323
PDE_04327
PDE_04341
PDE_04392
PDE_04397
PDE_04423
PDE_04455
PDE_04461
PDE_04462
PDE_04470
PDE_04493
PDE_04495
PDE_04520
PDE_04524
PDE_04547
PDE_04553
PDE_04589
PDE_04591
PDE_04595
PDE_04610
PDE_04646
PDE_04674
PDE_04679
PDE_04703
PDE_04704
PDE_04712
PDE_04760
PDE_04799
PDE_04805
PDE_04823
PDE_04825
PDE_04847
PDE_04862
PDE_04868
PDE_04878
PDE_04879
PDE_04897
PDE_04931
PDE_04947
PDE_04970
PDE_04971
PDE_04997
PDE_05008
PDE_05009
PDE_05025
PDE_05026
PDE_05032
PDE_05046
PDE_05104
PDE_05107
PDE_05108
PDE_05114
PDE_05126
PDE_05144
PDE_05179
PDE_05183
PDE_05195
PDE_05203
PDE_05249
PDE_05253
PDE_05268
PDE_05292
PDE_05293
PDE_05315
PDE_05339
PDE_05354
PDE_05373
PDE_05375
PDE_05406
PDE_05413
PDE_05432
PDE_05433
PDE_05520
PDE_05523
PDE_05611
PDE_05635
PDE_05644
PDE_05647
PDE_05649
PDE_05669
PDE_05678
PDE_05680
PDE_05716
PDE_05762
PDE_05769
PDE_05774
PDE_05800
PDE_05820
PDE_05830
PDE_05837
PDE_05864
PDE_05871
PDE_05879
PDE_05929
PDE_05931
PDE_05932
PDE_05976
PDE_05983
PDE_06010
PDE_06025
PDE_06069
PDE_06163
PDE_06193
PDE_06202
PDE_06220
PDE_06221
PDE_06226
PDE_06234
PDE_06264
PDE_06269
PDE_06315
PDE_06320
PDE_06341
PDE_06372
PDE_06388
PDE_06411
PDE_06484
PDE_06508
PDE_06560
PDE_06566
PDE_06703
PDE_06711
PDE_06712
PDE_06725
PDE_06726
PDE_06755
PDE_06766
PDE_06791
PDE_06792
PDE_06926
PDE_06942
PDE_06976
PDE_06986
PDE_06994
PDE_07011
PDE_07054
PDE_07180
PDE_07187
PDE_07189
PDE_07193
PDE_07219
PDE_07223
PDE_07298
PDE_07303
PDE_07315
PDE_07326
PDE_07328
PDE_07336
PDE_07348
PDE_07350
PDE_07395
PDE_07396
PDE_07407
PDE_07447
PDE_07466
PDE_07485
PDE_07512
PDE_07519
PDE_07548
PDE_07570
PDE_07652
PDE_07738
PDE_07774
PDE_07783
PDE_07790
PDE_07807
PDE_07827
PDE_07828
PDE_07841
PDE_07853
PDE_07877
PDE_07888
PDE_07889
PDE_07895
PDE_07922
PDE_07924
PDE_07965
PDE_07986
PDE_07992
PDE_08045
PDE_08055
PDE_08095
PDE_08100
PDE_08109
PDE_08123
PDE_08142
PDE_08174
PDE_08205
PDE_08216
PDE_08218
PDE_08220
PDE_08228
PDE_08252
PDE_08267
PDE_08272
PDE_08298
PDE_08308
PDE_08321
PDE_08338
PDE_08343
PDE_08367
PDE_08413
PDE_08429
PDE_08437
PDE_08476
PDE_08485
PDE_08527
PDE_08545
PDE_08546
PDE_08550
PDE_08551
PDE_08553
PDE_08563
PDE_08598
PDE_08602
PDE_08615
PDE_08617
PDE_08619
PDE_08625
PDE_08626
PDE_08643
PDE_08668
PDE_08685
PDE_08708
PDE_08710
PDE_08711
PDE_08720
PDE_08734
PDE_08757
PDE_08763
PDE_08790
PDE_08797
PDE_08807
PDE_08833
PDE_08861
PDE_08865
PDE_08897
PDE_08953
PDE_08980
PDE_08996
PDE_09018
PDE_09042
PDE_09048
PDE_09072
PDE_09077
PDE_09086
PDE_09130
PDE_09174
PDE_09219
PDE_09221
PDE_09224
PDE_09268
PDE_09276
PDE_09282
PDE_09294
PDE_09296
PDE_09336
PDE_09351
PDE_09361
PDE_09400
PDE_09418
PDE_09443
PDE_09457
PDE_09460
PDE_09511
PDE_09519
PDE_09545
PDE_09553
PDE_09556
PDE_09568
PDE_09586
PDE_09623
PDE_09645
PDE_09647
PDE_09675
PDE_09703
PDE_09728
PDE_09794
PDE_09797
PDE_09843
PDE_09845
PDE_09857
PDE_09879
PDE_09911
PDE_09924
PDE_09965
PDE_09967
PDE_09977
