# Supplementary material for: Transcription factor NF-Y complex interacts with chromatin remodeling complexes SWI/SNF and RSC to coordinately regulate gene expression
Source: Nucleic Acids Res. 2026 May 30;54(10):gkag543. doi: 10.1093/nar/gkag543 (PMC13221647; doi:10.1093/nar/gkag543)
Supplement: gkag543_Supplemental_Files [file gkag543_supplemental_files.zip › DATASET_S12 CCAAT motif.xlsx]

## Sheet: Sheet 1 WT
	Genes containing a CCAAT box in the WT strain
Gene ID	UniProt Entry	motif	+	-					-1
PDE_00002	S7Z8S2	CCAAT	-147
PDE_00003	S8ATD1	CCAAT		-20
PDE_00005	S7Z4N3	CCAAT	-109
PDE_00009	S8AH69	CCAAT	-198	-73
PDE_00011	S7Z3I4	CCAAT		-112
PDE_00014	S8AH74	CCAAT	-177
PDE_00015	S7Z4P2	CCAAT	-29
PDE_00017	S7Z8T7	CCAAT		-180
PDE_00021	S7Z3J4	CCAAT		-32
PDE_00022	S7Z8U3	CCAAT		-192
PDE_00024	S8AH83	CCAAT		-115
PDE_00025	S7Z4Q0	CCAAT		-87
PDE_00028	S8ATF2	CCAAT	-76
PDE_00029	S8AH87	CCAAT	-154
PDE_00042	S7Z8W2	CCAAT		-185
PDE_00044	S8AHA3	CCAAT		-82
PDE_00045	S7Z4S6	CCAAT		-115
PDE_00046	S7Z3L7	CCAAT	-30
PDE_00047	S7Z8W9	CCAAT	-81
PDE_00049	S8AHA8	CCAAT		-191
PDE_00051	S7Z3M2	CCAAT	-133
PDE_00053	S8ATH3	CCAAT		-23
PDE_00055	S7Z4T6	CCAAT		-140
PDE_00057	S7Z8X9	CCAAT	-111
PDE_00061	S7Z3N2	CCAAT		-131
PDE_00068	S8ATI7	CCAAT		-52
PDE_00069	S8AHC7	CCAAT	-49
PDE_00070	S7Z4V2	CCAAT		-176
PDE_00073	S8ATJ1	CCAAT		-168
PDE_00075	S7Z4V8	CCAAT	-101
PDE_00081	S7Z3Q2	CCAAT	-57
PDE_00083	S8ATK1	CCAAT	-40	-92
PDE_00087	S7Z906	CCAAT		-39
PDE_00089	S8AHE7	CCAAT		-36
PDE_00091	S7Z3R1	CCAAT	-38	-177
PDE_00093	S8ATL0	CCAAT	-91
PDE_00094	S8AHF3	CCAAT	-146
PDE_00095	S7Z4X9	CCAAT		-41
PDE_00096	S7Z3R7	CCAAT		-79
PDE_00100	S7Z4Y4	CCAAT	-105
PDE_00105	S7Z4Y9	CCAAT		-67
PDE_00106	S7Z3S5	CCAAT	-33
PDE_00108	S8ATM5	CCAAT	-66
PDE_00110	S8AHH4	CCAAT	-108
PDE_00113	S7Z932	CCAAT	-102	-136
PDE_00114	S8ATN1	CCAAT		-43
PDE_00120	S8AHI4	CCAAT		-114, -67
PDE_00121	S7Z505	CCAAT	-77
PDE_00123	S7Z942	CCAAT		-118
PDE_00125	S8AHJ1	CCAAT	-168	-110, -46
PDE_00126	S7Z509	CCAAT	-63
PDE_00127	S7Z3U5	CCAAT		-162, -90
PDE_00128	S7Z946	CCAAT	-142
PDE_00132	S7Z3V1	CCAAT		-106
PDE_00133	S7Z951	CCAAT	-63
PDE_00136	S7Z517	CCAAT	-129	-126
PDE_00138	S7Z956	CCAAT	-184
PDE_00142	S7Z3W2	CCAAT	-134
PDE_00146	S7Z527	CCAAT		-102
PDE_00155	S8AHM1	CCAAT	-142	-79
PDE_00156	S7Z539	CCAAT		-131, -126
PDE_00162	S7Z545	CCAAT	-91
PDE_00163	S7Z3X5	CCAAT		-166
PDE_00165	S8ATS6	CCAAT	-15
PDE_00167	S7Z550	CCAAT	-52
PDE_00171	S8AHP0	CCAAT		-155
PDE_00172	S7Z554	CCAAT	-87, -38	-198
PDE_00176	S8AHP6	CCAAT	-170
PDE_00178	S7Z3Z0	CCAAT	-31	-156, -94
PDE_00179	S7Z995	CCAAT	-34, -29
PDE_00185	S8ATU8	CCAAT	-63
PDE_00189	S7Z9A3	CCAAT	-38
PDE_00191	S8AHR4	CCAAT		-98
PDE_00194	S7Z9A8	CCAAT	-178
PDE_00195	S8ATW0	CCAAT		-200
PDE_00198	S7Z413	CCAAT	-190
PDE_00199	S7Z9B3	CCAAT		-112
PDE_00202	S7Z584	CCAAT		-181
PDE_00207	S7Z590	CCAAT	-93
PDE_00210	S8ATX6	CCAAT	-182
PDE_00212	S7Z594	CCAAT	-152
PDE_00216	S8AHU6	CCAAT	-61
PDE_00219	S7Z9D4	CCAAT	-185
PDE_00220	S8ATY8	CCAAT		-83
PDE_00227	S7Z5B0	CCAAT		-53
PDE_00230	S8AU00	CCAAT		-176
PDE_00231	S8AHW5	CCAAT	-45
PDE_00237	S7Z5C1	CCAAT		-48
PDE_00242	S7Z5C6	CCAAT		-120, -60
PDE_00246	S8AHY6	CCAAT	-35	-164
PDE_00249	S7Z9H0	CCAAT	-6
PDE_00250	S8AU21	CCAAT		-15
PDE_00251	S8AHZ2	CCAAT	-188
PDE_00255	S8AU27	CCAAT		-127
PDE_00257	S7Z5E9	CCAAT	-132
PDE_00262	S7Z5G2	CCAAT		-81
PDE_00267	S7Z5G5	CCAAT	-151
PDE_00274	S7Z9L6	CCAAT		-26
PDE_00277	S7Z5H3	CCAAT		-190
PDE_00281	S8AI31	CCAAT	-170, -148
PDE_00283	S7Z4C6	CCAAT	-59	-56
PDE_00284	S7Z9M4	CCAAT	-79
PDE_00286	S8AI36	CCAAT	-92
PDE_00287	S7Z5I1	CCAAT		-165
PDE_00289	S7Z9M9	CCAAT		-180
PDE_00291	S8AI37	CCAAT	-188
PDE_00292	S7Z5I3	CCAAT	-100	-11
PDE_00299	S7Z9N5	CCAAT	-183
PDE_00302	S7Z5J1	CCAAT		-173, -96
PDE_00303	S7Z4E0	CCAAT	-47, -41
PDE_00306	S8AI47	CCAAT		-45
PDE_00307	S7Z5J6	CCAAT	-186, -26	-67
PDE_00310	S8AU72	CCAAT		-36
PDE_00311	S8AI51	CCAAT	-11
PDE_00317	S7Z5K3	CCAAT	-41
PDE_00319	S7Z9P9	CCAAT	-123
PDE_00321	S8AI57	CCAAT		-102
PDE_00326	S8AI60	CCAAT	-92	-142
PDE_00329	S7Z9Q8	CCAAT		-149, -77, -71
PDE_00330	S8AU87	CCAAT		-40
PDE_00334	S7Z9R1	CCAAT	-110
PDE_00336	S8AI66	CCAAT	-43
PDE_00337	S7Z5M1	CCAAT	-57
PDE_00341	S8AI70	CCAAT	-82
PDE_00345	S8AU98	CCAAT	-94
PDE_00349	S7Z9S2	CCAAT	-177
PDE_00351	S8AI75	CCAAT	-195, -58
PDE_00363	S7Z4J4	CCAAT		-93
PDE_00365	S8AUB4	CCAAT	-125
PDE_00366	S8AI85	CCAAT	-162
PDE_00367	S7Z5P5	CCAAT	-174
PDE_00370	S8AUB7	CCAAT	-191, -42
PDE_00371	S8AI88	CCAAT	-137
PDE_00388	S7Z4L9	CCAAT	-170
PDE_00389	S7Z9V3	CCAAT		-23
PDE_00393	S7Z4M3	CCAAT	-143
PDE_00398	S7Z4M8	CCAAT		-24
PDE_00402	S7Z5S3	CCAAT	-61	-26
PDE_00404	S7Z9W7	CCAAT		-147
PDE_00408	S7Z4N4	CCAAT		-177
PDE_00410	S8AUF4	CCAAT	-19
PDE_00413	S7Z4N7	CCAAT	-129
PDE_00414	S7Z9X5	CCAAT	-78
PDE_00416	S8AIC0	CCAAT		-122
PDE_00417	S7Z5T7	CCAAT	-51
PDE_00419	S7Z9Y0	CCAAT		-122
PDE_00421	S8AIC5	CCAAT		-160
PDE_00422	S7Z5U2	CCAAT	-112	-117
PDE_00423	S7Z4P6	CCAAT	-192	-37
PDE_00424	S7Z9Y4	CCAAT		-149, -97
PDE_00426	S8AIC9	CCAAT	-58
PDE_00435	S8AUI0	CCAAT		-81
PDE_00438	S7Z4Q8	CCAAT	-196
PDE_00439	S7Z9Z8	CCAAT		-38
PDE_00440	S8AUI3	CCAAT		-143
PDE_00441	S8AIE2	CCAAT		-94
PDE_00443	S7Z4R4	CCAAT	-29
PDE_00444	S7ZA03	CCAAT		-133, -24
PDE_00447	S7Z5W6	CCAAT		-23
PDE_00448	S7Z4R9	CCAAT		-30
PDE_00451	S8AIE7	CCAAT	-108
PDE_00452	S7Z5X0	CCAAT	-191	-129
PDE_00453	S7Z4S4	CCAAT	-95
PDE_00455	S8AUJ8	CCAAT	-53
PDE_00456	S8AIF2	CCAAT	-168
PDE_00457	S7Z5X3	CCAAT	-127
PDE_00459	S7ZA14	CCAAT	-102
PDE_00461	S8AIF7	CCAAT	-44	-165
PDE_00463	S7Z4T4	CCAAT	-72
PDE_00469	S7ZA25	CCAAT		-74
PDE_00471	S8AUL1	CCAAT	-13
PDE_00472	S8AIG4	CCAAT	-133
PDE_00473	S7Z5Y9	CCAAT	-70
PDE_00474	S7Z4U3	CCAAT	-111
PDE_00475	S7ZA28	CCAAT		-123
PDE_00476	S8AUL3	CCAAT		-13
PDE_00483	S7Z5Z7	CCAAT	-24
PDE_00484	S7Z4V3	CCAAT		-100
PDE_00485	S7ZA39	CCAAT	-175
PDE_00489	S7Z4V9	CCAAT	-198, -75	-91
PDE_00492	S8AIH8	CCAAT	-199
PDE_00499	S7Z4W7	CCAAT		-53
PDE_00502	S8AII9	CCAAT	-194
PDE_00506	S8AUP1	CCAAT	-100
PDE_00507	S8AIJ2	CCAAT	-83
PDE_00516	S8AUP9	CCAAT	-97
PDE_00518	S7Z630	CCAAT	-99
PDE_00519	S7Z4Y6	CCAAT		-42
PDE_00520	S7ZA75	CCAAT	-138
PDE_00523	S7Z635	CCAAT		-50, -13
PDE_00531	S8AUR3	CCAAT		-76, -64
PDE_00534	S7Z4Z8	CCAAT		-194, -66
PDE_00536	S8AUR7	CCAAT	-117	-184
PDE_00540	S7ZA93	CCAAT	-90, -22
PDE_00541	S8AUS1	CCAAT		-96
PDE_00547	S8AIM0	CCAAT	-91
PDE_00551	S8AUT1	CCAAT		-18
PDE_00553	S7Z660	CCAAT		-166
PDE_00554	S7Z515	CCAAT		-125
PDE_00555	S7ZAB0	CCAAT		-161
PDE_00559	S7Z520	CCAAT		-139
PDE_00560	S7ZAB5	CCAAT	-146	-189
PDE_00564	S7Z525	CCAAT	-44	-50
PDE_00567	S8AIN8	CCAAT	-56
PDE_00568	S7Z673	CCAAT	-40
PDE_00570	S7ZAC4	CCAAT	-164, -108, -13	-187
PDE_00571	S8AUV0	CCAAT		-9
PDE_00576	S8AUV5	CCAAT		-199
PDE_00579	S7Z538	CCAAT		-155
PDE_00580	S7ZAD2	CCAAT		-115
PDE_00581	S8AUW1	CCAAT	-102
PDE_00587	S8AIQ5	CCAAT		-22
PDE_00588	S7Z695	CCAAT	-84
PDE_00589	S7Z547	CCAAT		-150
PDE_00590	S7ZAE3	CCAAT	-176
PDE_00592	S8AIQ7	CCAAT	-66
PDE_00596	S8AUX7	CCAAT	-58
PDE_00598	S7Z6A4	CCAAT		-200, -79, -14
PDE_00600	S7ZAF2	CCAAT	-65
PDE_00605	S7ZAF7	CCAAT	-179
PDE_00614	S7Z583	CCAAT		-83
PDE_00619	S7Z589	CCAAT		-77
PDE_00620	S7ZAH2	CCAAT		-193
PDE_00621	S8AV02	CCAAT		-163
PDE_00623	S7Z6D1	CCAAT		-8
PDE_00626	S8AV08	CCAAT		-98
PDE_00629	S7Z599	CCAAT	-90	-136
PDE_00632	S8AIU1	CCAAT		-145
PDE_00634	S7Z5A5	CCAAT	-145, -88
PDE_00635	S7ZAI7	CCAAT		-13
PDE_00637	S8AIU8	CCAAT	-19
PDE_00639	S7Z5B2	CCAAT	-96, -33
PDE_00650	S7ZAK2	CCAAT		-124
PDE_00652	S8AIW5	CCAAT		-91
PDE_00657	S7ZAK7	CCAAT		-18
PDE_00658	S8AV37	CCAAT	-5
PDE_00660	S7Z6G2	CCAAT		-147
PDE_00661	S7Z5D0	CCAAT	-33
PDE_00662	S7ZAL3	CCAAT		-39
PDE_00663	S8AV43	CCAAT		-180, -110
PDE_00667	S7ZAL8	CCAAT		-197
PDE_00672	S7ZAM1	CCAAT	-164
PDE_00673	S8AV54	CCAAT		-37
PDE_00677	S7ZAM6	CCAAT	-173
PDE_00678	S8AV57	CCAAT	-12	-169
PDE_00683	S8AV62	CCAAT	-170
PDE_00684	S8AIZ4	CCAAT	-105, -28	-149
PDE_00688	S8AV67	CCAAT		-148
PDE_00693	S8AV72	CCAAT		-85
PDE_00694	S8AJ05	CCAAT	-58
PDE_00696	S7Z5G7	CCAAT	-33
PDE_00701	S7Z5H4	CCAAT		-56
PDE_00706	S7Z5I0	CCAAT	-48
PDE_00709	S8AJ24	CCAAT	-110
PDE_00711	S7Z5I6	CCAAT	-34	-31
PDE_00712	S7ZAR0	CCAAT	-185	-11
PDE_00713	S8AV96	CCAAT	-77
PDE_00718	S8AVA2	CCAAT		-199
PDE_00719	S8AJ34	CCAAT	-150	-68
PDE_00727	S7ZAS9	CCAAT	-97
PDE_00729	S8AJ47	CCAAT		-78
PDE_00733	S8AVC0	CCAAT		-100
PDE_00739	S8AJ58	CCAAT		-119
PDE_00742	S7ZAU8	CCAAT	-94	-194
PDE_00752	S7ZAV8	CCAAT		-154
PDE_00758	S8AVE5	CCAAT	-116
PDE_00760	S7Z6T1	CCAAT	-107
PDE_00761	S7Z5Q5	CCAAT		-73
PDE_00762	S7ZAY0	CCAAT	-101
PDE_00763	S8AVG0	CCAAT	-174, -81	-89
PDE_00764	S8AJB2	CCAAT		-145
PDE_00766	S7Z5R6	CCAAT	-142, -6
PDE_00769	S8AJB7	CCAAT	-199
PDE_00771	S7Z5S1	CCAAT		-98
PDE_00773	S8AVH5	CCAAT	-107
PDE_00778	S8AVH9	CCAAT		-97
PDE_00782	S7ZB07	CCAAT		-64
PDE_00783	S8AVI2	CCAAT	-34
PDE_00784	S8AJC7	CCAAT	-174, -54	-171
PDE_00786	S7Z5T3	CCAAT	-88	-151
PDE_00787	S7ZB11	CCAAT		-30
PDE_00792	S7ZB16	CCAAT	-163
PDE_00793	S8AVI8	CCAAT		-67
PDE_00795	S7Z6W4	CCAAT		-153
PDE_00798	S8AVJ1	CCAAT	-28
PDE_00805	S7Z6X1	CCAAT		-27
PDE_00813	S8AVK0	CCAAT		-15
PDE_00814	S8AJE6	CCAAT		-78
PDE_00818	S8AVK3	CCAAT	-188, -44
PDE_00822	S7ZB41	CCAAT		-105
PDE_00824	S8AJF3	CCAAT	-49
PDE_00825	S7Z6Y3	CCAAT		-9
PDE_00827	S7ZB45	CCAAT	-160
PDE_00828	S8AVK9	CCAAT		-41
PDE_00830	S7Z6Y8	CCAAT		-73
PDE_00831	S7Z5W4	CCAAT	-84
PDE_00845	S7Z6Z7	CCAAT	-71
PDE_00847	S7ZB62	CCAAT		-69
PDE_00849	S8AJG9	CCAAT		-68
PDE_00852	S7ZB67	CCAAT	-193	-125
PDE_00855	S7Z704	CCAAT		-104
PDE_00857	S7ZB71	CCAAT	-147
PDE_00860	S7Z708	CCAAT	-60
PDE_00866	S7Z5Z0	CCAAT		-106
PDE_00868	S8AVN3	CCAAT		-166
PDE_00873	S8AVN7	CCAAT		-111
PDE_00875	S7Z718	CCAAT		-69
PDE_00880	S7Z721	CCAAT	-186
PDE_00881	S7Z600	CCAAT	-10
PDE_00884	S8AJJ2	CCAAT		-108
PDE_00893	S8AVQ5	CCAAT	-94
PDE_00895	S7Z733	CCAAT	-193
PDE_00900	S7Z736	CCAAT		-38
PDE_00901	S7Z613	CCAAT		-159
PDE_00902	S7ZBA7	CCAAT	-60
PDE_00906	S7Z618	CCAAT		-120
PDE_00909	S8AJK9	CCAAT		-125
PDE_00911	S7Z621	CCAAT	-175
PDE_00912	S7ZBB6	CCAAT	-193, -91
PDE_00916	S7Z625	CCAAT		-186
PDE_00922	S7ZBC5	CCAAT	-48
PDE_00924	S8AJL9	CCAAT		-134
PDE_00926	S7Z632	CCAAT	-86
PDE_00927	S7ZBD1	CCAAT	-102
PDE_00928	S8AVT7	CCAAT	-66
PDE_00930	S7Z763	CCAAT	-123
PDE_00935	S7Z768	CCAAT	-156, -50
PDE_00941	S7Z642	CCAAT		-194, -133
PDE_00942	S7ZBE3	CCAAT	-133, -34, -19
PDE_00945	S7Z775	CCAAT		-70
PDE_00946	S7Z645	CCAAT	-114
PDE_00951	S7Z650	CCAAT	-37
PDE_00955	S7Z783	CCAAT		-57
PDE_00956	S7Z654	CCAAT	-17	-105
PDE_00959	S8AJP4	CCAAT	-83
PDE_00961	S7Z657	CCAAT	-120
PDE_00963	S8AVX4	CCAAT	-151
PDE_00966	S7Z662	CCAAT	-95
PDE_00970	S7Z795	CCAAT	-168
PDE_00981	S7Z674	CCAAT	-95
PDE_00985	S7Z7A9	CCAAT		-13
PDE_00989	S8AJR9	CCAAT		-192
PDE_00996	S7Z689	CCAAT	-59
PDE_00998	S8AW07	CCAAT	-154
PDE_01003	S8AW12	CCAAT	-100
PDE_01004	S8AJT2	CCAAT	-155
PDE_01005	S7Z7C6	CCAAT	-51
PDE_01006	S7Z698	CCAAT	-116	-138, -76
PDE_01012	S7ZBL0	CCAAT	-200
PDE_01017	S7ZBL6	CCAAT		-111
PDE_01018	S8AW25	CCAAT	-113
PDE_01019	S8AJU6	CCAAT		-170
PDE_01020	S7Z7E0	CCAAT	-196
PDE_01021	S7Z6B2	CCAAT		-57
PDE_01025	S7Z7E5	CCAAT		-5
PDE_01026	S7Z6B7	CCAAT		-121
PDE_01030	S7Z7F1	CCAAT		-149
PDE_01036	S7Z6C6	CCAAT	-191
PDE_01040	S7Z7G0	CCAAT		-153
PDE_01042	S7ZBP0	CCAAT		-195, -67
PDE_01043	S8AW50	CCAAT	-7
PDE_01044	S8AJW6	CCAAT	-165
PDE_01045	S7Z7G3	CCAAT		-153
PDE_01048	S8AW54	CCAAT		-68
PDE_01049	S8AJX1	CCAAT	-41
PDE_01050	S7Z7G8	CCAAT	-146
PDE_01057	S7ZBQ3	CCAAT		-118
PDE_01058	S8AW63	CCAAT	-80
PDE_01059	S8AJY4	CCAAT	-8
PDE_01068	S8AW72	CCAAT		-58
PDE_01070	S7Z7I7	CCAAT		-157
PDE_01071	S7Z6F5	CCAAT		-147
PDE_01075	S7Z7J2	CCAAT	-47
PDE_01077	S7ZBS3	CCAAT	-77, -70	-88
PDE_01078	S8AW83	CCAAT	-10	-149
PDE_01080	S7Z7J5	CCAAT	-169, -62
PDE_01082	S7ZBS8	CCAAT	-113
PDE_01084	S8AK07	CCAAT		-197
PDE_01085	S7Z7K0	CCAAT	-19
PDE_01088	S8AW96	CCAAT	-91
PDE_01089	S8AK10	CCAAT		-101
PDE_01092	S7ZBT6	CCAAT	-171
PDE_01096	S7Z6H6	CCAAT	-158
PDE_01098	S8AWA8	CCAAT	-169
PDE_01100	S7Z7L4	CCAAT	-149
PDE_01104	S8AK25	CCAAT		-97, -84
PDE_01120	S7Z7N2	CCAAT		-71
PDE_01121	S7Z6J7	CCAAT	-170
PDE_01122	S7ZBW4	CCAAT	-63
PDE_01126	S7Z6K1	CCAAT	-152
PDE_01136	S7Z6L0	CCAAT	-28
PDE_01143	S8AWF2	CCAAT	-103
PDE_01145	S7Z7Q5	CCAAT	-93
PDE_01147	S7ZBY7	CCAAT	-46
PDE_01158	S8AWG7	CCAAT		-161
PDE_01161	S7Z6N6	CCAAT		-39
PDE_01162	S7ZC00	CCAAT		-200
PDE_01163	S8AWH1	CCAAT	-29
PDE_01164	S8AK75	CCAAT		-170
PDE_01165	S7Z7S3	CCAAT	-85	-69
PDE_01167	S7ZC04	CCAAT	-191
PDE_01169	S8AK78	CCAAT	-147
PDE_01178	S8AWI4	CCAAT		-149
PDE_01179	S8AK87	CCAAT		-94, -72
PDE_01182	S7ZC16	CCAAT		-12
PDE_01183	S8AWI8	CCAAT	28, 16	-44
PDE_01185	S7Z7U5	CCAAT	-61
PDE_01192	S7ZC25	CCAAT		-23
PDE_01195	S7Z7V7	CCAAT	-79
PDE_01198	S8AWK1	CCAAT	-185
PDE_01200	S7Z7W2	CCAAT		-120
PDE_01201	S7Z6T2	CCAAT	-120
PDE_01212	S7ZC43	CCAAT		-61
PDE_01213	S8AWL4	CCAAT		-41
PDE_01217	S7ZC48	CCAAT	-69
PDE_01219	S8AKD3	CCAAT	-192
PDE_01220	S7Z7Y2	CCAAT	-147
PDE_01222	S7ZC54	CCAAT	-72
PDE_01231	S7Z6W7	CCAAT		-138
PDE_01233	S8AWN7	CCAAT		-168
PDE_01236	S7Z6X4	CCAAT		-83, -23
PDE_01237	S7ZC70	CCAAT		-52
PDE_01239	S8AKG0	CCAAT	-91
PDE_01240	S7Z806	CCAAT	-106
PDE_01241	S7Z6Y2	CCAAT		-20
PDE_01248	S8AWQ8	CCAAT	-103
PDE_01249	S8AKH3	CCAAT	-158
PDE_01253	S8AWR3	CCAAT	-28
PDE_01255	S7Z823	CCAAT	-122
PDE_01256	S7Z6Z9	CCAAT		-63
PDE_01258	S8AWR8	CCAAT	-161
PDE_01262	S7ZCB2	CCAAT	-109	-133
PDE_01263	S8AWT4	CCAAT		-180
PDE_01265	S7Z839	CCAAT	-147
PDE_01266	S7Z728	CCAAT	-129
PDE_01267	S7ZCC1	CCAAT	-144, -111	-50
PDE_01270	S7Z842	CCAAT		-167
PDE_01278	S8AWU7	CCAAT	-29
PDE_01283	S8AWV0	CCAAT		-142, -73
PDE_01284	S8AKM3	CCAAT		-94, -75, -60
PDE_01288	S8AWV4	CCAAT		-6
PDE_01289	S8AKM7	CCAAT	-114
PDE_01293	S8AWV7	CCAAT	-142, -115
PDE_01295	S7Z860	CCAAT		-197
PDE_01296	S7Z752	CCAAT	-143, -107
PDE_01297	S7ZCE7	CCAAT	-159
PDE_01299	S8AKN3	CCAAT		-181
PDE_01301	S7Z757	CCAAT		-175
PDE_01305	S7Z868	CCAAT	-149
PDE_01308	S8AWW6	CCAAT		-178
PDE_01313	S8AWW9	CCAAT	-157
PDE_01314	S8AKP5	CCAAT	-42
PDE_01317	S7ZCG3	CCAAT		-198
PDE_01318	S8AWX2	CCAAT	-173
PDE_01321	S7Z770	CCAAT	-180, -112, -34
PDE_01322	S7ZCG7	CCAAT		-91
PDE_01324	S8AKQ0	CCAAT	-91
PDE_01329	S8AKQ5	CCAAT		-162
PDE_01331	S7Z779	CCAAT		-33
PDE_01333	S8AWY1	CCAAT	-181
PDE_01334	S8AKQ8	CCAAT	-36	-33
PDE_01336	S7Z781	CCAAT		-90
PDE_01341	S7Z786	CCAAT	-129
PDE_01342	S7ZCI3	CCAAT		-63
PDE_01343	S8AWY6	CCAAT	-172
PDE_01344	S8AKR5	CCAAT	-152, -33, -17	-149
PDE_01345	S7Z8A1	CCAAT		-133, -75
PDE_01348	S8AWZ0	CCAAT		-119
PDE_01349	S8AKR8	CCAAT		-196, -128
PDE_01350	S7Z8A5	CCAAT	-88	-19
PDE_01352	S7ZCJ0	CCAAT		-128
PDE_01354	S8AKS0	CCAAT	-106
PDE_01359	S8AKS4	CCAAT	-62, -32
PDE_01362	S7ZCJ8	CCAAT	-110
PDE_01365	S8AKS7	CCAAT	-11
PDE_01367	S7Z7A3	CCAAT	-168
PDE_01372	S7Z7A8	CCAAT	-145
PDE_01376	S7Z8C7	CCAAT		-131
PDE_01380	S8AKT6	CCAAT	-103
PDE_01381	S7Z8D2	CCAAT	-163	-180
PDE_01385	S8AKU0	CCAAT	-114
PDE_01386	S7Z8D7	CCAAT	-78	-130
PDE_01389	S8AX14	CCAAT		-94
PDE_01390	S8AKU4	CCAAT	-57
PDE_01393	S7ZCM8	CCAAT		-21
PDE_01395	S8AKU9	CCAAT	-29
PDE_01399	S8AX20	CCAAT		-134
PDE_01401	S7Z8E9	CCAAT	-147	-141
PDE_01404	S8AX25	CCAAT		-82
PDE_01408	S7ZCP5	CCAAT	-140
PDE_01409	S8AX29	CCAAT	-181
PDE_01411	S7Z8F6	CCAAT		-22
PDE_01412	S7Z7D7	CCAAT	-90
PDE_01413	S7ZCQ1	CCAAT	-57
PDE_01423	S7ZCR4	CCAAT		-92
PDE_01425	S8AKX0	CCAAT	-181
PDE_01426	S7Z8G9	CCAAT		-73
PDE_01427	S7Z7E9	CCAAT	-140
PDE_01429	S8AX44	CCAAT	-129
PDE_01439	S8AX56	CCAAT	-197
PDE_01441	S7Z8H9	CCAAT	-152
PDE_01447	S7Z7G5	CCAAT	-55
PDE_01448	S7ZCU2	CCAAT	-87
PDE_01451	S7Z8I6	CCAAT		-102
PDE_01452	S7Z7G9	CCAAT	-7
PDE_01453	S7ZCU8	CCAAT		-186
PDE_01457	S7Z7H3	CCAAT	-103, -46
PDE_01461	S7Z8J4	CCAAT	-178
PDE_01462	S7Z7H7	CCAAT		-6
PDE_01465	S8AL02	CCAAT	-166
PDE_01468	S7ZCW4	CCAAT	-146
PDE_01471	S7Z8K3	CCAAT		-195
PDE_01481	S7Z8L1	CCAAT		-63
PDE_01483	S7ZCY0	CCAAT		-113
PDE_01484	S8AX98	CCAAT	-148, -66
PDE_01488	S7ZCY5	CCAAT		-73
PDE_01489	S8AXA3	CCAAT		-99
PDE_01490	S8AL22	CCAAT		-148
PDE_01491	S7Z8M2	CCAAT	-32
PDE_01492	S7Z7K3	CCAAT	-5	-10
PDE_01494	S8AXA6	CCAAT		-51
PDE_01498	S7ZCZ6	CCAAT	-180	-150
PDE_01500	S8AL30	CCAAT		-17
PDE_01502	S7Z7L2	CCAAT	-116, -74
PDE_01507	S7Z7L6	CCAAT		-168
PDE_01508	S7ZD05	CCAAT	-32
PDE_01509	S8AXC0	CCAAT	-64
PDE_01512	S7Z7M1	CCAAT		-194, -139
PDE_01521	S7Z8Q1	CCAAT	-77
PDE_01523	S7ZD23	CCAAT		-189
PDE_01524	S8AXD2	CCAAT		-119, -26
PDE_01525	S8AL52	CCAAT	-140, -50	-155
PDE_01529	S8AXD6	CCAAT		-40
PDE_01534	S8AXE1	CCAAT		-160
PDE_01540	S8AXE6	CCAAT	-105
PDE_01541	#N/A	CCAAT	-15
PDE_01543	S7Z7P5	CCAAT	-20
PDE_01550	S8AXF4	CCAAT	-196
PDE_01551	S8AL72	CCAAT		-82, -65
PDE_01553	S7Z7Q3	CCAAT		-77
PDE_01556	S8AL75	CCAAT	-26
PDE_01558	S7Z7Q7	CCAAT	-148
PDE_01560	S8AXG4	CCAAT	-53
PDE_01561	S8AL80	CCAAT	-52
PDE_01562	S7Z8U1	CCAAT		-76, -25
PDE_01563	S7Z7R0	CCAAT		-188, -183, -133
PDE_01564	S7ZD66	CCAAT	-54
PDE_01567	S7Z8U5	CCAAT		-53
PDE_01568	S7Z7R4	CCAAT		-77
PDE_01569	S7ZD72	CCAAT	-120, -39
PDE_01572	S7Z8U9	CCAAT		-133
PDE_01574	S7ZD78	CCAAT	-152
PDE_01575	S8AXH9	CCAAT		-74
PDE_01577	S7Z8V5	CCAAT		-154, -97
PDE_01579	S7ZD82	CCAAT		-78
PDE_01581	S8ALA0	CCAAT		-23
PDE_01582	S7Z8W0	CCAAT		-158
PDE_01583	S7Z7S6	CCAAT	-61, -35
PDE_01587	S7Z8W4	CCAAT	-140
PDE_01589	S7ZD92	CCAAT	-27
PDE_01591	S8ALB1	CCAAT		-168
PDE_01593	S7Z7T8	CCAAT	-32
PDE_01595	S8AXJ7	CCAAT	-124
PDE_01597	S7Z8X2	CCAAT		-37
PDE_01600	S8AXK1	CCAAT		-184
PDE_01603	S7Z7U9	CCAAT		-71
PDE_01608	S7Z7V4	CCAAT	-14
PDE_01609	S7ZDB1	CCAAT	-55
PDE_01611	S8ALD4	CCAAT	-195
PDE_01614	S7ZDB6	CCAAT	-59
PDE_01615	S8AXL6	CCAAT	-27
PDE_01618	S7Z7W5	CCAAT	-16
PDE_01621	S8ALE5	CCAAT		-65
PDE_01623	S7Z7W9	CCAAT	-100
PDE_01625	S8AXM5	CCAAT		-198, -37
PDE_01629	S7ZDD1	CCAAT	-196
PDE_01633	S7Z7X6	CCAAT	-136
PDE_01634	S7ZDD6	CCAAT	-95
PDE_01635	S8AXN6	CCAAT	-159
PDE_01637	S7Z913	CCAAT	-116
PDE_01638	S7Z7Y1	CCAAT	-49
PDE_01651	S8ALH3	CCAAT		-155, -71
PDE_01652	S7Z929	CCAAT	-109
PDE_01653	S7Z7Z8	CCAAT	-179
PDE_01655	S8AXQ6	CCAAT	-24
PDE_01660	S8AXR0	CCAAT	-144
PDE_01664	S7ZDG6	CCAAT	-119
PDE_01669	S7ZDH0	CCAAT		-103
PDE_01673	S7Z948	CCAAT	-128
PDE_01675	S7ZDH6	CCAAT	-171
PDE_01677	S8ALK0	CCAAT	-47
PDE_01683	S7Z958	CCAAT	-100
PDE_01686	S8AXT4	CCAAT		-36
PDE_01690	S7ZDI9	CCAAT	-136
PDE_01691	S8AXT9	CCAAT	-191
PDE_01700	S7ZDJ7	CCAAT		-95
PDE_01702	S8ALM4	CCAAT	-188
PDE_01704	S7Z856	CCAAT	-138
PDE_01705	S7ZDK0	CCAAT		-134
PDE_01708	S7Z981	CCAAT	-178
PDE_01709	S7Z862	CCAAT	-181
PDE_01711	S8AXV5	CCAAT		-28
PDE_01712	S8ALN5	CCAAT	-172
PDE_01714	S7Z870	CCAAT		-140
PDE_01720	S7ZDL7	CCAAT	-127, -43
PDE_01724	S7Z882	CCAAT	-63	-60
PDE_01731	S8AXX6	CCAAT		-138, -53
PDE_01732	S8ALQ5	CCAAT		-143
PDE_01737	S8ALQ8	CCAAT		-15
PDE_01740	S7ZDP4	CCAAT		-26
PDE_01742	S8ALR5	CCAAT		-146
PDE_01743	S7Z9B6	CCAAT	-26
PDE_01744	S7Z8B0	CCAAT	-66
PDE_01745	S7ZDQ3	CCAAT		-125
PDE_01746	S8AXY8	CCAAT	-199
PDE_01757	S8ALT1	CCAAT	-29	-115
PDE_01758	S7Z9D2	CCAAT		-70
PDE_01762	S8ALU5	CCAAT	-102
PDE_01776	S8AY22	CCAAT	-194146	-109
PDE_01779	S7Z8G1	CCAAT	-98
PDE_01780	S7ZDV7	CCAAT		-126
PDE_01785	S7ZDV9	CCAAT	-7
PDE_01789	S7Z9H9	CCAAT	-56
PDE_01790	S7Z8G8	CCAAT	-196	-106
PDE_01793	S8ALX9	CCAAT	-51	-9
PDE_01795	S7Z8H4	CCAAT		-108
PDE_01796	S7ZDW5	CCAAT	-103
PDE_01800	S7Z8H7	CCAAT	-68
PDE_01802	S8AY42	CCAAT	-190
PDE_01803	S8ALY5	CCAAT	-15
PDE_01807	S8AY44	CCAAT	-107	-169, -147
PDE_01812	S8AY48	CCAAT		-130
PDE_01814	S7Z9J5	CCAAT		-90
PDE_01818	S8ALZ7	CCAAT	-125	-144
PDE_01819	S7Z9J8	CCAAT	-76
PDE_01822	S8AY55	CCAAT	-144
PDE_01823	S8AM01	CCAAT	-75	-178
PDE_01827	S8AY60	CCAAT	-170	-128
PDE_01829	S7Z9K5	CCAAT	-107	-65
PDE_01834	S7Z9K8	CCAAT		-169, -104
PDE_01835	S7Z8J9	CCAAT		-22, -8
PDE_01839	S7Z9L1	CCAAT		-141114
PDE_01840	S7Z8K4	CCAAT	-163
PDE_01841	S7ZDZ6	CCAAT	-153, -23
PDE_01842	S8AY69	CCAAT	-16
PDE_01849	S7Z9M2	CCAAT		-184
PDE_01851	S7ZE07	CCAAT	-23	-46
PDE_01860	S7Z8L7	CCAAT		-166
PDE_01861	S7ZE15	CCAAT		-57
PDE_01865	S7Z8M1	CCAAT	-55
PDE_01867	S8AY87	CCAAT		-82
PDE_01869	S7Z9N9	CCAAT		-30
PDE_01872	S8AY91	CCAAT	-107, -78
PDE_01873	S8AM43	CCAAT		-142
PDE_01874	S7Z9P4	CCAAT		-78
PDE_01877	S8AY95	CCAAT	-150
PDE_01878	S8AM48	CCAAT		-16
PDE_01880	S7Z8N2	CCAAT	-178
PDE_01882	S8AY99	CCAAT	-81
PDE_01883	S8AM52	CCAAT		-142
PDE_01887	S8AYA2	CCAAT	-196
PDE_01891	S7ZE38	CCAAT		-84
PDE_01892	S8AYA4	CCAAT		-171
PDE_01894	S7Z9R2	CCAAT	-91	-197
PDE_01896	S7ZE41	CCAAT	-64
PDE_01897	S8AYA8	CCAAT	-22
PDE_01898	S8AM64	CCAAT		-69
PDE_01907	S8AYB4	CCAAT		-164
PDE_01910	S7Z8Q5	CCAAT	-174	-75
PDE_01913	S8AM77	CCAAT	-125
PDE_01914	S7Z9S6	CCAAT	-94	-152
PDE_01916	S7ZE56	CCAAT		-119
PDE_01917	S8AYC3	CCAAT	-37
PDE_01918	S8AM81	CCAAT	-157
PDE_01922	S8AYC8	CCAAT	-186
PDE_01923	S8AM85	CCAAT		-87
PDE_01924	S7Z9T5	CCAAT	-58	-177
PDE_01930	S7Z9U0	CCAAT		-148, -136
PDE_01932	S7ZE66	CCAAT	-134
PDE_01936	S7Z8S3	CCAAT		-32
PDE_01939	S8AM99	CCAAT		-101
PDE_01948	S8AYF2	CCAAT		-85
PDE_01952	S7ZE87	CCAAT	-100	-168
PDE_01953	S8AYF6	CCAAT	-165
PDE_01954	S8AMB1	CCAAT		-89
PDE_01963	S8AYG9	CCAAT	-156
PDE_01964	S8AMC0	CCAAT	-111
PDE_01966	S7Z8U7	CCAAT	-116, -110
PDE_01968	S8AYH4	CCAAT		-164
PDE_01973	S8AYH8	CCAAT		-199, -169
PDE_01974	S8AMC9	CCAAT	-12	-54
PDE_01977	S7ZEB6	CCAAT		-196
PDE_01980	S7Z9Z4	CCAAT	-193
PDE_01982	S7ZEC1	CCAAT		-124
PDE_01984	S8AMD9	CCAAT	-160
PDE_01986	S7Z8W3	CCAAT		-36
PDE_01994	S8AME7	CCAAT	-169
PDE_01995	S7ZA16	CCAAT		-42
PDE_01997	S7ZED7	CCAAT		-75
PDE_02000	S7ZA20	CCAAT		-130
PDE_02002	S7ZEE3	CCAAT	-101
PDE_02004	S8AMF6	CCAAT		-59
PDE_02005	S7ZA24	CCAAT		-71
PDE_02006	S7Z8Y0	CCAAT	-80
PDE_02008	S8AYK9	CCAAT		-183, -140
PDE_02009	S8AMG1	CCAAT	-195	-47
PDE_02016	S7Z8Z0	CCAAT	-144, -7
PDE_02017	S7ZEG1	CCAAT		-64
PDE_02021	S7Z8Z4	CCAAT	-13
PDE_02022	S7ZEG7	CCAAT		-126
PDE_02028	S8AYM4	CCAAT	-82
PDE_02029	S8AMH8	CCAAT		-58
PDE_02032	S7ZEH9	CCAAT	-13
PDE_02033	S8AYM9	CCAAT	-122, -114	-111, -64
PDE_02034	S8AMI2	CCAAT	-185
PDE_02037	S7ZEI4	CCAAT		-189
PDE_02039	S8AMI6	CCAAT	-160
PDE_02041	S7Z912	CCAAT		-156
PDE_02042	S7ZEI9	CCAAT		-146
PDE_02043	S8AYP2	CCAAT	-197
PDE_02045	S7ZA64	CCAAT		-79
PDE_02047	S7ZEJ4	CCAAT		-125
PDE_02048	S8AYP7	CCAAT		-132
PDE_02050	S7ZA68	CCAAT		-56
PDE_02054	S8AMJ7	CCAAT	-200, -157
PDE_02055	S7ZA73	CCAAT	-112
PDE_02057	S7ZEK5	CCAAT	-145
PDE_02060	S7ZA78	CCAAT		-78
PDE_02063	S7ZEL0	CCAAT		-34
PDE_02064	S8AYR3	CCAAT	-160
PDE_02066	S7ZA85	CCAAT	-191
PDE_02068	S7ZEL5	CCAAT		-78
PDE_02069	S8AYR9	CCAAT	-159
PDE_02070	S8AMK8	CCAAT	-38
PDE_02071	S7ZA89	CCAAT		-191, -160
PDE_02072	S7Z937	CCAAT	-88
PDE_02073	S7ZEL8	CCAAT	-159	-156
PDE_02075	S8AML2	CCAAT		-30
PDE_02077	S7Z940	CCAAT		-84
PDE_02078	S7ZEM3	CCAAT		-61, -25
PDE_02083	S7Z945	CCAAT	-111
PDE_02084	S7ZEM8	CCAAT		-144
PDE_02086	S8AMM0	CCAAT	-146
PDE_02096	S8AMM6	CCAAT		-22
PDE_02097	S7ZAB1	CCAAT		-22
PDE_02102	S7ZAB6	CCAAT	-110
PDE_02103	S7Z964	CCAAT	-169
PDE_02108	S7Z969	CCAAT		-128
PDE_02109	S7ZEQ9	CCAAT	-42
PDE_02111	S8AMP1	CCAAT		-153
PDE_02112	S7ZAC5	CCAAT		-186
PDE_02116	S8AMP7	CCAAT		-69
PDE_02117	S7ZAD1	CCAAT		-31
PDE_02118	S7Z980	CCAAT		-34
PDE_02121	S8AMQ2	CCAAT	-187	-196
PDE_02122	S7ZAD6	CCAAT	-161
PDE_02127	S7ZAE0	CCAAT	-195
PDE_02129	S7ZES9	CCAAT	-120
PDE_02131	S8AMR1	CCAAT		-148
PDE_02132	S7ZAE5	CCAAT	-29	-138, -54
PDE_02135	S8AYY1	CCAAT	-154	-39
PDE_02137	S7ZAF0	CCAAT		-135, -79
PDE_02140	S8AYY6	CCAAT	-99
PDE_02141	S8AMS3	CCAAT		-127
PDE_02143	S7Z9A2	CCAAT		-61
PDE_02144	S7ZEU2	CCAAT	-132
PDE_02147	S7ZAF9	CCAAT		-181
PDE_02149	S7ZEU7	CCAAT		-150
PDE_02155	S8AZ01	CCAAT		-10
PDE_02156	S8AMU0	CCAAT	-15
PDE_02159	S7ZEV6	CCAAT		-183
PDE_02160	S8AZ04	CCAAT		-141
PDE_02161	S8AMU5	CCAAT	-56
PDE_02168	S7Z9C5	CCAAT		-126
PDE_02179	S7ZEX4	CCAAT	-109	-125
PDE_02180	S8AZ20	CCAAT	-114
PDE_02182	S7ZAJ3	CCAAT		-151
PDE_02183	S7Z9E0	CCAAT	-197
PDE_02188	S7Z9E4	CCAAT		-128
PDE_02192	S7ZAK3	CCAAT	-147
PDE_02202	S7ZAL2	CCAAT		-96
PDE_02203	S7Z9G5	CCAAT		-142
PDE_02204	S7ZF01	CCAAT		-162
PDE_02208	S7Z9H5	CCAAT		-137
PDE_02211	S8AMZ5	CCAAT		-144
PDE_02212	S7ZAM0	CCAAT	-160
PDE_02217	S7ZAM5	CCAAT		-185
PDE_02218	S7Z9J2	CCAAT		-55, -16
PDE_02220	S8AZ57	CCAAT		-126
PDE_02224	S7ZF35	CCAAT	-137
PDE_02225	S8AZ63	CCAAT	-149
PDE_02226	S8AN07	CCAAT		-120
PDE_02228	S7Z9K6	CCAAT	-98	-95
PDE_02229	S7ZF45	CCAAT		-172
PDE_02230	S8AZ69	CCAAT	-105
PDE_02243	S7Z9M6	CCAAT		-157, -124
PDE_02247	S7ZAQ2	CCAAT		-115, -108
PDE_02249	S7ZF79	CCAAT	-81
PDE_02252	S7ZAQ8	CCAAT	-49	-170
PDE_02256	S8AN37	CCAAT		-107
PDE_02260	S8AZA4	CCAAT	-137
PDE_02270	S8AZC2	CCAAT		-188
PDE_02272	S7ZAU5	CCAAT	-14
PDE_02273	S7Z9T8	CCAAT		-108
PDE_02274	S7ZFD0	CCAAT		-180
PDE_02279	S7ZFD5	CCAAT		-126
PDE_02281	S8AN79	CCAAT		-7
PDE_02284	S7ZFD9	CCAAT	-157, -67
PDE_02285	S8AZD6	CCAAT		-171
PDE_02288	S7Z9V2	CCAAT		-164
PDE_02289	S7ZFE3	CCAAT		-178
PDE_02291	S8AN88	CCAAT	-70
PDE_02293	S7Z9V7	CCAAT	-87
PDE_02295	S8AZE5	CCAAT		-131
PDE_02299	S7ZFF2	CCAAT	-9
PDE_02301	S8AN96	CCAAT	-75	-139
PDE_02302	S7ZAW6	CCAAT	-42
PDE_02303	S7Z9W6	CCAAT		-62
PDE_02304	S7ZFF4	CCAAT	-92
PDE_02306	S8AN99	CCAAT		-153
PDE_02307	S7ZAW9	CCAAT		-178
PDE_02308	S7Z9X1	CCAAT	-63
PDE_02309	S7ZFF8	CCAAT		-187
PDE_02315	S8AZF5	CCAAT		-26
PDE_02316	S8ANA7	CCAAT	-168
PDE_02318	S7Z9X9	CCAAT	-152
PDE_02324	S7ZFG9	CCAAT	-155, -110
PDE_02328	S7Z9Y7	CCAAT		-196
PDE_02334	S7ZFH8	CCAAT	-14
PDE_02339	S7ZFI0	CCAAT		-51
PDE_02341	S8ANC4	CCAAT	-111	-170, -118, -21
PDE_02344	S7ZFI5	CCAAT	-195	-40
PDE_02345	S8AZH5	CCAAT	-19	-129
PDE_02348	S7ZA00	CCAAT	-197
PDE_02356	S8ANE1	CCAAT	-180
PDE_02358	S7ZA08	CCAAT	-72
PDE_02359	S7ZFJ5	CCAAT		-17
PDE_02363	S7ZA12	CCAAT		-27
PDE_02368	S7ZA13	CCAAT	-79
PDE_02373	S7ZA18	CCAAT		-149
PDE_02375	S8AZK1	CCAAT	-177
PDE_02385	S8AZL2	CCAAT		-172, -142
PDE_02388	S7ZA31	CCAAT		-111
PDE_02389	S7ZFL5	CCAAT		-99
PDE_02391	S8ANH9	CCAAT		-122, -103
PDE_02394	S7ZFM0	CCAAT		-181
PDE_02395	S8AZM1	CCAAT		-194
PDE_02396	S8ANI4	CCAAT		-24
PDE_02397	S7ZB39	CCAAT	-92
PDE_02398	S7ZA40	CCAAT	-136	-133
PDE_02399	S7ZFM5	CCAAT	-33
PDE_02401	S8ANI8	CCAAT	-120, -43	-146
PDE_02402	S7ZB43	CCAAT	-86	-72
PDE_02403	S7ZA43	CCAAT	-27	-143
PDE_02405	S8AZM8	CCAAT		-119
PDE_02408	S7ZA48	CCAAT	-191	-136
PDE_02409	S7ZFN3	CCAAT		-113
PDE_02410	S8AZN2	CCAAT	-143, -57, -5
PDE_02411	S8ANK0	CCAAT	-86
PDE_02412	S7ZB52	CCAAT	-41
PDE_02413	S7ZA53	CCAAT	-15
PDE_02415	S8AZN6	CCAAT		-199
PDE_02422	S7ZB61	CCAAT	-154	-168
PDE_02423	S7ZA62	CCAAT		-106
PDE_02426	S8ANL4	CCAAT	-85	-186
PDE_02431	S8ANL9	CCAAT	-10
PDE_02432	S7ZB69	CCAAT		-20
PDE_02433	S7ZA72	CCAAT	-171
PDE_02434	S7ZFQ6	CCAAT	-15
PDE_02435	S8AZQ1	CCAAT	-68
PDE_02442	S7ZB78	CCAAT		-134
PDE_02443	S7ZA81	CCAAT		-17
PDE_02445	S8AZQ8	CCAAT		-14
PDE_02450	S8AZR2	CCAAT	-7
PDE_02451	S8ANN7	CCAAT	-112
PDE_02453	S7ZA87	CCAAT	-190	-57
PDE_02457	S7ZB91	CCAAT	-23
PDE_02459	S7ZFS9	CCAAT		-98
PDE_02461	S8ANP7	CCAAT	-90
PDE_02464	S7ZFT7	CCAAT		-141
PDE_02468	S7ZAA4	CCAAT	-191, -62
PDE_02470	S8AZS6	CCAAT		-169
PDE_02473	S7ZAA9	CCAAT		-81
PDE_02475	S8AZT2	CCAAT	-133
PDE_02476	S8ANQ6	CCAAT		-100
PDE_02478	S7ZAB2	CCAAT	-180
PDE_02480	S8AZT4	CCAAT	-73
PDE_02481	S8ANR0	CCAAT	-173
PDE_02486	S8ANR4	CCAAT	-33
PDE_02487	S7ZBC1	CCAAT	-147
PDE_02492	S7ZBC7	CCAAT		-37
PDE_02498	S7ZAD0	CCAAT		-57
PDE_02502	S7ZBD9	CCAAT		-39
PDE_02508	S7ZAD7	CCAAT		-63
PDE_02509	S7ZFY4	CCAAT		-5
PDE_02511	S8ANT2	CCAAT	-194
PDE_02514	S7ZFY8	CCAAT	-192
PDE_02517	S7ZBF6	CCAAT	-82
PDE_02521	S8ANT9	CCAAT	-163
PDE_02526	S8ANU2	CCAAT		-15
PDE_02536	S8ANV1	CCAAT	-184
PDE_02541	S8ANV7	CCAAT		-186
PDE_02542	S7ZBI2	CCAAT	-46
PDE_02543	S7ZAG8	CCAAT	-163
PDE_02544	S7ZG21	CCAAT		-185
PDE_02545	S8AZY6	CCAAT	-100
PDE_02546	S8ANW2	CCAAT	-11	-193, -163
PDE_02548	S7ZAH1	CCAAT		-200
PDE_02554	S7ZG32	CCAAT		-122
PDE_02556	S8AZZ6	CCAAT		-37
PDE_02558	S7ZBJ8	CCAAT		-193
PDE_02560	S7ZG36	CCAAT		-72
PDE_02563	S7ZBK4	CCAAT	-130	-137, -111, -70
PDE_02564	S7ZAI6	CCAAT		-174
PDE_02566	S8B004	CCAAT	-198
PDE_02567	S8ANY3	CCAAT	-69
PDE_02576	S8B012	CCAAT	-184
PDE_02586	S8B021	CCAAT	-124
PDE_02588	S7ZBN0	CCAAT		-94
PDE_02589	S7ZAK9	CCAAT	-18
PDE_02593	S7ZBN4	CCAAT		-67
PDE_02596	S8B029	CCAAT		-110
PDE_02598	S7ZBN9	CCAAT	-88
PDE_02599	S7ZAL9	CCAAT		-82, -38
PDE_02601	S8B033	CCAAT	-116
PDE_02605	S7ZG80	CCAAT	-9
PDE_02607	S8AP13	CCAAT	-6	-168
PDE_02609	S7ZAM7	CCAAT		-182, -127, -107
PDE_02612	S8AP17	CCAAT		-167
PDE_02616	S8B045	CCAAT		-22
PDE_02619	S7ZAN7	CCAAT		-12
PDE_02622	S8AP27	CCAAT		-69
PDE_02625	S7ZGA1	CCAAT	-5	-86
PDE_02628	S7ZBS1	CCAAT	-160, -126, -98
PDE_02629	S7ZAP4	CCAAT		-194, -160
PDE_02631	S8B058	CCAAT		-173, -147
PDE_02635	S7ZGB0	CCAAT	-128
PDE_02637	S8AP42	CCAAT	-140
PDE_02638	S7ZBT0	CCAAT		-193
PDE_02641	S8B068	CCAAT		-98
PDE_02642	S8AP49	CCAAT	-180, -19
PDE_02644	S7ZAQ9	CCAAT	-126	-69
PDE_02645	S7ZGB8	CCAAT		-154
PDE_02646	S8B073	CCAAT		-177
PDE_02647	S8AP55	CCAAT	-35
PDE_02649	S7ZAR9	CCAAT		-81
PDE_02656	S8B080	CCAAT		-111
PDE_02657	S8AP67	CCAAT	-126
PDE_02658	S7ZBU8	CCAAT		-84
PDE_02659	S7ZAT0	CCAAT		-198
PDE_02660	S7ZGD3	CCAAT	-48
PDE_02662	S8AP71	CCAAT	-134
PDE_02666	S8B089	CCAAT		-112
PDE_02668	S7ZBV7	CCAAT	-71
PDE_02669	S7ZAU1	CCAAT	-57
PDE_02672	S8AP83	CCAAT		-178
PDE_02675	S7ZGF0	CCAAT	-197	-150
PDE_02676	S8B097	CCAAT	-127
PDE_02678	S7ZBW8	CCAAT		-9
PDE_02681	S8B099	CCAAT		-85
PDE_02682	S8AP92	CCAAT		-99
PDE_02684	S7ZAV5	CCAAT	-69	-49
PDE_02686	S8B0A4	CCAAT	-173
PDE_02687	S8AP99	CCAAT		-185, -43
PDE_02689	S7ZAW1	CCAAT		-163
PDE_02697	S8APA8	CCAAT	-81
PDE_02699	S7ZAX2	CCAAT	-99, -5
PDE_02701	S8B0B6	CCAAT		-79
PDE_02702	S8APB4	CCAAT	-106
PDE_02706	S8B0C2	CCAAT		-167
PDE_02710	S7ZGJ4	CCAAT		-187
PDE_02720	S7ZGK7	CCAAT		-87, -55
PDE_02724	S7ZB02	CCAAT	-20
PDE_02726	S8B0E3	CCAAT		-135
PDE_02729	S7ZB06	CCAAT		-190
PDE_02731	S8B0E9	CCAAT	-38
PDE_02733	S7ZC23	CCAAT		-166
PDE_02734	S7ZB14	CCAAT	-156
PDE_02735	S7ZGM3	CCAAT		-144
PDE_02736	S8B0F3	CCAAT	-153, -66
PDE_02740	S7ZGM7	CCAAT	-135
PDE_02742	S8APF7	CCAAT		-172
PDE_02744	S7ZB28	CCAAT		-97
PDE_02748	S7ZC37	CCAAT	-147
PDE_02750	S7ZGN5	CCAAT		-194
PDE_02759	S7ZB59	CCAAT	-80
PDE_02760	S7ZGP7	CCAAT		-15
PDE_02762	S8APH7	CCAAT	-169
PDE_02763	S7ZC51	CCAAT		-145, -121
PDE_02765	S7ZGQ2	CCAAT		-171
PDE_02767	S8APJ4	CCAAT	-67
PDE_02769	S7ZB83	CCAAT	-126
PDE_02770	S7ZGR7	CCAAT		-190
PDE_02771	S8B0L3	CCAAT		-43
PDE_02772	S8APJ8	CCAAT	-71
PDE_02779	S7ZB98	CCAAT		-40
PDE_02782	S8APK5	CCAAT	-176
PDE_02785	S7ZGT8	CCAAT		-169
PDE_02786	S8B0M3	CCAAT	-52
PDE_02792	S8APL0	CCAAT	-199
PDE_02793	S7ZC87	CCAAT	-178, -61
PDE_02794	S7ZBB4	CCAAT		-156
PDE_02796	S8B0M7	CCAAT	-174
PDE_02801	S8B0N0	CCAAT		-185, -116
PDE_02802	S8APL8	CCAAT		-47
PDE_02808	S7ZC98	CCAAT		-110
PDE_02817	S8APM7	CCAAT	-51	-59, -40
PDE_02821	S8B0P2	CCAAT	-177
PDE_02822	S8APN1	CCAAT		-61
PDE_02824	S7ZBD7	CCAAT	-36
PDE_02828	S7ZCB0	CCAAT	-18
PDE_02829	S7ZBE0	CCAAT	-19
PDE_02830	S7ZGX2	CCAAT		-157
PDE_02831	S8B0P7	CCAAT		-95
PDE_02832	S8APN7	CCAAT	-86
PDE_02839	S7ZBE9	CCAAT	-177, -35
PDE_02841	S8B0Q5	CCAAT		-198, -177
PDE_02842	S8APP4	CCAAT	-138
PDE_02846	S8B0Q8	CCAAT	-129
PDE_02850	S7ZGY5	CCAAT	-58
PDE_02852	S8APQ2	CCAAT	-41
PDE_02854	S7ZBF9	CCAAT	-165	-120
PDE_02855	S7ZGY9	CCAAT		-81
PDE_02858	S7ZCD1	CCAAT	-199
PDE_02865	S7ZGZ5	CCAAT		-83
PDE_02866	S8B0S4	CCAAT		-158
PDE_02867	S8APR3	CCAAT	-127
PDE_02868	S7ZCE0	CCAAT	-177
PDE_02871	S8B0S9	CCAAT		-191
PDE_02873	S7ZCE4	CCAAT		-32
PDE_02877	S8APS0	CCAAT	-134
PDE_02880	S7ZH07	CCAAT		-52
PDE_02881	S8B0T8	CCAAT		-104
PDE_02883	S7ZCF3	CCAAT	-159
PDE_02884	S7ZBI4	CCAAT	-144
PDE_02886	S8B0U2	CCAAT		-150
PDE_02891	S8B0U5	CCAAT		-23
PDE_02898	S8APU2	CCAAT		-59
PDE_02901	S7ZH22	CCAAT		-77
PDE_02904	S7ZCG8	CCAAT	-90
PDE_02905	S7ZBJ9	CCAAT	-179, -15	-83
PDE_02911	S7ZH31	CCAAT		-7
PDE_02922	S8B0W7	CCAAT	-42
PDE_02923	S8APW5	CCAAT	-195	-5
PDE_02925	S7ZBL4	CCAAT	-182
PDE_02928	S8APX0	CCAAT	-89
PDE_02929	S7ZCI7	CCAAT		-192, -158
PDE_02931	S7ZH43	CCAAT		-58
PDE_02935	S7ZBM2	CCAAT	-75
PDE_02938	S8APY0	CCAAT		-104
PDE_02939	S7ZCJ4	CCAAT		-197
PDE_02941	S7ZH52	CCAAT	-154, -60
PDE_02947	S8B0Y6	CCAAT	-39
PDE_02956	S7ZH64	CCAAT	-192
PDE_02958	S8APZ7	CCAAT	-38
PDE_02961	S7ZH68	CCAAT	-190
PDE_02962	S8B0Z9	CCAAT	-144, -100, -17
PDE_02968	S8AQ06	CCAAT	-111
PDE_02973	S8AQ08	CCAAT	-94
PDE_02975	S7ZBQ2	CCAAT		-11
PDE_02978	S8AQ14	CCAAT		-14
PDE_02985	S7ZCN6	CCAAT	-35
PDE_02986	S7ZBQ9	CCAAT		-164
PDE_02995	S7ZCP7	CCAAT		-137
PDE_02996	S7ZBR7	CCAAT		-85
PDE_02998	S8B135	CCAAT		-104
PDE_02999	S8AQ32	CCAAT	-103
PDE_03000	S7ZCQ2	CCAAT		-14
PDE_03002	S7ZH99	CCAAT	-123
PDE_03004	S8AQ36	CCAAT		-5
PDE_03011	S7ZBS9	CCAAT		-163
PDE_03012	S7ZHA8	CCAAT	-185, -175, -149
PDE_03016	S7ZBT3	CCAAT		-136
PDE_03018	S8B155	CCAAT		-157
PDE_03020	S7ZCS2	CCAAT	-141
PDE_03023	S8B162	CCAAT	-25	-80
PDE_03028	S8B167	CCAAT		-198
PDE_03029	S8AQ58	CCAAT	-87
PDE_03031	S7ZBU6	CCAAT	-194
PDE_03032	S7ZHC3	CCAAT	-60
PDE_03034	S8AQ62	CCAAT		-184
PDE_03036	S7ZBV0	CCAAT	-33
PDE_03041	S7ZBV5	CCAAT	-6
PDE_03042	S7ZHD2	CCAAT	-140
PDE_03049	S8AQ78	CCAAT		-184
PDE_03050	S7ZCV5	CCAAT	-86
PDE_03051	S7ZBW2	CCAAT	-164	-16
PDE_03058	S8B195	CCAAT	-70	-57
PDE_03059	S8AQ86	CCAAT		-54
PDE_03060	S7ZCW5	CCAAT	-117	-39
PDE_03068	S8B1A3	CCAAT	-187	-115
PDE_03069	S8AQ94	CCAAT	-100
PDE_03070	S7ZCX6	CCAAT	-49	-56
PDE_03071	S7ZBY3	CCAAT		-192
PDE_03075	S7ZCY1	CCAAT		-136
PDE_03082	S7ZHG6	CCAAT		-184, -70
PDE_03085	S7ZCZ3	CCAAT		-13
PDE_03086	S7ZBZ4	CCAAT		-96
PDE_03095	S7ZD07	CCAAT	-79
PDE_03101	S7ZC07	CCAAT		-49
PDE_03102	S7ZHI5	CCAAT	-85
PDE_03105	S7ZD18	CCAAT	-86
PDE_03106	S7ZC12	CCAAT	-107
PDE_03108	S8B1E2	CCAAT	-89
PDE_03109	S8AQD1	CCAAT		-61
PDE_03110	S7ZD22	CCAAT	-56
PDE_03114	S8AQD7	CCAAT	-86	-120
PDE_03115	S7ZD27	CCAAT	-174	-63
PDE_03119	S8AQE0	CCAAT		-64, -39
PDE_03121	S7ZC24	CCAAT	-145
PDE_03122	S7ZHK5	CCAAT		-180, -60
PDE_03127	S7ZHL0	CCAAT		-101, -83
PDE_03128	S8B1F9	CCAAT		-30
PDE_03133	S8B1G4	CCAAT	-37
PDE_03138	S8B1G7	CCAAT	-189, -142, -48
PDE_03149	S8AQG6	CCAAT	-112
PDE_03152	S7ZHN5	CCAAT		-50
PDE_03155	S7ZD69	CCAAT	-190	-197
PDE_03156	S7ZC52	CCAAT	-94
PDE_03158	S8B1I6	CCAAT		-120, -88
PDE_03160	S7ZD74	CCAAT		-190
PDE_03162	S7ZHP4	CCAAT	-58
PDE_03169	S8AQI4	CCAAT		-17
PDE_03173	S8B1K0	CCAAT	-146
PDE_03174	S8AQI9	CCAAT	-47
PDE_03176	S7ZC68	CCAAT	-76
PDE_03178	S8B1K5	CCAAT	-9
PDE_03180	S7ZD96	CCAAT		-184
PDE_03181	S7ZC74	CCAAT	-105
PDE_03183	S8B1K8	CCAAT	-66
PDE_03186	S7ZC81	CCAAT	-160
PDE_03187	S7ZHR9	CCAAT	-30
PDE_03191	S7ZC86	CCAAT	-80	-96
PDE_03194	S8AQK5	CCAAT		-132, -71
PDE_03198	S8B1M1	CCAAT	-154
PDE_03200	S7ZDB9	CCAAT		-141, -46
PDE_03201	S7ZC96	CCAAT		-123
PDE_03203	S8B1M5	CCAAT	-24
PDE_03206	S7ZCA3	CCAAT	-28
PDE_03207	S7ZHU2	CCAAT	-174
PDE_03212	S7ZHU7	CCAAT		-144, -77
PDE_03214	S8AQM2	CCAAT	-55
PDE_03215	S7ZDD5	CCAAT	-63
PDE_03216	S7ZCB4	CCAAT	-102
PDE_03218	S8B1P0	CCAAT	-192
PDE_03220	S7ZDE1	CCAAT	-8
PDE_03221	S7ZCB9	CCAAT	-190
PDE_03227	S7ZHW2	CCAAT		-45
PDE_03231	S7ZCD4	CCAAT		-69
PDE_03232	S7ZHW8	CCAAT	-181, -130	-127
PDE_03241	S7ZCE6	CCAAT	-161	-52
PDE_03248	S8B1R8	CCAAT		-182
PDE_03249	S8AQQ8	CCAAT	-39
PDE_03255	S7ZDH7	CCAAT	-20
PDE_03257	S7ZI02	CCAAT	-194
PDE_03263	S8B1T3	CCAAT	-124	-181
PDE_03265	S7ZDI6	CCAAT	-25	-139
PDE_03269	S8AQT4	CCAAT		-192
PDE_03270	S7ZDK3	CCAAT		-103
PDE_03272	S7ZI28	CCAAT		-82, -50
PDE_03275	S7ZDL3	CCAAT	-158
PDE_03280	S7ZDL6	CCAAT	-171
PDE_03282	S7ZI41	CCAAT		-168
PDE_03283	S8B1V9	CCAAT	-24
PDE_03287	S7ZI45	CCAAT	-181
PDE_03289	S8AQV3	CCAAT	-154
PDE_03290	S7ZDM4	CCAAT	-111
PDE_03291	S7ZCK5	CCAAT		-77
PDE_03300	S7ZDN3	CCAAT		-140
PDE_03302	S7ZI56	CCAAT		-150
PDE_03303	S8B1X0	CCAAT		-94
PDE_03309	S8AQW3	CCAAT	-23
PDE_03310	S7ZDN7	CCAAT	-180	-193, -177, -104
PDE_03315	S7ZDP0	CCAAT		-22
PDE_03323	S8B1Y2	CCAAT		-190
PDE_03324	S8AQX6	CCAAT		-61
PDE_03325	S7ZDP7	CCAAT	-170
PDE_03327	S7ZI74	CCAAT	-11
PDE_03329	S8AQY0	CCAAT		-173, -6
PDE_03332	S7ZI81	CCAAT		-18
PDE_03336	S7ZCP2	CCAAT		-119
PDE_03337	S7ZI83	CCAAT	-30
PDE_03340	S7ZDQ5	CCAAT	-185
PDE_03341	S7ZCP6	CCAAT		-114
PDE_03348	S8B1Z7	CCAAT		-112
PDE_03350	S7ZDR1	CCAAT	-85
PDE_03351	S7ZCQ4	CCAAT	-157
PDE_03353	S8B1Z9	CCAAT	-177
PDE_03355	S7ZDR3	CCAAT	-63	-167
PDE_03360	S7ZDR8	CCAAT		-164, -9
PDE_03369	S8AR07	CCAAT		-127
PDE_03373	S8B214	CCAAT		-83
PDE_03378	S8B219	CCAAT		-160
PDE_03379	S8AR15	CCAAT		-93
PDE_03381	S7ZCS7	CCAAT		-116
PDE_03386	S7ZCT2	CCAAT	-85
PDE_03387	S7ZIC8	CCAAT		-53
PDE_03389	S8AR23	CCAAT		-149
PDE_03390	S7ZDU1	CCAAT		-178
PDE_03392	S7ZID1	CCAAT		-17
PDE_03396	S7ZCU1	CCAAT	-181
PDE_03400	S7ZDU8	CCAAT		-200, -10
PDE_03402	S7ZIE0	CCAAT	-138
PDE_03403	S8B237	CCAAT		-12
PDE_03404	S8AR34	CCAAT	-123
PDE_03405	S7ZDV0	CCAAT		-118
PDE_03407	S7ZIE5	CCAAT	-58, -49	-55
PDE_03408	S8B242	CCAAT		-165, -88, -65
PDE_03414	S8AR42	CCAAT		-73
PDE_03416	S7ZCV8	CCAAT		-187
PDE_03419	S8AR47	CCAAT	-25	-30
PDE_03420	S7ZDW4	CCAAT	-142
PDE_03421	S7ZCW2	CCAAT		-55
PDE_03423	S8B252	CCAAT	-146
PDE_03428	S8B254	CCAAT	-20
PDE_03429	S8AR53	CCAAT		-20
PDE_03430	S7ZDX0	CCAAT	-71
PDE_03431	S7ZCX2	CCAAT		-173
PDE_03436	S7ZCX7	CCAAT	-171
PDE_03439	S8AR62	CCAAT	-179, -77	-84
PDE_03442	S7ZIH6	CCAAT		-141, -110
PDE_03443	S8B265	CCAAT	-143	-156
PDE_03444	S8AR65	CCAAT		-36
PDE_03445	S7ZDY2	CCAAT	-112	-125
PDE_03447	S7ZII1	CCAAT		-192
PDE_03450	S7ZDY8	CCAAT	-125	-190
PDE_03452	S7ZII5	CCAAT		-33
PDE_03454	S8AR76	CCAAT		-170
PDE_03456	S7ZCZ4	CCAAT	-76
PDE_03459	S8AR81	CCAAT		-185
PDE_03464	S8AR85	CCAAT		-178
PDE_03472	S7ZIK2	CCAAT	-194
PDE_03474	S8AR94	CCAAT		-61
PDE_03476	S7ZD13	CCAAT	-111
PDE_03478	S8B294	CCAAT		-137
PDE_03479	S8ARA0	CCAAT		-134
PDE_03481	S7ZD15	CCAAT		-182, -156, -123
PDE_03482	S7ZIL2	CCAAT		-93
PDE_03497	S7ZIM9	CCAAT	-170	-185
PDE_03499	S8ARB9	CCAAT	-7
PDE_03500	S7ZE35	CCAAT		-171, -20, -11
PDE_03506	S7ZD39	CCAAT		-142
PDE_03507	S7ZIP1	CCAAT	-31
PDE_03510	S7ZE45	CCAAT	-52, -46
PDE_03511	S7ZD43	CCAAT	-187
PDE_03514	S8ARD1	CCAAT	-172
PDE_03528	S8B2D3	CCAAT		-161
PDE_03538	S8B2E3	CCAAT	-90
PDE_03551	S7ZD81	CCAAT	-34
PDE_03552	S7ZIT8	CCAAT	-166
PDE_03554	S8ARG8	CCAAT	-42, -26
PDE_03559	S8ARH1	CCAAT		-17
PDE_03562	S7ZIU9	CCAAT	-148
PDE_03571	S7ZD99	CCAAT	-180, -85
PDE_03576	S7ZDA3	CCAAT	-158
PDE_03577	S7ZIW6	CCAAT	-107, -42
PDE_03578	S8B2I1	CCAAT	-167, -97
PDE_03587	S7ZIX6	CCAAT		-114
PDE_03588	S8B2I8	CCAAT	-39
PDE_03591	S7ZDB7	CCAAT		-117
PDE_03592	S7ZIY2	CCAAT	-56
PDE_03593	S8B2J3	CCAAT	-5
PDE_03596	S7ZDC1	CCAAT	-192, -14
PDE_03601	S7ZDC5	CCAAT		-71
PDE_03605	S7ZEE7	CCAAT		-42
PDE_03608	S8B2K4	CCAAT	-107	-82
PDE_03611	S7ZDD4	CCAAT		-187, -172, -140
PDE_03612	S7ZJ01	CCAAT	-84, -51	-179
PDE_03616	S7ZDD9	CCAAT		-132
PDE_03618	S8B2L3	CCAAT	-157
PDE_03620	S7ZEG3	CCAAT	-16
PDE_03621	S7ZDE4	CCAAT	-152
PDE_03622	S7ZJ11	CCAAT		-126
PDE_03623	S8B2L9	CCAAT		-6
PDE_03628	S8B2M3	CCAAT		-169
PDE_03634	S8ARP3	CCAAT		-188
PDE_03636	S7ZDF7	CCAAT		-162, -69
PDE_03638	S8B2N0	CCAAT		-11
PDE_03641	S7ZDG2	CCAAT	-31
PDE_03650	S7ZEJ6	CCAAT	-182
PDE_03651	S7ZDH2	CCAAT	-98
PDE_03671	S7ZDI8	CCAAT		-27
PDE_03675	S7ZEM4	CCAAT	-147, -20
PDE_03681	S7ZDJ6	CCAAT	-148
PDE_03684	S8ARU2	CCAAT	-53	-165, -151
PDE_03688	S8B2R9	CCAAT		-160
PDE_03692	S7ZJ88	CCAAT		-172
PDE_03697	S7ZJ95	CCAAT		-73
PDE_03698	S8B2S7	CCAAT		-184
PDE_03703	S8B2T2	CCAAT		-176
PDE_03706	S7ZDM5	CCAAT		-60
PDE_03709	S8ARW8	CCAAT	-18
PDE_03711	S7ZDN1	CCAAT	-162
PDE_03713	S8B2U1	CCAAT	-130	-57
PDE_03714	S8ARX3	CCAAT	-54
PDE_03717	S7ZJC1	CCAAT	-99
PDE_03724	S8ARY3	CCAAT	-60	-5
PDE_03726	S7ZDQ1	CCAAT		-122
PDE_03729	S8ARY9	CCAAT	-100	-170
PDE_03730	S7ZET4	CCAAT		-33
PDE_03733	S8B2W1	CCAAT		-138
PDE_03734	S8ARZ4	CCAAT		-124
PDE_03737	S7ZJF0	CCAAT		-89
PDE_03740	S7ZEU6	CCAAT	-71
PDE_03741	S7ZDS2	CCAAT	-102
PDE_03742	S7ZJF9	CCAAT	-170
PDE_03743	S8B2X1	CCAAT	-40
PDE_03744	S8AS04	CCAAT	-93
PDE_03746	S7ZDS7	CCAAT	-173
PDE_03747	S7ZJG7	CCAAT	-137
PDE_03748	S8B2X5	CCAAT		-171
PDE_03749	S8AS09	CCAAT		-8
PDE_03750	S7ZEV7	CCAAT	-79
PDE_03752	S7ZJH4	CCAAT	-59
PDE_03753	S8B2Y2	CCAAT		-5
PDE_03757	S7ZJI2	CCAAT		-126
PDE_03758	S8B2Y7	CCAAT		-116
PDE_03764	S8AS24	CCAAT	-86
PDE_03767	S7ZJJ4	CCAAT		-134
PDE_03768	S8B2Z7	CCAAT		-19
PDE_03769	S8AS37	CCAAT	-5
PDE_03771	S7ZDW9	CCAAT		-180, -76
PDE_03773	S8B310	CCAAT	-37
PDE_03774	S8AS42	CCAAT	-106
PDE_03781	S7ZDY6	CCAAT		-30
PDE_03782	S7ZJM1	CCAAT	-171
PDE_03784	S8AS50	CCAAT		-162, -57
PDE_03793	S8B330	CCAAT		-176
PDE_03794	S8AS55	CCAAT	-53
PDE_03796	S7ZDZ7	CCAAT		-56
PDE_03797	S7ZJN0	CCAAT	-170
PDE_03800	S7ZF18	CCAAT		-177
PDE_03803	S8B337	CCAAT	-187
PDE_03804	S8AS60	CCAAT	-79
PDE_03805	S7ZF22	CCAAT		-69
PDE_03806	S7ZE05	CCAAT	-22, -13
PDE_03807	S7ZJN5	CCAAT	-47
PDE_03813	S8B343	CCAAT	-200
PDE_03814	S8AS65	CCAAT	-67
PDE_03815	S7ZF29	CCAAT	-13
PDE_03817	S7ZJP1	CCAAT	-158
PDE_03819	S8AS68	CCAAT	-70
PDE_03820	S7ZF34	CCAAT		-73
PDE_03824	S8AS69	CCAAT		-107
PDE_03826	S7ZE20	CCAAT	-157	-164
PDE_03829	S8AS73	CCAAT	-107	-181
PDE_03840	S7ZF51	CCAAT		-116
PDE_03843	S8B364	CCAAT	-136
PDE_03844	S8AS80	CCAAT		-113
PDE_03847	S7ZJR1	CCAAT		-123
PDE_03849	S8AS83	CCAAT		-137, -128
PDE_03850	S7ZF60	CCAAT	-147, -138
PDE_03851	S7ZE37	CCAAT	-69	-168
PDE_03854	S8AS86	CCAAT		-39
PDE_03855	S7ZF63	CCAAT	-61
PDE_03857	S7ZJR9	CCAAT	-167
PDE_03859	S8AS90	CCAAT	-102
PDE_03860	S7ZF67	CCAAT	-174, -168
PDE_03865	S7ZF70	CCAAT		-199
PDE_03866	S7ZE46	CCAAT		-78
PDE_03870	S7ZF74	CCAAT		-93
PDE_03871	S7ZE50	CCAAT		-54
PDE_03878	S8B384	CCAAT		-23
PDE_03880	S7ZF81	CCAAT	-128
PDE_03883	S8B389	CCAAT		-25, -16
PDE_03885	S7ZF85	CCAAT	-33
PDE_03886	S7ZE62	CCAAT	-37
PDE_03887	S7ZJU3	CCAAT		-117
PDE_03893	S8B394	CCAAT	-198, -88
PDE_03894	S8ASB5	CCAAT		-156
PDE_03896	S7ZE70	CCAAT		-107
PDE_03902	S7ZJV3	CCAAT		-122
PDE_03905	S7ZF98	CCAAT		-166
PDE_03909	S8ASC6	CCAAT		-125
PDE_03914	S8ASD0	CCAAT		-148
PDE_03916	S7ZE88	CCAAT		-124
PDE_03918	S8B3B1	CCAAT		-152
PDE_03919	S8ASD4	CCAAT	-75
PDE_03923	S8B3B3	CCAAT		-66
PDE_03924	S8ASD9	CCAAT		-23
PDE_03925	S7ZFB4	CCAAT	-106
PDE_03928	S8B3B8	CCAAT		-200
PDE_03929	S8ASE3	CCAAT	-102
PDE_03930	S7ZFB8	CCAAT	-13
PDE_03933	S8B3C1	CCAAT	-27, -8
PDE_03939	S8ASF0	CCAAT		-62
PDE_03940	S7ZFC6	CCAAT		-30
PDE_03941	S7ZEB2	CCAAT	-103
PDE_03943	S8B3C8	CCAAT	-73
PDE_03948	S8B3D1	CCAAT	-44
PDE_03954	S8ASG2	CCAAT	-156
PDE_03961	S7ZEC9	CCAAT		-70
PDE_03962	S7ZK06	CCAAT	-133
PDE_03967	S7ZK09	CCAAT		-182
PDE_03968	S8B3E4	CCAAT	-162	-48
PDE_03972	S7ZK14	CCAAT	-158
PDE_03973	S8B3E7	CCAAT		-15
PDE_03977	S7ZK19	CCAAT		-152, -58
PDE_03985	S7ZFH5	CCAAT	-155	-196
PDE_03987	S7ZEF1	CCAAT	-51
PDE_03989	S8B3F9	CCAAT	-178
PDE_03993	S7ZK35	CCAAT	-161	-39
PDE_03995	S8ASI8	CCAAT		-148
PDE_03999	S8B3G8	CCAAT	-19
PDE_04001	S7ZFJ3	CCAAT		-180, -147
PDE_04003	S7ZK43	CCAAT		-68
PDE_04004	S8B3H3	CCAAT	-72
PDE_04006	S7ZFJ8	CCAAT	-31
PDE_04009	S8B3H6	CCAAT		-34
PDE_04011	S7ZFK2	CCAAT		-149
PDE_04015	S8B3I0	CCAAT	-94
PDE_04017	S7ZFK6	CCAAT	-66
PDE_04020	S7ZK59	CCAAT	-55
PDE_04030	S7ZK68	CCAAT	-38
PDE_04032	S8ASL7	CCAAT	-73
PDE_04034	S7ZEJ3	CCAAT		-62
PDE_04035	S7ZK73	CCAAT	-75
PDE_04038	S7ZFM8	CCAAT	-61, -11	-116
PDE_04040	S7ZK79	CCAAT	-82
PDE_04041	S8B3K2	CCAAT		-95
PDE_04045	S7ZK83	CCAAT	-108
PDE_04054	S7ZEL1	CCAAT		-45
PDE_04056	S8B3L2	CCAAT		-76
PDE_04058	S7ZFQ2	CCAAT		-134
PDE_04063	S7ZFQ7	CCAAT		-60
PDE_04065	S7ZKA3	CCAAT	-129
PDE_04068	S7ZFR3	CCAAT	-187, -46
PDE_04070	S7ZKA9	CCAAT		-186
PDE_04073	S7ZFR8	CCAAT		-112
PDE_04075	S7ZKB3	CCAAT		-136
PDE_04078	S7ZFS3	CCAAT		-173
PDE_04079	S7ZEN5	CCAAT	-87
PDE_04080	S7ZKB8	CCAAT	-135, -82
PDE_04081	S8B3M8	CCAAT	-100
PDE_04084	S7ZEN9	CCAAT	-176
PDE_04085	S7ZKC3	CCAAT	-190, -172
PDE_04092	S8ASS2	CCAAT		-138
PDE_04093	S7ZFU0	CCAAT	-187
PDE_04095	S7ZKD2	CCAAT	-133
PDE_04096	S8B3N9	CCAAT		-196
PDE_04105	S7ZKE4	CCAAT		-199
PDE_04107	S8AST4	CCAAT	-170	-160
PDE_04111	S8B3Q2	CCAAT		-180
PDE_04113	S7ZFW2	CCAAT		-74
PDE_04121	S8B3R2	CCAAT		-98, -86
PDE_04124	S7ZET0	CCAAT	-93	-186, -165
PDE_04127	S8ASV2	CCAAT		-70
PDE_04129	S7ZET5	CCAAT	-25	-47
PDE_04130	S7ZKG7	CCAAT		-17
PDE_04137	S8ASW3	CCAAT	-182
PDE_04142	S8ASW9	CCAAT		-33
PDE_04143	S7ZFZ6	CCAAT		-71
PDE_04148	S7ZG01	CCAAT	-28
PDE_04149	S7ZEV3	CCAAT		-98, -74
PDE_04150	S7ZKI8	CCAAT		-200
PDE_04151	S8B3U5	CCAAT	-109
PDE_04152	S8ASX9	CCAAT	-53
PDE_04158	S7ZG13	CCAAT		-173
PDE_04163	S7ZG18	CCAAT	-21	-62
PDE_04165	S7ZKK1	CCAAT	-147, -18, -13
PDE_04166	S8B3W2	CCAAT		-49
PDE_04169	S7ZEW9	CCAAT	-41
PDE_04170	S7ZKK6	CCAAT		-17
PDE_04171	S8B3W9	CCAAT		-15
PDE_04180	S7ZKL4	CCAAT	-101
PDE_04185	S7ZKM1	CCAAT		-190, -97, -66
PDE_04200	S7ZKP3	CCAAT		-152
PDE_04201	S8B401	CCAAT	-167
PDE_04205	S7ZKQ0	CCAAT		-39
PDE_04210	S7ZKQ6	CCAAT	-193
PDE_04213	S7ZG71	CCAAT	-183
PDE_04214	S7ZF25	CCAAT		-108
PDE_04216	S8B420	CCAAT	-196, -184	-193
PDE_04222	S8AT47	CCAAT		-118
PDE_04225	S7ZKS4	CCAAT		-134
PDE_04227	S8AT53	CCAAT	-24	-83, -40
PDE_04228	S7ZG86	CCAAT	-109	-180
PDE_04229	S7ZF42	CCAAT		-28
PDE_04234	S7ZF49	CCAAT		-87
PDE_04235	S7ZKT6	CCAAT	-79
PDE_04236	S8B442	CCAAT		-127
PDE_04242	S8AT69	CCAAT	-127
PDE_04246	S8B454	CCAAT	-107	-119, -17
PDE_04247	S8AT74	CCAAT		-144
PDE_04262	S8AT89	CCAAT		-186, -96
PDE_04263	S7ZGC2	CCAAT	-144	-141
PDE_04264	S7ZF82	CCAAT		-144, -130
PDE_04265	S7ZKX7	CCAAT		-28
PDE_04266	S8B476	CCAAT	-41
PDE_04271	S8B481	CCAAT	-9
PDE_04273	S7ZGE8	CCAAT		-91
PDE_04275	S7ZKZ8	CCAAT		-154
PDE_04276	S8B494	CCAAT	-38
PDE_04278	S7ZGG0	CCAAT		-148
PDE_04279	S7ZFA6	CCAAT		-200
PDE_04281	S8B4A3	CCAAT	-183
PDE_04283	S7ZGG3	CCAAT	-166
PDE_04285	S7ZL09	CCAAT		-190
PDE_04286	S8B4A6	CCAAT	-191
PDE_04287	S8ATC5	CCAAT	-33
PDE_04290	S7ZL14	CCAAT		-197
PDE_04291	S8B4A8	CCAAT	-24
PDE_04292	S8ATC8	CCAAT		-30
PDE_04293	S7ZGH0	CCAAT	-149
PDE_04295	S7ZL17	CCAAT	-200, -114
PDE_04296	S8B4B2	CCAAT	-95
PDE_04298	S7ZGH2	CCAAT		-182
PDE_04303	S7ZGH6	CCAAT		-148
PDE_04305	S7ZL23	CCAAT		-87
PDE_04318	S7ZGI6	CCAAT	-105	-176
PDE_04325	S7ZL35	CCAAT		-165
PDE_04327	S8ATF7	CCAAT	-100
PDE_04328	S7ZGJ1	CCAAT		-119
PDE_04330	S7ZL38	CCAAT	-104
PDE_04331	S8B4D2	CCAAT		-99
PDE_04336	S8B4D6	CCAAT	-106
PDE_04340	S7ZL44	CCAAT		-129, -9
PDE_04357	S8ATH9	CCAAT	-91
PDE_04359	S7ZFG7	CCAAT		-182
PDE_04362	S8ATI2	CCAAT	-105
PDE_04363	S7ZGL6	CCAAT	-180
PDE_04367	S8ATI5	CCAAT	-37
PDE_04371	S8B4G2	CCAAT		-97
PDE_04372	S8ATI9	CCAAT		-43
PDE_04377	S8ATJ3	CCAAT	-162
PDE_04378	S7ZGM8	CCAAT	-143, -131
PDE_04379	S7ZFI3	CCAAT	-21
PDE_04384	S7ZFI9	CCAAT		-135
PDE_04386	S8B4G9	CCAAT		-196
PDE_04389	S7ZFJ2	CCAAT		-164
PDE_04394	S7ZFJ6	CCAAT		-105
PDE_04399	S7ZFK1	CCAAT		-27
PDE_04400	S7ZL91	CCAAT	-126
PDE_04401	S8B4I1	CCAAT		-50
PDE_04403	S7ZGP5	CCAAT		-128
PDE_04404	S7ZFK5	CCAAT	-122
PDE_04406	S8B4I4	CCAAT		-100
PDE_04409	S7ZFL0	CCAAT		-179
PDE_04416	S7ZLA5	CCAAT	-190
PDE_04422	S8B4J5	CCAAT		-151
PDE_04423	S8ATM3	CCAAT		-184
PDE_04426	S7ZLB5	CCAAT	-89	-156
PDE_04429	S7ZGR2	CCAAT	-108
PDE_04432	S8B4K3	CCAAT		-104
PDE_04433	S8ATM8	CCAAT	-177	-32
PDE_04440	S7ZFN6	CCAAT	-151
PDE_04447	S8B4L4	CCAAT		-14
PDE_04448	S8ATN8	CCAAT	-96, -32
PDE_04451	S7ZLD8	CCAAT	-158	-87
PDE_04463	S8ATP8	CCAAT	-66
PDE_04464	S7ZGU0	CCAAT		-31
PDE_04465	S7ZFR1	CCAAT	-177, -28
PDE_04467	S8B4N0	CCAAT		-175, -56
PDE_04468	S8ATQ2	CCAAT	-134
PDE_04478	S8ATR1	CCAAT		-135
PDE_04479	S7ZGV6	CCAAT	-147	-8
PDE_04482	S8B4P2	CCAAT		-74, -40
PDE_04488	S8ATS0	CCAAT	-82
PDE_04491	S7ZLH2	CCAAT		-122
PDE_04494	S7ZGX4	CCAAT	-176
PDE_04495	S7ZFT9	CCAAT	-70	-38
PDE_04497	S8B4Q2	CCAAT	-124
PDE_04498	S8ATS8	CCAAT	-31
PDE_04500	S7ZFU4	CCAAT		-12
PDE_04503	S8ATT3	CCAAT		-178
PDE_04505	S7ZFU9	CCAAT		-118
PDE_04508	S8ATT8	CCAAT	-70
PDE_04509	S7ZGZ1	CCAAT		-177
PDE_04516	S7ZLJ8	CCAAT	-165
PDE_04518	S8ATU7	CCAAT		-55, -14
PDE_04521	S7ZLK3	CCAAT	-24
PDE_04522	S8B4S0	CCAAT		-138, -40
PDE_04524	S7ZH11	CCAAT		-91
PDE_04530	S7ZFX1	CCAAT		-141
PDE_04535	S7ZFX6	CCAAT		-182
PDE_04536	S7ZLL7	CCAAT	-48
PDE_04537	S8B4T3	CCAAT		-150, -35
PDE_04541	S7ZLM2	CCAAT	-180
PDE_04543	S8ATW9	CCAAT		-38
PDE_04547	S8B4U0	CCAAT		-88
PDE_04552	S8B4U4	CCAAT	-16
PDE_04556	S7ZLN7	CCAAT		-170
PDE_04560	S7ZFZ7	CCAAT		-8
PDE_04562	S8B4V4	CCAAT	-107
PDE_04563	S8ATY6	CCAAT		-96
PDE_04564	S7ZH49	CCAAT		-81
PDE_04565	S7ZG00	CCAAT	-135
PDE_04570	S7ZG04	CCAAT		-191
PDE_04571	S7ZLQ1	CCAAT		-97
PDE_04572	S8B4W8	CCAAT	-53
PDE_04573	S8ATZ4	CCAAT	-178
PDE_04574	S7ZH56	CCAAT		-137
PDE_04577	S8B4X4	CCAAT	-60
PDE_04580	S7ZG12	CCAAT		-83
PDE_04581	S7ZLR1	CCAAT	-68
PDE_04589	S7ZH77	CCAAT		-186
PDE_04590	S7ZG20	CCAAT	-193
PDE_04591	S7ZLS2	CCAAT		-193
PDE_04592	S8B4Z2	CCAAT		-148
PDE_04596	S7ZLS7	CCAAT		-38
PDE_04608	S8AU30	CCAAT	-102	-62
PDE_04612	S8B516	CCAAT	-123
PDE_04613	S8AU33	CCAAT		-161, -155
PDE_04616	S7ZLU6	CCAAT		-173
PDE_04617	S8B520	CCAAT		-65
PDE_04619	S7ZHB7	CCAAT		-93
PDE_04620	S7ZG51	CCAAT		-55
PDE_04621	S7ZLV0	CCAAT	-160
PDE_04623	S8AU43	CCAAT	-148
PDE_04626	S7ZLV5	CCAAT		-78
PDE_04628	S8AU47	CCAAT		-161
PDE_04633	S8AU51	CCAAT		-28
PDE_04637	S8B543	CCAAT	-110
PDE_04638	S8AU54	CCAAT		-137
PDE_04644	S7ZHF3	CCAAT		-147
PDE_04647	S8B553	CCAAT	-192
PDE_04648	S8AU66	CCAAT	-52
PDE_04650	S7ZG79	CCAAT		-180
PDE_04651	S7ZLY0	CCAAT	-51
PDE_04653	S8AU73	CCAAT	-88	-85
PDE_04654	S7ZHG5	CCAAT	-20
PDE_04667	S8B572	CCAAT	-195
PDE_04668	S8AUA1	CCAAT		-137, -97
PDE_04670	S7ZG99	CCAAT		-178
PDE_04673	S8AUA7	CCAAT		-47
PDE_04674	S7ZHI6	CCAAT		-35
PDE_04675	S7ZGA5	CCAAT		-121
PDE_04680	S7ZGB1	CCAAT		-173, -151
PDE_04683	S8AUB8	CCAAT	-179
PDE_04688	S8AUC5	CCAAT		-177
PDE_04699	S7ZHL1	CCAAT		-170
PDE_04703	S8AUD9	CCAAT		-140
PDE_04709	S7ZHM3	CCAAT		-196
PDE_04710	S7ZGE2	CCAAT	-96
PDE_04718	S8AUF2	CCAAT		-90
PDE_04719	S7ZHN2	CCAAT		-87
PDE_04721	S7ZM55	CCAAT	-40, -11	-134
PDE_04722	S8B5C9	CCAAT	-183
PDE_04724	S7ZHN6	CCAAT		-194
PDE_04727	S8B5D3	CCAAT	-116	-193
PDE_04731	S7ZM71	CCAAT		-134
PDE_04733	S8AUG5	CCAAT		-119
PDE_04734	S7ZHP5	CCAAT	-111
PDE_04735	S7ZGH4	CCAAT	-155
PDE_04736	S7ZM78	CCAAT	-43
PDE_04739	S7ZHQ1	CCAAT	-101
PDE_04745	S7ZGI8	CCAAT		-160
PDE_04746	S7ZM94	CCAAT		-56
PDE_04750	S7ZGJ5	CCAAT	-172
PDE_04755	S7ZGK3	CCAAT	-8	-89
PDE_04756	S7ZMA8	CCAAT		-110
PDE_04758	S8AUJ4	CCAAT	-161
PDE_04767	S8B5H5	CCAAT	-12
PDE_04770	S7ZGM5	CCAAT	-26	-34
PDE_04773	S8AUL7	CCAAT	-193	-142
PDE_04776	S7ZME5	CCAAT		-124, -18
PDE_04777	S8B5J0	CCAAT		-123
PDE_04782	S8B5J9	CCAAT		-43
PDE_04786	S7ZMF7	CCAAT	-169, -139
PDE_04790	S7ZGR1	CCAAT	-189
PDE_04795	S7ZGR4	CCAAT		-75
PDE_04798	S8AUN8	CCAAT		-41
PDE_04800	S7ZGS0	CCAAT	-179, -131
PDE_04805	S7ZGS4	CCAAT	-174
PDE_04808	S8AUP4	CCAAT		-35
PDE_04812	S8B5M0	CCAAT		-196, -55
PDE_04814	S7ZHY7	CCAAT	-93
PDE_04825	S7ZGT7	CCAAT		-174
PDE_04828	S8AUQ6	CCAAT	-182
PDE_04829	S7ZHZ9	CCAAT	-170, -19
PDE_04836	S7ZMJ2	CCAAT		-5
PDE_04838	S8AUR2	CCAAT		-92, -55
PDE_04839	S7ZI05	CCAAT		-186
PDE_04840	S7ZGV1	CCAAT	-75, -56
PDE_04844	S7ZI08	CCAAT	-139, -89, -28
PDE_04845	S7ZGV5	CCAAT	-69, -26
PDE_04850	S7ZGV9	CCAAT		-129, -64
PDE_04852	S8B5P7	CCAAT	-20	-88
PDE_04855	S7ZGW4	CCAAT	-88
PDE_04856	S7ZMK8	CCAAT		-12
PDE_04861	S7ZML3	CCAAT		-134
PDE_04863	S8AUS7	CCAAT	-52
PDE_04869	S7ZI25	CCAAT		-87
PDE_04872	S8B5R0	CCAAT		-76
PDE_04876	S7ZMM3	CCAAT	-36
PDE_04879	S7ZI33	CCAAT		-118
PDE_04880	S7ZGY8	CCAAT		-65
PDE_04883	S8AUU2	CCAAT	-36	-106
PDE_04885	S7ZGZ4	CCAAT		-71
PDE_04890	S7ZGZ6	CCAAT		-187, -15
PDE_04900	S7ZH05	CCAAT	-142
PDE_04901	S7ZMP5	CCAAT		-158
PDE_04902	S8B5S8	CCAAT	-69, -60
PDE_04905	S7ZH09	CCAAT	-198
PDE_04908	S8AUV8	CCAAT		-190
PDE_04909	S7ZI57	CCAAT		-125
PDE_04912	S8B5T5	CCAAT	-101
PDE_04914	S7ZI61	CCAAT		-113
PDE_04915	S7ZH20	CCAAT	-62
PDE_04921	S7ZMR1	CCAAT	-65
PDE_04923	S8AUW8	CCAAT	-43
PDE_04928	S8AUW9	CCAAT		-99
PDE_04929	S7ZI71	CCAAT		-74
PDE_04931	S7ZMS1	CCAAT		-63
PDE_04943	S8AUX9	CCAAT	-172
PDE_04944	S7ZI82	CCAAT		-159
PDE_04945	S7ZH44	CCAAT	-65	-182, -23
PDE_04946	S7ZMT4	CCAAT	-76
PDE_04950	S7ZH47	CCAAT	-193	-157
PDE_04951	S7ZMT9	CCAAT		-199
PDE_04959	S7ZI98	CCAAT		-183, -69
PDE_04962	S8B5W7	CCAAT	-94, -6	-99
PDE_04969	S7ZIA7	CCAAT		-35
PDE_04977	S8B5X7	CCAAT		-122
PDE_04980	S7ZH76	CCAAT		-136
PDE_04981	S7ZMW6	CCAAT		-113
PDE_04993	S8AV14	CCAAT	-171
PDE_04995	S7ZH96	CCAAT	-189
PDE_04997	S8B5Z0	CCAAT	-94, -81	-154
PDE_04999	S7ZID3	CCAAT	-170
PDE_05001	S7ZMY3	CCAAT	-156, -71
PDE_05002	S8B5Z3	CCAAT		-176, -149
PDE_05003	S8AV20	CCAAT	-180
PDE_05008	S8AV24	CCAAT	-61
PDE_05009	S7ZIE3	CCAAT	-186
PDE_05011	S7ZMZ1	CCAAT		-24
PDE_05013	S8AV26	CCAAT	-127
PDE_05024	S7ZIF7	CCAAT		-46
PDE_05032	S8B612	CCAAT		-114, -46
PDE_05035	S7ZHE2	CCAAT		-26
PDE_05039	S7ZIH2	CCAAT		-155
PDE_05052	S8B633	CCAAT	-141
PDE_05057	S8B637	CCAAT	-85
PDE_05058	S8AV58	CCAAT		-199, -96
PDE_05059	S7ZIJ1	CCAAT		-10
PDE_05064	S7ZIJ5	CCAAT	-167
PDE_05067	S8B642	CCAAT		-77
PDE_05068	S8AV65	CCAAT	-113
PDE_05069	S7ZIK1	CCAAT		-13
PDE_05070	S7ZHH7	CCAAT	-148
PDE_05071	S7ZN55	CCAAT		-182
PDE_05074	S7ZIK5	CCAAT		-128
PDE_05075	S7ZHI2	CCAAT	-149
PDE_05077	S8B651	CCAAT		-28
PDE_05078	S8AV71	CCAAT	-187
PDE_05079	S7ZIK9	CCAAT	-155, -148
PDE_05082	S8B656	CCAAT		-13
PDE_05085	S7ZHJ3	CCAAT		-120
PDE_05088	S8AV77	CCAAT	-194
PDE_05090	S7ZHJ8	CCAAT	-155	-152
PDE_05092	S8B667	CCAAT	-200
PDE_05098	S8AV85	CCAAT	-106
PDE_05099	S7ZIN1	CCAAT	-122
PDE_05100	S7ZHK8	CCAAT		-132
PDE_05101	S7ZN85	CCAAT	-89
PDE_05102	S8B679	CCAAT	-173
PDE_05104	S7ZIN8	CCAAT		-104, -62
PDE_05112	S8B690	CCAAT		-180
PDE_05114	S7ZIQ0	CCAAT	-88
PDE_05115	S7ZHM2	CCAAT		-148
PDE_05118	S8AVA1	CCAAT		-104
PDE_05122	S8B6A2	CCAAT	-140
PDE_05125	S7ZHN0	CCAAT	-150, -141
PDE_05132	S8B6B2	CCAAT		-7
PDE_05134	S7ZIS4	CCAAT	-44	-180
PDE_05135	S7ZHN8	CCAAT		-110
PDE_05137	S8B6B4	CCAAT	-16
PDE_05141	S7ZNC4	CCAAT	-45	-50
PDE_05142	S8B6C1	CCAAT	-191, -106
PDE_05143	S8AVC2	CCAAT	-60
PDE_05146	S7ZNC8	CCAAT		-58
PDE_05150	S7ZHQ3	CCAAT		-69
PDE_05156	S7ZND6	CCAAT	-76
PDE_05157	S8B6D0	CCAAT	-65
PDE_05159	S7ZIV2	CCAAT	-152
PDE_05161	S7ZNE2	CCAAT		-102
PDE_05163	S8AVD9	CCAAT		-134
PDE_05164	S7ZIV7	CCAAT	-173
PDE_05166	S7ZNF1	CCAAT		-131
PDE_05167	S8B6E0	CCAAT		-104
PDE_05168	S8AVE3	CCAAT	-130, -84
PDE_05171	S7ZNF5	CCAAT	-186
PDE_05172	S8B6E4	CCAAT	-100	-18
PDE_05173	S8AVE8	CCAAT	-128
PDE_05176	S7ZNG4	CCAAT	-90	-135
PDE_05177	S8B6E7	CCAAT		-31
PDE_05182	S8B6F2	CCAAT	-158	-191
PDE_05186	S7ZNH7	CCAAT		-54
PDE_05188	S8AVG3	CCAAT		-194
PDE_05196	S7ZNI8	CCAAT	-36
PDE_05204	S8AVH8	CCAAT		-81
PDE_05206	S7ZHX1	CCAAT	-57
PDE_05207	S7ZNJ9	CCAAT	-123, -38
PDE_05208	S8B6H5	CCAAT	-184	-40
PDE_05210	S7ZJ07	CCAAT		-175
PDE_05211	S7ZHX7	CCAAT	-40
PDE_05212	S7ZNK7	CCAAT	-176
PDE_05213	S8B6I0	CCAAT		-81
PDE_05215	S7ZJ14	CCAAT		-187
PDE_05220	S7ZJ19	CCAAT	-130
PDE_05223	S8B6I8	CCAAT		-124
PDE_05224	S8AVK1	CCAAT	-11
PDE_05225	S7ZJ24	CCAAT		-153
PDE_05226	S7ZHZ6	CCAAT		-131
PDE_05228	S8B6J3	CCAAT		-196, -56
PDE_05229	S8AVK5	CCAAT		-123
PDE_05231	S7ZI04	CCAAT	-195
PDE_05233	S8B6J8	CCAAT	-87
PDE_05234	S8AVL2	CCAAT		-51
PDE_05235	S7ZJ34	CCAAT	-96
PDE_05239	S8AVL6	CCAAT	-141
PDE_05241	S7ZI17	CCAAT		-37
PDE_05245	S7ZJ43	CCAAT		-48
PDE_05248	S8B6L4	CCAAT	-141
PDE_05249	S8AVM6	CCAAT	-64
PDE_05250	S7ZJ49	CCAAT	-189
PDE_05251	S7ZI31	CCAAT	-46
PDE_05256	S7ZI39	CCAAT	-148
PDE_05258	S8B6M4	CCAAT	-9
PDE_05260	S7ZJ58	CCAAT	-50
PDE_05261	S7ZI46	CCAAT	-26
PDE_05262	S7ZNT0	CCAAT		-169
PDE_05263	S8B6N0	CCAAT	-6
PDE_05264	S8AVP3	CCAAT	-31
PDE_05272	S7ZNU1	CCAAT		-187
PDE_05274	S8AVR9	CCAAT	-33
PDE_05275	S7ZJ82	CCAAT		-63
PDE_05292	S7ZNY1	CCAAT	-40
PDE_05294	S8AVU4	CCAAT		-168
PDE_05297	S7ZNY6	CCAAT	-53
PDE_05301	S7ZIA6	CCAAT	-163
PDE_05302	S7ZNZ1	CCAAT		-200
PDE_05305	S7ZJA9	CCAAT	-11	-53
PDE_05307	S7ZNZ5	CCAAT		-136
PDE_05317	S7ZP02	CCAAT		-89
PDE_05320	S7ZJB8	CCAAT		-193
PDE_05323	S8B6S8	CCAAT	-57
PDE_05324	S8AVW7	CCAAT	-85
PDE_05329	S8AVX1	CCAAT	-27
PDE_05331	S7ZID0	CCAAT		-86
PDE_05333	S8B6T5	CCAAT	-43
PDE_05334	S8AVX7	CCAAT		-44
PDE_05339	S8AVY1	CCAAT		-75
PDE_05341	S7ZID7	CCAAT		-69
PDE_05344	S8AVY2	CCAAT		-189, -183, -161
PDE_05345	S7ZJD6	CCAAT		-45
PDE_05351	S7ZIE4	CCAAT	-144	-54
PDE_05353	S8B6V1	CCAAT	-185
PDE_05357	S7ZP35	CCAAT	-104
PDE_05358	S8B6V4	CCAAT		-71
PDE_05363	S8B6V7	CCAAT	-119
PDE_05366	S7ZIF9	CCAAT		-55
PDE_05367	S7ZP46	CCAAT	-178
PDE_05376	S7ZIG5	CCAAT		-33
PDE_05377	S7ZP56	CCAAT	-110	-27
PDE_05379	S8AW10	CCAAT		-131
PDE_05380	S7ZJG1	CCAAT		-152
PDE_05382	S7ZP59	CCAAT	-71	-126
PDE_05383	S8B6X2	CCAAT		-89
PDE_05389	S8AW18	CCAAT	-92
PDE_05392	S7ZP70	CCAAT		-29
PDE_05395	S7ZJH2	CCAAT		-193
PDE_05396	S7ZII4	CCAAT		-145, -93
PDE_05397	S7ZP74	CCAAT		-192
PDE_05398	S8B6Y4	CCAAT	-160, -108
PDE_05400	S7ZJH7	CCAAT	-29
PDE_05401	S7ZII9	CCAAT	-197	-192
PDE_05402	S7ZP78	CCAAT		-158
PDE_05403	S8B6Y8	CCAAT	-154
PDE_05406	S7ZIJ2	CCAAT		-178
PDE_05409	S8AW31	CCAAT		-132
PDE_05412	S7ZP86	CCAAT	-140
PDE_05415	S7ZJI9	CCAAT	-140
PDE_05420	S7ZJJ3	CCAAT		-141
PDE_05425	S7ZJJ8	CCAAT	-78
PDE_05430	S7ZJK0	CCAAT		-94
PDE_05435	S7ZJK4	CCAAT	-199
PDE_05438	S8B714	CCAAT		-20
PDE_05440	S7ZJK9	CCAAT		-187
PDE_05441	S7ZIM2	CCAAT	-104
PDE_05442	S7ZPB6	CCAAT	-9
PDE_05443	S8B718	CCAAT	-200, -147
PDE_05453	S8B727	CCAAT	-23	-114
PDE_05455	S7ZJL9	CCAAT	-182	-61
PDE_05456	S7ZIN9	CCAAT		-153
PDE_05458	S8B731	CCAAT	-27
PDE_05459	S8AW71	CCAAT		-20
PDE_05462	S7ZPD7	CCAAT		-174
PDE_05463	S8B735	CCAAT	-145
PDE_05464	S8AW75	CCAAT		-95
PDE_05465	S7ZJM8	CCAAT	-98	-133
PDE_05466	S7ZIP9	CCAAT	-86
PDE_05468	S8B739	CCAAT	-123
PDE_05472	S7ZPE6	CCAAT	-184, -72	-161
PDE_05477	S7ZIR0	CCAAT		-181
PDE_05478	S7ZPF1	CCAAT	-64
PDE_05480	S8AW86	CCAAT		-125
PDE_05481	S7ZJP0	CCAAT	-170, -158
PDE_05482	S7ZIR6	CCAAT		-127, -122
PDE_05485	S8AW89	CCAAT		-164
PDE_05491	S7ZJP8	CCAAT		-97
PDE_05493	S7ZPG5	CCAAT	-81
PDE_05494	S8B760	CCAAT	-125, -10	-93
PDE_05499	S8B763	CCAAT		-18
PDE_05502	S7ZIT7	CCAAT	-197
PDE_05505	S8AWA4	CCAAT		-5
PDE_05508	S7ZPI0	CCAAT		-69
PDE_05509	S8B773	CCAAT	-164
PDE_05511	S7ZJR7	CCAAT		-147
PDE_05514	S8B779	CCAAT	-171
PDE_05518	S7ZPJ0	CCAAT	-102
PDE_05519	S8B784	CCAAT		-48
PDE_05521	S7ZJS9	CCAAT		-195
PDE_05522	S7ZIV6	CCAAT	-55
PDE_05523	S7ZPJ5	CCAAT	-9
PDE_05524	S8B789	CCAAT		-129
PDE_05525	S8AWB9	CCAAT		-187, -123
PDE_05526	S7ZJT5	CCAAT	-48
PDE_05528	S7ZPK0	CCAAT	-33
PDE_05532	S7ZIW5	CCAAT		-78
PDE_05534	S8B797	CCAAT		-54
PDE_05536	S7ZJU5	CCAAT	-11	-96
PDE_05537	S7ZIX0	CCAAT	-107
PDE_05538	S7ZPK8	CCAAT		-181
PDE_05541	S7ZJU9	CCAAT	-44	-58
PDE_05543	S7ZPL4	CCAAT	-5
PDE_05545	S8AWD6	CCAAT	-190
PDE_05548	S7ZPL8	CCAAT	-195	-70
PDE_05553	S7ZPM1	CCAAT	-172, -96	-136
PDE_05554	S8B7B1	CCAAT		-175
PDE_05558	S7ZPM7	CCAAT	-14
PDE_05559	S8B7B5	CCAAT	-194
PDE_05560	S8AWE8	CCAAT	-181
PDE_05561	S7ZJX1	CCAAT	-174	-198
PDE_05563	S7ZPN1	CCAAT		-168
PDE_05565	S8AWF3	CCAAT	-55
PDE_05569	S8B7C0	CCAAT		-92
PDE_05570	S8AWF7	CCAAT	-164
PDE_05573	S7ZPP3	CCAAT		-162
PDE_05575	S8AWG3	CCAAT		-161
PDE_05576	S7ZJY9	CCAAT		-200
PDE_05584	S8B7D2	CCAAT	-30
PDE_05585	S8AWH2	CCAAT	-110	-148
PDE_05586	S7ZJZ9	CCAAT	-60, -42
PDE_05590	S8AWH8	CCAAT	-84
PDE_05593	S7ZPR5	CCAAT		-96
PDE_05597	S7ZJ22	CCAAT		-198
PDE_05600	S8AWI5	CCAAT	-17	-40
PDE_05602	S7ZJ27	CCAAT		-166
PDE_05605	S8AWI9	CCAAT	-123
PDE_05607	S7ZJ32	CCAAT		-191
PDE_05613	S7ZPU0	CCAAT	-26	-142
PDE_05615	S8AWJ7	CCAAT	-13
PDE_05617	S7ZJ41	CCAAT	-8
PDE_05620	S8AWJ9	CCAAT		-168, -67
PDE_05621	S7ZK37	CCAAT		-97
PDE_05634	S8B7I0	CCAAT	-65
PDE_05636	S7ZK55	CCAAT	-167, -85
PDE_05637	S7ZJ57	CCAAT	-151, -145
PDE_05638	S7ZPW5	CCAAT	-140, -116
PDE_05639	S8B7I5	CCAAT	-136, -65
PDE_05640	S8AWL5	CCAAT		-155
PDE_05643	S7ZPX2	CCAAT		-18
PDE_05645	S8AWM1	CCAAT	-87
PDE_05646	S7ZK66	CCAAT	-114
PDE_05647	S7ZJ72	CCAAT	-102
PDE_05648	S7ZPX9	CCAAT	-155
PDE_05652	S7ZJ77	CCAAT		-162
PDE_05654	S8B7K0	CCAAT	-110
PDE_05655	S8AWM9	CCAAT		-187
PDE_05658	S7ZPZ2	CCAAT	-139
PDE_05659	S8B7K4	CCAAT		-200
PDE_05662	S7ZJ93	CCAAT	-46
PDE_05665	S8AWN9	CCAAT		-102
PDE_05671	S7ZK94	CCAAT	-100
PDE_05673	S7ZQ07	CCAAT	-191, -72
PDE_05674	S8B7L9	CCAAT	-124
PDE_05680	S8AWQ3	CCAAT	-174
PDE_05684	S8B7M9	CCAAT		-173, -65
PDE_05685	S8AWQ7	CCAAT		-110
PDE_05691	S7ZKB7	CCAAT		-52
PDE_05692	S7ZJD1	CCAAT		-99
PDE_05693	S7ZQ25	CCAAT	-111, -92	-199
PDE_05696	S7ZKC2	CCAAT		-35
PDE_05699	S8B7P3	CCAAT		-120
PDE_05700	S8AWS1	CCAAT	-39	-45, -11
PDE_05704	S8B7P8	CCAAT		-128
PDE_05705	S8AWS4	CCAAT		-91
PDE_05708	S7ZQ39	CCAAT		-147, -26
PDE_05710	S8AWS7	CCAAT		-57
PDE_05721	S7ZKE7	CCAAT	-12
PDE_05722	S7ZJH0	CCAAT	-135
PDE_05724	S8B7R8	CCAAT		-68
PDE_05727	S7ZJH5	CCAAT		-12
PDE_05731	S7ZKF8	CCAAT	-30
PDE_05732	S7ZJH9	CCAAT		-40
PDE_05735	S8AWV5	CCAAT	-187, -56
PDE_05736	S7ZKG3	CCAAT	-175
[truncated: 1,409 more rows]

## Sheet: Sheet 2 Dfif1-cellulose 
	Genes containing a CCAAT box in the Δfif1 mutant under cellulose conditions
Gene ID	UniProt Entry	motif	+	-
PDE_00011	S7Z3I4	CCAAT		-112
PDE_00017	S7Z8T7	CCAAT		-180
PDE_00044	S8AHA3	CCAAT		-82
PDE_00045	S7Z4S6	CCAAT		-115
PDE_00073	S8ATJ1	CCAAT		-168
PDE_00163	S7Z3X5	CCAAT		-166
PDE_00198	S7Z413	CCAAT	-190
PDE_00230	S8AU00	CCAAT		-176
PDE_00249	S7Z9H0	CCAAT	-6
PDE_00262	S7Z5G2	CCAAT		-81
PDE_00291	S8AI37	CCAAT	-188
PDE_00317	S7Z5K3	CCAAT	-41
PDE_00370	S8AUB7	CCAAT	-191, -42
PDE_00388	S7Z4L9	CCAAT	-170
PDE_00389	S7Z9V3	CCAAT		-23
PDE_00421	S8AIC5	CCAAT		-160
PDE_00440	S8AUI3	CCAAT		-143
PDE_00444	S7ZA03	CCAAT		-133, -24
PDE_00453	S7Z4S4	CCAAT	-95
PDE_00461	S8AIF7	CCAAT	-44	-165
PDE_00475	S7ZA28	CCAAT		-123
PDE_00485	S7ZA39	CCAAT	-175
PDE_00531	S8AUR3	CCAAT		-76, -64
PDE_00621	S8AV02	CCAAT		-163
PDE_00660	S7Z6G2	CCAAT		-147
PDE_00663	S8AV43	CCAAT		-180, -110
PDE_00667	S7ZAL8	CCAAT		-197
PDE_00706	S7Z5I0	CCAAT	-48
PDE_00711	S7Z5I6	CCAAT	-34	-31
PDE_00713	S8AV96	CCAAT	-77
PDE_00752	S7ZAV8	CCAAT		-154
PDE_00758	S8AVE5	CCAAT	-116
PDE_00760	S7Z6T1	CCAAT	-107
PDE_00761	S7Z5Q5	CCAAT		-73
PDE_00771	S7Z5S1	CCAAT		-98
PDE_00814	S8AJE6	CCAAT		-78
PDE_00828	S8AVK9	CCAAT		-41
PDE_00830	S7Z6Y8	CCAAT		-73
PDE_00845	S7Z6Z7	CCAAT	-71
PDE_00857	S7ZB71	CCAAT	-147
PDE_00873	S8AVN7	CCAAT		-111
PDE_00895	S7Z733	CCAAT	-193
PDE_00900	S7Z736	CCAAT		-38
PDE_00922	S7ZBC5	CCAAT	-48
PDE_00924	S8AJL9	CCAAT		-134
PDE_00928	S8AVT7	CCAAT	-66
PDE_00961	S7Z657	CCAAT	-120
PDE_01017	S7ZBL6	CCAAT		-111
PDE_01021	S7Z6B2	CCAAT		-57
PDE_01078	S8AW83	CCAAT	-10	-149
PDE_01089	S8AK10	CCAAT		-101
PDE_01122	S7ZBW4	CCAAT	-63
PDE_01178	S8AWI4	CCAAT		-149
PDE_01192	S7ZC25	CCAAT		-23
PDE_01195	S7Z7V7	CCAAT	-79
PDE_01200	S7Z7W2	CCAAT		-120
PDE_01212	S7ZC43	CCAAT		-61
PDE_01213	S8AWL4	CCAAT		-41
PDE_01217	S7ZC48	CCAAT	-69
PDE_01220	S7Z7Y2	CCAAT	-147
PDE_01222	S7ZC54	CCAAT	-72
PDE_01231	S7Z6W7	CCAAT		-138
PDE_01241	S7Z6Y2	CCAAT		-20
PDE_01249	S8AKH3	CCAAT	-158
PDE_01262	S7ZCB2	CCAAT	-109	-133
PDE_01265	S7Z839	CCAAT	-147
PDE_01267	S7ZCC1	CCAAT	-144, -111	-50
PDE_01270	S7Z842	CCAAT		-167
PDE_01284	S8AKM3	CCAAT		-94, -75, -60
PDE_01295	S7Z860	CCAAT		-197
PDE_01305	S7Z868	CCAAT	-149
PDE_01318	S8AWX2	CCAAT	-173
PDE_01341	S7Z786	CCAAT	-129
PDE_01343	S8AWY6	CCAAT	-172
PDE_01345	S7Z8A1	CCAAT		-133, -75
PDE_01348	S8AWZ0	CCAAT		-119
PDE_01350	S7Z8A5	CCAAT	-88	-19
PDE_01376	S7Z8C7	CCAAT		-131
PDE_01404	S8AX25	CCAAT		-82
PDE_01453	S7ZCU8	CCAAT		-186
PDE_01553	S7Z7Q3	CCAAT		-77
PDE_01556	S8AL75	CCAAT	-26
PDE_01579	S7ZD82	CCAAT		-78
PDE_01591	S8ALB1	CCAAT		-168
PDE_01621	S8ALE5	CCAAT		-65
PDE_01634	S7ZDD6	CCAAT	-95
PDE_01635	S8AXN6	CCAAT	-159
PDE_01637	S7Z913	CCAAT	-116
PDE_01638	S7Z7Y1	CCAAT	-49
PDE_01652	S7Z929	CCAAT	-109
PDE_01673	S7Z948	CCAAT	-128
PDE_01704	S7Z856	CCAAT	-138
PDE_01745	S7ZDQ3	CCAAT		-125
PDE_01746	S8AXY8	CCAAT	-199
PDE_01803	S8ALY5	CCAAT	-15
PDE_01818	S8ALZ7	CCAAT	-125	-144
PDE_01878	S8AM48	CCAAT		-16
PDE_01883	S8AM52	CCAAT		-142
PDE_01894	S7Z9R2	CCAAT	-91	-197
PDE_01896	S7ZE41	CCAAT	-64
PDE_01897	S8AYA8	CCAAT	-22
PDE_01898	S8AM64	CCAAT		-69
PDE_01910	S7Z8Q5	CCAAT	-174	-75
PDE_01913	S8AM77	CCAAT	-125
PDE_01916	S7ZE56	CCAAT		-119
PDE_01918	S8AM81	CCAAT	-157
PDE_02004	S8AMF6	CCAAT		-59
PDE_02016	S7Z8Z0	CCAAT	-144, -7
PDE_02033	S8AYM9	CCAAT	-122, -114	-111, -64
PDE_02034	S8AMI2	CCAAT	-185
PDE_02042	S7ZEI9	CCAAT		-146
PDE_02063	S7ZEL0	CCAAT		-34
PDE_02064	S8AYR3	CCAAT	-160
PDE_02066	S7ZA85	CCAAT	-191
PDE_02070	S8AMK8	CCAAT	-38
PDE_02073	S7ZEL8	CCAAT	-159	-156
PDE_02084	S7ZEM8	CCAAT		-144
PDE_02102	S7ZAB6	CCAAT	-110
PDE_02103	S7Z964	CCAAT	-169
PDE_02118	S7Z980	CCAAT		-34
PDE_02122	S7ZAD6	CCAAT	-161
PDE_02127	S7ZAE0	CCAAT	-195
PDE_02137	S7ZAF0	CCAAT		-135, -79
PDE_02140	S8AYY6	CCAAT	-99
PDE_02143	S7Z9A2	CCAAT		-61
PDE_02168	S7Z9C5	CCAAT		-126
PDE_02180	S8AZ20	CCAAT	-114
PDE_02218	S7Z9J2	CCAAT		-55, -16
PDE_02247	S7ZAQ2	CCAAT		-115, -108
PDE_02274	S7ZFD0	CCAAT		-180
PDE_02301	S8AN96	CCAAT	-75	-139
PDE_02344	S7ZFI5	CCAAT	-195	-40
PDE_02398	S7ZA40	CCAAT	-136	-133
PDE_02399	S7ZFM5	CCAAT	-33
PDE_02405	S8AZM8	CCAAT		-119
PDE_02415	S8AZN6	CCAAT		-199
PDE_02426	S8ANL4	CCAAT	-85	-186
PDE_02434	S7ZFQ6	CCAAT	-15
PDE_02457	S7ZB91	CCAAT	-23
PDE_02459	S7ZFS9	CCAAT		-98
PDE_02461	S8ANP7	CCAAT	-90
PDE_02514	S7ZFY8	CCAAT	-192
PDE_02517	S7ZBF6	CCAAT	-82
PDE_02554	S7ZG32	CCAAT		-122
PDE_02564	S7ZAI6	CCAAT		-174
PDE_02601	S8B033	CCAAT	-116
PDE_02637	S8AP42	CCAAT	-140
PDE_02647	S8AP55	CCAAT	-35
PDE_02649	S7ZAR9	CCAAT		-81
PDE_02676	S8B097	CCAAT	-127
PDE_02735	S7ZGM3	CCAAT		-144
PDE_02736	S8B0F3	CCAAT	-153, -66
PDE_02763	S7ZC51	CCAAT		-145, -121
PDE_02771	S8B0L3	CCAAT		-43
PDE_02792	S8APL0	CCAAT	-199
PDE_02794	S7ZBB4	CCAAT		-156
PDE_02802	S8APL8	CCAAT		-47
PDE_02828	S7ZCB0	CCAAT	-18
PDE_02854	S7ZBF9	CCAAT	-165	-120
PDE_02855	S7ZGY9	CCAAT		-81
PDE_02858	S7ZCD1	CCAAT	-199
PDE_02867	S8APR3	CCAAT	-127
PDE_02873	S7ZCE4	CCAAT		-32
PDE_02884	S7ZBI4	CCAAT	-144
PDE_02886	S8B0U2	CCAAT		-150
PDE_02911	S7ZH31	CCAAT		-7
PDE_03023	S8B162	CCAAT	-25	-80
PDE_03028	S8B167	CCAAT		-198
PDE_03160	S7ZD74	CCAAT		-190
PDE_03218	S8B1P0	CCAAT	-192
PDE_03231	S7ZCD4	CCAAT		-69
PDE_03241	S7ZCE6	CCAAT	-161	-52
PDE_03257	S7ZI02	CCAAT	-194
PDE_03270	S7ZDK3	CCAAT		-103
PDE_03280	S7ZDL6	CCAAT	-171
PDE_03282	S7ZI41	CCAAT		-168
PDE_03283	S8B1V9	CCAAT	-24
PDE_03289	S8AQV3	CCAAT	-154
PDE_03387	S7ZIC8	CCAAT		-53
PDE_03404	S8AR34	CCAAT	-123
PDE_03431	S7ZCX2	CCAAT		-173
PDE_03436	S7ZCX7	CCAAT	-171
PDE_03459	S8AR81	CCAAT		-185
PDE_03571	S7ZD99	CCAAT	-180, -85
PDE_03636	S7ZDF7	CCAAT		-162, -69
PDE_03703	S8B2T2	CCAAT		-176
PDE_03713	S8B2U1	CCAAT	-130	-57
PDE_03824	S8AS69	CCAAT		-107
PDE_03885	S7ZF85	CCAAT	-33
PDE_03893	S8B394	CCAAT	-198, -88
PDE_03918	S8B3B1	CCAAT		-152
PDE_03923	S8B3B3	CCAAT		-66
PDE_03924	S8ASD9	CCAAT		-23
PDE_03925	S7ZFB4	CCAAT	-106
PDE_03930	S7ZFB8	CCAAT	-13
PDE_03939	S8ASF0	CCAAT		-62
PDE_03940	S7ZFC6	CCAAT		-30
PDE_03999	S8B3G8	CCAAT	-19
PDE_04015	S8B3I0	CCAAT	-94
PDE_04017	S7ZFK6	CCAAT	-66
PDE_04020	S7ZK59	CCAAT	-55
PDE_04032	S8ASL7	CCAAT	-73
PDE_04080	S7ZKB8	CCAAT	-135, -82
PDE_04124	S7ZET0	CCAAT	-93	-186, -165
PDE_04150	S7ZKI8	CCAAT		-200
PDE_04151	S8B3U5	CCAAT	-109
PDE_04165	S7ZKK1	CCAAT	-147, -18, -13
PDE_04228	S7ZG86	CCAAT	-109	-180
PDE_04229	S7ZF42	CCAAT		-28
PDE_04263	S7ZGC2	CCAAT	-144	-141
PDE_04276	S8B494	CCAAT	-38
PDE_04285	S7ZL09	CCAAT		-190
PDE_04303	S7ZGH6	CCAAT		-148
PDE_04327	S8ATF7	CCAAT	-100
PDE_04336	S8B4D6	CCAAT	-106
PDE_04359	S7ZFG7	CCAAT		-182
PDE_04367	S8ATI5	CCAAT	-37
PDE_04389	S7ZFJ2	CCAAT		-164
PDE_04416	S7ZLA5	CCAAT	-190
PDE_04467	S8B4N0	CCAAT		-175, -56
PDE_04482	S8B4P2	CCAAT		-74, -40
PDE_04488	S8ATS0	CCAAT	-82
PDE_04495	S7ZFT9	CCAAT	-70	-38
PDE_04498	S8ATS8	CCAAT	-31
PDE_04530	S7ZFX1	CCAAT		-141
PDE_04563	S8ATY6	CCAAT		-96
PDE_04564	S7ZH49	CCAAT		-81
PDE_04565	S7ZG00	CCAAT	-135
PDE_04592	S8B4Z2	CCAAT		-148
PDE_04620	S7ZG51	CCAAT		-55
PDE_04628	S8AU47	CCAAT		-161
PDE_04638	S8AU54	CCAAT		-137
PDE_04668	S8AUA1	CCAAT		-137, -97
PDE_04674	S7ZHI6	CCAAT		-35
PDE_04709	S7ZHM3	CCAAT		-196
PDE_04718	S8AUF2	CCAAT		-90
PDE_04786	S7ZMF7	CCAAT	-169, -139
PDE_04800	S7ZGS0	CCAAT	-179, -131
PDE_04812	S8B5M0	CCAAT		-196, -55
PDE_04839	S7ZI05	CCAAT		-186
PDE_04850	S7ZGV9	CCAAT		-129, -64
PDE_04852	S8B5P7	CCAAT	-20	-88
PDE_04883	S8AUU2	CCAAT	-36	-106
PDE_04914	S7ZI61	CCAAT		-113
PDE_04915	S7ZH20	CCAAT	-62
PDE_04921	S7ZMR1	CCAAT	-65
PDE_04962	S8B5W7	CCAAT	-94, -6	-99
PDE_04995	S7ZH96	CCAAT	-189
PDE_04999	S7ZID3	CCAAT	-170
PDE_05002	S8B5Z3	CCAAT		-176, -149
PDE_05003	S8AV20	CCAAT	-180
PDE_05011	S7ZMZ1	CCAAT		-24
PDE_05013	S8AV26	CCAAT	-127
PDE_05039	S7ZIH2	CCAAT		-155
PDE_05082	S8B656	CCAAT		-13
PDE_05090	S7ZHJ8	CCAAT	-155	-152
PDE_05092	S8B667	CCAAT	-200
PDE_05098	S8AV85	CCAAT	-106
PDE_05099	S7ZIN1	CCAAT	-122
PDE_05100	S7ZHK8	CCAAT		-132
PDE_05137	S8B6B4	CCAAT	-16
PDE_05150	S7ZHQ3	CCAAT		-69
PDE_05168	S8AVE3	CCAAT	-130, -84
PDE_05212	S7ZNK7	CCAAT	-176
PDE_05215	S7ZJ14	CCAAT		-187
PDE_05231	S7ZI04	CCAAT	-195
PDE_05239	S8AVL6	CCAAT	-141
PDE_05249	S8AVM6	CCAAT	-64
PDE_05261	S7ZI46	CCAAT	-26
PDE_05305	S7ZJA9	CCAAT	-11	-53
PDE_05357	S7ZP35	CCAAT	-104
PDE_05379	S8AW10	CCAAT		-131
PDE_05389	S8AW18	CCAAT	-92
PDE_05420	S7ZJJ3	CCAAT		-141
PDE_05440	S7ZJK9	CCAAT		-187
PDE_05443	S8B718	CCAAT	-200, -147
PDE_05458	S8B731	CCAAT	-27
PDE_05463	S8B735	CCAAT	-145
PDE_05468	S8B739	CCAAT	-123
PDE_05502	S7ZIT7	CCAAT	-197
PDE_05518	S7ZPJ0	CCAAT	-102
PDE_05532	S7ZIW5	CCAAT		-78
PDE_05534	S8B797	CCAAT		-54
PDE_05537	S7ZIX0	CCAAT	-107
PDE_05545	S8AWD6	CCAAT	-190
PDE_05573	S7ZPP3	CCAAT		-162
PDE_05600	S8AWI5	CCAAT	-17	-40
PDE_05607	S7ZJ32	CCAAT		-191
PDE_05655	S8AWM9	CCAAT		-187
PDE_05710	S8AWS7	CCAAT		-57
PDE_05727	S7ZJH5	CCAAT		-12
PDE_05736	S7ZKG3	CCAAT	-175
PDE_05751	S7ZKI0	CCAAT	-177, -125
PDE_05799	S8B818	CCAAT		-181
PDE_05907	S8AX92	CCAAT		-51
PDE_05911	S8B8A5	CCAAT	-34
PDE_05940	S7ZQQ2	CCAAT		-151
PDE_05955	S7ZQR5	CCAAT	-56	-114
PDE_05963	S7ZL12	CCAAT	-81
PDE_06004	S7ZK91	CCAAT	-171
PDE_06034	S7ZKB6	CCAAT	-55
PDE_06035	S7ZQZ1	CCAAT	-169	-111
PDE_06050	S7ZKC9	CCAAT	-8
PDE_06054	S7ZL98	CCAAT	-43	-192
PDE_06055	S7ZKD4	CCAAT	-93
PDE_06073	S8AXN5	CCAAT	-39
PDE_06076	S7ZR26	CCAAT	-198
PDE_06094	S7ZLD6	CCAAT	-45
PDE_06132	S8B8U1	CCAAT	-9
PDE_06154	S7ZLJ5	CCAAT	-50
PDE_06162	S8B8X1	CCAAT		-115
PDE_06168	S8AXX5	CCAAT	-22
PDE_06247	S8B954	CCAAT	-10
PDE_06260	S7ZL04	CCAAT		-167
PDE_06305	S7ZL67	CCAAT		-195, -144
PDE_06319	S7ZM30	CCAAT		-95
PDE_06335	S7ZL89	CCAAT		-191, -130
PDE_06344	S7ZM46	CCAAT	-33
PDE_06350	S7ZLA0	CCAAT		-125
PDE_06377	S8B9G8	CCAAT	-173	-88
PDE_06409	S7ZM92	CCAAT	-76
PDE_06410	S7ZLE5	CCAAT		-83
PDE_06415	S7ZLE8	CCAAT		-84
PDE_06425	S7ZLF4	CCAAT		-129
PDE_06434	S7ZMB2	CCAAT		-177
PDE_06435	S7ZLG2	CCAAT		-194
PDE_06477	S8B9P9	CCAAT		-95
PDE_06504	S7ZMG4	CCAAT	-84
PDE_06508	S8AYR2	CCAAT		-131
PDE_06517	S8B9T3	CCAAT	-115
PDE_06533	S8AYT3	CCAAT	-110, -104	-74
PDE_06562	S8B9X0	CCAAT		-70
PDE_06579	S7ZMP1	CCAAT		-155
PDE_06580	S7ZLU4	CCAAT		-173
PDE_06610	S8AYZ4	CCAAT	-162
PDE_06628	S7ZSH4	CCAAT	-151
PDE_06645	S8AZ22	CCAAT	-151
PDE_06701	S7ZN26	CCAAT		-195, -87
PDE_06720	S8BAE7	CCAAT	-115
PDE_06725	S8BAF2	CCAAT		-24
PDE_06737	S7ZN71	CCAAT		-186
PDE_06765	S8BAJ6	CCAAT		-109
PDE_06793	S7ZMI0	CCAAT	-143
PDE_06802	S7ZNE8	CCAAT		-18
PDE_06811	S8AZJ3	CCAAT	-129
PDE_06868	S7ZNJ0	CCAAT		-37
PDE_06899	S7ZMR0	CCAAT		-170, -28
PDE_06904	S7ZMR5	CCAAT	-126	-176
PDE_06929	S7ZMT5	CCAAT		-58
PDE_06991	S8BB03	CCAAT	-136	-187
PDE_07052	S8B035	CCAAT		-32
PDE_07080	S7ZTM0	CCAAT	-115	-85, -74
PDE_07177	S8BBG6	CCAAT		-135
PDE_07258	S8B0K7	CCAAT		-92
PDE_07272	S8BBR5	CCAAT	-131
PDE_07293	S8B0Q6	CCAAT	-38
PDE_07295	S7ZNV5	CCAAT	-7
PDE_07318	S8B0S5	CCAAT	-160
PDE_07344	S7ZPS7	CCAAT	-5
PDE_07416	S7ZUN2	CCAAT	-146, -140
PDE_07417	S8BC38	CCAAT	-150	-187
PDE_07418	S8B102	CCAAT		-7
PDE_07428	S8B109	CCAAT	-112
PDE_07432	S8BC47	CCAAT	-50
PDE_07447	S8BC56	CCAAT	-35
PDE_07475	S7ZP89	CCAAT	-84
PDE_07504	S7ZQ53	CCAAT	-168
PDE_07508	S8B174	CCAAT		-121, -101
PDE_07520	S7ZPC1	CCAAT		-23
PDE_07551	S7ZV05	CCAAT		-90
PDE_07617	S8BCI7	CCAAT	-32
PDE_07624	S7ZQH3	CCAAT		-131
PDE_07626	S7ZV79	CCAAT	-196
PDE_07643	S8B1J2	CCAAT	-34	-106
PDE_07666	S7ZVB8	CCAAT	-137
PDE_07669	S7ZQM4	CCAAT		-27
PDE_07696	S7ZVE9	CCAAT	-110
PDE_07720	S7ZPW9	CCAAT		-77, -48
PDE_07789	S7ZR28	CCAAT		-178
PDE_07844	S8B241	CCAAT		-149
PDE_07871	S7ZQB2	CCAAT	-139
PDE_07886	S7ZQC4	CCAAT	-75
PDE_07933	S8BDB9	CCAAT	-142	-114
PDE_07938	S8BDC2	CCAAT		-104
PDE_07945	S7ZRD6	CCAAT	-125	-73
PDE_07950	S7ZRE2	CCAAT	-85	-136
PDE_07951	S7ZQI8	CCAAT		-189
PDE_08025	S8B2K5	CCAAT	-20
PDE_08033	S7ZWC2	CCAAT		-175
PDE_08036	S7ZRK4	CCAAT		-78
PDE_08037	S7ZQR7	CCAAT		-106
PDE_08070	S8B2P7	CCAAT	-183
PDE_08077	S7ZQV8	CCAAT	-57
PDE_08115	S8B2T8	CCAAT	-12	-168
PDE_08122	S7ZR03	CCAAT	-159
PDE_08126	S7ZRU2	CCAAT		-90
PDE_08138	S7ZWM7	CCAAT		-26
PDE_08148	S7ZWN9	CCAAT		-14
PDE_08153	S7ZWP4	CCAAT		-120
PDE_08155	S8B2Y0	CCAAT		-178
PDE_08156	S7ZRY3	CCAAT	-123
PDE_08159	S8BDT5	CCAAT		-35
PDE_08178	S7ZWS6	CCAAT		-174
PDE_08214	S8BDY5	CCAAT		-159, -115
PDE_08242	S7ZRD9	CCAAT		-67
PDE_08256	S7ZSB3	CCAAT	-92
PDE_08292	S7ZRK5	CCAAT		-62
PDE_08311	S7ZSI7	CCAAT	-135
PDE_08329	S8BEB8	CCAAT	-185
PDE_08353	S7ZXB3	CCAAT		-5
PDE_08384	S8BEF4	CCAAT		-15
PDE_08415	S8B3T1	CCAAT	-86
PDE_08440	S8B3U9	CCAAT	-160
PDE_08446	S7ZST4	CCAAT		-82, -75
PDE_08484	S8BEM9	CCAAT	-85
PDE_08488	S7ZXM4	CCAAT		-197
PDE_08534	S8BES5	CCAAT	-38	-190
PDE_08604	S8BEY1	CCAAT		-43
PDE_08605	S8B477	CCAAT	-191	-86
PDE_08615	S8B487	CCAAT	-102	-159
PDE_08622	S7ZSG9	CCAAT		-20
PDE_08633	S7ZXY3	CCAAT	-139
PDE_08676	S7ZTF6	CCAAT	-193
PDE_08733	S7ZY88	CCAAT	-179
PDE_08743	S7ZYA2	CCAAT		-58
PDE_08746	S7ZTN7	CCAAT	-82, -35
PDE_08749	S8BFC0	CCAAT	-165112
PDE_08801	S7ZTW6	CCAAT	-31
PDE_08848	S7ZYM1	CCAAT	-66
PDE_08861	S7ZU20	CCAAT		-9
PDE_08878	S7ZYP1	CCAAT		-132
PDE_08891	S7ZU45	CCAAT	-162	-59
PDE_08892	S7ZTA4	CCAAT		-47
PDE_08904	S8BFR2	CCAAT	-181
PDE_08931	S7ZU77	CCAAT	-61
PDE_08947	S7ZTF1	CCAAT		-156, -56
PDE_08969	S8BFW8	CCAAT	-56
PDE_08974	S8BFX2	CCAAT		-147
PDE_08982	S7ZTI2	CCAAT	-61
PDE_09008	S7ZZ01	CCAAT	-154	-128
PDE_09012	S7ZTL1	CCAAT	-100
PDE_09023	S7ZZ15	CCAAT	-72
PDE_09030	S8B5D2	CCAAT		-120
PDE_09054	S8BG48	CCAAT		-93
PDE_09178	S7ZUV1	CCAAT	-12
PDE_09181	S8BGH1	CCAAT	-178, -21
PDE_09198	S7ZUX8	CCAAT		-57
PDE_09202	S8B5V3	CCAAT		-36
PDE_09213	S7ZUZ6	CCAAT	-181, -82
PDE_09229	S7ZU85	CCAAT	-176
PDE_09234	S7ZU91	CCAAT		-142
PDE_09244	S7ZUA3	CCAAT		-59
PDE_09261	S8BGQ7	CCAAT	-185
PDE_09272	S8B625	CCAAT		-25
PDE_09331	S8BGY4	CCAAT	-129, -82
PDE_09370	S7ZZZ7	CCAAT		-130
PDE_09378	S7ZVI5	CCAAT	-116, -76
PDE_09468	S7ZVQ2	CCAAT	-181
PDE_09477	S8B6J1	CCAAT	-121
PDE_09480	S8A087	CCAAT	-145	-81
PDE_09491	S8BHA8	CCAAT	-33
PDE_09514	S7ZUX9	CCAAT	-158	-111
PDE_09521	S8BHC5	CCAAT	-182
PDE_09532	S8B6N1	CCAAT	-151
PDE_09534	S7ZUZ7	CCAAT		-63
PDE_09535	S8A0D3	CCAAT		-73
PDE_09537	S8B6N4	CCAAT		-157
PDE_09557	S8B6P6	CCAAT	-133
PDE_09601	S8BHH7	CCAAT	-88
PDE_09609	S7ZV73	CCAAT		-61
PDE_09616	S8BHJ0	CCAAT	-25
PDE_09666	S8BHM1	CCAAT		-16
PDE_09672	S8B712	CCAAT	-22
PDE_09688	S7ZWA8	CCAAT		-135
PDE_09724	S7ZVJ8	CCAAT	-79	-133
PDE_09747	S8B777	CCAAT	-39
PDE_09762	S8B790	CCAAT	-61	-111
PDE_09792	S8B7C9	CCAAT	-37
PDE_09796	S8BHY3	CCAAT		-24
PDE_09804	S7ZVW2	CCAAT	-54
PDE_09839	S7ZVY7	CCAAT	-188
PDE_09862	S8B7G9	CCAAT	-86
PDE_09875	S8A1B3	CCAAT	-101
PDE_09894	S7ZW30	CCAAT		-97
PDE_09906	S8A1D6	CCAAT	-199
PDE_09909	S7ZWX3	CCAAT	-71
PDE_09924	S7ZWY5	CCAAT	-145
PDE_09952	S8BIB3	CCAAT	-32	-139
PDE_09960	S7ZW80	CCAAT		-18
PDE_09984	S7ZX33	CCAAT		-19
PDE_09994	S7ZX42	CCAAT	-153	-92

## Sheet: Sheet 3 Dfif1-glucose
	Genes containing a CCAAT box in the Δfif1 mutant under glucose conditions
Gene ID	UniProt Entry	motif	+	-
PDE_00003	S8ATD1	CCAAT		-20
PDE_00009	S8AH69	CCAAT	-198	-73
PDE_00021	S7Z3J4	CCAAT		-32
PDE_00029	S8AH87	CCAAT	-154
PDE_00046	S7Z3L7	CCAAT	-30
PDE_00049	S8AHA8	CCAAT		-191
PDE_00051	S7Z3M2	CCAAT	-133
PDE_00070	S7Z4V2	CCAAT		-176
PDE_00073	S8ATJ1	CCAAT		-168
PDE_00081	S7Z3Q2	CCAAT	-57
PDE_00087	S7Z906	CCAAT		-39
PDE_00106	S7Z3S5	CCAAT	-33
PDE_00110	S8AHH4	CCAAT	-108
PDE_00138	S7Z956	CCAAT	-184
PDE_00155	S8AHM1	CCAAT	-142	-79
PDE_00163	S7Z3X5	CCAAT		-166
PDE_00171	S8AHP0	CCAAT		-155
PDE_00172	S7Z554	CCAAT	-87, -38	-198
PDE_00198	S7Z413	CCAAT	-190
PDE_00230	S8AU00	CCAAT		-176
PDE_00251	S8AHZ2	CCAAT	-188
PDE_00255	S8AU27	CCAAT		-127
PDE_00281	S8AI31	CCAAT	-170, -148
PDE_00284	S7Z9M4	CCAAT	-79
PDE_00286	S8AI36	CCAAT	-92
PDE_00287	S7Z5I1	CCAAT		-165
PDE_00292	S7Z5I3	CCAAT	-100	-11
PDE_00299	S7Z9N5	CCAAT	-183
PDE_00302	S7Z5J1	CCAAT		-173, -96
PDE_00303	S7Z4E0	CCAAT	-47, -41
PDE_00306	S8AI47	CCAAT		-45
PDE_00317	S7Z5K3	CCAAT	-41
PDE_00329	S7Z9Q8	CCAAT		-149, -77, -71
PDE_00341	S8AI70	CCAAT	-82
PDE_00366	S8AI85	CCAAT	-162
PDE_00370	S8AUB7	CCAAT	-191, -42
PDE_00371	S8AI88	CCAAT	-137
PDE_00398	S7Z4M8	CCAAT		-24
PDE_00404	S7Z9W7	CCAAT		-147
PDE_00413	S7Z4N7	CCAAT	-129
PDE_00424	S7Z9Y4	CCAAT		-149, -97
PDE_00439	S7Z9Z8	CCAAT		-38
PDE_00440	S8AUI3	CCAAT		-143
PDE_00443	S7Z4R4	CCAAT	-29
PDE_00444	S7ZA03	CCAAT		-133, -24
PDE_00453	S7Z4S4	CCAAT	-95
PDE_00455	S8AUJ8	CCAAT	-53
PDE_00456	S8AIF2	CCAAT	-168
PDE_00463	S7Z4T4	CCAAT	-72
PDE_00469	S7ZA25	CCAAT		-74
PDE_00471	S8AUL1	CCAAT	-13
PDE_00474	S7Z4U3	CCAAT	-111
PDE_00484	S7Z4V3	CCAAT		-100
PDE_00492	S8AIH8	CCAAT	-199
PDE_00502	S8AII9	CCAAT	-194
PDE_00536	S8AUR7	CCAAT	-117	-184
PDE_00540	S7ZA93	CCAAT	-90, -22
PDE_00551	S8AUT1	CCAAT		-18
PDE_00553	S7Z660	CCAAT		-166
PDE_00589	S7Z547	CCAAT		-150
PDE_00620	S7ZAH2	CCAAT		-193
PDE_00626	S8AV08	CCAAT		-98
PDE_00629	S7Z599	CCAAT	-90	-136
PDE_00652	S8AIW5	CCAAT		-91
PDE_00667	S7ZAL8	CCAAT		-197
PDE_00701	S7Z5H4	CCAAT		-56
PDE_00711	S7Z5I6	CCAAT	-34	-31
PDE_00719	S8AJ34	CCAAT	-150	-68
PDE_00752	S7ZAV8	CCAAT		-154
PDE_00763	S8AVG0	CCAAT	-174, -81	-89
PDE_00771	S7Z5S1	CCAAT		-98
PDE_00786	S7Z5T3	CCAAT	-88	-151
PDE_00792	S7ZB16	CCAAT	-163
PDE_00795	S7Z6W4	CCAAT		-153
PDE_00798	S8AVJ1	CCAAT	-28
PDE_00805	S7Z6X1	CCAAT		-27
PDE_00818	S8AVK3	CCAAT	-188, -44
PDE_00824	S8AJF3	CCAAT	-49
PDE_00825	S7Z6Y3	CCAAT		-9
PDE_00830	S7Z6Y8	CCAAT		-73
PDE_00831	S7Z5W4	CCAAT	-84
PDE_00845	S7Z6Z7	CCAAT	-71
PDE_00857	S7ZB71	CCAAT	-147
PDE_00860	S7Z708	CCAAT	-60
PDE_00866	S7Z5Z0	CCAAT		-106
PDE_00873	S8AVN7	CCAAT		-111
PDE_00900	S7Z736	CCAAT		-38
PDE_00912	S7ZBB6	CCAAT	-193, -91
PDE_00922	S7ZBC5	CCAAT	-48
PDE_00959	S8AJP4	CCAAT	-83
PDE_00961	S7Z657	CCAAT	-120
PDE_00963	S8AVX4	CCAAT	-151
PDE_00985	S7Z7A9	CCAAT		-13
PDE_01012	S7ZBL0	CCAAT	-200
PDE_01018	S8AW25	CCAAT	-113
PDE_01019	S8AJU6	CCAAT		-170
PDE_01030	S7Z7F1	CCAAT		-149
PDE_01048	S8AW54	CCAAT		-68
PDE_01057	S7ZBQ3	CCAAT		-118
PDE_01059	S8AJY4	CCAAT	-8
PDE_01068	S8AW72	CCAAT		-58
PDE_01070	S7Z7I7	CCAAT		-157
PDE_01088	S8AW96	CCAAT	-91
PDE_01096	S7Z6H6	CCAAT	-158
PDE_01120	S7Z7N2	CCAAT		-71
PDE_01122	S7ZBW4	CCAAT	-63
PDE_01126	S7Z6K1	CCAAT	-152
PDE_01161	S7Z6N6	CCAAT		-39
PDE_01169	S8AK78	CCAAT	-147
PDE_01178	S8AWI4	CCAAT		-149
PDE_01185	S7Z7U5	CCAAT	-61
PDE_01195	S7Z7V7	CCAAT	-79
PDE_01200	S7Z7W2	CCAAT		-120
PDE_01201	S7Z6T2	CCAAT	-120
PDE_01236	S7Z6X4	CCAAT		-83, -23
PDE_01237	S7ZC70	CCAAT		-52
PDE_01239	S8AKG0	CCAAT	-91
PDE_01241	S7Z6Y2	CCAAT		-20
PDE_01255	S7Z823	CCAAT	-122
PDE_01256	S7Z6Z9	CCAAT		-63
PDE_01258	S8AWR8	CCAAT	-161
PDE_01278	S8AWU7	CCAAT	-29
PDE_01284	S8AKM3	CCAAT		-94, -75, -60
PDE_01289	S8AKM7	CCAAT	-114
PDE_01299	S8AKN3	CCAAT		-181
PDE_01321	S7Z770	CCAAT	-180, -112, -34
PDE_01331	S7Z779	CCAAT		-33
PDE_01333	S8AWY1	CCAAT	-181
PDE_01342	S7ZCI3	CCAAT		-63
PDE_01343	S8AWY6	CCAAT	-172
PDE_01345	S7Z8A1	CCAAT		-133, -75
PDE_01349	S8AKR8	CCAAT		-196, -128
PDE_01350	S7Z8A5	CCAAT	-88	-19
PDE_01362	S7ZCJ8	CCAAT	-110
PDE_01365	S8AKS7	CCAAT	-11
PDE_01376	S7Z8C7	CCAAT		-131
PDE_01380	S8AKT6	CCAAT	-103
PDE_01390	S8AKU4	CCAAT	-57
PDE_01395	S8AKU9	CCAAT	-29
PDE_01411	S7Z8F6	CCAAT		-22
PDE_01427	S7Z7E9	CCAAT	-140
PDE_01441	S7Z8H9	CCAAT	-152
PDE_01451	S7Z8I6	CCAAT		-102
PDE_01453	S7ZCU8	CCAAT		-186
PDE_01465	S8AL02	CCAAT	-166
PDE_01500	S8AL30	CCAAT		-17
PDE_01512	S7Z7M1	CCAAT		-194, -139
PDE_01540	S8AXE6	CCAAT	-105
PDE_01582	S7Z8W0	CCAAT		-158
PDE_01597	S7Z8X2	CCAAT		-37
PDE_01629	S7ZDD1	CCAAT	-196
PDE_01637	S7Z913	CCAAT	-116
PDE_01638	S7Z7Y1	CCAAT	-49
PDE_01652	S7Z929	CCAAT	-109
PDE_01653	S7Z7Z8	CCAAT	-179
PDE_01664	S7ZDG6	CCAAT	-119
PDE_01700	S7ZDJ7	CCAAT		-95
PDE_01702	S8ALM4	CCAAT	-188
PDE_01704	S7Z856	CCAAT	-138
PDE_01712	S8ALN5	CCAAT	-172
PDE_01731	S8AXX6	CCAAT		-138, -53
PDE_01745	S7ZDQ3	CCAAT		-125
PDE_01780	S7ZDV7	CCAAT		-126
PDE_01785	S7ZDV9	CCAAT	-7
PDE_01790	S7Z8G8	CCAAT	-196	-106
PDE_01800	S7Z8H7	CCAAT	-68
PDE_01807	S8AY44	CCAAT	-107	-169, -147
PDE_01818	S8ALZ7	CCAAT	-125	-144
PDE_01819	S7Z9J8	CCAAT	-76
PDE_01851	S7ZE07	CCAAT	-23	-46
PDE_01861	S7ZE15	CCAAT		-57
PDE_01878	S8AM48	CCAAT		-16
PDE_01883	S8AM52	CCAAT		-142
PDE_01896	S7ZE41	CCAAT	-64
PDE_01897	S8AYA8	CCAAT	-22
PDE_01907	S8AYB4	CCAAT		-164
PDE_01913	S8AM77	CCAAT	-125
PDE_01916	S7ZE56	CCAAT		-119
PDE_01922	S8AYC8	CCAAT	-186
PDE_01936	S7Z8S3	CCAAT		-32
PDE_01953	S8AYF6	CCAAT	-165
PDE_01963	S8AYG9	CCAAT	-156
PDE_01966	S7Z8U7	CCAAT	-116, -110
PDE_01968	S8AYH4	CCAAT		-164
PDE_01997	S7ZED7	CCAAT		-75
PDE_02004	S8AMF6	CCAAT		-59
PDE_02005	S7ZA24	CCAAT		-71
PDE_02008	S8AYK9	CCAAT		-183, -140
PDE_02009	S8AMG1	CCAAT	-195	-47
PDE_02039	S8AMI6	CCAAT	-160
PDE_02042	S7ZEI9	CCAAT		-146
PDE_02045	S7ZA64	CCAAT		-79
PDE_02047	S7ZEJ4	CCAAT		-125
PDE_02050	S7ZA68	CCAAT		-56
PDE_02064	S8AYR3	CCAAT	-160
PDE_02066	S7ZA85	CCAAT	-191
PDE_02070	S8AMK8	CCAAT	-38
PDE_02071	S7ZA89	CCAAT		-191, -160
PDE_02103	S7Z964	CCAAT	-169
PDE_02116	S8AMP7	CCAAT		-69
PDE_02117	S7ZAD1	CCAAT		-31
PDE_02118	S7Z980	CCAAT		-34
PDE_02121	S8AMQ2	CCAAT	-187	-196
PDE_02122	S7ZAD6	CCAAT	-161
PDE_02140	S8AYY6	CCAAT	-99
PDE_02141	S8AMS3	CCAAT		-127
PDE_02144	S7ZEU2	CCAAT	-132
PDE_02202	S7ZAL2	CCAAT		-96
PDE_02204	S7ZF01	CCAAT		-162
PDE_02217	S7ZAM5	CCAAT		-185
PDE_02228	S7Z9K6	CCAAT	-98	-95
PDE_02252	S7ZAQ8	CCAAT	-49	-170
PDE_02270	S8AZC2	CCAAT		-188
PDE_02304	S7ZFF4	CCAAT	-92
PDE_02306	S8AN99	CCAAT		-153
PDE_02324	S7ZFG9	CCAAT	-155, -110
PDE_02344	S7ZFI5	CCAAT	-195	-40
PDE_02356	S8ANE1	CCAAT	-180
PDE_02368	S7ZA13	CCAAT	-79
PDE_02399	S7ZFM5	CCAAT	-33
PDE_02426	S8ANL4	CCAAT	-85	-186
PDE_02445	S8AZQ8	CCAAT		-14
PDE_02461	S8ANP7	CCAAT	-90
PDE_02521	S8ANT9	CCAAT	-163
PDE_02554	S7ZG32	CCAAT		-122
PDE_02556	S8AZZ6	CCAAT		-37
PDE_02564	S7ZAI6	CCAAT		-174
PDE_02566	S8B004	CCAAT	-198
PDE_02593	S7ZBN4	CCAAT		-67
PDE_02599	S7ZAL9	CCAAT		-82, -38
PDE_02605	S7ZG80	CCAAT	-9
PDE_02607	S8AP13	CCAAT	-6	-168
PDE_02616	S8B045	CCAAT		-22
PDE_02635	S7ZGB0	CCAAT	-128
PDE_02656	S8B080	CCAAT		-111
PDE_02657	S8AP67	CCAAT	-126
PDE_02659	S7ZAT0	CCAAT		-198
PDE_02662	S8AP71	CCAAT	-134
PDE_02676	S8B097	CCAAT	-127
PDE_02682	S8AP92	CCAAT		-99
PDE_02687	S8AP99	CCAAT		-185, -43
PDE_02689	S7ZAW1	CCAAT		-163
PDE_02720	S7ZGK7	CCAAT		-87, -55
PDE_02735	S7ZGM3	CCAAT		-144
PDE_02736	S8B0F3	CCAAT	-153, -66
PDE_02744	S7ZB28	CCAAT		-97
PDE_02750	S7ZGN5	CCAAT		-194
PDE_02759	S7ZB59	CCAAT	-80
PDE_02770	S7ZGR7	CCAAT		-190
PDE_02771	S8B0L3	CCAAT		-43
PDE_02785	S7ZGT8	CCAAT		-169
PDE_02792	S8APL0	CCAAT	-199
PDE_02793	S7ZC87	CCAAT	-178, -61
PDE_02796	S8B0M7	CCAAT	-174
PDE_02801	S8B0N0	CCAAT		-185, -116
PDE_02802	S8APL8	CCAAT		-47
PDE_02817	S8APM7	CCAAT	-51	-59, -40
PDE_02854	S7ZBF9	CCAAT	-165	-120
PDE_02855	S7ZGY9	CCAAT		-81
PDE_02858	S7ZCD1	CCAAT	-199
PDE_02866	S8B0S4	CCAAT		-158
PDE_02867	S8APR3	CCAAT	-127
PDE_02871	S8B0S9	CCAAT		-191
PDE_02873	S7ZCE4	CCAAT		-32
PDE_02880	S7ZH07	CCAAT		-52
PDE_02886	S8B0U2	CCAAT		-150
PDE_02901	S7ZH22	CCAAT		-77
PDE_02922	S8B0W7	CCAAT	-42
PDE_02925	S7ZBL4	CCAAT	-182
PDE_02929	S7ZCI7	CCAAT		-192, -158
PDE_02941	S7ZH52	CCAAT	-154, -60
PDE_02958	S8APZ7	CCAAT	-38
PDE_02962	S8B0Z9	CCAAT	-144, -100, -17
PDE_02999	S8AQ32	CCAAT	-103
PDE_03000	S7ZCQ2	CCAAT		-14
PDE_03020	S7ZCS2	CCAAT	-141
PDE_03042	S7ZHD2	CCAAT	-140
PDE_03059	S8AQ86	CCAAT		-54
PDE_03069	S8AQ94	CCAAT	-100
PDE_03102	S7ZHI5	CCAAT	-85
PDE_03105	S7ZD18	CCAAT	-86
PDE_03114	S8AQD7	CCAAT	-86	-120
PDE_03122	S7ZHK5	CCAAT		-180, -60
PDE_03128	S8B1F9	CCAAT		-30
PDE_03149	S8AQG6	CCAAT	-112
PDE_03178	S8B1K5	CCAAT	-9
PDE_03187	S7ZHR9	CCAAT	-30
PDE_03194	S8AQK5	CCAAT		-132, -71
PDE_03201	S7ZC96	CCAAT		-123
PDE_03214	S8AQM2	CCAAT	-55
PDE_03231	S7ZCD4	CCAAT		-69
PDE_03249	S8AQQ8	CCAAT	-39
PDE_03255	S7ZDH7	CCAAT	-20
PDE_03257	S7ZI02	CCAAT	-194
PDE_03280	S7ZDL6	CCAAT	-171
PDE_03282	S7ZI41	CCAAT		-168
PDE_03283	S8B1V9	CCAAT	-24
PDE_03287	S7ZI45	CCAAT	-181
PDE_03290	S7ZDM4	CCAAT	-111
PDE_03291	S7ZCK5	CCAAT		-77
PDE_03309	S8AQW3	CCAAT	-23
PDE_03310	S7ZDN7	CCAAT	-180	-193, -177, -104
PDE_03315	S7ZDP0	CCAAT		-22
PDE_03329	S8AQY0	CCAAT		-173, -6
PDE_03332	S7ZI81	CCAAT		-18
PDE_03337	S7ZI83	CCAAT	-30
PDE_03340	S7ZDQ5	CCAAT	-185
PDE_03369	S8AR07	CCAAT		-127
PDE_03392	S7ZID1	CCAAT		-17
PDE_03402	S7ZIE0	CCAAT	-138
PDE_03414	S8AR42	CCAAT		-73
PDE_03431	S7ZCX2	CCAAT		-173
PDE_03439	S8AR62	CCAAT	-179, -77	-84
PDE_03442	S7ZIH6	CCAAT		-141, -110
PDE_03443	S8B265	CCAAT	-143	-156
PDE_03450	S7ZDY8	CCAAT	-125	-190
PDE_03452	S7ZII5	CCAAT		-33
PDE_03459	S8AR81	CCAAT		-185
PDE_03481	S7ZD15	CCAAT		-182, -156, -123
PDE_03511	S7ZD43	CCAAT	-187
PDE_03554	S8ARG8	CCAAT	-42, -26
PDE_03571	S7ZD99	CCAAT	-180, -85
PDE_03608	S8B2K4	CCAAT	-107	-82
PDE_03616	S7ZDD9	CCAAT		-132
PDE_03618	S8B2L3	CCAAT	-157
PDE_03620	S7ZEG3	CCAAT	-16
PDE_03621	S7ZDE4	CCAAT	-152
PDE_03634	S8ARP3	CCAAT		-188
PDE_03636	S7ZDF7	CCAAT		-162, -69
PDE_03703	S8B2T2	CCAAT		-176
PDE_03709	S8ARW8	CCAAT	-18
PDE_03726	S7ZDQ1	CCAAT		-122
PDE_03734	S8ARZ4	CCAAT		-124
PDE_03744	S8AS04	CCAAT	-93
PDE_03746	S7ZDS7	CCAAT	-173
PDE_03747	S7ZJG7	CCAAT	-137
PDE_03752	S7ZJH4	CCAAT	-59
PDE_03771	S7ZDW9	CCAAT		-180, -76
PDE_03782	S7ZJM1	CCAAT	-171
PDE_03793	S8B330	CCAAT		-176
PDE_03803	S8B337	CCAAT	-187
PDE_03805	S7ZF22	CCAAT		-69
PDE_03807	S7ZJN5	CCAAT	-47
PDE_03824	S8AS69	CCAAT		-107
PDE_03849	S8AS83	CCAAT		-137, -128
PDE_03857	S7ZJR9	CCAAT	-167
PDE_03880	S7ZF81	CCAAT	-128
PDE_03886	S7ZE62	CCAAT	-37
PDE_03893	S8B394	CCAAT	-198, -88
PDE_03909	S8ASC6	CCAAT		-125
PDE_03923	S8B3B3	CCAAT		-66
PDE_03928	S8B3B8	CCAAT		-200
PDE_03943	S8B3C8	CCAAT	-73
PDE_03967	S7ZK09	CCAAT		-182
PDE_03993	S7ZK35	CCAAT	-161	-39
PDE_04004	S8B3H3	CCAAT	-72
PDE_04015	S8B3I0	CCAAT	-94
PDE_04020	S7ZK59	CCAAT	-55
PDE_04032	S8ASL7	CCAAT	-73
PDE_04041	S8B3K2	CCAAT		-95
PDE_04058	S7ZFQ2	CCAAT		-134
PDE_04075	S7ZKB3	CCAAT		-136
PDE_04080	S7ZKB8	CCAAT	-135, -82
PDE_04085	S7ZKC3	CCAAT	-190, -172
PDE_04105	S7ZKE4	CCAAT		-199
PDE_04107	S8AST4	CCAAT	-170	-160
PDE_04150	S7ZKI8	CCAAT		-200
PDE_04151	S8B3U5	CCAAT	-109
PDE_04152	S8ASX9	CCAAT	-53
PDE_04165	S7ZKK1	CCAAT	-147, -18, -13
PDE_04185	S7ZKM1	CCAAT		-190, -97, -66
PDE_04216	S8B420	CCAAT	-196, -184	-193
PDE_04228	S7ZG86	CCAAT	-109	-180
PDE_04234	S7ZF49	CCAAT		-87
PDE_04235	S7ZKT6	CCAAT	-79
PDE_04242	S8AT69	CCAAT	-127
PDE_04263	S7ZGC2	CCAAT	-144	-141
PDE_04264	S7ZF82	CCAAT		-144, -130
PDE_04265	S7ZKX7	CCAAT		-28
PDE_04266	S8B476	CCAAT	-41
PDE_04273	S7ZGE8	CCAAT		-91
PDE_04285	S7ZL09	CCAAT		-190
PDE_04292	S8ATC8	CCAAT		-30
PDE_04327	S8ATF7	CCAAT	-100
PDE_04362	S8ATI2	CCAAT	-105
PDE_04367	S8ATI5	CCAAT	-37
PDE_04389	S7ZFJ2	CCAAT		-164
PDE_04403	S7ZGP5	CCAAT		-128
PDE_04416	S7ZLA5	CCAAT	-190
PDE_04423	S8ATM3	CCAAT		-184
PDE_04440	S7ZFN6	CCAAT	-151
PDE_04451	S7ZLD8	CCAAT	-158	-87
PDE_04488	S8ATS0	CCAAT	-82
PDE_04495	S7ZFT9	CCAAT	-70	-38
PDE_04497	S8B4Q2	CCAAT	-124
PDE_04505	S7ZFU9	CCAAT		-118
PDE_04524	S7ZH11	CCAAT		-91
PDE_04530	S7ZFX1	CCAAT		-141
PDE_04541	S7ZLM2	CCAAT	-180
PDE_04547	S8B4U0	CCAAT		-88
PDE_04560	S7ZFZ7	CCAAT		-8
PDE_04564	S7ZH49	CCAAT		-81
PDE_04565	S7ZG00	CCAAT	-135
PDE_04589	S7ZH77	CCAAT		-186
PDE_04591	S7ZLS2	CCAAT		-193
PDE_04616	S7ZLU6	CCAAT		-173
PDE_04619	S7ZHB7	CCAAT		-93
PDE_04621	S7ZLV0	CCAAT	-160
PDE_04628	S8AU47	CCAAT		-161
PDE_04638	S8AU54	CCAAT		-137
PDE_04667	S8B572	CCAAT	-195
PDE_04674	S7ZHI6	CCAAT		-35
PDE_04688	S8AUC5	CCAAT		-177
PDE_04703	S8AUD9	CCAAT		-140
PDE_04745	S7ZGI8	CCAAT		-160
PDE_04746	S7ZM94	CCAAT		-56
PDE_04758	S8AUJ4	CCAAT	-161
PDE_04767	S8B5H5	CCAAT	-12
PDE_04805	S7ZGS4	CCAAT	-174
PDE_04808	S8AUP4	CCAAT		-35
PDE_04825	S7ZGT7	CCAAT		-174
PDE_04840	S7ZGV1	CCAAT	-75, -56
PDE_04850	S7ZGV9	CCAAT		-129, -64
PDE_04861	S7ZML3	CCAAT		-134
PDE_04879	S7ZI33	CCAAT		-118
PDE_04912	S8B5T5	CCAAT	-101
PDE_04921	S7ZMR1	CCAAT	-65
PDE_04928	S8AUW9	CCAAT		-99
PDE_04929	S7ZI71	CCAAT		-74
PDE_04931	S7ZMS1	CCAAT		-63
PDE_04959	S7ZI98	CCAAT		-183, -69
PDE_04993	S8AV14	CCAAT	-171
PDE_04995	S7ZH96	CCAAT	-189
PDE_04997	S8B5Z0	CCAAT	-94, -81	-154
PDE_05002	S8B5Z3	CCAAT		-176, -149
PDE_05003	S8AV20	CCAAT	-180
PDE_05008	S8AV24	CCAAT	-61
PDE_05009	S7ZIE3	CCAAT	-186
PDE_05032	S8B612	CCAAT		-114, -46
PDE_05035	S7ZHE2	CCAAT		-26
PDE_05039	S7ZIH2	CCAAT		-155
PDE_05070	S7ZHH7	CCAAT	-148
PDE_05092	S8B667	CCAAT	-200
PDE_05099	S7ZIN1	CCAAT	-122
PDE_05104	S7ZIN8	CCAAT		-104, -62
PDE_05114	S7ZIQ0	CCAAT	-88
PDE_05118	S8AVA1	CCAAT		-104
PDE_05134	S7ZIS4	CCAAT	-44	-180
PDE_05137	S8B6B4	CCAAT	-16
PDE_05156	S7ZND6	CCAAT	-76
PDE_05157	S8B6D0	CCAAT	-65
PDE_05168	S8AVE3	CCAAT	-130, -84
PDE_05208	S8B6H5	CCAAT	-184	-40
PDE_05211	S7ZHX7	CCAAT	-40
PDE_05212	S7ZNK7	CCAAT	-176
PDE_05225	S7ZJ24	CCAAT		-153
PDE_05239	S8AVL6	CCAAT	-141
PDE_05241	S7ZI17	CCAAT		-37
PDE_05245	S7ZJ43	CCAAT		-48
PDE_05249	S8AVM6	CCAAT	-64
PDE_05261	S7ZI46	CCAAT	-26
PDE_05262	S7ZNT0	CCAAT		-169
PDE_05292	S7ZNY1	CCAAT	-40
PDE_05305	S7ZJA9	CCAAT	-11	-53
PDE_05317	S7ZP02	CCAAT		-89
PDE_05329	S8AVX1	CCAAT	-27
PDE_05339	S8AVY1	CCAAT		-75
PDE_05379	S8AW10	CCAAT		-131
PDE_05406	S7ZIJ2	CCAAT		-178
PDE_05438	S8B714	CCAAT		-20
PDE_05458	S8B731	CCAAT	-27
PDE_05468	S8B739	CCAAT	-123
PDE_05477	S7ZIR0	CCAAT		-181
PDE_05481	S7ZJP0	CCAAT	-170, -158
PDE_05499	S8B763	CCAAT		-18
PDE_05508	S7ZPI0	CCAAT		-69
PDE_05523	S7ZPJ5	CCAAT	-9
PDE_05524	S8B789	CCAAT		-129
PDE_05528	S7ZPK0	CCAAT	-33
PDE_05532	S7ZIW5	CCAAT		-78
PDE_05534	S8B797	CCAAT		-54
PDE_05536	S7ZJU5	CCAAT	-11	-96
PDE_05543	S7ZPL4	CCAAT	-5
PDE_05548	S7ZPL8	CCAAT	-195	-70
PDE_05559	S8B7B5	CCAAT	-194
PDE_05563	S7ZPN1	CCAAT		-168
PDE_05573	S7ZPP3	CCAAT		-162
PDE_05593	S7ZPR5	CCAAT		-96
PDE_05602	S7ZJ27	CCAAT		-166
PDE_05621	S7ZK37	CCAAT		-97
PDE_05640	S8AWL5	CCAAT		-155
PDE_05643	S7ZPX2	CCAAT		-18
PDE_05647	S7ZJ72	CCAAT	-102
PDE_05673	S7ZQ07	CCAAT	-191, -72
PDE_05680	S8AWQ3	CCAAT	-174
PDE_05692	S7ZJD1	CCAAT		-99
PDE_05708	S7ZQ39	CCAAT		-147, -26
PDE_05721	S7ZKE7	CCAAT	-12
PDE_05724	S8B7R8	CCAAT		-68
PDE_05727	S7ZJH5	CCAAT		-12
PDE_05735	S8AWV5	CCAAT	-187, -56
PDE_05736	S7ZKG3	CCAAT	-175
PDE_05774	S8B7X4	CCAAT	-147	-158
PDE_05789	S8B811	CCAAT	-194	-68
PDE_05799	S8B818	CCAAT		-181
PDE_05820	S8AX30	CCAAT	-160
PDE_05840	S8B848	CCAAT		-142
PDE_05871	S8AX68	CCAAT	-67, -15
PDE_05876	S8AX69	CCAAT	-183
PDE_05885	S8B890	CCAAT	-174
PDE_05888	S7ZKV8	CCAAT		-109, -9
PDE_05904	S7ZK01	CCAAT		-10
PDE_05907	S8AX92	CCAAT		-51
PDE_05908	S7ZKX4	CCAAT	-99
PDE_05929	S7ZK23	CCAAT	-53
PDE_05932	S8AXB1	CCAAT		-127
PDE_05939	S7ZK31	CCAAT		-14
PDE_05940	S7ZQQ2	CCAAT		-151
PDE_05955	S7ZQR5	CCAAT	-56	-114
PDE_05978	S7ZL25	CCAAT	-42
PDE_05983	S7ZL29	CCAAT	-119, -46
PDE_05988	S7ZL34	CCAAT	-196
PDE_06007	S8AXH5	CCAAT		-17
PDE_06017	S8AXI5	CCAAT		-114
PDE_06027	S8AXJ3	CCAAT		-146
PDE_06034	S7ZKB6	CCAAT	-55
PDE_06035	S7ZQZ1	CCAAT	-169	-111
PDE_06075	S7ZKF1	CCAAT	-96
PDE_06076	S7ZR26	CCAAT	-198
PDE_06077	S8B8N5	CCAAT	-77, -11	-47, -8
PDE_06095	S7ZKG8	CCAAT		-113
PDE_06125	S7ZKJ6	CCAAT	-163
PDE_06132	S8B8U1	CCAAT	-9
PDE_06154	S7ZLJ5	CCAAT	-50
PDE_06162	S8B8X1	CCAAT		-115
PDE_06187	S8B8Z7	CCAAT	-143
PDE_06220	S7ZKW0	CCAAT		-150, -32
PDE_06246	S7ZRK6	CCAAT	-138
PDE_06260	S7ZL04	CCAAT		-167
PDE_06262	S8B970	CCAAT		-120
PDE_06304	S7ZM20	CCAAT	-158
PDE_06305	S7ZL67	CCAAT		-195, -144
PDE_06314	S7ZM27	CCAAT	-129
PDE_06315	S7ZL75	CCAAT	-168
PDE_06320	S7ZL78	CCAAT	-103
PDE_06327	S8B9D2	CCAAT	-66
PDE_06329	S7ZM36	CCAAT	-21
PDE_06332	S8B9D7	CCAAT	-41
PDE_06333	S8AYE7	CCAAT		-198
PDE_06335	S7ZL89	CCAAT		-191, -130
PDE_06350	S7ZLA0	CCAAT		-125
PDE_06355	S7ZLA3	CCAAT		-13
PDE_06368	S8AYG7	CCAAT	-106, -88	-146
PDE_06400	S7ZLD7	CCAAT	-87
PDE_06410	S7ZLE5	CCAAT		-83
PDE_06413	S8AYJ5	CCAAT	-187, -97
PDE_06415	S7ZLE8	CCAAT		-84
PDE_06424	S7ZMA3	CCAAT		-57
PDE_06425	S7ZLF4	CCAAT		-129
PDE_06443	S8AYL5	CCAAT		-60
PDE_06448	S8AYL7	CCAAT	-136
PDE_06450	S7ZLH4	CCAAT		-142
PDE_06477	S8B9P9	CCAAT		-95
PDE_06484	S7ZME9	CCAAT	-62
PDE_06508	S8AYR2	CCAAT		-131
PDE_06517	S8B9T3	CCAAT	-115
PDE_06518	S8AYS3	CCAAT	-124
PDE_06533	S8AYT3	CCAAT	-110, -104	-74
PDE_06561	S7ZSA7	CCAAT	-116	-174
PDE_06562	S8B9X0	CCAAT		-70
PDE_06609	S8BA22	CCAAT		-82
PDE_06610	S8AYZ4	CCAAT	-162
PDE_06627	S7ZLY3	CCAAT		-78
PDE_06628	S7ZSH4	CCAAT	-151
PDE_06659	S8BA78	CCAAT	-98
PDE_06686	S7ZN08	CCAAT	-92	-113
PDE_06701	S7ZN26	CCAAT		-195, -87
PDE_06715	S8AZ90	CCAAT		-19
PDE_06722	S7ZN53	CCAAT		-115
PDE_06725	S8BAF2	CCAAT		-24
PDE_06726	S8AZA0	CCAAT	-75
PDE_06737	S7ZN71	CCAAT		-186
PDE_06740	S8BAH0	CCAAT	-183
PDE_06755	S8BAI7	CCAAT	-167
PDE_06758	S7ZMC5	CCAAT	-84
PDE_06793	S7ZMI0	CCAAT	-143
PDE_06880	S7ZT61	CCAAT		-141
PDE_06896	S8BAT9	CCAAT		-73
PDE_06916	S8BAV3	CCAAT	-83
PDE_06926	S8BAV7	CCAAT	-7
PDE_06929	S7ZMT5	CCAAT		-58
PDE_06942	S8AZV0	CCAAT	-87
PDE_06950	S7ZTA9	CCAAT	-197
PDE_06955	S7ZTB3	CCAAT	-175	-184
PDE_06962	S8AZW5	CCAAT		-120
PDE_06967	S8AZX0	CCAAT		-48
PDE_07052	S8B035	CCAAT		-32
PDE_07080	S7ZTM0	CCAAT	-115	-85, -74
PDE_07127	S8BBC2	CCAAT		-53
PDE_07136	S7ZTS0	CCAAT	-56	-95
PDE_07138	S8B0A3	CCAAT		-160
PDE_07153	S8B0B4	CCAAT	-76
PDE_07158	S8B0B8	CCAAT	-44
PDE_07172	S8BBG2	CCAAT		-39
PDE_07177	S8BBG6	CCAAT		-135
PDE_07180	S7ZNG0	CCAAT		-37
PDE_07187	S8BBH3	CCAAT	-164
PDE_07207	S8BBI9	CCAAT	-79
PDE_07211	S7ZU08	CCAAT		-87
PDE_07244	S7ZPG8	CCAAT	-181
PDE_07245	S7ZNN8	CCAAT	-9
PDE_07249	S7ZPH4	CCAAT	-94	-62
PDE_07258	S8B0K7	CCAAT		-92
PDE_07269	S7ZPJ9	CCAAT		-86
PDE_07291	S7ZUC7	CCAAT		-75, -64
PDE_07293	S8B0Q6	CCAAT	-38
PDE_07298	S8B0R0	CCAAT		-156
PDE_07341	S7ZUG1	CCAAT	-170
PDE_07344	S7ZPS7	CCAAT	-5
PDE_07350	S7ZNZ6	CCAAT	-187
PDE_07352	S8BBZ7	CCAAT	-153
PDE_07372	S8BC10	CCAAT		-141
PDE_07385	S7ZP24	CCAAT	-112
PDE_07395	S7ZP30	CCAAT	-51
PDE_07400	S7ZP34	CCAAT	-90
PDE_07416	S7ZUN2	CCAAT	-146, -140
PDE_07417	S8BC38	CCAAT	-150	-187
PDE_07418	S8B102	CCAAT		-7
PDE_07425	S7ZP50	CCAAT		-138
PDE_07435	S7ZP57	CCAAT	-173, -61
PDE_07438	S8B116	CCAAT		-20
PDE_07439	S7ZQ01	CCAAT	-46
PDE_07441	S7ZUQ1	CCAAT	-7
PDE_07447	S8BC56	CCAAT	-35
PDE_07467	S8BC70	CCAAT		-100
PDE_07485	S7ZP96	CCAAT	-80
PDE_07525	S7ZPC5	CCAAT		-182
PDE_07605	S7ZPJ8	CCAAT	-7
PDE_07609	S7ZQF6	CCAAT		-16
PDE_07639	S7ZQJ0	CCAAT	-96
PDE_07642	S8BCL2	CCAAT		-87
PDE_07666	S7ZVB8	CCAAT	-137
PDE_07672	S8BCP1	CCAAT	-45
PDE_07674	S7ZQM9	CCAAT	-188	-95
PDE_07688	S8B1N2	CCAAT	-126
PDE_07696	S7ZVE9	CCAAT	-110
PDE_07702	S8BCS0	CCAAT	-176
PDE_07774	S7ZQZ8	CCAAT		-34
PDE_07783	S8B1Z1	CCAAT	-161
PDE_07795	S7ZR33	CCAAT	-156
PDE_07808	S8BD30	CCAAT		-187, -11
PDE_07827	S7ZVU7	CCAAT		-134
PDE_07853	S8BD60	CCAAT		-164
PDE_07856	S7ZQA0	CCAAT	-176
PDE_07871	S7ZQB2	CCAAT	-139
PDE_07877	S7ZVY5	CCAAT	-175
PDE_07887	S7ZVZ3	CCAAT		-5
PDE_07889	S8B275	CCAAT		-45
PDE_07893	S8BD91	CCAAT		-170
PDE_07895	S7ZRA1	CCAAT	-122
PDE_07928	S8BDB6	CCAAT	-107
PDE_07931	S7ZQG6	CCAAT	-186	-183
PDE_07933	S8BDB9	CCAAT	-142	-114
PDE_07938	S8BDC2	CCAAT		-104
PDE_07955	S7ZRE7	CCAAT		-27
PDE_07967	S7ZW63	CCAAT	-108
PDE_07969	S8B2F1	CCAAT	-19
PDE_08029	S8BDI7	CCAAT	-185
PDE_08036	S7ZRK4	CCAAT		-78
PDE_08037	S7ZQR7	CCAAT		-106
PDE_08048	S7ZWD5	CCAAT	-111
PDE_08060	S8B2N5	CCAAT		-151, -16
PDE_08077	S7ZQV8	CCAAT	-57
PDE_08082	S7ZQW4	CCAAT		-135
PDE_08094	S8BDN2	CCAAT		-133
PDE_08100	S8B2S5	CCAAT		-116
PDE_08108	S7ZWJ2	CCAAT		-179
PDE_08112	S7ZQZ4	CCAAT		-120
PDE_08115	S8B2T8	CCAAT	-12	-168
PDE_08126	S7ZRU2	CCAAT		-90
PDE_08136	S7ZRV5	CCAAT		-45
PDE_08138	S7ZWM7	CCAAT		-26
PDE_08149	S8BDS6	CCAAT	-41
PDE_08153	S7ZWP4	CCAAT		-120
PDE_08154	S8BDT0	CCAAT		-186, -103, -13
PDE_08178	S7ZWS6	CCAAT		-174
PDE_08209	S8BDX8	CCAAT		-131
PDE_08216	S7ZS64	CCAAT		-14
PDE_08219	S8BDY9	CCAAT		-97
PDE_08228	S7ZWY7	CCAAT		-184
PDE_08252	S7ZRE9	CCAAT		-102
PDE_08253	S7ZX17	CCAAT	-157
PDE_08267	S7ZRG8	CCAAT	-172, -127, -25
PDE_08292	S7ZRK5	CCAAT		-62
PDE_08308	S7ZX80	CCAAT	-92
PDE_08310	S8B3F8	CCAAT		-44
PDE_08339	S8BEC5	CCAAT		-102
PDE_08367	S7ZRQ4	CCAAT	-138	-195
PDE_08405	S8B3S4	CCAAT	-152, -15
PDE_08413	S7ZXG0	CCAAT	-146
PDE_08415	S8B3T1	CCAAT	-86
PDE_08446	S7ZST4	CCAAT		-82, -75
PDE_08454	S8BEK5	CCAAT		-8
PDE_08513	S7ZXP5	CCAAT		-166
PDE_08519	S8BER0	CCAAT		-193
PDE_08524	S8BER6	CCAAT		-159
PDE_08532	S7ZS76	CCAAT	-109
PDE_08539	S8BET0	CCAAT	-107
PDE_08553	S7ZXS6	CCAAT	-88
PDE_08563	S7ZXT2	CCAAT		-115
PDE_08602	S7ZSE8	CCAAT		-177
PDE_08604	S8BEY1	CCAAT		-43
PDE_08606	S7ZT73	CCAAT	-79
PDE_08615	S8B487	CCAAT	-102	-159
PDE_08617	S7ZSG5	CCAAT	-154
PDE_08621	S7ZT91	CCAAT		-128
PDE_08623	S7ZXX5	CCAAT	-128
PDE_08645	S8B4A7	CCAAT	-42
PDE_08652	S7ZSK3	CCAAT		-96
PDE_08676	S7ZTF6	CCAAT	-193
PDE_08685	S8B4F1	CCAAT	-91	-67
PDE_08710	S8B4I3	CCAAT		-65
PDE_08720	S8B4J7	CCAAT	-84
PDE_08725	S8B4K2	CCAAT	-199
PDE_08730	S8B4K7	CCAAT		-134
PDE_08743	S7ZYA2	CCAAT		-58
PDE_08745	S8B4M2	CCAAT	-86
PDE_08757	S7ZSW9	CCAAT	-177
PDE_08763	S7ZYD0	CCAAT	-194, -182, -72
PDE_08770	S8B4P6	CCAAT	-105
PDE_08787	S7ZT12	CCAAT		-189
PDE_08797	S7ZT28	CCAAT		-138
PDE_08804	S8BFI1	CCAAT	-96, -36
PDE_08816	S7ZTX7	CCAAT	-102
PDE_08833	S7ZYL1	CCAAT	-10	-96
PDE_08840	S8B4Y7	CCAAT	-186
PDE_08846	S7ZU11	CCAAT		-5
PDE_08861	S7ZU20	CCAAT		-9
PDE_08898	S7ZYQ8	CCAAT	-67
PDE_08904	S8BFR2	CCAAT	-181
PDE_08926	S7ZU72	CCAAT	-119
PDE_08931	S7ZU77	CCAAT	-61
PDE_08942	S7ZTE7	CCAAT	-188
PDE_08956	S7ZU95	CCAAT	-57
PDE_08974	S8BFX2	CCAAT		-147
PDE_08980	S8B581	CCAAT		-139
PDE_08992	S7ZTJ2	CCAAT	-192
PDE_08993	S7ZYY8	CCAAT		-46
PDE_09017	S7ZTL7	CCAAT		-180
PDE_09048	S7ZZ36	CCAAT		-56
PDE_09051	S7ZUG9	CCAAT		-118, -34
PDE_09054	S8BG48	CCAAT		-93
PDE_09057	S7ZTQ4	CCAAT		-12
PDE_09066	S7ZUI4	CCAAT	-137
PDE_09134	S7ZTX8	CCAAT	-45
PDE_09138	S7ZUQ8	CCAAT		-59
PDE_09178	S7ZUV1	CCAAT	-12
PDE_09207	S8B5V9	CCAAT	-98
PDE_09221	S8BGL7	CCAAT	-176
PDE_09224	S7ZU80	CCAAT		-40
PDE_09229	S7ZU85	CCAAT	-176
PDE_09234	S7ZU91	CCAAT		-142
PDE_09261	S8BGQ7	CCAAT	-185
PDE_09268	S7ZV67	CCAAT	-86
PDE_09276	S8BGS2	CCAAT	-164
PDE_09282	S8B634	CCAAT	-44
PDE_09289	S7ZUG0	CCAAT		-124, -16
PDE_09294	S7ZUH0	CCAAT		-146
PDE_09296	S8BGU9	CCAAT	-5
PDE_09316	S8BGX2	CCAAT	-141, -71	-190
PDE_09317	S8B658	CCAAT	-140, -110	-59
PDE_09336	S8BGY7	CCAAT	-64
PDE_09360	S7ZZY8	CCAAT	-16
PDE_09361	S8BH06	CCAAT	-15
PDE_09386	S8BH25	CCAAT	-56
PDE_09387	S8B6A6	CCAAT	-95
PDE_09389	S7ZUN7	CCAAT		-189
PDE_09434	S7ZUS2	CCAAT		-8
PDE_09441	S8BH68	CCAAT	-113	-7
PDE_09443	S7ZVN4	CCAAT		-113
PDE_09460	S8A068	CCAAT		-187
PDE_09461	S8BH88	CCAAT	-73
PDE_09491	S8BHA8	CCAAT	-33
PDE_09511	S8BHB9	CCAAT	-63	-162
PDE_09514	S7ZUX9	CCAAT	-158	-111
PDE_09519	S7ZUY4	CCAAT	-69
PDE_09534	S7ZUZ7	CCAAT		-63
PDE_09535	S8A0D3	CCAAT		-73
PDE_09537	S8B6N4	CCAAT		-157
PDE_09566	S8BHF8	CCAAT	-96
PDE_09590	S8A0H9	CCAAT	-132	-32
PDE_09597	S8B6T2	CCAAT		-96
PDE_09601	S8BHH7	CCAAT	-88
PDE_09609	S7ZV73	CCAAT		-61
PDE_09612	S8B6U7	CCAAT	-29, -10
PDE_09642	S8B6Y1	CCAAT	-77
PDE_09645	S8A0M4	CCAAT	-186
PDE_09675	S8A0P9	CCAAT		-170
PDE_09688	S7ZWA8	CCAAT		-135
PDE_09700	S8A0S2	CCAAT		-153, -108
PDE_09702	S8B737	CCAAT	-169
PDE_09703	S7ZWC3	CCAAT	-21	-88
PDE_09728	S7ZWE3	CCAAT		-94
PDE_09756	S8BHU3	CCAAT	-180
PDE_09757	S8B785	CCAAT		-51
PDE_09762	S8B790	CCAAT	-61	-111
PDE_09810	S8A156	CCAAT		-158
PDE_09826	S8BI04	CCAAT		-183
PDE_09834	S7ZVY4	CCAAT		-96, -67
PDE_09855	S8A197	CCAAT		-183
PDE_09862	S8B7G9	CCAAT	-86
PDE_09879	S7ZW18	CCAAT		-54
PDE_09882	S8B7I4	CCAAT	-110	-131
PDE_09883	S7ZWV2	CCAAT	-78
PDE_09908	S8B7J9	CCAAT	-42
PDE_09909	S7ZWX3	CCAAT	-71
PDE_09917	S8BI88	CCAAT	-58
PDE_09924	S7ZWY5	CCAAT	-145
PDE_09952	S8BIB3	CCAAT	-32	-139
PDE_09971	S8A1I6	CCAAT		-70
PDE_09994	S7ZX42	CCAAT	-153	-92

## Sheet: Sheet 4 Dfif3-cellulose
	Genes containing a CCAAT box in the Δfif3 mutant under cellulose conditions
Gene ID	UniProt Entry	motif	+	-
PDE_00003	S8ATD1	CCAAT		-20
PDE_00005	S7Z4N3	CCAAT	-109
PDE_00009	S8AH69	CCAAT	-198	-73
PDE_00011	S7Z3I4	CCAAT		-112
PDE_00014	S8AH74	CCAAT	-177
PDE_00015	S7Z4P2	CCAAT	-29
PDE_00022	S7Z8U3	CCAAT		-192
PDE_00051	S7Z3M2	CCAAT	-133
PDE_00057	S7Z8X9	CCAAT	-111
PDE_00091	S7Z3R1	CCAAT	-38	-177
PDE_00093	S8ATL0	CCAAT	-91
PDE_00094	S8AHF3	CCAAT	-146
PDE_00096	S7Z3R7	CCAAT		-79
PDE_00100	S7Z4Y4	CCAAT	-105
PDE_00121	S7Z505	CCAAT	-77
PDE_00125	S8AHJ1	CCAAT	-168	-110, -46
PDE_00163	S7Z3X5	CCAAT		-166
PDE_00198	S7Z413	CCAAT	-190
PDE_00212	S7Z594	CCAAT	-152
PDE_00216	S8AHU6	CCAAT	-61
PDE_00249	S7Z9H0	CCAAT	-6
PDE_00251	S8AHZ2	CCAAT	-188
PDE_00255	S8AU27	CCAAT		-127
PDE_00287	S7Z5I1	CCAAT		-165
PDE_00317	S7Z5K3	CCAAT	-41
PDE_00321	S8AI57	CCAAT		-102
PDE_00337	S7Z5M1	CCAAT	-57
PDE_00345	S8AU98	CCAAT	-94
PDE_00349	S7Z9S2	CCAAT	-177
PDE_00351	S8AI75	CCAAT	-195, -58
PDE_00370	S8AUB7	CCAAT	-191, -42
PDE_00371	S8AI88	CCAAT	-137
PDE_00408	S7Z4N4	CCAAT		-177
PDE_00413	S7Z4N7	CCAAT	-129
PDE_00421	S8AIC5	CCAAT		-160
PDE_00422	S7Z5U2	CCAAT	-112	-117
PDE_00424	S7Z9Y4	CCAAT		-149, -97
PDE_00448	S7Z4R9	CCAAT		-30
PDE_00451	S8AIE7	CCAAT	-108
PDE_00453	S7Z4S4	CCAAT	-95
PDE_00463	S7Z4T4	CCAAT	-72
PDE_00471	S8AUL1	CCAAT	-13
PDE_00473	S7Z5Y9	CCAAT	-70
PDE_00484	S7Z4V3	CCAAT		-100
PDE_00485	S7ZA39	CCAAT	-175
PDE_00489	S7Z4V9	CCAAT	-198, -75	-91
PDE_00507	S8AIJ2	CCAAT	-83
PDE_00516	S8AUP9	CCAAT	-97
PDE_00518	S7Z630	CCAAT	-99
PDE_00523	S7Z635	CCAAT		-50, -13
PDE_00551	S8AUT1	CCAAT		-18
PDE_00588	S7Z695	CCAAT	-84
PDE_00589	S7Z547	CCAAT		-150
PDE_00590	S7ZAE3	CCAAT	-176
PDE_00592	S8AIQ7	CCAAT	-66
PDE_00598	S7Z6A4	CCAAT		-200, -79, -14
PDE_00600	S7ZAF2	CCAAT	-65
PDE_00652	S8AIW5	CCAAT		-91
PDE_00678	S8AV57	CCAAT	-12	-169
PDE_00684	S8AIZ4	CCAAT	-105, -28	-149
PDE_00693	S8AV72	CCAAT		-85
PDE_00694	S8AJ05	CCAAT	-58
PDE_00719	S8AJ34	CCAAT	-150	-68
PDE_00727	S7ZAS9	CCAAT	-97
PDE_00752	S7ZAV8	CCAAT		-154
PDE_00760	S7Z6T1	CCAAT	-107
PDE_00761	S7Z5Q5	CCAAT		-73
PDE_00763	S8AVG0	CCAAT	-174, -81	-89
PDE_00769	S8AJB7	CCAAT	-199
PDE_00792	S7ZB16	CCAAT	-163
PDE_00793	S8AVI8	CCAAT		-67
PDE_00795	S7Z6W4	CCAAT		-153
PDE_00798	S8AVJ1	CCAAT	-28
PDE_00805	S7Z6X1	CCAAT		-27
PDE_00845	S7Z6Z7	CCAAT	-71
PDE_00847	S7ZB62	CCAAT		-69
PDE_00873	S8AVN7	CCAAT		-111
PDE_00880	S7Z721	CCAAT	-186
PDE_00909	S8AJK9	CCAAT		-125
PDE_00911	S7Z621	CCAAT	-175
PDE_00927	S7ZBD1	CCAAT	-102
PDE_00963	S8AVX4	CCAAT	-151
PDE_00966	S7Z662	CCAAT	-95
PDE_01021	S7Z6B2	CCAAT		-57
PDE_01025	S7Z7E5	CCAAT		-5
PDE_01036	S7Z6C6	CCAAT	-191
PDE_01045	S7Z7G3	CCAAT		-153
PDE_01057	S7ZBQ3	CCAAT		-118
PDE_01075	S7Z7J2	CCAAT	-47
PDE_01077	S7ZBS3	CCAAT	-77, -70	-88
PDE_01078	S8AW83	CCAAT	-10	-149
PDE_01080	S7Z7J5	CCAAT	-169, -62
PDE_01120	S7Z7N2	CCAAT		-71
PDE_01122	S7ZBW4	CCAAT	-63
PDE_01126	S7Z6K1	CCAAT	-152
PDE_01143	S8AWF2	CCAAT	-103
PDE_01145	S7Z7Q5	CCAAT	-93
PDE_01167	S7ZC04	CCAAT	-191
PDE_01169	S8AK78	CCAAT	-147
PDE_01185	S7Z7U5	CCAAT	-61
PDE_01192	S7ZC25	CCAAT		-23
PDE_01195	S7Z7V7	CCAAT	-79
PDE_01198	S8AWK1	CCAAT	-185
PDE_01201	S7Z6T2	CCAAT	-120
PDE_01212	S7ZC43	CCAAT		-61
PDE_01213	S8AWL4	CCAAT		-41
PDE_01217	S7ZC48	CCAAT	-69
PDE_01219	S8AKD3	CCAAT	-192
PDE_01220	S7Z7Y2	CCAAT	-147
PDE_01222	S7ZC54	CCAAT	-72
PDE_01233	S8AWN7	CCAAT		-168
PDE_01236	S7Z6X4	CCAAT		-83, -23
PDE_01237	S7ZC70	CCAAT		-52
PDE_01249	S8AKH3	CCAAT	-158
PDE_01255	S7Z823	CCAAT	-122
PDE_01256	S7Z6Z9	CCAAT		-63
PDE_01258	S8AWR8	CCAAT	-161
PDE_01262	S7ZCB2	CCAAT	-109	-133
PDE_01265	S7Z839	CCAAT	-147
PDE_01267	S7ZCC1	CCAAT	-144, -111	-50
PDE_01270	S7Z842	CCAAT		-167
PDE_01288	S8AWV4	CCAAT		-6
PDE_01321	S7Z770	CCAAT	-180, -112, -34
PDE_01322	S7ZCG7	CCAAT		-91
PDE_01331	S7Z779	CCAAT		-33
PDE_01333	S8AWY1	CCAAT	-181
PDE_01334	S8AKQ8	CCAAT	-36	-33
PDE_01336	S7Z781	CCAAT		-90
PDE_01342	S7ZCI3	CCAAT		-63
PDE_01345	S7Z8A1	CCAAT		-133, -75
PDE_01348	S8AWZ0	CCAAT		-119
PDE_01349	S8AKR8	CCAAT		-196, -128
PDE_01350	S7Z8A5	CCAAT	-88	-19
PDE_01354	S8AKS0	CCAAT	-106
PDE_01359	S8AKS4	CCAAT	-62, -32
PDE_01362	S7ZCJ8	CCAAT	-110
PDE_01372	S7Z7A8	CCAAT	-145
PDE_01376	S7Z8C7	CCAAT		-131
PDE_01390	S8AKU4	CCAAT	-57
PDE_01395	S8AKU9	CCAAT	-29
PDE_01401	S7Z8E9	CCAAT	-147	-141
PDE_01408	S7ZCP5	CCAAT	-140
PDE_01409	S8AX29	CCAAT	-181
PDE_01413	S7ZCQ1	CCAAT	-57
PDE_01426	S7Z8G9	CCAAT		-73
PDE_01429	S8AX44	CCAAT	-129
PDE_01439	S8AX56	CCAAT	-197
PDE_01441	S7Z8H9	CCAAT	-152
PDE_01447	S7Z7G5	CCAAT	-55
PDE_01448	S7ZCU2	CCAAT	-87
PDE_01461	S7Z8J4	CCAAT	-178
PDE_01462	S7Z7H7	CCAAT		-6
PDE_01468	S7ZCW4	CCAAT	-146
PDE_01471	S7Z8K3	CCAAT		-195
PDE_01481	S7Z8L1	CCAAT		-63
PDE_01553	S7Z7Q3	CCAAT		-77
PDE_01561	S8AL80	CCAAT	-52
PDE_01567	S7Z8U5	CCAAT		-53
PDE_01572	S7Z8U9	CCAAT		-133
PDE_01608	S7Z7V4	CCAAT	-14
PDE_01621	S8ALE5	CCAAT		-65
PDE_01625	S8AXM5	CCAAT		-198, -37
PDE_01634	S7ZDD6	CCAAT	-95
PDE_01635	S8AXN6	CCAAT	-159
PDE_01637	S7Z913	CCAAT	-116
PDE_01652	S7Z929	CCAAT	-109
PDE_01655	S8AXQ6	CCAAT	-24
PDE_01675	S7ZDH6	CCAAT	-171
PDE_01704	S7Z856	CCAAT	-138
PDE_01711	S8AXV5	CCAAT		-28
PDE_01737	S8ALQ8	CCAAT		-15
PDE_01745	S7ZDQ3	CCAAT		-125
PDE_01746	S8AXY8	CCAAT	-199
PDE_01779	S7Z8G1	CCAAT	-98
PDE_01780	S7ZDV7	CCAAT		-126
PDE_01785	S7ZDV9	CCAAT	-7
PDE_01793	S8ALX9	CCAAT	-51	-9
PDE_01796	S7ZDW5	CCAAT	-103
PDE_01800	S7Z8H7	CCAAT	-68
PDE_01803	S8ALY5	CCAAT	-15
PDE_01818	S8ALZ7	CCAAT	-125	-144
PDE_01842	S8AY69	CCAAT	-16
PDE_01869	S7Z9N9	CCAAT		-30
PDE_01878	S8AM48	CCAAT		-16
PDE_01883	S8AM52	CCAAT		-142
PDE_01894	S7Z9R2	CCAAT	-91	-197
PDE_01896	S7ZE41	CCAAT	-64
PDE_01898	S8AM64	CCAAT		-69
PDE_01907	S8AYB4	CCAAT		-164
PDE_01916	S7ZE56	CCAAT		-119
PDE_01922	S8AYC8	CCAAT	-186
PDE_01952	S7ZE87	CCAAT	-100	-168
PDE_01953	S8AYF6	CCAAT	-165
PDE_01964	S8AMC0	CCAAT	-111
PDE_01966	S7Z8U7	CCAAT	-116, -110
PDE_01968	S8AYH4	CCAAT		-164
PDE_01984	S8AMD9	CCAAT	-160
PDE_01995	S7ZA16	CCAAT		-42
PDE_02000	S7ZA20	CCAAT		-130
PDE_02004	S8AMF6	CCAAT		-59
PDE_02016	S7Z8Z0	CCAAT	-144, -7
PDE_02028	S8AYM4	CCAAT	-82
PDE_02033	S8AYM9	CCAAT	-122, -114	-111, -64
PDE_02041	S7Z912	CCAAT		-156
PDE_02042	S7ZEI9	CCAAT		-146
PDE_02060	S7ZA78	CCAAT		-78
PDE_02063	S7ZEL0	CCAAT		-34
PDE_02064	S8AYR3	CCAAT	-160
PDE_02068	S7ZEL5	CCAAT		-78
PDE_02078	S7ZEM3	CCAAT		-61, -25
PDE_02102	S7ZAB6	CCAAT	-110
PDE_02103	S7Z964	CCAAT	-169
PDE_02108	S7Z969	CCAAT		-128
PDE_02116	S8AMP7	CCAAT		-69
PDE_02117	S7ZAD1	CCAAT		-31
PDE_02140	S8AYY6	CCAAT	-99
PDE_02149	S7ZEU7	CCAAT		-150
PDE_02218	S7Z9J2	CCAAT		-55, -16
PDE_02226	S8AN07	CCAAT		-120
PDE_02247	S7ZAQ2	CCAAT		-115, -108
PDE_02249	S7ZF79	CCAAT	-81
PDE_02273	S7Z9T8	CCAAT		-108
PDE_02274	S7ZFD0	CCAAT		-180
PDE_02281	S8AN79	CCAAT		-7
PDE_02293	S7Z9V7	CCAAT	-87
PDE_02316	S8ANA7	CCAAT	-168
PDE_02324	S7ZFG9	CCAAT	-155, -110
PDE_02373	S7ZA18	CCAAT		-149
PDE_02396	S8ANI4	CCAAT		-24
PDE_02397	S7ZB39	CCAAT	-92
PDE_02398	S7ZA40	CCAAT	-136	-133
PDE_02399	S7ZFM5	CCAAT	-33
PDE_02415	S8AZN6	CCAAT		-199
PDE_02422	S7ZB61	CCAAT	-154	-168
PDE_02426	S8ANL4	CCAAT	-85	-186
PDE_02464	S7ZFT7	CCAAT		-141
PDE_02514	S7ZFY8	CCAAT	-192
PDE_02542	S7ZBI2	CCAAT	-46
PDE_02563	S7ZBK4	CCAAT	-130	-137, -111, -70
PDE_02566	S8B004	CCAAT	-198
PDE_02593	S7ZBN4	CCAAT		-67
PDE_02612	S8AP17	CCAAT		-167
PDE_02616	S8B045	CCAAT		-22
PDE_02635	S7ZGB0	CCAAT	-128
PDE_02647	S8AP55	CCAAT	-35
PDE_02656	S8B080	CCAAT		-111
PDE_02681	S8B099	CCAAT		-85
PDE_02682	S8AP92	CCAAT		-99
PDE_02706	S8B0C2	CCAAT		-167
PDE_02729	S7ZB06	CCAAT		-190
PDE_02744	S7ZB28	CCAAT		-97
PDE_02759	S7ZB59	CCAAT	-80
PDE_02762	S8APH7	CCAAT	-169
PDE_02770	S7ZGR7	CCAAT		-190
PDE_02771	S8B0L3	CCAAT		-43
PDE_02792	S8APL0	CCAAT	-199
PDE_02796	S8B0M7	CCAAT	-174
PDE_02801	S8B0N0	CCAAT		-185, -116
PDE_02802	S8APL8	CCAAT		-47
PDE_02822	S8APN1	CCAAT		-61
PDE_02828	S7ZCB0	CCAAT	-18
PDE_02852	S8APQ2	CCAAT	-41
PDE_02854	S7ZBF9	CCAAT	-165	-120
PDE_02855	S7ZGY9	CCAAT		-81
PDE_02867	S8APR3	CCAAT	-127
PDE_02873	S7ZCE4	CCAAT		-32
PDE_02886	S8B0U2	CCAAT		-150
PDE_02904	S7ZCG8	CCAAT	-90
PDE_02923	S8APW5	CCAAT	-195	-5
PDE_02938	S8APY0	CCAAT		-104
PDE_02958	S8APZ7	CCAAT	-38
PDE_02973	S8AQ08	CCAAT	-94
PDE_02986	S7ZBQ9	CCAAT		-164
PDE_03016	S7ZBT3	CCAAT		-136
PDE_03020	S7ZCS2	CCAAT	-141
PDE_03023	S8B162	CCAAT	-25	-80
PDE_03028	S8B167	CCAAT		-198
PDE_03059	S8AQ86	CCAAT		-54
PDE_03060	S7ZCW5	CCAAT	-117	-39
PDE_03075	S7ZCY1	CCAAT		-136
PDE_03101	S7ZC07	CCAAT		-49
PDE_03106	S7ZC12	CCAAT	-107
PDE_03114	S8AQD7	CCAAT	-86	-120
PDE_03119	S8AQE0	CCAAT		-64, -39
PDE_03152	S7ZHN5	CCAAT		-50
PDE_03183	S8B1K8	CCAAT	-66
PDE_03198	S8B1M1	CCAAT	-154
PDE_03201	S7ZC96	CCAAT		-123
PDE_03203	S8B1M5	CCAAT	-24
PDE_03255	S7ZDH7	CCAAT	-20
PDE_03257	S7ZI02	CCAAT	-194
PDE_03283	S8B1V9	CCAAT	-24
PDE_03287	S7ZI45	CCAAT	-181
PDE_03289	S8AQV3	CCAAT	-154
PDE_03290	S7ZDM4	CCAAT	-111
PDE_03291	S7ZCK5	CCAAT		-77
PDE_03315	S7ZDP0	CCAAT		-22
PDE_03323	S8B1Y2	CCAAT		-190
PDE_03329	S8AQY0	CCAAT		-173, -6
PDE_03332	S7ZI81	CCAAT		-18
PDE_03337	S7ZI83	CCAAT	-30
PDE_03360	S7ZDR8	CCAAT		-164, -9
PDE_03378	S8B219	CCAAT		-160
PDE_03379	S8AR15	CCAAT		-93
PDE_03381	S7ZCS7	CCAAT		-116
PDE_03402	S7ZIE0	CCAAT	-138
PDE_03414	S8AR42	CCAAT		-73
PDE_03428	S8B254	CCAAT	-20
PDE_03429	S8AR53	CCAAT		-20
PDE_03436	S7ZCX7	CCAAT	-171
PDE_03439	S8AR62	CCAAT	-179, -77	-84
PDE_03442	S7ZIH6	CCAAT		-141, -110
PDE_03443	S8B265	CCAAT	-143	-156
PDE_03444	S8AR65	CCAAT		-36
PDE_03447	S7ZII1	CCAAT		-192
PDE_03452	S7ZII5	CCAAT		-33
PDE_03459	S8AR81	CCAAT		-185
PDE_03474	S8AR94	CCAAT		-61
PDE_03476	S7ZD13	CCAAT	-111
PDE_03478	S8B294	CCAAT		-137
PDE_03482	S7ZIL2	CCAAT		-93
PDE_03497	S7ZIM9	CCAAT	-170	-185
PDE_03500	S7ZE35	CCAAT		-171, -20, -11
PDE_03511	S7ZD43	CCAAT	-187
PDE_03571	S7ZD99	CCAAT	-180, -85
PDE_03578	S8B2I1	CCAAT	-167, -97
PDE_03587	S7ZIX6	CCAAT		-114
PDE_03588	S8B2I8	CCAAT	-39
PDE_03605	S7ZEE7	CCAAT		-42
PDE_03608	S8B2K4	CCAAT	-107	-82
PDE_03616	S7ZDD9	CCAAT		-132
PDE_03620	S7ZEG3	CCAAT	-16
PDE_03621	S7ZDE4	CCAAT	-152
PDE_03622	S7ZJ11	CCAAT		-126
PDE_03623	S8B2L9	CCAAT		-6
PDE_03634	S8ARP3	CCAAT		-188
PDE_03684	S8ARU2	CCAAT	-53	-165, -151
PDE_03692	S7ZJ88	CCAAT		-172
PDE_03697	S7ZJ95	CCAAT		-73
PDE_03714	S8ARX3	CCAAT	-54
PDE_03744	S8AS04	CCAAT	-93
PDE_03747	S7ZJG7	CCAAT	-137
PDE_03753	S8B2Y2	CCAAT		-5
PDE_03757	S7ZJI2	CCAAT		-126
PDE_03773	S8B310	CCAAT	-37
PDE_03782	S7ZJM1	CCAAT	-171
PDE_03804	S8AS60	CCAAT	-79
PDE_03805	S7ZF22	CCAAT		-69
PDE_03815	S7ZF29	CCAAT	-13
PDE_03819	S8AS68	CCAAT	-70
PDE_03905	S7ZF98	CCAAT		-166
PDE_03909	S8ASC6	CCAAT		-125
PDE_03916	S7ZE88	CCAAT		-124
PDE_03923	S8B3B3	CCAAT		-66
PDE_03924	S8ASD9	CCAAT		-23
PDE_03928	S8B3B8	CCAAT		-200
PDE_03930	S7ZFB8	CCAAT	-13
PDE_03940	S7ZFC6	CCAAT		-30
PDE_03943	S8B3C8	CCAAT	-73
PDE_03977	S7ZK19	CCAAT		-152, -58
PDE_03987	S7ZEF1	CCAAT	-51
PDE_04009	S8B3H6	CCAAT		-34
PDE_04015	S8B3I0	CCAAT	-94
PDE_04034	S7ZEJ3	CCAAT		-62
PDE_04065	S7ZKA3	CCAAT	-129
PDE_04068	S7ZFR3	CCAAT	-187, -46
PDE_04073	S7ZFR8	CCAAT		-112
PDE_04081	S8B3M8	CCAAT	-100
PDE_04093	S7ZFU0	CCAAT	-187
PDE_04105	S7ZKE4	CCAAT		-199
PDE_04107	S8AST4	CCAAT	-170	-160
PDE_04111	S8B3Q2	CCAAT		-180
PDE_04127	S8ASV2	CCAAT		-70
PDE_04129	S7ZET5	CCAAT	-25	-47
PDE_04149	S7ZEV3	CCAAT		-98, -74
PDE_04151	S8B3U5	CCAAT	-109
PDE_04158	S7ZG13	CCAAT		-173
PDE_04163	S7ZG18	CCAAT	-21	-62
PDE_04165	S7ZKK1	CCAAT	-147, -18, -13
PDE_04185	S7ZKM1	CCAAT		-190, -97, -66
PDE_04225	S7ZKS4	CCAAT		-134
PDE_04228	S7ZG86	CCAAT	-109	-180
PDE_04236	S8B442	CCAAT		-127
PDE_04263	S7ZGC2	CCAAT	-144	-141
PDE_04264	S7ZF82	CCAAT		-144, -130
PDE_04265	S7ZKX7	CCAAT		-28
PDE_04266	S8B476	CCAAT	-41
PDE_04273	S7ZGE8	CCAAT		-91
PDE_04276	S8B494	CCAAT	-38
PDE_04281	S8B4A3	CCAAT	-183
PDE_04285	S7ZL09	CCAAT		-190
PDE_04291	S8B4A8	CCAAT	-24
PDE_04295	S7ZL17	CCAAT	-200, -114
PDE_04303	S7ZGH6	CCAAT		-148
PDE_04305	S7ZL23	CCAAT		-87
PDE_04318	S7ZGI6	CCAAT	-105	-176
PDE_04378	S7ZGM8	CCAAT	-143, -131
PDE_04379	S7ZFI3	CCAAT	-21
PDE_04386	S8B4G9	CCAAT		-196
PDE_04389	S7ZFJ2	CCAAT		-164
PDE_04403	S7ZGP5	CCAAT		-128
PDE_04432	S8B4K3	CCAAT		-104
PDE_04447	S8B4L4	CCAAT		-14
PDE_04448	S8ATN8	CCAAT	-96, -32
PDE_04451	S7ZLD8	CCAAT	-158	-87
PDE_04465	S7ZFR1	CCAAT	-177, -28
PDE_04478	S8ATR1	CCAAT		-135
PDE_04488	S8ATS0	CCAAT	-82
PDE_04494	S7ZGX4	CCAAT	-176
PDE_04495	S7ZFT9	CCAAT	-70	-38
PDE_04497	S8B4Q2	CCAAT	-124
PDE_04500	S7ZFU4	CCAAT		-12
PDE_04508	S8ATT8	CCAAT	-70
PDE_04563	S8ATY6	CCAAT		-96
PDE_04616	S7ZLU6	CCAAT		-173
PDE_04619	S7ZHB7	CCAAT		-93
PDE_04620	S7ZG51	CCAAT		-55
PDE_04621	S7ZLV0	CCAAT	-160
PDE_04633	S8AU51	CCAAT		-28
PDE_04638	S8AU54	CCAAT		-137
PDE_04674	S7ZHI6	CCAAT		-35
PDE_04680	S7ZGB1	CCAAT		-173, -151
PDE_04688	S8AUC5	CCAAT		-177
PDE_04731	S7ZM71	CCAAT		-134
PDE_04734	S7ZHP5	CCAAT	-111
PDE_04735	S7ZGH4	CCAAT	-155
PDE_04756	S7ZMA8	CCAAT		-110
PDE_04767	S8B5H5	CCAAT	-12
PDE_04770	S7ZGM5	CCAAT	-26	-34
PDE_04776	S7ZME5	CCAAT		-124, -18
PDE_04805	S7ZGS4	CCAAT	-174
PDE_04812	S8B5M0	CCAAT		-196, -55
PDE_04828	S8AUQ6	CCAAT	-182
PDE_04829	S7ZHZ9	CCAAT	-170, -19
PDE_04840	S7ZGV1	CCAAT	-75, -56
PDE_04845	S7ZGV5	CCAAT	-69, -26
PDE_04890	S7ZGZ6	CCAAT		-187, -15
PDE_04901	S7ZMP5	CCAAT		-158
PDE_04915	S7ZH20	CCAAT	-62
PDE_04921	S7ZMR1	CCAAT	-65
PDE_04928	S8AUW9	CCAAT		-99
PDE_04929	S7ZI71	CCAAT		-74
PDE_04943	S8AUX9	CCAAT	-172
PDE_04959	S7ZI98	CCAAT		-183, -69
PDE_04993	S8AV14	CCAAT	-171
PDE_05003	S8AV20	CCAAT	-180
PDE_05032	S8B612	CCAAT		-114, -46
PDE_05039	S7ZIH2	CCAAT		-155
PDE_05052	S8B633	CCAAT	-141
PDE_05059	S7ZIJ1	CCAAT		-10
PDE_05075	S7ZHI2	CCAAT	-149
PDE_05082	S8B656	CCAAT		-13
PDE_05092	S8B667	CCAAT	-200
PDE_05098	S8AV85	CCAAT	-106
PDE_05099	S7ZIN1	CCAAT	-122
PDE_05132	S8B6B2	CCAAT		-7
PDE_05135	S7ZHN8	CCAAT		-110
PDE_05137	S8B6B4	CCAAT	-16
PDE_05146	S7ZNC8	CCAAT		-58
PDE_05150	S7ZHQ3	CCAAT		-69
PDE_05163	S8AVD9	CCAAT		-134
PDE_05164	S7ZIV7	CCAAT	-173
PDE_05172	S8B6E4	CCAAT	-100	-18
PDE_05173	S8AVE8	CCAAT	-128
PDE_05210	S7ZJ07	CCAAT		-175
PDE_05215	S7ZJ14	CCAAT		-187
PDE_05220	S7ZJ19	CCAAT	-130
PDE_05224	S8AVK1	CCAAT	-11
PDE_05226	S7ZHZ6	CCAAT		-131
PDE_05229	S8AVK5	CCAAT		-123
PDE_05235	S7ZJ34	CCAAT	-96
PDE_05239	S8AVL6	CCAAT	-141
PDE_05249	S8AVM6	CCAAT	-64
PDE_05250	S7ZJ49	CCAAT	-189
PDE_05305	S7ZJA9	CCAAT	-11	-53
PDE_05329	S8AVX1	CCAAT	-27
PDE_05333	S8B6T5	CCAAT	-43
PDE_05351	S7ZIE4	CCAAT	-144	-54
PDE_05379	S8AW10	CCAAT		-131
PDE_05430	S7ZJK0	CCAAT		-94
PDE_05453	S8B727	CCAAT	-23	-114
PDE_05458	S8B731	CCAAT	-27
PDE_05462	S7ZPD7	CCAAT		-174
PDE_05463	S8B735	CCAAT	-145
PDE_05464	S8AW75	CCAAT		-95
PDE_05493	S7ZPG5	CCAAT	-81
PDE_05519	S8B784	CCAAT		-48
PDE_05534	S8B797	CCAAT		-54
PDE_05537	S7ZIX0	CCAAT	-107
PDE_05541	S7ZJU9	CCAAT	-44	-58
PDE_05545	S8AWD6	CCAAT	-190
PDE_05573	S7ZPP3	CCAAT		-162
PDE_05585	S8AWH2	CCAAT	-110	-148
PDE_05586	S7ZJZ9	CCAAT	-60, -42
PDE_05597	S7ZJ22	CCAAT		-198
PDE_05600	S8AWI5	CCAAT	-17	-40
PDE_05620	S8AWJ9	CCAAT		-168, -67
PDE_05621	S7ZK37	CCAAT		-97
PDE_05637	S7ZJ57	CCAAT	-151, -145
PDE_05643	S7ZPX2	CCAAT		-18
PDE_05655	S8AWM9	CCAAT		-187
PDE_05658	S7ZPZ2	CCAAT	-139
PDE_05674	S8B7L9	CCAAT	-124
PDE_05680	S8AWQ3	CCAAT	-174
PDE_05700	S8AWS1	CCAAT	-39	-45, -11
PDE_05708	S7ZQ39	CCAAT		-147, -26
PDE_05710	S8AWS7	CCAAT		-57
PDE_05721	S7ZKE7	CCAAT	-12
PDE_05732	S7ZJH9	CCAAT		-40
PDE_05737	S7ZJI6	CCAAT		-114
PDE_05767	S7ZJL8	CCAAT		-121
PDE_05778	S7ZQC5	CCAAT	-146
PDE_05873	S7ZJX6	CCAAT	-106
PDE_05882	S7ZKV5	CCAAT		-137
PDE_05885	S8B890	CCAAT	-174
PDE_05886	S8AX78	CCAAT	-198
PDE_05888	S7ZKV8	CCAAT		-109, -9
PDE_05889	S7ZJY8	CCAAT		-69
PDE_05891	S8B891	CCAAT	-126
PDE_05898	S7ZKW5	CCAAT	-162
PDE_05904	S7ZK01	CCAAT		-10
PDE_05907	S8AX92	CCAAT		-51
PDE_05940	S7ZQQ2	CCAAT		-151
PDE_05952	S8AXC6	CCAAT	-191
PDE_05955	S7ZQR5	CCAAT	-56	-114
PDE_05978	S7ZL25	CCAAT	-42
PDE_05980	S7ZQT7	CCAAT		-173
PDE_06002	S8AXH0	CCAAT	-134
PDE_06004	S7ZK91	CCAAT	-171
PDE_06015	S7ZQX2	CCAAT	-171, -27, -9	-189
PDE_06027	S8AXJ3	CCAAT		-146
PDE_06034	S7ZKB6	CCAAT	-55
PDE_06035	S7ZQZ1	CCAAT	-169	-111
PDE_06054	S7ZL98	CCAAT	-43	-192
PDE_06067	S8B8M7	CCAAT	-110
PDE_06072	S8B8N0	CCAAT		-67
PDE_06075	S7ZKF1	CCAAT	-96
PDE_06083	S8AXP3	CCAAT		-84, -57, -44
PDE_06094	S7ZLD6	CCAAT	-45
PDE_06095	S7ZKG8	CCAAT		-113
PDE_06101	S7ZR55	CCAAT	-80
PDE_06107	S8B8R7	CCAAT		-155
PDE_06122	S8B8T3	CCAAT	-14
PDE_06125	S7ZKJ6	CCAAT	-163
PDE_06132	S8B8U1	CCAAT	-9
PDE_06152	S8B8W2	CCAAT	-119
PDE_06154	S7ZLJ5	CCAAT	-50
PDE_06162	S8B8X1	CCAAT		-115
PDE_06190	S7ZKS3	CCAAT		-152
PDE_06205	S7ZKU2	CCAAT		-86
PDE_06206	S7ZRG7	CCAAT		-155
PDE_06246	S7ZRK6	CCAAT	-138
PDE_06287	S8B9A3	CCAAT	-172, -93
PDE_06304	S7ZM20	CCAAT	-158
PDE_06311	S7ZRR5	CCAAT		-28
PDE_06315	S7ZL75	CCAAT	-168
PDE_06329	S7ZM36	CCAAT	-21
PDE_06345	S7ZL95	CCAAT		-64
PDE_06350	S7ZLA0	CCAAT		-125
PDE_06363	S8AYG5	CCAAT		-16
PDE_06368	S8AYG7	CCAAT	-106, -88	-146
PDE_06371	S7ZRV4	CCAAT	-61
PDE_06377	S8B9G8	CCAAT	-173	-88
PDE_06400	S7ZLD7	CCAAT	-87
PDE_06401	S7ZRX8	CCAAT		-151
PDE_06409	S7ZM92	CCAAT	-76
PDE_06415	S7ZLE8	CCAAT		-84
PDE_06417	S8B9J9	CCAAT		-76, -10
PDE_06435	S7ZLG2	CCAAT		-194
PDE_06438	S8AYL1	CCAAT	-104
PDE_06448	S8AYL7	CCAAT	-136
PDE_06451	S7ZS15	CCAAT	-129
PDE_06462	S8B9N8	CCAAT		-172
PDE_06465	S7ZLI7	CCAAT		-130
PDE_06477	S8B9P9	CCAAT		-95
PDE_06489	S7ZMF1	CCAAT	-78	-132
PDE_06508	S8AYR2	CCAAT		-131
PDE_06528	S8AYT0	CCAAT		-101
PDE_06533	S8AYT3	CCAAT	-110, -104	-74
PDE_06562	S8B9X0	CCAAT		-70
PDE_06573	S8AYW7	CCAAT	-37
PDE_06580	S7ZLU4	CCAAT		-173
PDE_06593	S8AYY2	CCAAT		-127
PDE_06622	S7ZLX8	CCAAT		-180, -88
PDE_06638	S7ZSI4	CCAAT	-58
PDE_06646	S7ZMW3	CCAAT		-67
PDE_06647	S7ZLZ9	CCAAT	121, 25	-53
PDE_06659	S8BA78	CCAAT	-98
PDE_06686	S7ZN08	CCAAT	-92	-113
PDE_06715	S8AZ90	CCAAT		-19
PDE_06725	S8BAF2	CCAAT		-24
PDE_06739	S7ZSU8	CCAAT	-35
PDE_06740	S8BAH0	CCAAT	-183
PDE_06757	S7ZN95	CCAAT	-79
PDE_06802	S7ZNE8	CCAAT		-18
PDE_06811	S8AZJ3	CCAAT	-129
PDE_06839	S7ZT35	CCAAT	-183
PDE_06868	S7ZNJ0	CCAAT		-37
PDE_06880	S7ZT61	CCAAT		-141
PDE_06882	S8AZP9	CCAAT	-9
PDE_06887	S8AZQ5	CCAAT		-146
PDE_06889	S7ZMQ2	CCAAT	-30
PDE_06898	S7ZNK8	CCAAT		-101
PDE_06899	S7ZMR0	CCAAT		-170, -28
PDE_06904	S7ZMR5	CCAAT	-126	-176
PDE_06929	S7ZMT5	CCAAT		-58
PDE_06950	S7ZTA9	CCAAT	-197
PDE_06951	S8BAX2	CCAAT		-180
PDE_06956	S8BAX5	CCAAT		-31
PDE_06966	S8BAY3	CCAAT	-181
PDE_06967	S8AZX0	CCAAT		-48
PDE_07001	S8BB11	CCAAT		-147
PDE_07042	S8B027	CCAAT		-57, -18
PDE_07052	S8B035	CCAAT		-32
PDE_07067	S8B047	CCAAT	-100	-50, -18
PDE_07122	S8BBB8	CCAAT		-142
PDE_07138	S8B0A3	CCAAT		-160
PDE_07153	S8B0B4	CCAAT	-76
PDE_07172	S8BBG2	CCAAT		-39
PDE_07174	S7ZPA2	CCAAT	-174
PDE_07177	S8BBG6	CCAAT		-135
PDE_07178	S8B0D7	CCAAT	-143
PDE_07186	S7ZTX6	CCAAT	-178	-94
PDE_07207	S8BBI9	CCAAT	-79
PDE_07222	S8BBK6	CCAAT	-99
PDE_07265	S7ZNR5	CCAAT	-32
PDE_07271	S7ZU87	CCAAT		-158
PDE_07293	S8B0Q6	CCAAT	-38
PDE_07318	S8B0S5	CCAAT	-160
PDE_07344	S7ZPS7	CCAAT	-5
PDE_07353	S8B0V1	CCAAT	-101
PDE_07354	S7ZPT5	CCAAT	-28
PDE_07385	S7ZP24	CCAAT	-112
PDE_07416	S7ZUN2	CCAAT	-146, -140
PDE_07418	S8B102	CCAAT		-7
PDE_07432	S8BC47	CCAAT	-50
PDE_07464	S7ZQ23	CCAAT		-154
PDE_07476	S7ZUT4	CCAAT		-134
PDE_07504	S7ZQ53	CCAAT	-168
PDE_07544	S7ZQ88	CCAAT	-163
PDE_07545	S7ZPD9	CCAAT		-131, -79
PDE_07551	S7ZV05	CCAAT		-90
PDE_07575	S7ZPG7	CCAAT	-165
PDE_07576	S7ZV29	CCAAT		-81
PDE_07609	S7ZQF6	CCAAT		-16
PDE_07610	S7ZPK5	CCAAT		-47
PDE_07639	S7ZQJ0	CCAAT	-96
PDE_07642	S8BCL2	CCAAT		-87
PDE_07643	S8B1J2	CCAAT	-34	-106
PDE_07666	S7ZVB8	CCAAT	-137
PDE_07667	S8BCN6	CCAAT		-151
PDE_07674	S7ZQM9	CCAAT	-188	-95
PDE_07679	S7ZQN6	CCAAT		-157
PDE_07684	S7ZQP0	CCAAT		-105
PDE_07692	S8BCR0	CCAAT	-169
PDE_07703	S8B1P6	CCAAT	-163	-54
PDE_07713	S8B1Q5	CCAAT	-138
PDE_07724	S7ZQT4	CCAAT		-51
PDE_07740	S7ZPY8	CCAAT	-161, -47
PDE_07789	S7ZR28	CCAAT		-178
PDE_07792	S7ZVS3	CCAAT	-107
PDE_07795	S7ZR33	CCAAT	-156
PDE_07796	S7ZQ56	CCAAT	-160
PDE_07808	S8BD30	CCAAT		-187, -11
PDE_07844	S8B241	CCAAT		-149
PDE_07849	S8B245	CCAAT	-107
PDE_07871	S7ZQB2	CCAAT	-139
PDE_07884	S8B271	CCAAT	-154, -69
PDE_07887	S7ZVZ3	CCAAT		-5
PDE_07893	S8BD91	CCAAT		-170
PDE_07894	S8B281	CCAAT	-96
PDE_07905	S7ZRA7	CCAAT		-191, -59
PDE_07918	S8BDA8	CCAAT	-55
PDE_07925	S7ZRC3	CCAAT	-93
PDE_07928	S8BDB6	CCAAT	-107
PDE_07931	S7ZQG6	CCAAT	-186	-183
PDE_07933	S8BDB9	CCAAT	-142	-114
PDE_07938	S8BDC2	CCAAT		-104
PDE_07942	S7ZW39	CCAAT		-6
PDE_07955	S7ZRE7	CCAAT		-27
PDE_07960	S7ZRF0	CCAAT	-48	-45
PDE_07964	S8B2E7	CCAAT	-67
PDE_07979	S8B2G1	CCAAT		-66
PDE_07981	S7ZQL9	CCAAT	-196
PDE_07998	S8BDG4	CCAAT		-86
PDE_08025	S8B2K5	CCAAT	-20
PDE_08029	S8BDI7	CCAAT	-185
PDE_08034	S8BDJ0	CCAAT	-75	-122
PDE_08036	S7ZRK4	CCAAT		-78
PDE_08037	S7ZQR7	CCAAT		-106
PDE_08048	S7ZWD5	CCAAT	-111
PDE_08077	S7ZQV8	CCAAT	-57
PDE_08094	S8BDN2	CCAAT		-133
PDE_08108	S7ZWJ2	CCAAT		-179
PDE_08112	S7ZQZ4	CCAAT		-120
PDE_08115	S8B2T8	CCAAT	-12	-168
PDE_08122	S7ZR03	CCAAT	-159
PDE_08129	S8BDQ8	CCAAT		-156
PDE_08153	S7ZWP4	CCAAT		-120
PDE_08155	S8B2Y0	CCAAT		-178
PDE_08156	S7ZRY3	CCAAT	-123
PDE_08159	S8BDT5	CCAAT		-35
PDE_08214	S8BDY5	CCAAT		-159, -115
PDE_08226	S7ZS78	CCAAT		-59
PDE_08228	S7ZWY7	CCAAT		-184
PDE_08243	S7ZX05	CCAAT	-61
PDE_08245	S8B367	CCAAT	-69
PDE_08306	S7ZSI3	CCAAT		-162, -57
PDE_08334	S8BEC1	CCAAT	-29
PDE_08413	S7ZXG0	CCAAT	-146
PDE_08417	S7ZRV1	CCAAT	-98
PDE_08430	S8B3U2	CCAAT	-58, -24
PDE_08440	S8B3U9	CCAAT	-160
PDE_08483	S7ZXL9	CCAAT	-168
PDE_08488	S7ZXM4	CCAAT		-197
PDE_08491	S7ZSW8	CCAAT		-105, -20
PDE_08492	S7ZS34	CCAAT	-52
PDE_08494	S8BEN8	CCAAT	-199
PDE_08500	S8B3Z7	CCAAT	-171
PDE_08523	S7ZXQ2	CCAAT	-89	-86
PDE_08560	S8B443	CCAAT		-122, -23
PDE_08599	S8BEX8	CCAAT		-8
PDE_08600	S8B473	CCAAT	-71
PDE_08602	S7ZSE8	CCAAT		-177
PDE_08604	S8BEY1	CCAAT		-43
PDE_08605	S8B477	CCAAT	-191	-86
PDE_08622	S7ZSG9	CCAAT		-20
PDE_08623	S7ZXX5	CCAAT	-128
PDE_08633	S7ZXY3	CCAAT	-139
PDE_08645	S8B4A7	CCAAT	-42
PDE_08676	S7ZTF6	CCAAT	-193
PDE_08682	S7ZSN4	CCAAT	-72
PDE_08685	S8B4F1	CCAAT	-91	-67
PDE_08696	S7ZTH8	CCAAT	-27
PDE_08709	S8BF81	CCAAT	-51
PDE_08710	S8B4I3	CCAAT		-65
PDE_08730	S8B4K7	CCAAT		-134
PDE_08733	S7ZY88	CCAAT	-179
PDE_08743	S7ZYA2	CCAAT		-58
PDE_08749	S8BFC0	CCAAT	-165112
PDE_08763	S7ZYD0	CCAAT	-194, -182, -72
PDE_08766	S7ZTQ8	CCAAT		-137, -81
PDE_08801	S7ZTW6	CCAAT	-31
PDE_08803	S7ZYJ2	CCAAT	-143	-28
PDE_08804	S8BFI1	CCAAT	-96, -36
PDE_08846	S7ZU11	CCAAT		-5
PDE_08878	S7ZYP1	CCAAT		-132
PDE_08880	S8B512	CCAAT	-71
PDE_08883	S7ZYP5	CCAAT	-102	-165
PDE_08904	S8BFR2	CCAAT	-181
PDE_08915	S8B534	CCAAT		-21
PDE_08918	S7ZYS2	CCAAT		-186
PDE_08942	S7ZTE7	CCAAT	-188
PDE_08947	S7ZTF1	CCAAT		-156, -56
PDE_08956	S7ZU95	CCAAT	-57
PDE_08980	S8B581	CCAAT		-139
PDE_08992	S7ZTJ2	CCAAT	-192
PDE_08993	S7ZYY8	CCAAT		-46
PDE_09010	S8B5A9	CCAAT	-49	-23
PDE_09011	S7ZUD2	CCAAT	-177
PDE_09017	S7ZTL7	CCAAT		-180
PDE_09023	S7ZZ15	CCAAT	-72
PDE_09030	S8B5D2	CCAAT		-120
PDE_09040	S8B5E5	CCAAT	-84	-136
PDE_09054	S8BG48	CCAAT		-93
PDE_09117	S8B5L3	CCAAT	-93
PDE_09138	S7ZUQ8	CCAAT		-59
PDE_09147	S8B5P0	CCAAT	-52
PDE_09178	S7ZUV1	CCAAT	-12
PDE_09179	S7ZU31	CCAAT		-92
PDE_09196	S8BGI9	CCAAT		-105
PDE_09198	S7ZUX8	CCAAT		-57
PDE_09207	S8B5V9	CCAAT	-98
PDE_09213	S7ZUZ6	CCAAT	-181, -82
PDE_09221	S8BGL7	CCAAT	-176
PDE_09224	S7ZU80	CCAAT		-40
PDE_09229	S7ZU85	CCAAT	-176
PDE_09234	S7ZU91	CCAAT		-142
PDE_09243	S7ZV34	CCAAT	-53	-164, -5
PDE_09244	S7ZUA3	CCAAT		-59
PDE_09251	S8BGQ0	CCAAT		-25
PDE_09261	S8BGQ7	CCAAT	-185
PDE_09268	S7ZV67	CCAAT	-86
PDE_09269	S7ZUC6	CCAAT		-121
PDE_09272	S8B625	CCAAT		-25
PDE_09277	S8B630	CCAAT		-178
PDE_09278	S7ZV78	CCAAT	-52
PDE_09289	S7ZUG0	CCAAT		-124, -16
PDE_09334	S7ZUJ9	CCAAT	-48
PDE_09354	S7ZUL2	CCAAT		-182
PDE_09379	S7ZUN1	CCAAT	-69
PDE_09398	S7ZVJ9	CCAAT	-193
PDE_09406	S8BH42	CCAAT		-126
PDE_09419	S7ZUR2	CCAAT		-82
PDE_09441	S8BH68	CCAAT	-113	-7
PDE_09449	S7ZUT3	CCAAT		-10
PDE_09458	S7ZVP4	CCAAT	-165
PDE_09461	S8BH88	CCAAT	-73
PDE_09473	S7ZVQ6	CCAAT		-81
PDE_09505	S8A0A7	CCAAT	-131, -106
PDE_09508	S7ZVS9	CCAAT	-180
PDE_09509	S7ZUX5	CCAAT		-20
PDE_09514	S7ZUX9	CCAAT	-158	-111
PDE_09521	S8BHC5	CCAAT	-182
PDE_09532	S8B6N1	CCAAT	-151
PDE_09534	S7ZUZ7	CCAAT		-63
PDE_09535	S8A0D3	CCAAT		-73
PDE_09536	S8BHD5	CCAAT		-11
PDE_09557	S8B6P6	CCAAT	-133
PDE_09560	S8A0F2	CCAAT	-142
PDE_09569	S7ZV32	CCAAT		-132, -6
PDE_09595	S8A0I4	CCAAT	-149
PDE_09596	S8BHH4	CCAAT	-167
PDE_09601	S8BHH7	CCAAT	-88
PDE_09608	S7ZW25	CCAAT	-34
PDE_09609	S7ZV73	CCAAT		-61
PDE_09612	S8B6U7	CCAAT	-29, -10
PDE_09616	S8BHJ0	CCAAT	-25
PDE_09628	S7ZW46	CCAAT		-61
PDE_09634	S7ZV96	CCAAT		-83
PDE_09648	S7ZW66	CCAAT		-112
PDE_09675	S8A0P9	CCAAT		-170
PDE_09696	S8BHN7	CCAAT		-148
PDE_09747	S8B777	CCAAT	-39
PDE_09762	S8B790	CCAAT	-61	-111
PDE_09796	S8BHY3	CCAAT		-24
PDE_09806	S8BHZ1	CCAAT		-29
PDE_09810	S8A156	CCAAT		-158
PDE_09839	S7ZVY7	CCAAT	-188
PDE_09847	S8B7F7	CCAAT	-106
PDE_09894	S7ZW30	CCAAT		-97
PDE_09901	S8A1D2	CCAAT	-113	-110
PDE_09909	S7ZWX3	CCAAT	-71
PDE_09910	S7ZW43	CCAAT	-184
PDE_09952	S8BIB3	CCAAT	-32	-139
PDE_09960	S7ZW80	CCAAT		-18
PDE_09968	S8B7N9	CCAAT		-154
PDE_09995	S7ZWA6	CCAAT	-45	-25

## Sheet: Sheet 5 Dfif3-glucose
	Genes containing a CCAAT box in the Δfif3 mutant under glucose conditions
Gene ID	UniProt Entry	motif	+	-
PDE_00005	S7Z4N3	CCAAT	-109
PDE_00014	S8AH74	CCAAT	-177
PDE_00015	S7Z4P2	CCAAT	-29
PDE_00022	S7Z8U3	CCAAT		-192
PDE_00024	S8AH83	CCAAT		-115
PDE_00029	S8AH87	CCAAT	-154
PDE_00046	S7Z3L7	CCAAT	-30
PDE_00049	S8AHA8	CCAAT		-191
PDE_00061	S7Z3N2	CCAAT		-131
PDE_00081	S7Z3Q2	CCAAT	-57
PDE_00087	S7Z906	CCAAT		-39
PDE_00094	S8AHF3	CCAAT	-146
PDE_00096	S7Z3R7	CCAAT		-79
PDE_00105	S7Z4Y9	CCAAT		-67
PDE_00106	S7Z3S5	CCAAT	-33
PDE_00108	S8ATM5	CCAAT	-66
PDE_00110	S8AHH4	CCAAT	-108
PDE_00121	S7Z505	CCAAT	-77
PDE_00125	S8AHJ1	CCAAT	-168	-110, -46
PDE_00133	S7Z951	CCAAT	-63
PDE_00136	S7Z517	CCAAT	-129	-126
PDE_00138	S7Z956	CCAAT	-184
PDE_00142	S7Z3W2	CCAAT	-134
PDE_00156	S7Z539	CCAAT		-131, -126
PDE_00163	S7Z3X5	CCAAT		-166
PDE_00171	S8AHP0	CCAAT		-155
PDE_00172	S7Z554	CCAAT	-87, -38	-198
PDE_00189	S7Z9A3	CCAAT	-38
PDE_00207	S7Z590	CCAAT	-93
PDE_00216	S8AHU6	CCAAT	-61
PDE_00220	S8ATY8	CCAAT		-83
PDE_00249	S7Z9H0	CCAAT	-6
PDE_00255	S8AU27	CCAAT		-127
PDE_00262	S7Z5G2	CCAAT		-81
PDE_00281	S8AI31	CCAAT	-170, -148
PDE_00287	S7Z5I1	CCAAT		-165
PDE_00291	S8AI37	CCAAT	-188
PDE_00292	S7Z5I3	CCAAT	-100	-11
PDE_00302	S7Z5J1	CCAAT		-173, -96
PDE_00303	S7Z4E0	CCAAT	-47, -41
PDE_00306	S8AI47	CCAAT		-45
PDE_00307	S7Z5J6	CCAAT	-186, -26	-67
PDE_00317	S7Z5K3	CCAAT	-41
PDE_00319	S7Z9P9	CCAAT	-123
PDE_00321	S8AI57	CCAAT		-102
PDE_00326	S8AI60	CCAAT	-92	-142
PDE_00334	S7Z9R1	CCAAT	-110
PDE_00345	S8AU98	CCAAT	-94
PDE_00371	S8AI88	CCAAT	-137
PDE_00398	S7Z4M8	CCAAT		-24
PDE_00404	S7Z9W7	CCAAT		-147
PDE_00408	S7Z4N4	CCAAT		-177
PDE_00424	S7Z9Y4	CCAAT		-149, -97
PDE_00439	S7Z9Z8	CCAAT		-38
PDE_00440	S8AUI3	CCAAT		-143
PDE_00443	S7Z4R4	CCAAT	-29
PDE_00448	S7Z4R9	CCAAT		-30
PDE_00451	S8AIE7	CCAAT	-108
PDE_00452	S7Z5X0	CCAAT	-191	-129
PDE_00463	S7Z4T4	CCAAT	-72
PDE_00469	S7ZA25	CCAAT		-74
PDE_00471	S8AUL1	CCAAT	-13
PDE_00473	S7Z5Y9	CCAAT	-70
PDE_00474	S7Z4U3	CCAAT	-111
PDE_00475	S7ZA28	CCAAT		-123
PDE_00485	S7ZA39	CCAAT	-175
PDE_00492	S8AIH8	CCAAT	-199
PDE_00499	S7Z4W7	CCAAT		-53
PDE_00502	S8AII9	CCAAT	-194
PDE_00507	S8AIJ2	CCAAT	-83
PDE_00519	S7Z4Y6	CCAAT		-42
PDE_00531	S8AUR3	CCAAT		-76, -64
PDE_00540	S7ZA93	CCAAT	-90, -22
PDE_00553	S7Z660	CCAAT		-166
PDE_00559	S7Z520	CCAAT		-139
PDE_00579	S7Z538	CCAAT		-155
PDE_00588	S7Z695	CCAAT	-84
PDE_00589	S7Z547	CCAAT		-150
PDE_00600	S7ZAF2	CCAAT	-65
PDE_00626	S8AV08	CCAAT		-98
PDE_00629	S7Z599	CCAAT	-90	-136
PDE_00635	S7ZAI7	CCAAT		-13
PDE_00637	S8AIU8	CCAAT	-19
PDE_00639	S7Z5B2	CCAAT	-96, -33
PDE_00652	S8AIW5	CCAAT		-91
PDE_00663	S8AV43	CCAAT		-180, -110
PDE_00667	S7ZAL8	CCAAT		-197
PDE_00694	S8AJ05	CCAAT	-58
PDE_00696	S7Z5G7	CCAAT	-33
PDE_00701	S7Z5H4	CCAAT		-56
PDE_00709	S8AJ24	CCAAT	-110
PDE_00711	S7Z5I6	CCAAT	-34	-31
PDE_00713	S8AV96	CCAAT	-77
PDE_00752	S7ZAV8	CCAAT		-154
PDE_00760	S7Z6T1	CCAAT	-107
PDE_00769	S8AJB7	CCAAT	-199
PDE_00771	S7Z5S1	CCAAT		-98
PDE_00786	S7Z5T3	CCAAT	-88	-151
PDE_00793	S8AVI8	CCAAT		-67
PDE_00795	S7Z6W4	CCAAT		-153
PDE_00798	S8AVJ1	CCAAT	-28
PDE_00814	S8AJE6	CCAAT		-78
PDE_00818	S8AVK3	CCAAT	-188, -44
PDE_00824	S8AJF3	CCAAT	-49
PDE_00825	S7Z6Y3	CCAAT		-9
PDE_00828	S8AVK9	CCAAT		-41
PDE_00830	S7Z6Y8	CCAAT		-73
PDE_00831	S7Z5W4	CCAAT	-84
PDE_00845	S7Z6Z7	CCAAT	-71
PDE_00857	S7ZB71	CCAAT	-147
PDE_00866	S7Z5Z0	CCAAT		-106
PDE_00868	S8AVN3	CCAAT		-166
PDE_00880	S7Z721	CCAAT	-186
PDE_00881	S7Z600	CCAAT	-10
PDE_00900	S7Z736	CCAAT		-38
PDE_00911	S7Z621	CCAAT	-175
PDE_00912	S7ZBB6	CCAAT	-193, -91
PDE_00924	S8AJL9	CCAAT		-134
PDE_00927	S7ZBD1	CCAAT	-102
PDE_00942	S7ZBE3	CCAAT	-133, -34, -19
PDE_00946	S7Z645	CCAAT	-114
PDE_00955	S7Z783	CCAAT		-57
PDE_00959	S8AJP4	CCAAT	-83
PDE_00961	S7Z657	CCAAT	-120
PDE_00985	S7Z7A9	CCAAT		-13
PDE_01003	S8AW12	CCAAT	-100
PDE_01012	S7ZBL0	CCAAT	-200
PDE_01017	S7ZBL6	CCAAT		-111
PDE_01018	S8AW25	CCAAT	-113
PDE_01019	S8AJU6	CCAAT		-170
PDE_01021	S7Z6B2	CCAAT		-57
PDE_01030	S7Z7F1	CCAAT		-149
PDE_01036	S7Z6C6	CCAAT	-191
PDE_01042	S7ZBP0	CCAAT		-195, -67
PDE_01048	S8AW54	CCAAT		-68
PDE_01057	S7ZBQ3	CCAAT		-118
PDE_01058	S8AW63	CCAAT	-80
PDE_01080	S7Z7J5	CCAAT	-169, -62
PDE_01088	S8AW96	CCAAT	-91
PDE_01096	S7Z6H6	CCAAT	-158
PDE_01104	S8AK25	CCAAT		-97, -84
PDE_01120	S7Z7N2	CCAAT		-71
PDE_01122	S7ZBW4	CCAAT	-63
PDE_01126	S7Z6K1	CCAAT	-152
PDE_01143	S8AWF2	CCAAT	-103
PDE_01145	S7Z7Q5	CCAAT	-93
PDE_01147	S7ZBY7	CCAAT	-46
PDE_01161	S7Z6N6	CCAAT		-39
PDE_01178	S8AWI4	CCAAT		-149
PDE_01185	S7Z7U5	CCAAT	-61
PDE_01200	S7Z7W2	CCAAT		-120
PDE_01212	S7ZC43	CCAAT		-61
PDE_01213	S8AWL4	CCAAT		-41
PDE_01217	S7ZC48	CCAAT	-69
PDE_01219	S8AKD3	CCAAT	-192
PDE_01220	S7Z7Y2	CCAAT	-147
PDE_01222	S7ZC54	CCAAT	-72
PDE_01233	S8AWN7	CCAAT		-168
PDE_01236	S7Z6X4	CCAAT		-83, -23
PDE_01237	S7ZC70	CCAAT		-52
PDE_01239	S8AKG0	CCAAT	-91
PDE_01241	S7Z6Y2	CCAAT		-20
PDE_01249	S8AKH3	CCAAT	-158
PDE_01255	S7Z823	CCAAT	-122
PDE_01256	S7Z6Z9	CCAAT		-63
PDE_01258	S8AWR8	CCAAT	-161
PDE_01265	S7Z839	CCAAT	-147
PDE_01267	S7ZCC1	CCAAT	-144, -111	-50
PDE_01278	S8AWU7	CCAAT	-29
PDE_01288	S8AWV4	CCAAT		-6
PDE_01289	S8AKM7	CCAAT	-114
PDE_01297	S7ZCE7	CCAAT	-159
PDE_01305	S7Z868	CCAAT	-149
PDE_01321	S7Z770	CCAAT	-180, -112, -34
PDE_01322	S7ZCG7	CCAAT		-91
PDE_01334	S8AKQ8	CCAAT	-36	-33
PDE_01341	S7Z786	CCAAT	-129
PDE_01343	S8AWY6	CCAAT	-172
PDE_01345	S7Z8A1	CCAAT		-133, -75
PDE_01348	S8AWZ0	CCAAT		-119
PDE_01349	S8AKR8	CCAAT		-196, -128
PDE_01350	S7Z8A5	CCAAT	-88	-19
PDE_01354	S8AKS0	CCAAT	-106
PDE_01359	S8AKS4	CCAAT	-62, -32
PDE_01365	S8AKS7	CCAAT	-11
PDE_01372	S7Z7A8	CCAAT	-145
PDE_01376	S7Z8C7	CCAAT		-131
PDE_01380	S8AKT6	CCAAT	-103
PDE_01381	S7Z8D2	CCAAT	-163	-180
PDE_01409	S8AX29	CCAAT	-181
PDE_01411	S7Z8F6	CCAAT		-22
PDE_01413	S7ZCQ1	CCAAT	-57
PDE_01426	S7Z8G9	CCAAT		-73
PDE_01427	S7Z7E9	CCAAT	-140
PDE_01441	S7Z8H9	CCAAT	-152
PDE_01448	S7ZCU2	CCAAT	-87
PDE_01453	S7ZCU8	CCAAT		-186
PDE_01471	S7Z8K3	CCAAT		-195
PDE_01488	S7ZCY5	CCAAT		-73
PDE_01512	S7Z7M1	CCAAT		-194, -139
PDE_01540	S8AXE6	CCAAT	-105
PDE_01553	S7Z7Q3	CCAAT		-77
PDE_01558	S7Z7Q7	CCAAT	-148
PDE_01560	S8AXG4	CCAAT	-53
PDE_01561	S8AL80	CCAAT	-52
PDE_01567	S7Z8U5	CCAAT		-53
PDE_01572	S7Z8U9	CCAAT		-133
PDE_01597	S7Z8X2	CCAAT		-37
PDE_01608	S7Z7V4	CCAAT	-14
PDE_01611	S8ALD4	CCAAT	-195
PDE_01621	S8ALE5	CCAAT		-65
PDE_01623	S7Z7W9	CCAAT	-100
PDE_01625	S8AXM5	CCAAT		-198, -37
PDE_01629	S7ZDD1	CCAAT	-196
PDE_01634	S7ZDD6	CCAAT	-95
PDE_01635	S8AXN6	CCAAT	-159
PDE_01637	S7Z913	CCAAT	-116
PDE_01638	S7Z7Y1	CCAAT	-49
PDE_01652	S7Z929	CCAAT	-109
PDE_01653	S7Z7Z8	CCAAT	-179
PDE_01655	S8AXQ6	CCAAT	-24
PDE_01660	S8AXR0	CCAAT	-144
PDE_01664	S7ZDG6	CCAAT	-119
PDE_01673	S7Z948	CCAAT	-128
PDE_01705	S7ZDK0	CCAAT		-134
PDE_01711	S8AXV5	CCAAT		-28
PDE_01712	S8ALN5	CCAAT	-172
PDE_01724	S7Z882	CCAAT	-63	-60
PDE_01731	S8AXX6	CCAAT		-138, -53
PDE_01740	S7ZDP4	CCAAT		-26
PDE_01743	S7Z9B6	CCAAT	-26
PDE_01746	S8AXY8	CCAAT	-199
PDE_01757	S8ALT1	CCAAT	-29	-115
PDE_01762	S8ALU5	CCAAT	-102
PDE_01780	S7ZDV7	CCAAT		-126
PDE_01785	S7ZDV9	CCAAT	-7
PDE_01790	S7Z8G8	CCAAT	-196	-106
PDE_01795	S7Z8H4	CCAAT		-108
PDE_01807	S8AY44	CCAAT	-107	-169, -147
PDE_01818	S8ALZ7	CCAAT	-125	-144
PDE_01819	S7Z9J8	CCAAT	-76
PDE_01861	S7ZE15	CCAAT		-57
PDE_01865	S7Z8M1	CCAAT	-55
PDE_01869	S7Z9N9	CCAAT		-30
PDE_01873	S8AM43	CCAAT		-142
PDE_01878	S8AM48	CCAAT		-16
PDE_01883	S8AM52	CCAAT		-142
PDE_01896	S7ZE41	CCAAT	-64
PDE_01897	S8AYA8	CCAAT	-22
PDE_01907	S8AYB4	CCAAT		-164
PDE_01910	S7Z8Q5	CCAAT	-174	-75
PDE_01916	S7ZE56	CCAAT		-119
PDE_01918	S8AM81	CCAAT	-157
PDE_01922	S8AYC8	CCAAT	-186
PDE_01923	S8AM85	CCAAT		-87
PDE_01924	S7Z9T5	CCAAT	-58	-177
PDE_01930	S7Z9U0	CCAAT		-148, -136
PDE_01932	S7ZE66	CCAAT	-134
PDE_01936	S7Z8S3	CCAAT		-32
PDE_01948	S8AYF2	CCAAT		-85
PDE_01952	S7ZE87	CCAAT	-100	-168
PDE_01953	S8AYF6	CCAAT	-165
PDE_01966	S7Z8U7	CCAAT	-116, -110
PDE_01968	S8AYH4	CCAAT		-164
PDE_01973	S8AYH8	CCAAT		-199, -169
PDE_01977	S7ZEB6	CCAAT		-196
PDE_01982	S7ZEC1	CCAAT		-124
PDE_02005	S7ZA24	CCAAT		-71
PDE_02008	S8AYK9	CCAAT		-183, -140
PDE_02009	S8AMG1	CCAAT	-195	-47
PDE_02016	S7Z8Z0	CCAAT	-144, -7
PDE_02028	S8AYM4	CCAAT	-82
PDE_02037	S7ZEI4	CCAAT		-189
PDE_02041	S7Z912	CCAAT		-156
PDE_02042	S7ZEI9	CCAAT		-146
PDE_02045	S7ZA64	CCAAT		-79
PDE_02050	S7ZA68	CCAAT		-56
PDE_02054	S8AMJ7	CCAAT	-200, -157
PDE_02064	S8AYR3	CCAAT	-160
PDE_02066	S7ZA85	CCAAT	-191
PDE_02068	S7ZEL5	CCAAT		-78
PDE_02070	S8AMK8	CCAAT	-38
PDE_02077	S7Z940	CCAAT		-84
PDE_02084	S7ZEM8	CCAAT		-144
PDE_02096	S8AMM6	CCAAT		-22
PDE_02102	S7ZAB6	CCAAT	-110
PDE_02103	S7Z964	CCAAT	-169
PDE_02108	S7Z969	CCAAT		-128
PDE_02111	S8AMP1	CCAAT		-153
PDE_02116	S8AMP7	CCAAT		-69
PDE_02117	S7ZAD1	CCAAT		-31
PDE_02118	S7Z980	CCAAT		-34
PDE_02131	S8AMR1	CCAAT		-148
PDE_02132	S7ZAE5	CCAAT	-29	-138, -54
PDE_02135	S8AYY1	CCAAT	-154	-39
PDE_02137	S7ZAF0	CCAAT		-135, -79
PDE_02141	S8AMS3	CCAAT		-127
PDE_02149	S7ZEU7	CCAAT		-150
PDE_02168	S7Z9C5	CCAAT		-126
PDE_02180	S8AZ20	CCAAT	-114
PDE_02188	S7Z9E4	CCAAT		-128
PDE_02203	S7Z9G5	CCAAT		-142
PDE_02204	S7ZF01	CCAAT		-162
PDE_02208	S7Z9H5	CCAAT		-137
PDE_02217	S7ZAM5	CCAAT		-185
PDE_02218	S7Z9J2	CCAAT		-55, -16
PDE_02220	S8AZ57	CCAAT		-126
PDE_02226	S8AN07	CCAAT		-120
PDE_02228	S7Z9K6	CCAAT	-98	-95
PDE_02270	S8AZC2	CCAAT		-188
PDE_02288	S7Z9V2	CCAAT		-164
PDE_02293	S7Z9V7	CCAAT	-87
PDE_02306	S8AN99	CCAAT		-153
PDE_02307	S7ZAW9	CCAAT		-178
PDE_02316	S8ANA7	CCAAT	-168
PDE_02356	S8ANE1	CCAAT	-180
PDE_02368	S7ZA13	CCAAT	-79
PDE_02394	S7ZFM0	CCAAT		-181
PDE_02395	S8AZM1	CCAAT		-194
PDE_02396	S8ANI4	CCAAT		-24
PDE_02397	S7ZB39	CCAAT	-92
PDE_02403	S7ZA43	CCAAT	-27	-143
PDE_02415	S8AZN6	CCAAT		-199
PDE_02431	S8ANL9	CCAAT	-10
PDE_02434	S7ZFQ6	CCAAT	-15
PDE_02443	S7ZA81	CCAAT		-17
PDE_02445	S8AZQ8	CCAAT		-14
PDE_02453	S7ZA87	CCAAT	-190	-57
PDE_02459	S7ZFS9	CCAAT		-98
PDE_02464	S7ZFT7	CCAAT		-141
PDE_02468	S7ZAA4	CCAAT	-191, -62
PDE_02514	S7ZFY8	CCAAT	-192
PDE_02521	S8ANT9	CCAAT	-163
PDE_02526	S8ANU2	CCAAT		-15
PDE_02541	S8ANV7	CCAAT		-186
PDE_02542	S7ZBI2	CCAAT	-46
PDE_02545	S8AZY6	CCAAT	-100
PDE_02554	S7ZG32	CCAAT		-122
PDE_02556	S8AZZ6	CCAAT		-37
PDE_02564	S7ZAI6	CCAAT		-174
PDE_02566	S8B004	CCAAT	-198
PDE_02598	S7ZBN9	CCAAT	-88
PDE_02599	S7ZAL9	CCAAT		-82, -38
PDE_02605	S7ZG80	CCAAT	-9
PDE_02616	S8B045	CCAAT		-22
PDE_02642	S8AP49	CCAAT	-180, -19
PDE_02644	S7ZAQ9	CCAAT	-126	-69
PDE_02646	S8B073	CCAAT		-177
PDE_02649	S7ZAR9	CCAAT		-81
PDE_02656	S8B080	CCAAT		-111
PDE_02676	S8B097	CCAAT	-127
PDE_02681	S8B099	CCAAT		-85
PDE_02687	S8AP99	CCAAT		-185, -43
PDE_02689	S7ZAW1	CCAAT		-163
PDE_02706	S8B0C2	CCAAT		-167
PDE_02720	S7ZGK7	CCAAT		-87, -55
PDE_02726	S8B0E3	CCAAT		-135
PDE_02729	S7ZB06	CCAAT		-190
PDE_02731	S8B0E9	CCAAT	-38
PDE_02733	S7ZC23	CCAAT		-166
PDE_02744	S7ZB28	CCAAT		-97
PDE_02760	S7ZGP7	CCAAT		-15
PDE_02762	S8APH7	CCAAT	-169
PDE_02765	S7ZGQ2	CCAAT		-171
PDE_02767	S8APJ4	CCAAT	-67
PDE_02772	S8APJ8	CCAAT	-71
PDE_02782	S8APK5	CCAAT	-176
PDE_02793	S7ZC87	CCAAT	-178, -61
PDE_02794	S7ZBB4	CCAAT		-156
PDE_02802	S8APL8	CCAAT		-47
PDE_02817	S8APM7	CCAAT	-51	-59, -40
PDE_02824	S7ZBD7	CCAAT	-36
PDE_02829	S7ZBE0	CCAAT	-19
PDE_02839	S7ZBE9	CCAAT	-177, -35
PDE_02842	S8APP4	CCAAT	-138
PDE_02852	S8APQ2	CCAAT	-41
PDE_02855	S7ZGY9	CCAAT		-81
PDE_02871	S8B0S9	CCAAT		-191
PDE_02873	S7ZCE4	CCAAT		-32
PDE_02880	S7ZH07	CCAAT		-52
PDE_02881	S8B0T8	CCAAT		-104
PDE_02884	S7ZBI4	CCAAT	-144
PDE_02901	S7ZH22	CCAAT		-77
PDE_02904	S7ZCG8	CCAAT	-90
PDE_02905	S7ZBJ9	CCAAT	-179, -15	-83
PDE_02911	S7ZH31	CCAAT		-7
PDE_02923	S8APW5	CCAAT	-195	-5
PDE_02929	S7ZCI7	CCAAT		-192, -158
PDE_02938	S8APY0	CCAAT		-104
PDE_02941	S7ZH52	CCAAT	-154, -60
PDE_02958	S8APZ7	CCAAT	-38
PDE_02962	S8B0Z9	CCAAT	-144, -100, -17
PDE_02968	S8AQ06	CCAAT	-111
PDE_02973	S8AQ08	CCAAT	-94
PDE_02985	S7ZCN6	CCAAT	-35
PDE_02996	S7ZBR7	CCAAT		-85
PDE_02998	S8B135	CCAAT		-104
PDE_02999	S8AQ32	CCAAT	-103
PDE_03000	S7ZCQ2	CCAAT		-14
PDE_03016	S7ZBT3	CCAAT		-136
PDE_03020	S7ZCS2	CCAAT	-141
PDE_03023	S8B162	CCAAT	-25	-80
PDE_03051	S7ZBW2	CCAAT	-164	-16
PDE_03059	S8AQ86	CCAAT		-54
PDE_03068	S8B1A3	CCAAT	-187	-115
PDE_03069	S8AQ94	CCAAT	-100
PDE_03101	S7ZC07	CCAAT		-49
PDE_03102	S7ZHI5	CCAAT	-85
PDE_03114	S8AQD7	CCAAT	-86	-120
PDE_03121	S7ZC24	CCAAT	-145
PDE_03122	S7ZHK5	CCAAT		-180, -60
PDE_03128	S8B1F9	CCAAT		-30
PDE_03149	S8AQG6	CCAAT	-112
PDE_03152	S7ZHN5	CCAAT		-50
PDE_03155	S7ZD69	CCAAT	-190	-197
PDE_03169	S8AQI4	CCAAT		-17
PDE_03178	S8B1K5	CCAAT	-9
PDE_03181	S7ZC74	CCAAT	-105
PDE_03183	S8B1K8	CCAAT	-66
PDE_03187	S7ZHR9	CCAAT	-30
PDE_03200	S7ZDB9	CCAAT		-141, -46
PDE_03201	S7ZC96	CCAAT		-123
PDE_03206	S7ZCA3	CCAAT	-28
PDE_03214	S8AQM2	CCAAT	-55
PDE_03218	S8B1P0	CCAAT	-192
PDE_03220	S7ZDE1	CCAAT	-8
PDE_03231	S7ZCD4	CCAAT		-69
PDE_03280	S7ZDL6	CCAAT	-171
PDE_03287	S7ZI45	CCAAT	-181
PDE_03290	S7ZDM4	CCAAT	-111
PDE_03291	S7ZCK5	CCAAT		-77
PDE_03300	S7ZDN3	CCAAT		-140
PDE_03310	S7ZDN7	CCAAT	-180	-193, -177, -104
PDE_03324	S8AQX6	CCAAT		-61
PDE_03332	S7ZI81	CCAAT		-18
PDE_03337	S7ZI83	CCAAT	-30
PDE_03340	S7ZDQ5	CCAAT	-185
PDE_03350	S7ZDR1	CCAAT	-85
PDE_03360	S7ZDR8	CCAAT		-164, -9
PDE_03378	S8B219	CCAAT		-160
PDE_03379	S8AR15	CCAAT		-93
PDE_03386	S7ZCT2	CCAAT	-85
PDE_03403	S8B237	CCAAT		-12
PDE_03404	S8AR34	CCAAT	-123
PDE_03407	S7ZIE5	CCAAT	-58, -49	-55
PDE_03414	S8AR42	CCAAT		-73
PDE_03416	S7ZCV8	CCAAT		-187
PDE_03420	S7ZDW4	CCAAT	-142
PDE_03421	S7ZCW2	CCAAT		-55
PDE_03428	S8B254	CCAAT	-20
PDE_03442	S7ZIH6	CCAAT		-141, -110
PDE_03443	S8B265	CCAAT	-143	-156
PDE_03444	S8AR65	CCAAT		-36
PDE_03447	S7ZII1	CCAAT		-192
PDE_03450	S7ZDY8	CCAAT	-125	-190
PDE_03474	S8AR94	CCAAT		-61
PDE_03481	S7ZD15	CCAAT		-182, -156, -123
PDE_03482	S7ZIL2	CCAAT		-93
PDE_03497	S7ZIM9	CCAAT	-170	-185
PDE_03499	S8ARB9	CCAAT	-7
PDE_03500	S7ZE35	CCAAT		-171, -20, -11
PDE_03506	S7ZD39	CCAAT		-142
PDE_03511	S7ZD43	CCAAT	-187
PDE_03554	S8ARG8	CCAAT	-42, -26
PDE_03559	S8ARH1	CCAAT		-17
PDE_03571	S7ZD99	CCAAT	-180, -85
PDE_03578	S8B2I1	CCAAT	-167, -97
PDE_03587	S7ZIX6	CCAAT		-114
PDE_03588	S8B2I8	CCAAT	-39
PDE_03591	S7ZDB7	CCAAT		-117
PDE_03593	S8B2J3	CCAAT	-5
PDE_03608	S8B2K4	CCAAT	-107	-82
PDE_03616	S7ZDD9	CCAAT		-132
PDE_03622	S7ZJ11	CCAAT		-126
PDE_03623	S8B2L9	CCAAT		-6
PDE_03634	S8ARP3	CCAAT		-188
PDE_03636	S7ZDF7	CCAAT		-162, -69
PDE_03641	S7ZDG2	CCAAT	-31
PDE_03650	S7ZEJ6	CCAAT	-182
PDE_03671	S7ZDI8	CCAAT		-27
PDE_03692	S7ZJ88	CCAAT		-172
PDE_03697	S7ZJ95	CCAAT		-73
PDE_03703	S8B2T2	CCAAT		-176
PDE_03724	S8ARY3	CCAAT	-60	-5
PDE_03726	S7ZDQ1	CCAAT		-122
PDE_03733	S8B2W1	CCAAT		-138
PDE_03746	S7ZDS7	CCAAT	-173
PDE_03747	S7ZJG7	CCAAT	-137
PDE_03748	S8B2X5	CCAAT		-171
PDE_03752	S7ZJH4	CCAAT	-59
PDE_03764	S8AS24	CCAAT	-86
PDE_03771	S7ZDW9	CCAAT		-180, -76
PDE_03782	S7ZJM1	CCAAT	-171
PDE_03793	S8B330	CCAAT		-176
PDE_03803	S8B337	CCAAT	-187
PDE_03804	S8AS60	CCAAT	-79
PDE_03807	S7ZJN5	CCAAT	-47
PDE_03824	S8AS69	CCAAT		-107
PDE_03844	S8AS80	CCAAT		-113
PDE_03850	S7ZF60	CCAAT	-147, -138
PDE_03857	S7ZJR9	CCAAT	-167
PDE_03860	S7ZF67	CCAAT	-174, -168
PDE_03865	S7ZF70	CCAAT		-199
PDE_03871	S7ZE50	CCAAT		-54
PDE_03880	S7ZF81	CCAAT	-128
PDE_03886	S7ZE62	CCAAT	-37
PDE_03909	S8ASC6	CCAAT		-125
PDE_03914	S8ASD0	CCAAT		-148
PDE_03916	S7ZE88	CCAAT		-124
PDE_03919	S8ASD4	CCAAT	-75
PDE_03923	S8B3B3	CCAAT		-66
PDE_03924	S8ASD9	CCAAT		-23
PDE_03925	S7ZFB4	CCAAT	-106
PDE_03929	S8ASE3	CCAAT	-102
PDE_03943	S8B3C8	CCAAT	-73
PDE_03967	S7ZK09	CCAAT		-182
PDE_03999	S8B3G8	CCAAT	-19
PDE_04004	S8B3H3	CCAAT	-72
PDE_04017	S7ZFK6	CCAAT	-66
PDE_04020	S7ZK59	CCAAT	-55
PDE_04034	S7ZEJ3	CCAAT		-62
PDE_04041	S8B3K2	CCAAT		-95
PDE_04045	S7ZK83	CCAAT	-108
PDE_04054	S7ZEL1	CCAAT		-45
PDE_04056	S8B3L2	CCAAT		-76
PDE_04058	S7ZFQ2	CCAAT		-134
PDE_04073	S7ZFR8	CCAAT		-112
PDE_04080	S7ZKB8	CCAAT	-135, -82
PDE_04081	S8B3M8	CCAAT	-100
PDE_04085	S7ZKC3	CCAAT	-190, -172
PDE_04093	S7ZFU0	CCAAT	-187
PDE_04105	S7ZKE4	CCAAT		-199
PDE_04107	S8AST4	CCAAT	-170	-160
PDE_04127	S8ASV2	CCAAT		-70
PDE_04129	S7ZET5	CCAAT	-25	-47
PDE_04137	S8ASW3	CCAAT	-182
PDE_04150	S7ZKI8	CCAAT		-200
PDE_04151	S8B3U5	CCAAT	-109
PDE_04152	S8ASX9	CCAAT	-53
PDE_04165	S7ZKK1	CCAAT	-147, -18, -13
PDE_04185	S7ZKM1	CCAAT		-190, -97, -66
PDE_04216	S8B420	CCAAT	-196, -184	-193
PDE_04225	S7ZKS4	CCAAT		-134
PDE_04228	S7ZG86	CCAAT	-109	-180
PDE_04234	S7ZF49	CCAAT		-87
PDE_04236	S8B442	CCAAT		-127
PDE_04242	S8AT69	CCAAT	-127
PDE_04246	S8B454	CCAAT	-107	-119, -17
PDE_04263	S7ZGC2	CCAAT	-144	-141
PDE_04264	S7ZF82	CCAAT		-144, -130
PDE_04265	S7ZKX7	CCAAT		-28
PDE_04266	S8B476	CCAAT	-41
PDE_04271	S8B481	CCAAT	-9
PDE_04279	S7ZFA6	CCAAT		-200
PDE_04283	S7ZGG3	CCAAT	-166
PDE_04285	S7ZL09	CCAAT		-190
PDE_04291	S8B4A8	CCAAT	-24
PDE_04292	S8ATC8	CCAAT		-30
PDE_04295	S7ZL17	CCAAT	-200, -114
PDE_04327	S8ATF7	CCAAT	-100
PDE_04328	S7ZGJ1	CCAAT		-119
PDE_04330	S7ZL38	CCAAT	-104
PDE_04359	S7ZFG7	CCAAT		-182
PDE_04362	S8ATI2	CCAAT	-105
PDE_04378	S7ZGM8	CCAAT	-143, -131
PDE_04403	S7ZGP5	CCAAT		-128
PDE_04406	S8B4I4	CCAAT		-100
PDE_04422	S8B4J5	CCAAT		-151
PDE_04423	S8ATM3	CCAAT		-184
PDE_04447	S8B4L4	CCAAT		-14
PDE_04448	S8ATN8	CCAAT	-96, -32
PDE_04451	S7ZLD8	CCAAT	-158	-87
PDE_04464	S7ZGU0	CCAAT		-31
PDE_04479	S7ZGV6	CCAAT	-147	-8
PDE_04482	S8B4P2	CCAAT		-74, -40
PDE_04488	S8ATS0	CCAAT	-82
PDE_04495	S7ZFT9	CCAAT	-70	-38
PDE_04497	S8B4Q2	CCAAT	-124
PDE_04505	S7ZFU9	CCAAT		-118
PDE_04524	S7ZH11	CCAAT		-91
PDE_04535	S7ZFX6	CCAAT		-182
PDE_04543	S8ATW9	CCAAT		-38
PDE_04547	S8B4U0	CCAAT		-88
PDE_04563	S8ATY6	CCAAT		-96
PDE_04572	S8B4W8	CCAAT	-53
PDE_04574	S7ZH56	CCAAT		-137
PDE_04577	S8B4X4	CCAAT	-60
PDE_04580	S7ZG12	CCAAT		-83
PDE_04581	S7ZLR1	CCAAT	-68
PDE_04589	S7ZH77	CCAAT		-186
PDE_04591	S7ZLS2	CCAAT		-193
PDE_04592	S8B4Z2	CCAAT		-148
PDE_04596	S7ZLS7	CCAAT		-38
PDE_04608	S8AU30	CCAAT	-102	-62
PDE_04612	S8B516	CCAAT	-123
PDE_04619	S7ZHB7	CCAAT		-93
PDE_04621	S7ZLV0	CCAAT	-160
PDE_04628	S8AU47	CCAAT		-161
PDE_04637	S8B543	CCAAT	-110
PDE_04648	S8AU66	CCAAT	-52
PDE_04650	S7ZG79	CCAAT		-180
PDE_04654	S7ZHG5	CCAAT	-20
PDE_04667	S8B572	CCAAT	-195
PDE_04668	S8AUA1	CCAAT		-137, -97
PDE_04674	S7ZHI6	CCAAT		-35
PDE_04680	S7ZGB1	CCAAT		-173, -151
PDE_04683	S8AUB8	CCAAT	-179
PDE_04703	S8AUD9	CCAAT		-140
PDE_04734	S7ZHP5	CCAAT	-111
PDE_04735	S7ZGH4	CCAAT	-155
PDE_04739	S7ZHQ1	CCAAT	-101
PDE_04746	S7ZM94	CCAAT		-56
PDE_04756	S7ZMA8	CCAAT		-110
PDE_04758	S8AUJ4	CCAAT	-161
PDE_04767	S8B5H5	CCAAT	-12
PDE_04776	S7ZME5	CCAAT		-124, -18
PDE_04777	S8B5J0	CCAAT		-123
PDE_04786	S7ZMF7	CCAAT	-169, -139
PDE_04800	S7ZGS0	CCAAT	-179, -131
PDE_04805	S7ZGS4	CCAAT	-174
PDE_04812	S8B5M0	CCAAT		-196, -55
PDE_04825	S7ZGT7	CCAAT		-174
PDE_04829	S7ZHZ9	CCAAT	-170, -19
PDE_04839	S7ZI05	CCAAT		-186
PDE_04840	S7ZGV1	CCAAT	-75, -56
PDE_04844	S7ZI08	CCAAT	-139, -89, -28
PDE_04850	S7ZGV9	CCAAT		-129, -64
PDE_04861	S7ZML3	CCAAT		-134
PDE_04879	S7ZI33	CCAAT		-118
PDE_04890	S7ZGZ6	CCAAT		-187, -15
PDE_04908	S8AUV8	CCAAT		-190
PDE_04909	S7ZI57	CCAAT		-125
PDE_04914	S7ZI61	CCAAT		-113
PDE_04915	S7ZH20	CCAAT	-62
PDE_04921	S7ZMR1	CCAAT	-65
PDE_04928	S8AUW9	CCAAT		-99
PDE_04929	S7ZI71	CCAAT		-74
PDE_04931	S7ZMS1	CCAAT		-63
PDE_04943	S8AUX9	CCAAT	-172
PDE_04944	S7ZI82	CCAAT		-159
PDE_04945	S7ZH44	CCAAT	-65	-182, -23
PDE_04951	S7ZMT9	CCAAT		-199
PDE_04959	S7ZI98	CCAAT		-183, -69
PDE_04993	S8AV14	CCAAT	-171
PDE_04997	S8B5Z0	CCAAT	-94, -81	-154
PDE_05002	S8B5Z3	CCAAT		-176, -149
PDE_05003	S8AV20	CCAAT	-180
PDE_05008	S8AV24	CCAAT	-61
PDE_05009	S7ZIE3	CCAAT	-186
PDE_05011	S7ZMZ1	CCAAT		-24
PDE_05013	S8AV26	CCAAT	-127
PDE_05032	S8B612	CCAAT		-114, -46
PDE_05039	S7ZIH2	CCAAT		-155
PDE_05052	S8B633	CCAAT	-141
PDE_05057	S8B637	CCAAT	-85
PDE_05064	S7ZIJ5	CCAAT	-167
PDE_05067	S8B642	CCAAT		-77
PDE_05071	S7ZN55	CCAAT		-182
PDE_05082	S8B656	CCAAT		-13
PDE_05090	S7ZHJ8	CCAAT	-155	-152
PDE_05098	S8AV85	CCAAT	-106
PDE_05099	S7ZIN1	CCAAT	-122
PDE_05104	S7ZIN8	CCAAT		-104, -62
PDE_05114	S7ZIQ0	CCAAT	-88
PDE_05115	S7ZHM2	CCAAT		-148
PDE_05118	S8AVA1	CCAAT		-104
PDE_05132	S8B6B2	CCAAT		-7
PDE_05137	S8B6B4	CCAAT	-16
PDE_05156	S7ZND6	CCAAT	-76
PDE_05157	S8B6D0	CCAAT	-65
PDE_05168	S8AVE3	CCAAT	-130, -84
PDE_05171	S7ZNF5	CCAAT	-186
PDE_05172	S8B6E4	CCAAT	-100	-18
PDE_05173	S8AVE8	CCAAT	-128
PDE_05186	S7ZNH7	CCAAT		-54
PDE_05204	S8AVH8	CCAAT		-81
PDE_05210	S7ZJ07	CCAAT		-175
PDE_05211	S7ZHX7	CCAAT	-40
PDE_05212	S7ZNK7	CCAAT	-176
PDE_05215	S7ZJ14	CCAAT		-187
PDE_05223	S8B6I8	CCAAT		-124
PDE_05224	S8AVK1	CCAAT	-11
PDE_05225	S7ZJ24	CCAAT		-153
PDE_05226	S7ZHZ6	CCAAT		-131
PDE_05229	S8AVK5	CCAAT		-123
PDE_05249	S8AVM6	CCAAT	-64
PDE_05250	S7ZJ49	CCAAT	-189
PDE_05251	S7ZI31	CCAAT	-46
PDE_05263	S8B6N0	CCAAT	-6
PDE_05292	S7ZNY1	CCAAT	-40
PDE_05301	S7ZIA6	CCAAT	-163
PDE_05305	S7ZJA9	CCAAT	-11	-53
PDE_05329	S8AVX1	CCAAT	-27
PDE_05339	S8AVY1	CCAAT		-75
PDE_05351	S7ZIE4	CCAAT	-144	-54
PDE_05379	S8AW10	CCAAT		-131
PDE_05406	S7ZIJ2	CCAAT		-178
PDE_05409	S8AW31	CCAAT		-132
PDE_05420	S7ZJJ3	CCAAT		-141
PDE_05440	S7ZJK9	CCAAT		-187
PDE_05443	S8B718	CCAAT	-200, -147
PDE_05453	S8B727	CCAAT	-23	-114
PDE_05456	S7ZIN9	CCAAT		-153
PDE_05463	S8B735	CCAAT	-145
PDE_05464	S8AW75	CCAAT		-95
PDE_05466	S7ZIP9	CCAAT	-86
PDE_05468	S8B739	CCAAT	-123
PDE_05472	S7ZPE6	CCAAT	-184, -72	-161
PDE_05481	S7ZJP0	CCAAT	-170, -158
PDE_05485	S8AW89	CCAAT		-164
PDE_05493	S7ZPG5	CCAAT	-81
PDE_05502	S7ZIT7	CCAAT	-197
PDE_05523	S7ZPJ5	CCAAT	-9
PDE_05534	S8B797	CCAAT		-54
PDE_05536	S7ZJU5	CCAAT	-11	-96
PDE_05543	S7ZPL4	CCAAT	-5
PDE_05548	S7ZPL8	CCAAT	-195	-70
PDE_05553	S7ZPM1	CCAAT	-172, -96	-136
PDE_05554	S8B7B1	CCAAT		-175
PDE_05559	S8B7B5	CCAAT	-194
PDE_05570	S8AWF7	CCAAT	-164
PDE_05573	S7ZPP3	CCAAT		-162
PDE_05575	S8AWG3	CCAAT		-161
PDE_05607	S7ZJ32	CCAAT		-191
PDE_05620	S8AWJ9	CCAAT		-168, -67
PDE_05621	S7ZK37	CCAAT		-97
PDE_05636	S7ZK55	CCAAT	-167, -85
PDE_05637	S7ZJ57	CCAAT	-151, -145
PDE_05638	S7ZPW5	CCAAT	-140, -116
PDE_05640	S8AWL5	CCAAT		-155
PDE_05643	S7ZPX2	CCAAT		-18
PDE_05647	S7ZJ72	CCAAT	-102
PDE_05654	S8B7K0	CCAAT	-110
PDE_05655	S8AWM9	CCAAT		-187
PDE_05658	S7ZPZ2	CCAAT	-139
PDE_05665	S8AWN9	CCAAT		-102
PDE_05674	S8B7L9	CCAAT	-124
PDE_05680	S8AWQ3	CCAAT	-174
PDE_05710	S8AWS7	CCAAT		-57
PDE_05724	S8B7R8	CCAAT		-68
PDE_05727	S7ZJH5	CCAAT		-12
PDE_05732	S7ZJH9	CCAAT		-40
PDE_05763	S7ZQ97	CCAAT		-77
PDE_05774	S8B7X4	CCAAT	-147	-158
PDE_05778	S7ZQC5	CCAAT	-146
PDE_05789	S8B811	CCAAT	-194	-68
PDE_05808	S7ZQF8	CCAAT		-48
PDE_05819	S8B831	CCAAT	-124	-104
PDE_05820	S8AX30	CCAAT	-160
PDE_05840	S8B848	CCAAT		-142
PDE_05856	S8AX55	CCAAT	-140
PDE_05871	S8AX68	CCAAT	-67, -15
PDE_05872	S7ZKU7	CCAAT	-92	-115
PDE_05875	S8B882	CCAAT	-69
PDE_05878	S7ZJX9	CCAAT		-56
PDE_05882	S7ZKV5	CCAAT		-137
PDE_05885	S8B890	CCAAT	-174
PDE_05886	S8AX78	CCAAT	-198
PDE_05888	S7ZKV8	CCAAT		-109, -9
PDE_05889	S7ZJY8	CCAAT		-69
PDE_05890	S7ZQL5	CCAAT	-14
PDE_05891	S8B891	CCAAT	-126
PDE_05904	S7ZK01	CCAAT		-10
PDE_05906	S8B8A2	CCAAT	-130
PDE_05907	S8AX92	CCAAT		-51
PDE_05908	S7ZKX4	CCAAT	-99
PDE_05929	S7ZK23	CCAAT	-53
PDE_05932	S8AXB1	CCAAT		-127
PDE_05939	S7ZK31	CCAAT		-14
PDE_05952	S8AXC6	CCAAT	-191
PDE_05955	S7ZQR5	CCAAT	-56	-114
PDE_05958	S7ZL07	CCAAT	-25
PDE_05978	S7ZL25	CCAAT	-42
PDE_05983	S7ZL29	CCAAT	-119, -46
PDE_05988	S7ZL34	CCAAT	-196
PDE_06000	S7ZQV7	CCAAT		-53
PDE_06002	S8AXH0	CCAAT	-134
PDE_06004	S7ZK91	CCAAT	-171
PDE_06017	S8AXI5	CCAAT		-114
PDE_06026	S8B8I7	CCAAT	-155
PDE_06028	S7ZL71	CCAAT	-156, -20
PDE_06034	S7ZKB6	CCAAT	-55
PDE_06035	S7ZQZ1	CCAAT	-169	-111
PDE_06050	S7ZKC9	CCAAT	-8
PDE_06054	S7ZL98	CCAAT	-43	-192
PDE_06055	S7ZKD4	CCAAT	-93
PDE_06073	S8AXN5	CCAAT	-39
PDE_06075	S7ZKF1	CCAAT	-96
PDE_06076	S7ZR26	CCAAT	-198
PDE_06088	S8AXP9	CCAAT	-65
PDE_06094	S7ZLD6	CCAAT	-45
PDE_06095	S7ZKG8	CCAAT		-113
PDE_06127	S8B8T6	CCAAT		-138
PDE_06154	S7ZLJ5	CCAAT	-50
PDE_06162	S8B8X1	CCAAT		-115
PDE_06167	S8B8X7	CCAAT		-9
PDE_06187	S8B8Z7	CCAAT	-143
PDE_06190	S7ZKS3	CCAAT		-152
PDE_06205	S7ZKU2	CCAAT		-86
PDE_06206	S7ZRG7	CCAAT		-155
PDE_06220	S7ZKW0	CCAAT		-150, -32
PDE_06246	S7ZRK6	CCAAT	-138
PDE_06247	S8B954	CCAAT	-10
PDE_06262	S8B970	CCAAT		-120
PDE_06304	S7ZM20	CCAAT	-158
PDE_06305	S7ZL67	CCAAT		-195, -144
PDE_06311	S7ZRR5	CCAAT		-28
PDE_06315	S7ZL75	CCAAT	-168
PDE_06320	S7ZL78	CCAAT	-103
PDE_06324	S7ZM33	CCAAT	-97
PDE_06327	S8B9D2	CCAAT	-66
PDE_06329	S7ZM36	CCAAT	-21
PDE_06335	S7ZL89	CCAAT		-191, -130
PDE_06336	S7ZRT0	CCAAT		-34
PDE_06359	S7ZM58	CCAAT		-199
PDE_06360	S7ZLA6	CCAAT	-185, -54
PDE_06363	S8AYG5	CCAAT		-16
PDE_06367	S8B9G1	CCAAT		-147
PDE_06368	S8AYG7	CCAAT	-106, -88	-146
PDE_06377	S8B9G8	CCAAT	-173	-88
PDE_06387	S8B9H5	CCAAT		-21
PDE_06410	S7ZLE5	CCAAT		-83
PDE_06413	S8AYJ5	CCAAT	-187, -97
PDE_06414	S7ZM96	CCAAT	-96	-12
PDE_06415	S7ZLE8	CCAAT		-84
PDE_06417	S8B9J9	CCAAT		-76, -10
PDE_06423	S8AYK2	CCAAT		-68
PDE_06424	S7ZMA3	CCAAT		-57
PDE_06425	S7ZLF4	CCAAT		-129
PDE_06434	S7ZMB2	CCAAT		-177
PDE_06435	S7ZLG2	CCAAT		-194
PDE_06443	S8AYL5	CCAAT		-60
PDE_06448	S8AYL7	CCAAT	-136
PDE_06450	S7ZLH4	CCAAT		-142
PDE_06465	S7ZLI7	CCAAT		-130
PDE_06477	S8B9P9	CCAAT		-95
PDE_06482	S8B9Q4	CCAAT		-166
PDE_06484	S7ZME9	CCAAT	-62
PDE_06508	S8AYR2	CCAAT		-131
PDE_06517	S8B9T3	CCAAT	-115
PDE_06518	S8AYS3	CCAAT	-124
PDE_06533	S8AYT3	CCAAT	-110, -104	-74
PDE_06550	S7ZLR5	CCAAT	-76, -47
PDE_06554	S7ZML5	CCAAT	-65
PDE_06561	S7ZSA7	CCAAT	-116	-174
PDE_06562	S8B9X0	CCAAT		-70
PDE_06571	S7ZSB7	CCAAT	-180
PDE_06579	S7ZMP1	CCAAT		-155
PDE_06609	S8BA22	CCAAT		-82
PDE_06610	S8AYZ4	CCAAT	-162
PDE_06615	S8AYZ9	CCAAT		-176
PDE_06628	S7ZSH4	CCAAT	-151
PDE_06635	S8AZ16	CCAAT		-126
PDE_06638	S7ZSI4	CCAAT	-58
PDE_06640	S8AZ19	CCAAT	-28
PDE_06647	S7ZLZ9	CCAAT	121, 25	-53
PDE_06654	S8BA71	CCAAT		-159
PDE_06659	S8BA78	CCAAT	-98
PDE_06662	S7ZM12	CCAAT	-160
PDE_06686	S7ZN08	CCAAT	-92	-113
PDE_06695	S8AZ71	CCAAT	-32
PDE_06715	S8AZ90	CCAAT		-19
PDE_06725	S8BAF2	CCAAT		-24
PDE_06726	S8AZA0	CCAAT	-75
PDE_06737	S7ZN71	CCAAT		-186
PDE_06739	S7ZSU8	CCAAT	-35
PDE_06740	S8BAH0	CCAAT	-183
PDE_06752	S7ZN90	CCAAT	-144
PDE_06755	S8BAI7	CCAAT	-167
PDE_06757	S7ZN95	CCAAT	-79
PDE_06793	S7ZMI0	CCAAT	-143
PDE_06804	S7ZT14	CCAAT	-48
PDE_06811	S8AZJ3	CCAAT	-129
PDE_06825	S8BAP5	CCAAT		-189
PDE_06843	S7ZMM2	CCAAT	-53
PDE_06868	S7ZNJ0	CCAAT		-37
PDE_06876	S8BAS8	CCAAT		-177
PDE_06880	S7ZT61	CCAAT		-141
PDE_06881	S8BAT1	CCAAT	-146, -137
PDE_06882	S8AZP9	CCAAT	-9
PDE_06887	S8AZQ5	CCAAT		-146
PDE_06889	S7ZMQ2	CCAAT	-30
PDE_06892	S8AZQ6	CCAAT	-179
PDE_06904	S7ZMR5	CCAAT	-126	-176
PDE_06909	S7ZMR8	CCAAT	-62	-87
PDE_06926	S8BAV7	CCAAT	-7
PDE_06928	S7ZNN0	CCAAT		-45
PDE_06929	S7ZMT5	CCAAT		-58
PDE_06942	S8AZV0	CCAAT	-87
PDE_06950	S7ZTA9	CCAAT	-197
PDE_06951	S8BAX2	CCAAT		-180
PDE_06955	S7ZTB3	CCAAT	-175	-184
PDE_06962	S8AZW5	CCAAT		-120
PDE_06971	S8BAY7	CCAAT	-104
PDE_07003	S7ZNT9	CCAAT	-15	-44
PDE_07030	S7ZTH6	CCAAT		-157
PDE_07038	S7ZNW6	CCAAT		-155
PDE_07041	S8BB42	CCAAT	-101, -19
PDE_07080	S7ZTM0	CCAAT	-115	-85, -74
PDE_07122	S8BBB8	CCAAT		-142
PDE_07127	S8BBC2	CCAAT		-53
PDE_07153	S8B0B4	CCAAT	-76
PDE_07170	S7ZNF0	CCAAT	-20	-112
PDE_07174	S7ZPA2	CCAAT	-174
PDE_07177	S8BBG6	CCAAT		-135
PDE_07178	S8B0D7	CCAAT	-143
PDE_07180	S7ZNG0	CCAAT		-37
PDE_07183	S8B0E2	CCAAT		-22
PDE_07186	S7ZTX6	CCAAT	-178	-94
PDE_07187	S8BBH3	CCAAT	-164
PDE_07194	S7ZPC0	CCAAT	-156	-120
PDE_07204	S7ZPC9	CCAAT	-154
PDE_07207	S8BBI9	CCAAT	-79
PDE_07216	S7ZU15	CCAAT	-98
PDE_07222	S8BBK6	CCAAT	-99
PDE_07236	S7ZU41	CCAAT		-103
PDE_07249	S7ZPH4	CCAAT	-94	-62
PDE_07269	S7ZPJ9	CCAAT		-86
PDE_07271	S7ZU87	CCAAT		-158
PDE_07272	S8BBR5	CCAAT	-131
PDE_07274	S7ZPK6	CCAAT	-93
PDE_07282	S8BBS6	CCAAT	-87, -58
PDE_07289	S7ZPN5	CCAAT		-142
PDE_07291	S7ZUC7	CCAAT		-75, -64
PDE_07295	S7ZNV5	CCAAT	-7
PDE_07296	S7ZUD1	CCAAT		-182
PDE_07298	S8B0R0	CCAAT		-156
PDE_07318	S8B0S5	CCAAT	-160
PDE_07323	S8B0T0	CCAAT		-31
PDE_07344	S7ZPS7	CCAAT	-5
PDE_07345	S7ZNZ2	CCAAT	-121	-118
PDE_07350	S7ZNZ6	CCAAT	-187
PDE_07352	S8BBZ7	CCAAT	-153
PDE_07353	S8B0V1	CCAAT	-101
PDE_07354	S7ZPT5	CCAAT	-28
PDE_07359	S7ZPT8	CCAAT		-150
PDE_07368	S8B0W4	CCAAT	-122
PDE_07372	S8BC10	CCAAT		-141
PDE_07378	S8B0X2	CCAAT	-193
PDE_07395	S7ZP30	CCAAT	-51
PDE_07400	S7ZP34	CCAAT	-90
PDE_07406	S7ZUM3	CCAAT	-104
PDE_07416	S7ZUN2	CCAAT	-146, -140
PDE_07417	S8BC38	CCAAT	-150	-187
PDE_07418	S8B102	CCAAT		-7
PDE_07427	S8BC44	CCAAT	-138	-187
PDE_07435	S7ZP57	CCAAT	-173, -61
PDE_07439	S7ZQ01	CCAAT	-46
PDE_07447	S8BC56	CCAAT	-35
PDE_07475	S7ZP89	CCAAT	-84
PDE_07485	S7ZP96	CCAAT	-80
PDE_07495	S7ZPA3	CCAAT		-35
PDE_07504	S7ZQ53	CCAAT	-168
PDE_07514	S7ZQ62	CCAAT		-177
PDE_07525	S7ZPC5	CCAAT		-182
PDE_07539	S7ZQ82	CCAAT	-145
PDE_07543	S8B1A2	CCAAT	-86	-10
PDE_07575	S7ZPG7	CCAAT	-165
PDE_07576	S7ZV29	CCAAT		-81
PDE_07594	S7ZQD9	CCAAT	-174
PDE_07599	S7ZQE4	CCAAT	-145
PDE_07609	S7ZQF6	CCAAT		-16
PDE_07610	S7ZPK5	CCAAT		-47
PDE_07640	S7ZPN4	CCAAT		-137
PDE_07642	S8BCL2	CCAAT		-87
PDE_07643	S8B1J2	CCAAT	-34	-106
PDE_07669	S7ZQM4	CCAAT		-27
PDE_07672	S8BCP1	CCAAT	-45
PDE_07683	S8B1M8	CCAAT		-26
PDE_07684	S7ZQP0	CCAAT		-105
PDE_07692	S8BCR0	CCAAT	-169
PDE_07703	S8B1P6	CCAAT	-163	-54
PDE_07707	S8BCS6	CCAAT		-50
PDE_07719	S7ZQS6	CCAAT		-63, -18
PDE_07774	S7ZQZ8	CCAAT		-34
PDE_07775	S7ZQ27	CCAAT	-94
PDE_07779	S7ZR05	CCAAT		-66
PDE_07783	S8B1Z1	CCAAT	-161
PDE_07795	S7ZR33	CCAAT	-156
PDE_07796	S7ZQ56	CCAAT	-160
PDE_07798	S8BD23	CCAAT		-94
PDE_07802	S7ZVT1	CCAAT		-170
PDE_07808	S8BD30	CCAAT		-187, -11
PDE_07827	S7ZVU7	CCAAT		-134
PDE_07844	S8B241	CCAAT		-149
PDE_07853	S8BD60	CCAAT		-164
PDE_07863	S8BD66	CCAAT	-127, -94
PDE_07871	S7ZQB2	CCAAT	-139
PDE_07877	S7ZVY5	CCAAT	-175
PDE_07886	S7ZQC4	CCAAT	-75
PDE_07887	S7ZVZ3	CCAAT		-5
PDE_07889	S8B275	CCAAT		-45
PDE_07893	S8BD91	CCAAT		-170
PDE_07894	S8B281	CCAAT	-96
PDE_07895	S7ZRA1	CCAAT	-122
PDE_07904	S8B288	CCAAT	-193
PDE_07911	S7ZQE7	CCAAT		-16
PDE_07918	S8BDA8	CCAAT	-55
PDE_07920	S7ZRB8	CCAAT	-82
PDE_07931	S7ZQG6	CCAAT	-186	-183
PDE_07933	S8BDB9	CCAAT	-142	-114
PDE_07938	S8BDC2	CCAAT		-104
PDE_07945	S7ZRD6	CCAAT	-125	-73
PDE_07950	S7ZRE2	CCAAT	-85	-136
PDE_07951	S7ZQI8	CCAAT		-189
PDE_07960	S7ZRF0	CCAAT	-48	-45
PDE_07983	S8BDF5	CCAAT		-155
PDE_07985	S7ZRG9	CCAAT	-163	-6
PDE_07998	S8BDG4	CCAAT		-86
PDE_08025	S8B2K5	CCAAT	-20
PDE_08029	S8BDI7	CCAAT	-185
PDE_08033	S7ZWC2	CCAAT		-175
PDE_08034	S8BDJ0	CCAAT	-75	-122
PDE_08036	S7ZRK4	CCAAT		-78
PDE_08057	S7ZQT6	CCAAT	-138
PDE_08060	S8B2N5	CCAAT		-151, -16
PDE_08077	S7ZQV8	CCAAT	-57
PDE_08090	S8B2R6	CCAAT	-197
PDE_08100	S8B2S5	CCAAT		-116
PDE_08108	S7ZWJ2	CCAAT		-179
PDE_08115	S8B2T8	CCAAT	-12	-168
PDE_08126	S7ZRU2	CCAAT		-90
PDE_08129	S8BDQ8	CCAAT		-156
PDE_08131	S7ZRU8	CCAAT	-117
PDE_08136	S7ZRV5	CCAAT		-45
PDE_08138	S7ZWM7	CCAAT		-26
PDE_08141	S7ZRW1	CCAAT		-28
PDE_08148	S7ZWN9	CCAAT		-14
PDE_08153	S7ZWP4	CCAAT		-120
PDE_08155	S8B2Y0	CCAAT		-178
PDE_08156	S7ZRY3	CCAAT	-123
PDE_08159	S8BDT5	CCAAT		-35
PDE_08178	S7ZWS6	CCAAT		-174
PDE_08199	S8BDX0	CCAAT	-81	-50
PDE_08216	S7ZS64	CCAAT		-14
PDE_08219	S8BDY9	CCAAT		-97
PDE_08228	S7ZWY7	CCAAT		-184
PDE_08234	S8BE04	CCAAT		-149
PDE_08243	S7ZX05	CCAAT	-61
PDE_08245	S8B367	CCAAT	-69
PDE_08251	S7ZSA6	CCAAT	-90
PDE_08252	S7ZRE9	CCAAT		-102
PDE_08253	S7ZX17	CCAAT	-157
PDE_08267	S7ZRG8	CCAAT	-172, -127, -25
PDE_08269	S8BE44	CCAAT	-127
PDE_08291	S7ZSG8	CCAAT		-135, -124, -70
PDE_08292	S7ZRK5	CCAAT		-62
PDE_08296	S7ZSH2	CCAAT		-28
PDE_08306	S7ZSI3	CCAAT		-162, -57
PDE_08307	S7ZRL8	CCAAT	-152
PDE_08308	S7ZX80	CCAAT	-92
PDE_08311	S7ZSI7	CCAAT	-135
PDE_08326	S7ZSJ9	CCAAT	-110
PDE_08336	S7ZSK8	CCAAT	-94, -88
PDE_08345	S8B3J0	CCAAT		-144
PDE_08358	S7ZXB7	CCAAT		-90
PDE_08362	S7ZRP9	CCAAT		-48
PDE_08367	S7ZRQ4	CCAAT	-138	-195
PDE_08405	S8B3S4	CCAAT	-152, -15
PDE_08407	S7ZRU0	CCAAT	-180
PDE_08410	S8B3S7	CCAAT		-53
PDE_08413	S7ZXG0	CCAAT	-146
PDE_08415	S8B3T1	CCAAT	-86
PDE_08422	S7ZRV7	CCAAT		-77
PDE_08428	S7ZXH2	CCAAT	-165
PDE_08430	S8B3U2	CCAAT	-58, -24
PDE_08439	S8BEI9	CCAAT	-94
PDE_08483	S7ZXL9	CCAAT	-168
PDE_08513	S7ZXP5	CCAAT		-166
PDE_08523	S7ZXQ2	CCAAT	-89	-86
PDE_08539	S8BET0	CCAAT	-107
PDE_08540	S8B428	CCAAT		-125
PDE_08553	S7ZXS6	CCAAT	-88
PDE_08563	S7ZXT2	CCAAT		-115
PDE_08569	S8BEV3	CCAAT	-171
PDE_08582	S7ZSC7	CCAAT		-181, -139
PDE_08599	S8BEX8	CCAAT		-8
PDE_08602	S7ZSE8	CCAAT		-177
PDE_08606	S7ZT73	CCAAT	-79
PDE_08614	S8BEZ0	CCAAT		-127
PDE_08615	S8B487	CCAAT	-102	-159
PDE_08617	S7ZSG5	CCAAT	-154
PDE_08623	S7ZXX5	CCAAT	-128
PDE_08630	S8B496	CCAAT		-18
PDE_08633	S7ZXY3	CCAAT	-139
PDE_08651	S7ZTC2	CCAAT	-60
PDE_08652	S7ZSK3	CCAAT		-96
PDE_08676	S7ZTF6	CCAAT	-193
PDE_08682	S7ZSN4	CCAAT	-72
PDE_08685	S8B4F1	CCAAT	-91	-67
PDE_08692	S7ZSP4	CCAAT	-188
PDE_08696	S7ZTH8	CCAAT	-27
PDE_08699	S8BF72	CCAAT		-159
PDE_08710	S8B4I3	CCAAT		-65
PDE_08720	S8B4J7	CCAAT	-84
PDE_08729	S8BFA1	CCAAT		-90
PDE_08730	S8B4K7	CCAAT		-134
PDE_08733	S7ZY88	CCAAT	-179
PDE_08738	S7ZY94	CCAAT	-190
PDE_08743	S7ZYA2	CCAAT		-58
PDE_08749	S8BFC0	CCAAT	-165112
PDE_08757	S7ZSW9	CCAAT	-177
PDE_08763	S7ZYD0	CCAAT	-194, -182, -72
PDE_08770	S8B4P6	CCAAT	-105
PDE_08775	S8B4Q0	CCAAT		-109
PDE_08786	S7ZTU5	CCAAT	-87
PDE_08787	S7ZT12	CCAAT		-189
PDE_08797	S7ZT28	CCAAT		-138
PDE_08799	S8BFH8	CCAAT		-21
PDE_08801	S7ZTW6	CCAAT	-31
PDE_08802	S7ZT34	CCAAT	-41
PDE_08833	S7ZYL1	CCAAT	-10	-96
PDE_08837	S7ZT60	CCAAT		-34
PDE_08840	S8B4Y7	CCAAT	-186
PDE_08843	S7ZYL8	CCAAT		-121
PDE_08846	S7ZU11	CCAAT		-5
PDE_08853	S7ZYM4	CCAAT		-126
PDE_08859	S8BFM7	CCAAT		-84
PDE_08861	S7ZU20	CCAAT		-9
PDE_08878	S7ZYP1	CCAAT		-132
PDE_08880	S8B512	CCAAT	-71
PDE_08892	S7ZTA4	CCAAT		-47
PDE_08898	S7ZYQ8	CCAAT	-67
PDE_08915	S8B534	CCAAT		-21
PDE_08916	S7ZU65	CCAAT	-36
PDE_08923	S7ZYS8	CCAAT	-117	-71
PDE_08926	S7ZU72	CCAAT	-119
PDE_08941	S7ZU84	CCAAT		-150
PDE_08942	S7ZTE7	CCAAT	-188
PDE_08947	S7ZTF1	CCAAT		-156, -56
PDE_08956	S7ZU95	CCAAT	-57
PDE_08963	S7ZYW3	CCAAT	-61
PDE_08969	S8BFW8	CCAAT	-56
PDE_08974	S8BFX2	CCAAT		-147
PDE_08980	S8B581	CCAAT		-139
PDE_08982	S7ZTI2	CCAAT	-61
PDE_08993	S7ZYY8	CCAAT		-46
PDE_09010	S8B5A9	CCAAT	-49	-23
PDE_09012	S7ZTL1	CCAAT	-100
PDE_09022	S7ZTM1	CCAAT	-134, -84
PDE_09023	S7ZZ15	CCAAT	-72
PDE_09029	S8BG26	CCAAT	-156
PDE_09040	S8B5E5	CCAAT	-84	-136
PDE_09048	S7ZZ36	CCAAT		-56
PDE_09051	S7ZUG9	CCAAT		-118, -34
PDE_09054	S8BG48	CCAAT		-93
PDE_09057	S7ZTQ4	CCAAT		-12
PDE_09058	S7ZZ43	CCAAT		-56
PDE_09117	S8B5L3	CCAAT	-93
PDE_09138	S7ZUQ8	CCAAT		-59
PDE_09178	S7ZUV1	CCAAT	-12
PDE_09181	S8BGH1	CCAAT	-178, -21
PDE_09189	S7ZU42	CCAAT	-128
PDE_09198	S7ZUX8	CCAAT		-57
PDE_09207	S8B5V9	CCAAT	-98
PDE_09213	S7ZUZ6	CCAAT	-181, -82
PDE_09221	S8BGL7	CCAAT	-176
PDE_09224	S7ZU80	CCAAT		-40
PDE_09229	S7ZU85	CCAAT	-176
PDE_09234	S7ZU91	CCAAT		-142
PDE_09243	S7ZV34	CCAAT	-53	-164, -5
PDE_09244	S7ZUA3	CCAAT		-59
PDE_09249	S7ZUA7	CCAAT	-149
PDE_09251	S8BGQ0	CCAAT		-25
PDE_09261	S8BGQ7	CCAAT	-185
PDE_09268	S7ZV67	CCAAT	-86
PDE_09269	S7ZUC6	CCAAT		-121
PDE_09272	S8B625	CCAAT		-25
PDE_09276	S8BGS2	CCAAT	-164
PDE_09282	S8B634	CCAAT	-44
PDE_09289	S7ZUG0	CCAAT		-124, -16
PDE_09290	S7ZZS4	CCAAT		-11
PDE_09294	S7ZUH0	CCAAT		-146
PDE_09296	S8BGU9	CCAAT	-5
PDE_09316	S8BGX2	CCAAT	-141, -71	-190
PDE_09317	S8B658	CCAAT	-140, -110	-59
PDE_09334	S7ZUJ9	CCAAT	-48
PDE_09336	S8BGY7	CCAAT	-64
PDE_09354	S7ZUL2	CCAAT		-182
PDE_09356	S8BH02	CCAAT	-30, -16
PDE_09361	S8BH06	CCAAT	-15
PDE_09371	S8BH13	CCAAT	-13
PDE_09379	S7ZUN1	CCAAT	-69
PDE_09382	S8B6A3	CCAAT	-98
PDE_09389	S7ZUN7	CCAAT		-189
PDE_09391	S8BH29	CCAAT		-53
PDE_09406	S8BH42	CCAAT		-126
PDE_09423	S7ZVL7	CCAAT	-47
PDE_09434	S7ZUS2	CCAAT		-8
PDE_09441	S8BH68	CCAAT	-113	-7
PDE_09443	S7ZVN4	CCAAT		-113
PDE_09460	S8A068	CCAAT		-187
PDE_09470	S8A078	CCAAT	-115	-136
PDE_09491	S8BHA8	CCAAT	-33
PDE_09508	S7ZVS9	CCAAT	-180
PDE_09509	S7ZUX5	CCAAT		-20
PDE_09511	S8BHB9	CCAAT	-63	-162
PDE_09514	S7ZUX9	CCAAT	-158	-111
PDE_09519	S7ZUY4	CCAAT	-69
PDE_09525	S8A0C5	CCAAT	-102, -48
PDE_09534	S7ZUZ7	CCAAT		-63
PDE_09535	S8A0D3	CCAAT		-73
PDE_09536	S8BHD5	CCAAT		-11
PDE_09537	S8B6N4	CCAAT		-157
PDE_09557	S8B6P6	CCAAT	-133
PDE_09560	S8A0F2	CCAAT	-142
PDE_09589	S7ZV52	CCAAT		-197, -69
PDE_09604	S7ZV68	CCAAT		-135
PDE_09616	S8BHJ0	CCAAT	-25
PDE_09618	S7ZW36	CCAAT		-111
PDE_09642	S8B6Y1	CCAAT	-77
PDE_09645	S8A0M4	CCAAT	-186
PDE_09648	S7ZW66	CCAAT		-112
PDE_09657	S8B6Z6	CCAAT	-9
PDE_09666	S8BHM1	CCAAT		-16
PDE_09667	S8B707	CCAAT		-176
PDE_09671	S8BHM4	CCAAT		-120
PDE_09675	S8A0P9	CCAAT		-170
PDE_09681	S8BHM9	CCAAT		-132
PDE_09693	S7ZWB4	CCAAT	-132
PDE_09700	S8A0S2	CCAAT		-153, -108
PDE_09702	S8B737	CCAAT	-169
PDE_09703	S7ZWC3	CCAAT	-21	-88
PDE_09722	S8B755	CCAAT	-38
PDE_09728	S7ZWE3	CCAAT		-94
PDE_09729	S7ZVK4	CCAAT	-167
PDE_09756	S8BHU3	CCAAT	-180
PDE_09757	S8B785	CCAAT		-51
PDE_09762	S8B790	CCAAT	-61	-111
PDE_09799	S7ZVV8	CCAAT		-39
PDE_09806	S8BHZ1	CCAAT		-29
PDE_09834	S7ZVY4	CCAAT		-96, -67
PDE_09855	S8A197	CCAAT		-183
PDE_09862	S8B7G9	CCAAT	-86
PDE_09864	S7ZW06	CCAAT	-183
PDE_09865	S8A1A6	CCAAT	-22
PDE_09873	S7ZWU5	CCAAT	-16
PDE_09875	S8A1B3	CCAAT	-101
PDE_09879	S7ZW18	CCAAT		-54
PDE_09893	S7ZWW0	CCAAT		-132
PDE_09894	S7ZW30	CCAAT		-97
PDE_09899	S7ZWW3	CCAAT		-14
PDE_09901	S8A1D2	CCAAT	-113	-110
PDE_09903	S8B7J4	CCAAT		-200
PDE_09908	S8B7J9	CCAAT	-42
PDE_09909	S7ZWX3	CCAAT	-71
PDE_09910	S7ZW43	CCAAT	-184
PDE_09917	S8BI88	CCAAT	-58
PDE_09923	S8B7K8	CCAAT	-75
PDE_09924	S7ZWY5	CCAAT	-145
PDE_09949	S7ZX06	CCAAT		-99, -57
PDE_09960	S7ZW80	CCAAT		-18
PDE_09968	S8B7N9	CCAAT		-154
PDE_09971	S8A1I6	CCAAT		-70
PDE_09975	S7ZW90	CCAAT		-168
PDE_09994	S7ZX42	CCAAT	-153	-92
PDE_09995	S7ZWA6	CCAAT	-45	-25
PDE_10004	S7ZX50	CCAAT		-195, -91
