# Supplementary material for: Transcription factor NF-Y complex interacts with chromatin remodeling complexes SWI/SNF and RSC to coordinately regulate gene expression
Source: Nucleic Acids Res. 2026 May 30;54(10):gkag543. doi: 10.1093/nar/gkag543 (PMC13221647; doi:10.1093/nar/gkag543)
Supplement: gkag543_Supplemental_Files [file gkag543_supplemental_files.zip › DATASET_S2 Gene names, corresponding loci, and UniProt entries.xlsx]

## Sheet: P. oxalicum genes
Gene name	Gene locus	UniProt Entry
NF-YA	PDE_06383	S8AYH6
NF-YB	PDE_02832	S8APN7
NF-YC	PDE_01016	S7Z6A7
PoRsc8	PDE_09254	S7ZUB1
PoArp4	PDE_06201	S7ZRG3
PoSsr3	PDE_02602	S8AP10
PoArp9	PDE_01397	S7Z7C5
PoSsr4	PDE_06999	S7ZMY5
PoSnf21	PDE_09363	S7ZVH2
PoSnf5	PDE_07819	S8B224
PoSnf59	PDE_07209	S7ZPD2
PoTaf14	PDE_07457	S8BC63
PoSol1	PDE_04763	S8AUJ9
PoFif1	PDE_08093	S7ZWH8
PoFif2	PDE_01580	S8AXI2
PoSfh1	PDE_09056	S7ZUH3
PoRsc9	PDE_08865	S8B503
PoRsc1	PDE_01512	S7Z7M1
PoRsc7	PDE_02629	S7ZAP4
PoFif3	PDE_04776	S7ZME5
PoFif4	PDE_00988	S8AVZ9
Cel5A	PDE_00507	S8AIJ2
Cel5B	PDE_09226	S8BGM3
Cel5C	PDE_09969	S7ZX22
Cel5D	PDE_05193	S8AVG6
Cel5E	PDE_09267	S8B621
Cel5F	PDE_03711	S7ZDN1
Cel6A	PDE_07124	S7ZP52
Cel7A-1	PDE_05445	S7ZJL3
Cel7A-2	PDE_07945	S7ZRD6
Cel7B	PDE_07929	S8B2B2
Cel12A	PDE_06439	S7ZMB4
Cel12B	PDE_02886	S8B0U2
Cel12C	PDE_09014	S8BG11
Cel45A	PDE_07928	S8BDB6
Cel61A	PDE_05633	S7ZPW1
cel62B	PDE_00698	S8AV78
cel63C	PDE_01261	S7Z716
Amy15A	PDE_09417	S8B6D7
Amy15B	PDE_05527	S7ZIW0
Amy13A	PDE_01201	S7Z6T2
Amy13B	PDE_01021	S7Z6B2
Agl31A	PDE_03966	S7ZED3
flbA	PDE_03092	S7ZHH6
flbB	PDE_06387	S8B9H5
flbC	PDE_08372	S7ZRQ8
flbD	PDE_03008	S8B146
stuA	PDE_04095	S7ZKD2
brlA	PDE_00087	S7Z906
wetA	PDE_08333	S7ZX96
abr2	PDE_09492	S8B6K2
abr1	PDE_09453	S7ZVP1
ayg1	PDE_09452	S8B6G9
arp1	PDE_04496	S7ZLH8
arp1 like	PDE_09236	S8BGN4
arp2	PDE_04495	S7ZFT9
arp2 like	PDE_09239	S7ZU96
alb1	PDE_09491	S8BHA8
	PDE_00810	S7Z6X5
	PDE_01212	S7ZC43
	PDE_09237	S8B5Z1

## Sheet: T. reesei genes
Gene name	Gene locus	UniProt Entry
NF-YA	XP_006969966.1	G0RXJ6
NF-YB	XP_006963761.1	G0REE1
NF-YC	XP_006969781.1	G0RWZ7
TrRsc8	XP_006961992.1	G0RAF4
TrSsr3	XP_006968138.1	G0RSA3
TrSsr4	XP_006963022.1	G0RCS4
TrArp4	XP_006966781.1	G0RNQ4
TrArp9	XP_006962299.1	G0RAQ3
TrSnf21	XP_006963468.1	G0RDG7
TrSnf5	XP_006961644.1	G0R7Y9
TrSnf59	XP_006966231.1	G0RM74
TrSol1	XP_006964980.1	G0RIY7
TrTaf14	XP_006963676.1	G0REI0
TrFif1	XP_006961955.1	G0R9X4
TrFif2	XP_006967796.1	G0RRE0
TrRsc7	XP_006966376.1	G0RM85
TrRsc1	XP_006965753.1	G0RKG8
TrRsc9	XP_006962939.1	G0RC72
TrSfh1	XP_006961537.1	G0R993
TrFif3	XP_006964972.1	G0RIW4
TrFif4	XP_006966590.1	G0RN75
