# Supplementary material for: Transcription factor NF-Y complex interacts with chromatin remodeling complexes SWI/SNF and RSC to coordinately regulate gene expression
Source: Nucleic Acids Res. 2026 May 30;54(10):gkag543. doi: 10.1093/nar/gkag543 (PMC13221647; doi:10.1093/nar/gkag543)
Supplement: gkag543_Supplemental_Files [file gkag543_supplemental_files.zip › DATASET_S3 Primers used in this study.xlsx]

## Sheet: Primers
Primers used in this study
Primers	Sequences
hph-F	CGACGTTAACTGATATTGAAGGA
hph-R	CAACCCAGGGGCTGGTGACGGAA
hph-YZF	GTACTCGCCGATAGTGGAAACCG
hph-YZR	CTGCTAATAAGAGTCACACTTC
PoYA-TAP-UF	CATCGTTGACATCATTTGTGTATG
PoYA-TAP-UR	CTTGTCGTCGTCGTCCTTGTAGTCACCATCCTCATCTGACGGATC
PoYA-DF	CCGTCACCAGCCCCTGGGTTGACAGACAAAGCTACGGATGGCTCG
PoYA-DR	CCCTCCTCCACGCACTCATAGTG
PoYA-TAP-CSF	CATTGTGATGATGATCAATATG
PoYA-CSR	CATGTTCAAAATCGACTTTTTC
PoYB-TAP-UF	CACTCTGCCACCCACTCCTGG
PoYB-TAP-UR	CTTGTCGTCGTCGTCCTTGTAGTCGTAAGCATCTCCGCCAGCGC
PoYB-DF	CCGTCACCAGCCCCTGGGTTGGGGAGCATCTTTCTTCTTTCTCT
PoYB-DR	CGATCACGGGTAACAAAACTG
PoYB-TAP-CSF	GACAGATTGTGGTGCCTGAGGC
PoYB-CSR	GATACTTCGTACGACGGAAGAAG
PoYC-TAP-UF	CGATAAGCTGGGCCGAATTAAC
PoYC-TAP-UR	CTTGTCGTCGTCGTCCTTGTAGTCCTTGGCTTGGTTAGCATTTGACG
PoYC-DF	CCGTCACCAGCCCCTGGGTTGGATGTAAATACCAAGATCATGG
PoYC-DR	GACCTGCAAGTGCCATTTGCG
PoYC-TAP-CSF	CAGTGCGACGTACTTGATGGAC
PoYC-CSR	GGCGCGAGTCTCCATAACTTGC
Posnf21-TAP-UF	CCGAATGAAGAATGCCAGCTCC
Posnf21-TAP-UR	CTTGTCGTCGTCGTCCTTGTAGTCTTCCTCATCGCCGTCGGGAC
Posnf21-TAP-DF	CCGTCACCAGCCCCTGGGTTGGCTCGTCCACTTTTAGATCCCTC
Posnf21-TAP-DR	GGCCATGGCCCCCTCGGGCTTG
Posnf21-TAP-CSF	CAACTTTGTGTTGCCAAACATC
Posnf21-TAP-CSR	CATCAACCACCATGTGGCAAAC
Pofif1-TAP-UF	CAAAGTCTTCGAGGCTTCCGCA
Pofif1-TAP-UR	CAGCTCCTCGCCCTTGCTCACCATTCCTCCTCCTCCGATCACTGAATCCGTAATGGGC
Pofif1-DF	CGTCACCAGCCCCTGGGTTGACCGGCGTTAGATGGCTATCTTGGG
Pofif1-DR	GTGAGAAGCTCGCCATTCACCTTC
Pofif1-TAP-CSF	CTCGCCGACACGTCACCCTTCACG
Pofif1-CSR	GATCTAATGGCAAGAAATAGTC
Pofif2-TAP-UF	CACTCCATCGACCTATGTAAC
Pofif2-TAP-UR	CAGCTCCTCGCCCTTGCTCACCATTCCTCCTCCTCCTGACTGAGTAGGCGACCCGGAAG
Pofif2-TAP-DF	TCCGTCACCAGCCCCTGGGTTGTTACTCCTCATTTTCTCCTTTGC
Pofif2-TAP-DR	GACTGGGGAGGAGCTAAGTTATG
Pofif2-TAP-CSF	CTGTTGCGTCTGCCTCGCTGGG
Pofif2-TAP-CSR	CTGTTGCGTCTGCCTCGCTGGG
Pofif3-TAP-UF	GTCTTGTTGGCCTACTGAATAAG
Pofif3-TAP-UR	CAGCTCCTCGCCCTTGCTCACCATTCCTCCTCCTCCGCTTGTTTGTTGCTGGGAAAC
Pofif3-DF	CCGTCACCAGCCCCTGGGTTGAAAAAGTTGCTTTTGCCTTTTCC
Pofif3-DR	CACATGCGAAAACCATATCAAG
Pofif3-TAP-CSF	CACGACCGGAACGAAGCCACGCG
Pofif3-CSR	GTGTCTTGTTGCACCTCCAGGATG
pyrG-F	GCAACTTCCTCGAGAACGCGC
pyrG-R	CCCTTTTAGTCAATACCGTTAC
pyrG-YZF	TTACGACTGGGGTGAATCTG
pyrG-YZR	AGACCTATCTCCACTATCACG
TrYC-TAP-UF	CAGGGGCCACGGGACGGTGGTC
TrYC-TAP-UR	CTTGTCGTCGTCGTCCTTGTAGTCTTCAAAGTCTTCGGATGGCATG
TrYC-TAP-DF	GTAACGGTATTGACTAAAAGGGGATCCTCGCTCTGGGCGATGAG
TrYC-TAP-DR	GCTCGAGGGCATTGCAGGATTCG
TrYC-TAP-CSF	CTCTGTCGGCGCTTGCTTCGGC
TrYC-TAP-CSR	GATCAAGAGCGTCATTGCCCTG
Trfif1-TAP-UF	CATATAAGTAGGGAGAACCGTCC
Trfif1-TAP-UR	CTTGTCGTCGTCGTCCTTGTAGTCCTGCATGGTCATGCCGGGCTG
Trfif1-TAP-DF	GTGTAACGGTATTGACTAAAAGGGGAAACCGAGGTCTCGGGATGCT
Trfif1-TAP-DR	GGACTTCACACATACCATACATG
Trfif1-TAP-CSF	CGCAAGCTGGTGAGAGGCGAC
Trfif1-TAP-CSR	CCAAGCCCGTCACGGCAAGCG
Trfif3-TAP-UF	CGGCGTCTGAGAAGAGCGAAGTAG
Trfif3-TAP-UR	CTTGTCGTCGTCGTCCTTGTAGTCTGAAGTCGGCTTGCGCTGTAGAG
Trfif3-TAP-DF	GTAACGGTATTGACTAAAAGGGACTTAAGTGCTTCAACGTGATGAAATG
Trfif3-TAP-DR	GATGCGAGATTGCCCCCAACGGAGCG
Trfif3-TAP-CSF	CCTCTCCAACCGCCCAAGCAGCC
Trfif3-TAP-CSR	GATCCTGTCGTCGCACGGCTTCG
Δfif1-UF	CAGTCCTACGGTGCCAAGATC
Δfif1-UR	CCTTCAATATCAGTTAACGTCGGGTGTGTGTGGGGGAATCAGCC
Δfif1-CSF	CTGTGTTGAGACCAAGAACTGC
Δfif1-YZF	CTACCCAACTCGGTGAAATCCC
Δfif1-YZR	GAGAGTGGTTGAGAATGTACAG
Δfif3-UF	CGCGACGGCTCGATAACCTTTCC
Δfif3-UR	CCTTCAATATCAGTTAACGTCGGTTGGCGCAGAGTAAACGGCAGC
Δfif3-CSF	CTGATAAGACGCAGATTGAAAAG
Δfif3-YZF	AGAATTTCCAGTCACCTAATTGT
Δfif3-YZR	GATGAAGGAGATGGAGCATCAGG
ΔYB-UF	CAGGTGTTGGACGACATGTTG
ΔYB-UR	CCTTCAATATCAGTTAACGTCGGGTTATGACTGTTTTGATGGTG
ΔYB-CSF	CTTCTGGGATTTCAACGGACAG
ΔYB-YZF	CGTCGCGCTAATCCACTGCAG
ΔYB-YZR	CTGCGACGAACAAACGTCCAAG
ΔYC-UF	CGTCGTGGCACGTCACTGTGGGC
ΔYC-UR	CCTTCAATATCAGTTAACGTCGTCTGCGATGTCTGGTCCATTG
ΔYC-CSF	CATGAGGGAAGCCGTCGAACTG
ΔYC-YZF	CGGCAAAATTGACCTTCAGAG
ΔYC-YZR	CAGTTCAAGTATTGAATTCTCAG
ΔYB(Fif1-TAP)-UR	GATCCCGTAATCAATTGCCCGGTTATGACTGTTTTGATGGTGCT
ΔYB(Fif1-TAP)-DF	AGAGCGGCTCATCGTCACCCCATGGGAGCATCTTTCTTCTTTCTC
ΔYC(Fif1-TAP)-UR	GATCCCGTAATCAATTGCCCTCTGCGATGTCTGGTCCATTGC
ΔYC(Fif1-TAP)-DF	GAGCGGCTCATCGTCACCCCATGATGTAAATACCAAGATCATGGA
ptrA-YZF	CTAGGATCCTAGTCTAGAAG
ptrA-YZR	ATCTGGGGGTTGCCGTTCTC
eg1-RT-F	CCACCACCAAGATTTCCACC
eg1-RT-R	GGACACGCAGGCTGTAGGTC
cbh1-RT-F	CCACCACCACTACCAGCAAGG
cbh1-RT-R	GTAGCCAACACCACCGCACT
cel61A-RT-F	GGGAACTATGTCATGCGTCACG
cel61A-RT-R	CCAAAGTACCCTGAGGCTTAGCG
YA-RT-F	CCTGACCGCAGACGAAGTGGC
YA-RT-R	CTTTTTCGCGCTGCCTCCGTCC
YB-RT-F	CCAAGGCCGCCCAGGGAGCAG
YB-RT-R	CATAGGCCTCTTGGTCCGCTTG
YC-RT-F	CGGGCGCGTATGGCCAGCCGCAG
YC-RT-R	GGCTTGGTTAGCATTTGACGTTG
PDE_00810-RT-F	CAACCAGGCATTCGTCGAGAC
PDE_00810-RT-R	CACGCTCCCCGCAGTGGCCTC
PDE_01077-RT-F	CGACCCCATCACGCAAGGACTAC
PDE_01077-RT-R	CTTCTGGGTGCTGGGACGCGAC
PDE_01212-RT-F	GGCAAACTTGCCTGTCCAAGGC
PDE_01212-RT-R	CAAGCGCAACACCGCGACCGATG
PDE_09237-RT-F	CTTCCGCAACTATGCCTCGTTTC
PDE_09237-RT-R	CGCTGGTAGCGAAGGAGATCGG
snf21-RT-F	CCTGAAAGAGTTCCGGGATGAC
snf21-RT-R	GGTCCGCCGTCAGCCTCTTAAG
arp4-RT-F	CTGAACCACGAGCTGCAGCAGC
arp4-RT-R	CCGTGCTCCTCATATTCCTTC
Rsc8-RT-F	CGCCGCCAGCTTTTCCTGGACAG
Rsc8-RT-R	GCCATAAGTGTTGCCAATGCCGG
snf5-RT-F	CTGTACACGCCCGGGCCTGGCAT
snf5-RT-R	GCTCCGTCGGCTGCTTGGCTTAC
fif1-RT-F	CTGGCGTACCTGGCCACAATAG
fif1-RT-R	GAGGGGTTGAGCCTTTGTTAG
fif2-RT-F	CGGAGGAAGCACTTCCGCCCGA
fif2-RT-R	GATCCTGTCTCCTCCTTTGTGG
sfh1-RT-F	CTGACAGATTGGGAGCGACAAAG
sfh1-RT-R	GACCATTCGGGCGTGGTCTTG
fif3-RT-F	CAGCCGTATCAATCCACAAATC
fif3-RT-R	GTTATGCGGCTGGGGCGTCGAG
fif4-RT-F	CAAGGTATTACCGGGAAATGCCC
fif4-RT-R	GACCAGCAATGGCTTCCAGATC
actin-RT-F	GTTCCATTCTCGCCTCCCTCT
actin-RT-R	AGAAGCACTTGCGGTGAACGA
ptrA-F	GGGCAATTGATTACGGGATCCCA
ptrA-R	CCACCGTTACATACGGGACACAG
Refif1-UR	GATCCCGTAATCAATTGCCCTGAGGACTATTGCTTAGATGCAAC
Refif3-UR	GGGATCCCGTAATCAATTGCCCCAGGTCTGACTGAAACCACTCCG
gfp-F	ATGGTGAGCAAGGGCGAGGAGCTGT
gfp-R	TTCAATATCAGTTAACGTCGTTACTTGTACAGCTCGTCCATGCCG
fif1-GFP-UF	CAAAGTCTTCGAGGCTTCCGCA
fif1-GFP-UR	CAGCTCCTCGCCCTTGCTCACCATTCCTCCTCCTCCGATCACTGAATCCGTAATGGGC
fif1-GFP-CSF	CTCGCCGACACGTCACCCTTCACG
fif2-GFP-UF	CACTCCATCGACCTATGTAAC
fif2-GFP-UR	CAGCTCCTCGCCCTTGCTCACCATTCCTCCTCCTCCTGACTGAGTAGGCGACCCGGAAG
fif2-GFP-CSF	GCGCCGCACGGGCGGGCTGTATC
fif2-DF	TCCGTCACCAGCCCCTGGGTTGTTACTCCTCATTTTCTCCTTTGC
fif2-DR	GACTGGGGAGGAGCTAAGTTATG
fif2-CSR	CTGTTGCGTCTGCCTCGCTGGG
fif3-GFP-UF	GTCTTGTTGGCCTACTGAATAAG
fif3-GFP-UR	CAGCTCCTCGCCCTTGCTCACCATTCCTCCTCCTCCGCTTGTTTGTTGCTGGGAAAC
fif3-GFP-CSF	CACGACCGGAACGAAGCCACGCG
cbh1-1F	CATATCCTTCACCGAGTGGGTTG
cbh1-1R	GACGATGGAGGCGAAATTGAGG
cbh1-2F	CTGGGGAGCTTCCTCCGTGTCCG
cbh1-2R	CAATTCGCCTCTCGACTGATTTC
cbh1-3F	CTTCAGGATCCACCCAAGGAAG
cbh1-3R	GATCTGGTAGGAGATGGAACC
eg2-1F	CCAGAGAGGCTTACACTCATCA
eg2-1R	GTCACTCTGGAGAAACCCCCG
eg2-2F	CGCAGTCACGCTAGTGAGGAT
eg2-2R	CTATTCTGCAGCGCCACTGGGG
eg2-3F	GTGGAGTCTCCTGGCTTGTTAG
eg2-3R	CACGGCCAGTGCCAGAGTGGC
brlA-1F	CAGAGGCTATTGTCTGCATTC
brlA-1R	GATCAAGGAGACAGGGAATGGAG
brlA-2F	CGCCTCGCTACCTTTGGTCTC
brlA-2R	GATAGCAACAGGCTGATCTGATG
brlA-3F	CTTTCCTTGGCTCTTAATCTT
brlA-3R	TGATCAATGATAGTGTCACCTG
abr2-1F	CTCGCACCAGCGCACATCCTG
abr2-1R	CAGCTCTGCCTCACAGGCAATTC
abr2-2F	CCGCGAACACGGCCGACTTCAC
abr-2R	CCGTTTTCGACCATGAACCAGG
abr2-3F	CATTGCCTGTGCCCAGGTACTC
abr2-3R	GGGTCCACGAGGGCGGAATTTG
