# Supplementary material for: Transcription factor NF-Y complex interacts with chromatin remodeling complexes SWI/SNF and RSC to coordinately regulate gene expression
Source: Nucleic Acids Res. 2026 May 30;54(10):gkag543. doi: 10.1093/nar/gkag543 (PMC13221647; doi:10.1093/nar/gkag543)
Supplement: gkag543_Supplemental_Files [file gkag543_supplemental_files.zip › DATASET_S4 Proteins interacting with PoSnf21, PoFif1, PoFif2 and PoFif3 identified through TAP-MS.xlsx]

## Sheet: Sheet1 PoNF-YC three samples
	Proteins interacting with PoNF-YC identified through TAP-MS.
Rank	Protein	PoYC-TAP-1	PoYC-TAP-2	PoYC-TAP-3	Total PepCount	Average PepCount	Theoretical PepCount	emPAI	Description
1	PDE_06383	12	10	12	34	11.3333	13	6.4438	PoNF-YA
2	PDE_02832	10	10	9	29	9.66667	12	5.3908	PoNF-YB
3	PDE_01016	8	8	10	26	8.66667	16	2.4807	PoNF-YC
4	PDE_07742	10	10	7	27	9	32	0.910953	PoSrp1
5	PDE_05635	1	2	1	4	1.33333	7	0.550516	gnl|BL_ORD_ID|350449 sp|Q9C2B9|RL38_NEUCR 60S ribosomal protein L38 OS=Neurospora crassa GN=rpl-38 PE=3 SV=1
6	PDE_09254	6	3	4	13	4.33333	45	0.248235	PoRsc8
7	PDE_05108	2	2	1	5	1.66667	24	0.173396	gnl|BL_ORD_ID|392857 sp|Q4WYK1|RSSA_ASPFU 40S ribosomal protein S0 OS=Aspergillus fumigatus GN=rps0 PE=3 SV=1
8	PDE_01397	6	1	0	7	2.33333	36	0.160953	PoArp9
9	PDE_03916	3	3	0	6	2	34	0.145048	gnl|BL_ORD_ID|166130 sp|O94225|HOSM_PENCW Homocitrate synthase, mitochondrial OS=Penicillium chrysogenum (strain ATCC 28089 / DSM 1075 / Wisconsin 54-1255) GN=lys1 PE=1 SV=1
10	PDE_08701	1	2	0	3	1	18	0.136464	gnl|BL_ORD_ID|79365 sp|P56205|CYC_ASPNG Cytochrome c OS=Aspergillus niger GN=cycA PE=1 SV=1
11	PDE_06126	1	1	0	2	0.666667	12	0.136464	-
12	PDE_06571	1	1	0	2	0.666667	12	0.136464	-
13	PDE_09363	8	2	5	15	5	95	0.128838	PoSth1
14	PDE_09282	0	0	3	3	1	21	0.115884	gnl|BL_ORD_ID|415862 sp|Q9P727|SUCA_NEUCR Probable succinyl-CoA ligase [GDP-forming] subunit alpha, mitochondrial OS=Neurospora crassa GN=8D4.130 PE=3 SV=1
15	PDE_02590	0	1	0	1	0.333333	7	0.115884	gnl|BL_ORD_ID|355764 sp|Q9HGV0|RLA1_ASPFU 60S acidic ribosomal protein P1 OS=Aspergillus fumigatus GN=AFUA_1G06830 PE=3 SV=1
16	PDE_06201	3	0	1	4	1.33333	29	0.111673	PoArp4
17	PDE_09056	4	1	0	5	1.66667	37	0.10929	PoSfh1
18	PDE_03108	1	1	0	2	0.666667	16	0.100694	gnl|BL_ORD_ID|467894 sp|Q9Y756|VATF_NEUCR V-type proton ATPase subunit F OS=Neurospora crassa GN=vma-7 PE=3 SV=1
19	PDE_01583	1	0	0	1	0.333333	8	0.100694	gnl|BL_ORD_ID|516235 sp|O74383|YNV8_SCHPO Uncharacterized protein C3H7.08c OS=Schizosaccharomyces pombe GN=SPBC3H7.08c PE=2 SV=1
20	PDE_07302	2	1	1	4	1.33333	34	0.0944998	gnl|BL_ORD_ID|131377 sp|P04397|GAL10_YEAST Bifunctional protein GAL10 OS=Saccharomyces cerevisiae GN=GAL10 PE=1 SV=2
21	PDE_03779	0	0	1	1	0.333333	9	0.089023	gnl|BL_ORD_ID|355817 sp|Q9C3Z5|RLA2_PODAN 60S acidic ribosomal protein P2 OS=Podospora anserina PE=3 SV=1
22	PDE_02602	3	1	0	4	1.33333	38	0.0841459	PoSsr3
23	PDE_09733	1	1	1	3	1	29	0.0826367	-
24	PDE_03064	1	0	3	4	1.33333	40	0.0797752	gnl|BL_ORD_ID|118158 sp|Q06099|FADH_CANMA S-(hydroxymethyl)glutathione dehydrogenase OS=Candida maltosa GN=FDH1 PE=3 SV=1
25	PDE_04702	3	0	0	3	1	30	0.0797752	gnl|BL_ORD_ID|434170 sp|Q12731|TBP_EMENI TATA-box-binding protein OS=Emericella nidulans GN=tbpA PE=2 SV=1
26	PDE_08093	1	0	0	1	0.333333	10	0.0797752	PoFif1
27	PDE_07819	3	1	0	4	1.33333	42	0.0758359	PoSnf5
28	PDE_03970	1	1	1	3	1	33	0.0722672	gnl|BL_ORD_ID|215462 sp|A6NDR6|ME3L1_HUMAN Putative homeobox protein Meis3-like 1 OS=Homo sapiens GN=MEIS3P1 PE=5 SV=2
29	PDE_02775	1	0	0	1	0.333333	11	0.0722672	gnl|BL_ORD_ID|374371 sp|O59936|RS12_ERYGR 40S ribosomal protein S12 OS=Erysiphe graminis subsp. hordei GN=RPS12 PE=3 SV=1
30	PDE_04776	4	1	0	5	1.66667	56	0.070932	PoFif3
31	PDE_03102	1	0	4	5	1.66667	58	0.0684043	gnl|BL_ORD_ID|199159 sp|P55251|LEUC_RHIPU 3-isopropylmalate dehydratase OS=Rhizomucor pusillus GN=LEUA PE=3 SV=1
32	PDE_00948	1	1	1	3	1	38	0.0624678	gnl|BL_ORD_ID|14517 sp|Q02357|ANK1_MOUSE Ankyrin-1 OS=Mus musculus GN=Ank1 PE=1 SV=2
33	PDE_08205	1	0	0	1	0.333333	13	0.0608184	gnl|BL_ORD_ID|382761 sp|Q9C2P2|RS29_NEUCR 40S ribosomal protein S29 OS=Neurospora crassa GN=rps-29 PE=3 SV=1
34	PDE_01144	0	0	5	5	1.66667	66	0.0598698	gnl|BL_ORD_ID|31007 sp|P37211|ATPA_NEUCR ATP synthase subunit alpha, mitochondrial OS=Neurospora crassa GN=atp-1 PE=3 SV=1
35	PDE_01732	0	1	0	1	0.333333	14	0.0563541	-
36	PDE_06929	1	1	1	3	1	43	0.0550081	-
37	PDE_09554	1	2	1	4	1.33333	58	0.054359	gnl|BL_ORD_ID|403304 sp|Q8TFH7|SEN2_SCHPO Probable tRNA-splicing endonuclease subunit sen2 OS=Schizosaccharomyces pombe GN=sen2 PE=2 SV=1
38	PDE_02790	1	1	0	2	0.666667	29	0.054359	-
39	PDE_02599	0	1	0	1	0.333333	15	0.0525003	gnl|BL_ORD_ID|341498 sp|O14388|RL27A_SCHPO 60S ribosomal protein L27-A OS=Schizosaccharomyces pombe GN=rpl27a PE=2 SV=2
40	PDE_02271	1	2	3	6	2	91	0.0519086	gnl|BL_ORD_ID|423043 sp|P38088|SYG_YEAST Glycyl-tRNA synthetase 1 OS=Saccharomyces cerevisiae GN=GRS1 PE=1 SV=1
41	PDE_01512	3	0	1	4	1.33333	63	0.0499389	PoRsc1
42	PDE_09528	1	0	0	1	0.333333	16	0.0491397	-
43	PDE_06999	2	0	0	2	0.666667	34	0.0461834	PoSsr4
44	PDE_09504	0	1	0	1	0.333333	17	0.0461834	gnl|BL_ORD_ID|245543 sp|Q7Z8P9|NDK_ASPFU Nucleoside diphosphate kinase OS=Aspergillus fumigatus GN=ndk1 PE=3 SV=1
45	PDE_09640	0	1	0	1	0.333333	17	0.0461834	gnl|BL_ORD_ID|412889 sp|Q8KB47|SSB1_CHLTE Single-stranded DNA-binding protein 1 OS=Chlorobium tepidum GN=ssb1 PE=3 SV=1
46	PDE_02621	0	0	2	2	0.666667	36	0.0435626	gnl|BL_ORD_ID|14594 sp|Q9URX7|ANM1_SCHPO Probable protein arginine N-methyltransferase OS=Schizosaccharomyces pombe GN=SPAC890.07c PE=1 SV=2
47	PDE_00290	0	0	1	1	0.333333	18	0.0435626	gnl|BL_ORD_ID|207727 sp|O74499|LSM7_SCHPO U6 snRNA-associated Sm-like protein LSm7 OS=Schizosaccharomyces pombe GN=lsm7 PE=2 SV=1
48	PDE_00734	0	0	1	1	0.333333	19	0.0412233	gnl|BL_ORD_ID|393057 sp|P28778|RT06_YEAST 37S ribosomal protein MRP17, mitochondrial OS=Saccharomyces cerevisiae GN=MRP17 PE=1 SV=1
49	PDE_02335	1	1	0	2	0.666667	39	0.0401453	gnl|BL_ORD_ID|513453 sp|O74959|YJCD_SCHPO Uncharacterized oxidoreductase C736.13 OS=Schizosaccharomyces pombe GN=SPCC736.13 PE=2 SV=1
50	PDE_05286	1	1	0	2	0.666667	40	0.0391223	-
51	PDE_00797	0	0	2	2	0.666667	40	0.0391223	gnl|BL_ORD_ID|93125 sp|Q50EL0|DMAW_ASPFU Tryptophan dimethylallyltransferase OS=Aspergillus fumigatus GN=fgaPT2 PE=1 SV=2
52	PDE_00573	0	0	1	1	0.333333	20	0.0391223	-
53	PDE_07457	1	0	0	1	0.333333	21	0.0372251	PoTaf14
54	PDE_02959	0	0	1	1	0.333333	21	0.0372251	gnl|BL_ORD_ID|507568 sp|O74457|YCGC_SCHPO Uncharacterized N-acetyltransferase C16C4.12 OS=Schizosaccharomyces pombe GN=SPCC16C4.12 PE=2 SV=1
55	PDE_07967	0	1	6	7	2.33333	149	0.0367164	gnl|BL_ORD_ID|305131 sp|O93937|PYR1_EMENI Protein pyrABCN OS=Emericella nidulans GN=pyrABCN PE=3 SV=2
56	PDE_04537	0	0	2	2	0.666667	43	0.0363439	gnl|BL_ORD_ID|146728 sp|Q7Z8E7|GPD_COLGL Glycerol-3-phosphate dehydrogenase [NAD+] OS=Colletotrichum gloeosporioides PE=2 SV=1
57	PDE_07832	0	0	1	1	0.333333	23	0.0339338	-
58	PDE_00053	0	0	1	1	0.333333	24	0.0324972	gnl|BL_ORD_ID|434729 sp|Q4WRB8|TCTP_ASPFU Translationally-controlled tumor protein homolog OS=Aspergillus fumigatus GN=AFUA_1G16840 PE=3 SV=1
59	PDE_03510	0	0	1	1	0.333333	24	0.0324972	gnl|BL_ORD_ID|30226 sp|P0C2C8|ATP7_ASPTN ATP synthase subunit d, mitochondrial OS=Aspergillus terreus (strain NIH 2624 / FGSC A1156) GN=atp7 PE=3 SV=1
60	PDE_09222	0	0	1	1	0.333333	24	0.0324972	gnl|BL_ORD_ID|113091 sp|P78790|ETFA_SCHPO Probable electron transfer flavoprotein subunit alpha, mitochondrial OS=Schizosaccharomyces pombe GN=SPAC27D7.06 PE=2 SV=3
61	PDE_07734	1	1	1	3	1	74	0.0316052	gnl|BL_ORD_ID|512440 sp|O60155|YHY6_SCHPO Putative prolyl-tRNA synthetase C19C7.06 OS=Schizosaccharomyces pombe GN=SPBC19C7.06 PE=2 SV=1
62	PDE_06952	1	0	0	1	0.333333	26	0.0299604	-
63	PDE_05680	1	1	0	2	0.666667	53	0.0293869	-
64	PDE_05749	1	0	0	1	0.333333	27	0.0288349	-
65	PDE_06481	0	1	0	1	0.333333	27	0.0288349	-
66	PDE_04844	0	0	1	1	0.333333	27	0.0288349	gnl|BL_ORD_ID|155467 sp|P52041|HBD_CLOAB 3-hydroxybutyryl-CoA dehydrogenase OS=Clostridium acetobutylicum GN=hbd PE=3 SV=2
67	PDE_08156	0	0	1	1	0.333333	27	0.0288349	gnl|BL_ORD_ID|4566 sp|Q9FR99|ACCO_MUSAC 1-aminocyclopropane-1-carboxylate oxidase OS=Musa acuminata GN=MAO1B PE=3 SV=1
68	PDE_08268	0	0	1	1	0.333333	27	0.0288349	gnl|BL_ORD_ID|42509 sp|P38356|BSD2_YEAST Metal homeostatis protein BSD2 OS=Saccharomyces cerevisiae GN=BSD2 PE=1 SV=1
69	PDE_06133	0	0	1	1	0.333333	28	0.0277909	gnl|BL_ORD_ID|184954 sp|Q6CFQ0|ISU1_YARLI Iron sulfur cluster assembly protein 1, mitochondrial OS=Yarrowia lipolytica GN=ISU1 PE=3 SV=1
70	PDE_09818	0	0	1	1	0.333333	28	0.0277909	gnl|BL_ORD_ID|411194 sp|P48008|SPN3_SCHPO Septin homolog spn3 OS=Schizosaccharomyces pombe GN=spn3 PE=1 SV=3
71	PDE_03812	0	0	1	1	0.333333	29	0.0268198	gnl|BL_ORD_ID|516234 sp|P40152|YNV7_YEAST Putative metallophosphoesterase YNL217W OS=Saccharomyces cerevisiae GN=YNL217W PE=1 SV=1
72	PDE_06464	0	0	1	1	0.333333	29	0.0268198	gnl|BL_ORD_ID|34481 sp|Q870C4|ATPF_PARBR ATP synthase subunit 4, mitochondrial OS=Paracoccidioides brasiliensis GN=ATP4 PE=2 SV=1
73	PDE_09456	0	0	2	2	0.666667	60	0.0259144	gnl|BL_ORD_ID|411195 sp|P48009|SPN4_SCHPO Septin homolog spn4 OS=Schizosaccharomyces pombe GN=spn4 PE=1 SV=1
74	PDE_06877	0	0	1	1	0.333333	30	0.0259144	-
75	PDE_09018	0	0	1	1	0.333333	30	0.0259144	gnl|BL_ORD_ID|505051 sp|Q10072|YAN6_SCHPO Uncharacterized transporter C3H1.06c OS=Schizosaccharomyces pombe GN=SPAC3H1.06c PE=2 SV=1
76	PDE_03118	1	0	0	1	0.333333	31	0.025068	gnl|BL_ORD_ID|28252 sp|A7KAK4|ATG22_PICAN Autophagy-related protein 22 OS=Pichia angusta GN=ATG22 PE=3 SV=1
77	PDE_07209	1	0	0	1	0.333333	31	0.025068	PoSnf59
78	PDE_08182	0	1	0	1	0.333333	31	0.025068	gnl|BL_ORD_ID|195391 sp|Q561R9|LACB2_RAT Beta-lactamase-like protein 2 OS=Rattus norvegicus GN=Lactb2 PE=2 SV=1
79	PDE_01710	0	0	1	1	0.333333	31	0.025068	gnl|BL_ORD_ID|99897 sp|Q6C7S6|DTD_YARLI D-tyrosyl-tRNA(Tyr) deacylase OS=Yarrowia lipolytica GN=DTD1 PE=3 SV=1
80	PDE_02544	0	0	1	1	0.333333	32	0.0242752	gnl|BL_ORD_ID|251 sp|P62262|1433E_SHEEP 14-3-3 protein epsilon OS=Ovis aries GN=YWHAE PE=1 SV=1
81	PDE_08476	0	0	1	1	0.333333	33	0.023531	gnl|BL_ORD_ID|209434 sp|Q9P4R4|LYS9_MAGGR Saccharopine dehydrogenase [NADP+, L-glutamate-forming] OS=Magnaporthe grisea GN=LYS3 PE=1 SV=2
82	PDE_09187	0	0	2	2	0.666667	68	0.0228311	gnl|BL_ORD_ID|52268 sp|P39826|CDC3_CANAL Cell division control protein 3 OS=Candida albicans GN=CDC3 PE=3 SV=1
83	PDE_01008	0	1	0	1	0.333333	34	0.0228311	gnl|BL_ORD_ID|214064 sp|O02640|MDHM_CAEEL Probable malate dehydrogenase, mitochondrial OS=Caenorhabditis elegans GN=mdh-1 PE=2 SV=1
84	PDE_00830	1	0	0	1	0.333333	35	0.0221716	gnl|BL_ORD_ID|512514 sp|Q9P768|YI26_SCHPO Uncharacterized amino-acid permease P7G5.06 OS=Schizosaccharomyces pombe GN=SPAP7G5.06 PE=2 SV=1
85	PDE_01935	0	1	0	1	0.333333	35	0.0221716	gnl|BL_ORD_ID|181104 sp|Q5B912|IPYR_EMENI Inorganic pyrophosphatase OS=Emericella nidulans GN=ipp1 PE=1 SV=1
86	PDE_07533	0	0	1	1	0.333333	35	0.0221716	gnl|BL_ORD_ID|192535 sp|O95600|KLF8_HUMAN Krueppel-like factor 8 OS=Homo sapiens GN=KLF8 PE=1 SV=2
87	PDE_03239	1	0	0	1	0.333333	36	0.0215491	gnl|BL_ORD_ID|165296 sp|Q8HXZ6|HMGCL_MACFA Hydroxymethylglutaryl-CoA lyase, mitochondrial OS=Macaca fascicularis GN=HMGCL PE=2 SV=1
88	PDE_01179	0	0	1	1	0.333333	36	0.0215491	-
89	PDE_00140	0	0	2	2	0.666667	74	0.0209607	gnl|BL_ORD_ID|450908 sp|P24773|TRPG_PENCH Anthranilate synthase component 2 OS=Penicillium chrysogenum GN=trpC PE=4 SV=1
90	PDE_07735	0	0	2	2	0.666667	74	0.0209607	gnl|BL_ORD_ID|434557 sp|O94501|TCPA_SCHPO T-complex protein 1 subunit alpha OS=Schizosaccharomyces pombe GN=cct1 PE=2 SV=1
91	PDE_00394	1	0	0	1	0.333333	37	0.0209607	-
92	PDE_02150	0	1	0	1	0.333333	37	0.0209607	gnl|BL_ORD_ID|214080 sp|P17505|MDHM_YEAST Malate dehydrogenase, mitochondrial OS=Saccharomyces cerevisiae GN=MDH1 PE=1 SV=2
93	PDE_07721	0	1	0	1	0.333333	38	0.0204035	gnl|BL_ORD_ID|475119 sp|Q5F389|WWOX_CHICK WW domain-containing oxidoreductase OS=Gallus gallus GN=WWOX PE=2 SV=2
94	PDE_09735	0	1	0	1	0.333333	38	0.0204035	gnl|BL_ORD_ID|113109 sp|P38975|ETFB_PARDE Electron transfer flavoprotein subunit beta OS=Paracoccus denitrificans GN=etfB PE=1 SV=1
95	PDE_05687	0	0	1	1	0.333333	38	0.0204035	gnl|BL_ORD_ID|48892 sp|O94350|CBL_SCHPO Cystathionine beta-lyase OS=Schizosaccharomyces pombe GN=str3 PE=2 SV=4
96	PDE_06979	0	0	1	1	0.333333	38	0.0204035	-
97	PDE_09452	0	0	1	1	0.333333	38	0.0204035	gnl|BL_ORD_ID|503466 sp|B2K659|Y944_YERPB UPF0255 protein YPTS_0944 OS=Yersinia pseudotuberculosis serotype IB (strain PB1/+) GN=YPTS_0944 PE=3 SV=1
98	PDE_04052	1	1	0	2	0.666667	78	0.0198751	gnl|BL_ORD_ID|122154 sp|P32599|FIMB_YEAST Fimbrin OS=Saccharomyces cerevisiae GN=SAC6 PE=1 SV=1
99	PDE_01628	0	0	1	1	0.333333	39	0.0198751	gnl|BL_ORD_ID|513372 sp|P47172|YJ9I_YEAST Uncharacterized protein YJR141W OS=Saccharomyces cerevisiae GN=YJR141W PE=1 SV=1
100	PDE_08686	0	0	1	1	0.333333	39	0.0198751	gnl|BL_ORD_ID|467494 sp|P11593|VATB_NEUCR V-type proton ATPase subunit B OS=Neurospora crassa GN=vma-2 PE=3 SV=1
101	PDE_01069	0	0	1	1	0.333333	40	0.0193735	gnl|BL_ORD_ID|263988 sp|Q12120|OMTA_ASPPA Sterigmatocystin 8-O-methyltransferase OS=Aspergillus parasiticus GN=omtA PE=1 SV=1
102	PDE_05988	0	0	1	1	0.333333	40	0.0193735	gnl|BL_ORD_ID|456096 sp|P34692|U183_CAEEL UPF0183 protein T01G9.2 OS=Caenorhabditis elegans GN=T01G9.2 PE=1 SV=3
103	PDE_02629	1	0	0	1	0.333333	41	0.0188965	PoRsc7
104	PDE_05238	1	0	0	1	0.333333	41	0.0188965	gnl|BL_ORD_ID|451046 sp|Q3ZBM7|TRPT1_BOVIN tRNA 2&apos;-phosphotransferase 1 OS=Bos taurus GN=TRPT1 PE=2 SV=3
105	PDE_08196	0	0	1	1	0.333333	41	0.0188965	gnl|BL_ORD_ID|211615 sp|Q00859|MAPK_FUSSO Mitogen-activated protein kinase OS=Fusarium solani subsp. pisi GN=MAPK PE=2 SV=1
106	PDE_02848	0	0	2	2	0.666667	83	0.0186667	gnl|BL_ORD_ID|351381 sp|P0CH07|RL402_SCHPO Ubiquitin-60S ribosomal protein L40 OS=Schizosaccharomyces pombe GN=ubi2 PE=1 SV=1
107	PDE_02268	0	1	0	1	0.333333	42	0.0184425	gnl|BL_ORD_ID|165924 sp|Q9UUM7|HOB3_SCHPO Protein hob3 OS=Schizosaccharomyces pombe GN=hob3 PE=1 SV=1
108	PDE_07892	0	1	0	1	0.333333	42	0.0184425	gnl|BL_ORD_ID|203182 sp|O43000|LIZ1_SCHPO Pantothenate transporter liz1 OS=Schizosaccharomyces pombe GN=liz1 PE=2 SV=2
109	PDE_09900	0	1	0	1	0.333333	42	0.0184425	gnl|BL_ORD_ID|250023 sp|P42882|NMT1_ASPPA Protein NMT1 homolog OS=Aspergillus parasiticus GN=nmt1 PE=2 SV=1
110	PDE_02119	0	0	1	1	0.333333	42	0.0184425	gnl|BL_ORD_ID|263988 sp|Q12120|OMTA_ASPPA Sterigmatocystin 8-O-methyltransferase OS=Aspergillus parasiticus GN=omtA PE=1 SV=1
111	PDE_01221	0	1	0	1	0.333333	43	0.0180098	gnl|BL_ORD_ID|393386 sp|P53047|RTA1_YEAST Protein RTA1 OS=Saccharomyces cerevisiae GN=RTA1 PE=1 SV=1
112	PDE_07006	0	0	1	1	0.333333	43	0.0180098	gnl|BL_ORD_ID|442719 sp|P53322|TNA1_YEAST High-affinity nicotinic acid transporter OS=Saccharomyces cerevisiae GN=TNA1 PE=1 SV=1
113	PDE_06091	0	1	0	1	0.333333	44	0.0175969	gnl|BL_ORD_ID|127404 sp|Q12333|FRE7_YEAST Ferric/cupric reductase transmembrane component 7 OS=Saccharomyces cerevisiae GN=FRE7 PE=1 SV=2
114	PDE_02419	0	0	1	1	0.333333	44	0.0175969	gnl|BL_ORD_ID|515648 sp|P49305|YMO1_RHIME Uncharacterized oxidoreductase ORF334 OS=Rhizobium meliloti PE=3 SV=1
115	PDE_00685	0	0	1	1	0.333333	46	0.0168254	gnl|BL_ORD_ID|372210 sp|Q9Y7M6|RRP1_SCHPO Ribosomal RNA-processing protein 1 homolog OS=Schizosaccharomyces pombe GN=SPBC9B6.07 PE=2 SV=1
116	PDE_03992	0	0	1	1	0.333333	46	0.0168254	-
117	PDE_04597	0	0	1	1	0.333333	46	0.0168254	gnl|BL_ORD_ID|505987 sp|Q9URV8|YBL3_SCHPO UPF0744 protein C106.03 OS=Schizosaccharomyces pombe GN=SPBC106.03 PE=1 SV=1
118	PDE_06192	1	1	1	3	1	141	0.0164645	gnl|BL_ORD_ID|292313 sp|Q12381|PRP1_SCHPO Pre-mRNA-splicing factor prp1 OS=Schizosaccharomyces pombe GN=prp1 PE=1 SV=1
119	PDE_03496	0	1	0	1	0.333333	48	0.0161187	gnl|BL_ORD_ID|39835 sp|Q7VL09|BIKB_HAEDU Putative 8-amino-7-oxononanoate synthase/2-amino-3-ketobutyrate coenzyme A ligase OS=Haemophilus ducreyi GN=HD_1684 PE=3 SV=1
120	PDE_05243	0	1	0	1	0.333333	48	0.0161187	gnl|BL_ORD_ID|96943 sp|Q9USL5|DOM34_SCHPO Protein dom34 OS=Schizosaccharomyces pombe GN=dom34 PE=2 SV=1
121	PDE_07504	0	0	1	1	0.333333	50	0.015469	-
122	PDE_04627	1	0	0	1	0.333333	51	0.0151634	gnl|BL_ORD_ID|464296 sp|Q9US41|URG1_SCHPO Uracil-regulated protein 1 OS=Schizosaccharomyces pombe GN=urg1 PE=2 SV=1
123	PDE_06144	1	0	0	1	0.333333	51	0.0151634	gnl|BL_ORD_ID|94621 sp|Q67S53|DNAJ_SYMTH Chaperone protein dnaJ OS=Symbiobacterium thermophilum GN=dnaJ PE=3 SV=1
124	PDE_08152	0	1	0	1	0.333333	51	0.0151634	gnl|BL_ORD_ID|57251 sp|P34208|CHK1_SCHPO Serine/threonine-protein kinase chk1 OS=Schizosaccharomyces pombe GN=chk1 PE=1 SV=2
125	PDE_09837	0	0	1	1	0.333333	51	0.0151634	gnl|BL_ORD_ID|393128 sp|Q9Y7Y5|RT109_SCHPO Histone acetyltransferase rtt109 OS=Schizosaccharomyces pombe GN=rtt109 PE=2 SV=1
126	PDE_03681	0	0	1	1	0.333333	52	0.0148696	gnl|BL_ORD_ID|174846 sp|P32481|IF2G_YEAST Eukaryotic translation initiation factor 2 subunit gamma OS=Saccharomyces cerevisiae GN=GCD11 PE=1 SV=1
127	PDE_01024	0	1	0	1	0.333333	53	0.014587	gnl|BL_ORD_ID|315602 sp|P78706|RCO1_NEUCR Transcriptional repressor rco-1 OS=Neurospora crassa GN=rco-1 PE=4 SV=2
128	PDE_08632	0	0	1	1	0.333333	53	0.014587	gnl|BL_ORD_ID|86230 sp|Q54N50|DCTN2_DICDI Dynactin subunit 2 OS=Dictyostelium discoideum GN=dynB PE=3 SV=1
129	PDE_00075	0	0	1	1	0.333333	54	0.014315	gnl|BL_ORD_ID|412260 sp|Q54TC9|SRE1_DICDI Elongation of fatty acids protein sre1 OS=Dictyostelium discoideum GN=sre1 PE=2 SV=1
130	PDE_00709	1	0	0	1	0.333333	55	0.0140529	gnl|BL_ORD_ID|2819 sp|Q40412|ABA2_NICPL Zeaxanthin epoxidase, chloroplastic OS=Nicotiana plumbaginifolia GN=ABA2 PE=1 SV=1
131	PDE_07097	0	0	1	1	0.333333	55	0.0140529	-
132	PDE_05774	0	0	1	1	0.333333	56	0.0138002	gnl|BL_ORD_ID|330272 sp|O59931|RL13_CANAL 60S ribosomal protein L13 OS=Candida albicans GN=RPL13 PE=3 SV=1
133	PDE_05497	0	1	0	1	0.333333	57	0.0135565	gnl|BL_ORD_ID|459125 sp|O74345|UCP3_SCHPO UBA domain-containing protein 3 OS=Schizosaccharomyces pombe GN=ucp3 PE=2 SV=1
134	PDE_04043	0	0	1	1	0.333333	57	0.0135565	gnl|BL_ORD_ID|203218 sp|Q0CFY9|LKHA4_ASPTN Leukotriene A-4 hydrolase OS=Aspergillus terreus (strain NIH 2624 / FGSC A1156) GN=ATEG_06861 PE=3 SV=2
135	PDE_05413	0	0	1	1	0.333333	57	0.0135565	gnl|BL_ORD_ID|414654 sp|P38788|SSZ1_YEAST Ribosome-associated complex subunit SSZ1 OS=Saccharomyces cerevisiae GN=SSZ1 PE=1 SV=2
136	PDE_05616	0	1	0	1	0.333333	58	0.0133212	gnl|BL_ORD_ID|516359 sp|Q12108|YO118_YEAST Uncharacterized protein YOR118W OS=Saccharomyces cerevisiae GN=YOR118W PE=1 SV=1
137	PDE_05089	0	1	0	1	0.333333	59	0.0130939	-
138	PDE_08589	1	0	0	1	0.333333	60	0.0128743	gnl|BL_ORD_ID|456761 sp|P49413|UAY_EMENI Positive regulator of purine utilization OS=Emericella nidulans GN=uaY PE=4 SV=2
139	PDE_09184	0	0	1	1	0.333333	60	0.0128743	gnl|BL_ORD_ID|312948 sp|O14239|RAX2_SCHPO Polarized growth protein rax2 OS=Schizosaccharomyces pombe GN=rax2 PE=1 SV=1
140	PDE_03505	1	0	0	1	0.333333	61	0.0126619	gnl|BL_ORD_ID|517205 sp|Q9P7K9|YOSF_SCHPO Putative aldehyde dehydrogenase-like protein C21C3 OS=Schizosaccharomyces pombe GN=SPBC21C3.15c PE=2 SV=1
141	PDE_03228	0	0	1	1	0.333333	63	0.0122575	-
142	PDE_00620	1	0	0	1	0.333333	64	0.0120648	gnl|BL_ORD_ID|457184 sp|Q16763|UBE2S_HUMAN Ubiquitin-conjugating enzyme E2 S OS=Homo sapiens GN=UBE2S PE=1 SV=2
143	PDE_05099	1	0	0	1	0.333333	64	0.0120648	gnl|BL_ORD_ID|7294 sp|Q6GLK6|ACSF3_XENLA Acyl-CoA synthetase family member 3, mitochondrial OS=Xenopus laevis GN=acsf3 PE=2 SV=1
144	PDE_05783	1	0	0	1	0.333333	66	0.0116971	-
145	PDE_03286	0	1	0	1	0.333333	66	0.0116971	gnl|BL_ORD_ID|434704 sp|Q9P896|TCSA_EMENI Two-component system protein A OS=Emericella nidulans GN=tcsA PE=3 SV=2
146	PDE_05070	0	0	1	1	0.333333	67	0.0115215	gnl|BL_ORD_ID|434619 sp|O74341|TCPG_SCHPO T-complex protein 1 subunit gamma OS=Schizosaccharomyces pombe GN=cct3 PE=1 SV=1
147	PDE_07365	1	0	0	1	0.333333	69	0.0111857	gnl|BL_ORD_ID|97863 sp|O74946|DPOA2_SCHPO DNA polymerase alpha subunit B OS=Schizosaccharomyces pombe GN=pol12 PE=1 SV=1
148	PDE_01756	1	0	0	1	0.333333	70	0.011025	gnl|BL_ORD_ID|211193 sp|Q9P6J3|MALT_SCHPO Alpha-glucosidase OS=Schizosaccharomyces pombe GN=mal1 PE=2 SV=1
149	PDE_02841	0	0	1	1	0.333333	70	0.011025	gnl|BL_ORD_ID|412551 sp|Q9UHB9|SRP68_HUMAN Signal recognition particle 68 kDa protein OS=Homo sapiens GN=SRP68 PE=1 SV=2
150	PDE_01611	1	0	0	1	0.333333	71	0.0108689	gnl|BL_ORD_ID|16319 sp|P87175|APN2_SCHPO DNA-(apurinic or apyrimidinic site) lyase 2 OS=Schizosaccharomyces pombe GN=apn2 PE=1 SV=1
151	PDE_06428	1	0	0	1	0.333333	71	0.0108689	gnl|BL_ORD_ID|406414 sp|P34226|SKT5_YEAST Protein SKT5 OS=Saccharomyces cerevisiae GN=SKT5 PE=1 SV=1
152	PDE_04047	0	1	0	1	0.333333	71	0.0108689	-
153	PDE_01404	0	1	0	1	0.333333	72	0.0107171	gnl|BL_ORD_ID|47651 sp|Q877A8|CATB_ASPOR Catalase B OS=Aspergillus oryzae GN=catB PE=2 SV=1
154	PDE_01873	0	0	1	1	0.333333	72	0.0107171	gnl|BL_ORD_ID|513207 sp|P40566|YIS7_YEAST Uncharacterized glycosyl hydrolase YIR007W OS=Saccharomyces cerevisiae GN=YIR007W PE=1 SV=1
155	PDE_07554	0	0	1	1	0.333333	72	0.0107171	gnl|BL_ORD_ID|512443 sp|O60158|YHYA_SCHPO HTH APSES-type DNA-binding domain-containing protein C19C7.10 OS=Schizosaccharomyces pombe GN=SPBC19C7.10 PE=2 SV=2
156	PDE_03810	0	1	0	1	0.333333	73	0.0105696	gnl|BL_ORD_ID|204335 sp|Q17RB8|LONF1_HUMAN LON peptidase N-terminal domain and RING finger protein 1 OS=Homo sapiens GN=LONRF1 PE=2 SV=2
157	PDE_03651	0	0	1	1	0.333333	73	0.0105696	gnl|BL_ORD_ID|408887 sp|P40317|SOK1_YEAST Protein SOK1 OS=Saccharomyces cerevisiae GN=SOK1 PE=1 SV=2
158	PDE_01570	0	0	1	1	0.333333	74	0.010426	-
159	PDE_00027	0	0	1	1	0.333333	77	0.0100177	gnl|BL_ORD_ID|118721 sp|B5WWZ9|FAO2_LOTJA Long-chain-alcohol oxidase FAO2 OS=Lotus japonicus GN=FAO2 PE=2 SV=1
160	PDE_02991	0	0	1	1	0.333333	77	0.0100177	-
161	PDE_02648	1	0	0	1	0.333333	78	0.00988868	gnl|BL_ORD_ID|10154 sp|Q9F234|AGL2_BACTQ Alpha-glucosidase 2 OS=Bacillus thermoamyloliquefaciens PE=3 SV=1
162	PDE_02104	0	0	1	1	0.333333	78	0.00988868	gnl|BL_ORD_ID|412118 sp|Q3U213|SRAC1_MOUSE Protein SERAC1 OS=Mus musculus GN=Serac1 PE=2 SV=1
163	PDE_03029	0	0	1	1	0.333333	81	0.0095207	gnl|BL_ORD_ID|217011 sp|Q5BGR2|MESA_EMENI Protein mesA OS=Emericella nidulans GN=mesA PE=1 SV=2
164	PDE_05629	1	0	0	1	0.333333	82	0.00940404	gnl|BL_ORD_ID|455012 sp|Q6PAM1|TXLNA_MOUSE Alpha-taxilin OS=Mus musculus GN=Txlna PE=2 SV=1
165	PDE_05708	0	0	1	1	0.333333	82	0.00940404	gnl|BL_ORD_ID|47558 sp|P78574|CATA_ASPFU Catalase A OS=Aspergillus fumigatus GN=catA PE=3 SV=2
166	PDE_07794	0	0	1	1	0.333333	82	0.00940404	gnl|BL_ORD_ID|102178 sp|O13889|E2AK1_SCHPO Eukaryotic translation initiation factor 2-alpha kinase 1 OS=Schizosaccharomyces pombe GN=hri1 PE=1 SV=1
167	PDE_08725	1	0	0	1	0.333333	83	0.00929022	gnl|BL_ORD_ID|465028 sp|Q9P4X3|UTP7_SCHPO Probable U3 small nucleolar RNA-associated protein 7 OS=Schizosaccharomyces pombe GN=utp7 PE=2 SV=1
168	PDE_05382	0	0	1	1	0.333333	84	0.00917911	gnl|BL_ORD_ID|443755 sp|O60126|TOP3_SCHPO DNA topoisomerase 3 OS=Schizosaccharomyces pombe GN=top3 PE=1 SV=2
169	PDE_05387	1	0	0	1	0.333333	85	0.00907064	gnl|BL_ORD_ID|194535 sp|Q4WI96|KU80_ASPFU ATP-dependent DNA helicase II subunit 2 OS=Aspergillus fumigatus GN=ku80 PE=3 SV=1
170	PDE_00759	0	1	0	1	0.333333	87	0.0088612	gnl|BL_ORD_ID|435226 sp|O60132|TEA4_SCHPO Tip elongation aberrant protein Tea4 OS=Schizosaccharomyces pombe GN=tea4 PE=1 SV=1
171	PDE_06560	0	0	1	1	0.333333	87	0.0088612	gnl|BL_ORD_ID|298274 sp|Q10264|PSO2_SCHPO DNA cross-link repair protein pso2/snm1 OS=Schizosaccharomyces pombe GN=pso2 PE=2 SV=3
172	PDE_04115	1	0	2	3	1	266	0.00869391	-
173	PDE_07024	1	0	0	1	0.333333	91	0.00847005	gnl|BL_ORD_ID|392780 sp|Q0CCL1|RSP5_ASPTN Probable E3 ubiquitin-protein ligase hulA OS=Aspergillus terreus (strain NIH 2624 / FGSC A1156) GN=hulA PE=3 SV=1
174	PDE_09306	0	1	1	2	0.666667	199	0.00774368	gnl|BL_ORD_ID|134830 sp|Q9HGN1|GCN2_SCHPO Serine/threonine-protein kinase gcn2 OS=Schizosaccharomyces pombe GN=gcn2 PE=2 SV=2
175	PDE_09173	1	0	0	1	0.333333	102	0.00755317	gnl|BL_ORD_ID|118682 sp|Q9Y804|FAN1_SCHPO Fanconi-associated nuclease 1 homolog OS=Schizosaccharomyces pombe GN=SPBC146.06c PE=2 SV=1
176	PDE_08193	0	0	1	1	0.333333	103	0.00747956	gnl|BL_ORD_ID|191930 sp|Q5REP4|KIF22_PONAB Kinesin-like protein KIF22 OS=Pongo abelii GN=KIF22 PE=2 SV=1
177	PDE_03986	0	0	1	1	0.333333	104	0.00740738	gnl|BL_ORD_ID|15062 sp|Q9ULJ7|ANR50_HUMAN Ankyrin repeat domain-containing protein 50 OS=Homo sapiens GN=ANKRD50 PE=1 SV=4
178	PDE_08187	0	0	1	1	0.333333	104	0.00740738	gnl|BL_ORD_ID|466998 sp|P87145|VAC14_SCHPO Protein VAC14 homolog OS=Schizosaccharomyces pombe GN=SPBC25H2.03 PE=2 SV=1
179	PDE_03982	1	0	0	1	0.333333	105	0.00733658	-
180	PDE_00624	0	0	1	1	0.333333	107	0.00719895	gnl|BL_ORD_ID|169622 sp|O74402|HSP78_SCHPO Heat shock protein 78, mitochondrial OS=Schizosaccharomyces pombe GN=hsp78 PE=2 SV=1
181	PDE_00683	0	1	0	1	0.333333	109	0.00706639	gnl|BL_ORD_ID|68069 sp|Q9UUF7|COPB_SCHPO Coatomer subunit beta OS=Schizosaccharomyces pombe GN=sec26 PE=2 SV=1
182	PDE_00789	0	0	1	1	0.333333	109	0.00706639	gnl|BL_ORD_ID|170820 sp|Q01886|HTS1_COCCA HC-toxin synthetase OS=Cochliobolus carbonum GN=HTS1 PE=1 SV=2
183	PDE_04659	0	0	1	1	0.333333	110	0.00700193	-
184	PDE_08818	0	1	0	1	0.333333	113	0.00681541	gnl|BL_ORD_ID|432703 sp|O60067|TAPT1_SCHPO Protein TAPT1 homolog OS=Schizosaccharomyces pombe GN=SPBC13G1.05 PE=1 SV=1
185	PDE_03581	0	1	0	1	0.333333	114	0.00675542	gnl|BL_ORD_ID|42215 sp|Q4WDD7|BRE1_ASPFU E3 ubiquitin-protein ligase bre1 OS=Aspergillus fumigatus GN=bre1 PE=3 SV=2
186	PDE_05133	1	0	0	1	0.333333	116	0.00663856	-
187	PDE_04726	0	1	0	1	0.333333	117	0.00658164	gnl|BL_ORD_ID|292416 sp|Q07538|PRP4_SCHPO Serine/threonine-protein kinase prp4 OS=Schizosaccharomyces pombe GN=prp4 PE=1 SV=2
188	PDE_01689	0	0	1	1	0.333333	117	0.00658164	gnl|BL_ORD_ID|43763 sp|Q9Y8G7|C505_FUSOX Bifunctional P-450:NADPH-P450 reductase OS=Fusarium oxysporum GN=CYP505 PE=1 SV=1
189	PDE_04300	1	0	0	1	0.333333	119	0.00647066	gnl|BL_ORD_ID|273581 sp|P53756|PDR18_YEAST ABC transporter ATP-binding protein/permease PDR18 OS=Saccharomyces cerevisiae GN=PDR18 PE=2 SV=1
190	PDE_04867	0	0	1	1	0.333333	119	0.00647066	gnl|BL_ORD_ID|10239 sp|O74957|AGO1_SCHPO Protein argonaute OS=Schizosaccharomyces pombe GN=ago1 PE=1 SV=1
191	PDE_06103	1	0	0	1	0.333333	124	0.00620894	gnl|BL_ORD_ID|88808 sp|Q9Y7Q7|DENN_SCHPO DENN domain-containing protein C297.05 OS=Schizosaccharomyces pombe GN=SPCC297.05 PE=1 SV=1
192	PDE_09124	1	0	0	1	0.333333	125	0.00615912	gnl|BL_ORD_ID|312339 sp|O74910|RAF1_SCHPO Rik1-associated factor 1 OS=Schizosaccharomyces pombe GN=raf1 PE=1 SV=1
193	PDE_09684	0	1	0	1	0.333333	125	0.00615912	gnl|BL_ORD_ID|152949 sp|P53258|GYP2_YEAST GTPase-activating protein GYP2 OS=Saccharomyces cerevisiae GN=MDR1 PE=1 SV=1
194	PDE_01574	1	0	0	1	0.333333	128	0.00601433	gnl|BL_ORD_ID|185257 sp|O13853|ITS3_SCHPO Phosphatidylinositol-4-phosphate 5-kinase its3 OS=Schizosaccharomyces pombe GN=its3 PE=1 SV=3
195	PDE_06094	0	0	1	1	0.333333	129	0.00596757	gnl|BL_ORD_ID|92464 sp|P21623|DIT1_YEAST Spore wall maturation protein DIT1 OS=Saccharomyces cerevisiae GN=DIT1 PE=1 SV=2
196	PDE_02498	0	0	1	1	0.333333	139	0.00553706	gnl|BL_ORD_ID|321595 sp|Q10164|RGA2_SCHPO Probable Rho-type GTPase-activating protein 2 OS=Schizosaccharomyces pombe GN=rga2 PE=1 SV=1
197	PDE_03529	1	0	0	1	0.333333	141	0.00545831	gnl|BL_ORD_ID|27724 sp|P40527|ATC7_YEAST Probable phospholipid-transporting ATPase NEO1 OS=Saccharomyces cerevisiae GN=NEO1 PE=1 SV=1
198	PDE_07421	0	0	1	1	0.333333	144	0.00534429	gnl|BL_ORD_ID|312172 sp|Q4WVM1|RAD5_ASPFU DNA repair protein rad5 OS=Aspergillus fumigatus GN=rad5 PE=3 SV=2
199	PDE_00673	1	0	0	1	0.333333	149	0.00516449	gnl|BL_ORD_ID|27716 sp|Q9HDW7|ATC2_SCHPO Calcium-transporting ATPase 2 OS=Schizosaccharomyces pombe GN=pmc1 PE=2 SV=1
200	PDE_08735	0	1	0	1	0.333333	149	0.00516449	-
201	PDE_08124	0	0	1	1	0.333333	154	0.00499639	gnl|BL_ORD_ID|63306 sp|Q9H7Z3|CN102_HUMAN UPF0614 protein C14orf102 OS=Homo sapiens GN=C14orf102 PE=1 SV=3
202	PDE_04542	0	1	0	1	0.333333	157	0.00490068	gnl|BL_ORD_ID|57653 sp|Q10103|CHP1_SCHPO Chromo domain-containing protein 1 OS=Schizosaccharomyces pombe GN=chp1 PE=1 SV=1
203	PDE_06158	1	0	0	1	0.333333	162	0.00474907	gnl|BL_ORD_ID|185594 sp|Q4WHB7|JHD1_ASPFU JmjC domain-containing histone demethylation protein 1 OS=Aspergillus fumigatus GN=jhd1 PE=3 SV=1
204	PDE_00154	1	0	0	1	0.333333	177	0.00434573	gnl|BL_ORD_ID|462510 sp|P47108|URB2_YEAST Nucleolar pre-ribosomal-associated protein 2 OS=Saccharomyces cerevisiae GN=URB2 PE=1 SV=1
205	PDE_00544	0	1	0	1	0.333333	179	0.00429707	gnl|BL_ORD_ID|137388 sp|P14885|GELS_XENLA Gelsolin (Fragment) OS=Xenopus laevis GN=gsn PE=2 SV=1
206	PDE_02977	0	0	1	1	0.333333	184	0.00418006	gnl|BL_ORD_ID|107634 sp|A1D4A7|EIF3A_NEOFI Eukaryotic translation initiation factor 3 subunit A OS=Neosartorya fischeri (strain ATCC 1020 / DSM 3700 / FGSC A1164 / NRRL 181) GN=tif32 PE=3 SV=1
207	PDE_01220	0	0	1	1	0.333333	190	0.00404779	gnl|BL_ORD_ID|118907 sp|P34731|FAS1_CANAL Fatty acid synthase subunit beta OS=Candida albicans GN=FAS1 PE=3 SV=1
208	PDE_04958	1	0	0	1	0.333333	228	0.00337203	gnl|BL_ORD_ID|16523 sp|O60039|APSB_EMENI Anucleate primary sterigmata protein B OS=Emericella nidulans GN=apsB PE=4 SV=2
209	PDE_00614	0	0	1	1	0.333333	231	0.00332816	-
210	PDE_05252	0	0	1	1	0.333333	303	0.00253631	gnl|BL_ORD_ID|292453 sp|Q99PV0|PRP8_MOUSE Pre-mRNA-processing-splicing factor 8 OS=Mus musculus GN=Prpf8 PE=1 SV=2

## Sheet: Sheet 2 PoNF-YA one sample
	Proteins interacting with PoNF-YA identified through TAP-MS.
Rank	Protein	PoYA-TAP	Theoretical PepCount	emPAI	Description
1	PDE_06383	10	13	4.87802	PoNF-YA
2	PDE_01016	9	16	2.65174	PoNF-YC
3	PDE_02832	6	12	2.16228	PoNF-YB
4	PDE_07742	10	32	1.05353	PoSrp1
5	PDE_04776	10	56	0.508591	PoFif3
6	PDE_09254	8	45	0.505836	PoRsc8
7	PDE_09954	1	10	0.258925	gnl|BL_ORD_ID|153617 sp|Q5AUJ1|H2AZ_EMENI Histone H2A.Z OS=Emericella nidulans GN=htz1 PE=3 SV=1
8	PDE_02629	4	41	0.251875	PoRsc7
9	PDE_06999	3	34	0.22528	PoSsr4
10	PDE_06201	2	29	0.172102	PoArp4
11	PDE_01580	2	34	0.145048	PoFif1
12	PDE_01397	2	36	0.136464	PoArp9
13	PDE_09056	2	37	0.132541	PoSfh1
14	PDE_06766	1	21	0.115884	gnl|BL_ORD_ID|107849 sp|Q4WTH0|EIF3F_ASPFU Eukaryotic translation initiation factor 3 subunit F OS=Aspergillus fumigatus GN=AFUA_1G09330 PE=3 SV=1
15	PDE_03723	1	25	0.0964782	gnl|BL_ORD_ID|2595 sp|P23542|AATC_YEAST Aspartate aminotransferase, cytoplasmic OS=Saccharomyces cerevisiae GN=AAT2 PE=1 SV=3
16	PDE_09900	1	25	0.0964782	gnl|BL_ORD_ID|250023 sp|P42882|NMT1_ASPPA Protein NMT1 homolog OS=Aspergillus parasiticus GN=nmt1 PE=2 SV=1
17	PDE_08189	1	31	0.0771051	gnl|BL_ORD_ID|10842 sp|B6HP17|AIM24_PENCW Altered inheritance of mitochondria protein 24, mitochondrial OS=Penicillium chrysogenum (strain ATCC 28089 / DSM 1075 / Wisconsin 54-1255) GN=aim24 PE=3 SV=1
18	PDE_01512	2	63	0.0758359	PoRsc1
19	PDE_09363	3	95	0.0754221	PoSnf21
20	PDE_03615	1	35	0.0680004	gnl|BL_ORD_ID|77207 sp|P00175|CYB2_YEAST Cytochrome b2, mitochondrial OS=Saccharomyces cerevisiae GN=CYB2 PE=1 SV=1
21	PDE_05548	1	41	0.0577676	gnl|BL_ORD_ID|515249 sp|Q9URW9|YLX7_SCHPO Putative aldehyde dehydrogenase-like protein C922.07c OS=Schizosaccharomyces pombe GN=SPAC922.07c PE=2 SV=1
22	PDE_07819	1	42	0.0563541	PoSnf5
23	PDE_00526	1	43	0.0550081	gnl|BL_ORD_ID|389779 sp|O13845|RSD1_SCHPO RNA-binding protein rsd1 OS=Schizosaccharomyces pombe GN=rsd1 PE=1 SV=1
24	PDE_09509	1	68	0.0344414	gnl|BL_ORD_ID|284071 sp|P07038|PMA1_NEUCR Plasma membrane ATPase OS=Neurospora crassa GN=pma-1 PE=1 SV=1
25	PDE_08837	1	106	0.0219602	gnl|BL_ORD_ID|170943 sp|Q09811|HUS2_SCHPO ATP-dependent DNA helicase hus2/rqh1 OS=Schizosaccharomyces pombe GN=rqh1 PE=1 SV=1

## Sheet: Sheet 3 PoNF-YB one sample
	Proteins interacting with PoNF-YB identified through TAP-MS.
Rank	Protein	PoYB-TAP	Theoretical PepCount	emPAI	Description
1	PDE_02832	17	12	25.1016	PoNF-YB
2	PDE_06383	16	13	16.0125	PoNF-YA
3	PDE_01016	16	16	9	PoNF-YC
4	PDE_07924	10	31	1.10175	gnl|BL_ORD_ID|5542 sp|O13907|ACL2_SCHPO Probable ATP-citrate synthase subunit 2 OS=Schizosaccharomyces pombe GN=SPAC22A12.16 PE=1 SV=1
5	PDE_09254	14	45	1.04697	PoRsc8
6	PDE_06201	8	29	0.887392	PoArp4
7	PDE_02849	3	12	0.778279	gnl|BL_ORD_ID|176156 sp|O94083|IF5A_CANAL Eukaryotic translation initiation factor 5A OS=Candida albicans GN=ANB1 PE=3 SV=1
8	PDE_07742	7	32	0.654817	PoSrp1
9	PDE_04776	11	56	0.571913	PoFif3
10	PDE_02602	6	38	0.43845	PoSsr3
11	PDE_01580	5	34	0.403004	PoFif2
12	PDE_06999	5	34	0.403004	PoSsr4
13	PDE_03779	1	7	0.389495	gnl|BL_ORD_ID|355817 sp|Q9C3Z5|RLA2_PODAN 60S acidic ribosomal protein P2 OS=Podospora anserina PE=3 SV=1
14	PDE_09222	3	24	0.333521	gnl|BL_ORD_ID|113091 sp|P78790|ETFA_SCHPO Probable electron transfer flavoprotein subunit alpha, mitochondrial OS=Schizosaccharomyces pombe GN=SPAC27D7.06 PE=2 SV=3
15	PDE_06901	1	8	0.333521	-
16	PDE_02629	5	41	0.324193	PoRsc7
17	PDE_01345	3	25	0.318257	gnl|BL_ORD_ID|165403 sp|Q7WUM8|HMP_RHIME Flavohemoprotein OS=Rhizobium meliloti GN=hmp PE=3 SV=2
18	PDE_01397	4	36	0.29155	PoArp9
19	PDE_07502	2	18	0.29155	gnl|BL_ORD_ID|467672 sp|O59941|VATD_NEUCR V-type proton ATPase subunit D OS=Neurospora crassa GN=vma-8 PE=2 SV=2
20	PDE_05315	1	9	0.29155	gnl|BL_ORD_ID|381778 sp|Q4WI01|RS21_ASPFU 40S ribosomal protein S21 OS=Aspergillus fumigatus GN=rps21 PE=3 SV=1
21	PDE_07819	4	42	0.245197	PoSnf5
22	PDE_08458	2	21	0.245197	gnl|BL_ORD_ID|227615 sp|Q2UJU5|MPG1_ASPOR Mannose-1-phosphate guanyltransferase OS=Aspergillus oryzae GN=mpg1 PE=3 SV=1
23	PDE_02775	1	11	0.232847	gnl|BL_ORD_ID|374371 sp|O59936|RS12_ERYGR 40S ribosomal protein S12 OS=Erysiphe graminis subsp. hordei GN=RPS12 PE=3 SV=1
24	PDE_00053	1	11	0.232847	gnl|BL_ORD_ID|434729 sp|Q4WRB8|TCTP_ASPFU Translationally-controlled tumor protein homolog OS=Aspergillus fumigatus GN=AFUA_1G16840 PE=3 SV=1
25	PDE_09363	8	95	0.213977	PoSnf21
26	PDE_02544	2	24	0.211528	gnl|BL_ORD_ID|251 sp|P62262|1433E_SHEEP 14-3-3 protein epsilon OS=Ovis aries GN=YWHAE PE=1 SV=1
27	PDE_03510	1	13	0.193777	gnl|BL_ORD_ID|30226 sp|P0C2C8|ATP7_ASPTN ATP synthase subunit d, mitochondrial OS=Aspergillus terreus (strain NIH 2624 / FGSC A1156) GN=atp7 PE=3 SV=1
28	PDE_02951	1	15	0.165914	gnl|BL_ORD_ID|398598 sp|Q0CUN7|SAR1_ASPTN Small COPII coat GTPase sar1 OS=Aspergillus terreus (strain NIH 2624 / FGSC A1156) GN=sar1 PE=3 SV=1
29	PDE_07735	3	48	0.154782	gnl|BL_ORD_ID|434557 sp|O94501|TCPA_SCHPO T-complex protein 1 subunit alpha OS=Schizosaccharomyces pombe GN=cct1 PE=2 SV=1
30	PDE_02267	1	16	0.154782	gnl|BL_ORD_ID|87605 sp|P18899|DDR48_YEAST Stress protein DDR48 OS=Saccharomyces cerevisiae GN=DDR48 PE=1 SV=4
31	PDE_04537	2	33	0.149757	gnl|BL_ORD_ID|146728 sp|Q7Z8E7|GPD_COLGL Glycerol-3-phosphate dehydrogenase [NAD+] OS=Colletotrichum gloeosporioides PE=2 SV=1
32	PDE_09210	1	17	0.145048	gnl|BL_ORD_ID|388970 sp|O59675|RS9B_SCHPO 40S ribosomal protein S9-B OS=Schizosaccharomyces pombe GN=rps9b PE=1 SV=3
33	PDE_02547	2	35	0.140625	gnl|BL_ORD_ID|292654 sp|O74445|PRS10_SCHPO Probable 26S protease subunit rpt4 OS=Schizosaccharomyces pombe GN=rpt4 PE=2 SV=2
34	PDE_05108	1	18	0.136464	gnl|BL_ORD_ID|392857 sp|Q4WYK1|RSSA_ASPFU 40S ribosomal protein S0 OS=Aspergillus fumigatus GN=rps0 PE=3 SV=1
35	PDE_09056	2	37	0.132541	PoSfh1
36	PDE_07264	1	19	0.128838	gnl|BL_ORD_ID|91813 sp|O42772|DHSB_MYCGR Succinate dehydrogenase [ubiquinone] iron-sulfur subunit, mitochondrial OS=Mycosphaerella graminicola GN=SDH2 PE=3 SV=1
37	PDE_08686	2	39	0.125336	gnl|BL_ORD_ID|467494 sp|P11593|VATB_NEUCR V-type proton ATPase subunit B OS=Neurospora crassa GN=vma-2 PE=3 SV=1
38	PDE_08782	1	20	0.122018	gnl|BL_ORD_ID|293249 sp|Q09682|PSA4_SCHPO Probable proteasome subunit alpha type-4 OS=Schizosaccharomyces pombe GN=SPAC13C5.01c PE=2 SV=1
39	PDE_07008	1	21	0.115884	gnl|BL_ORD_ID|437110 sp|Q9UUZ9|THI4_ASPOR Thiazole biosynthetic enzyme, mitochondrial OS=Aspergillus oryzae GN=thiA PE=3 SV=2
40	PDE_02164	1	21	0.115884	-
41	PDE_02675	2	43	0.113042	gnl|BL_ORD_ID|434632 sp|P87153|TCPH_SCHPO Probable T-complex protein 1 subunit eta OS=Schizosaccharomyces pombe GN=cct7 PE=1 SV=1
42	PDE_05070	2	44	0.110336	gnl|BL_ORD_ID|434619 sp|O74341|TCPG_SCHPO T-complex protein 1 subunit gamma OS=Schizosaccharomyces pombe GN=cct3 PE=1 SV=1
43	PDE_03064	1	26	0.0926009	gnl|BL_ORD_ID|118158 sp|Q06099|FADH_CANMA S-(hydroxymethyl)glutathione dehydrogenase OS=Candida maltosa GN=FDH1 PE=3 SV=1
44	PDE_06474	1	26	0.0926009	gnl|BL_ORD_ID|232093 sp|Q9P786|MTD1_SCHPO Methylenetetrahydrofolate dehydrogenase [NAD+] OS=Schizosaccharomyces pombe GN=mtd1 PE=2 SV=1
45	PDE_00455	1	27	0.089023	gnl|BL_ORD_ID|430357 sp|Q6TGS6|SYYC_DANRE Tyrosyl-tRNA synthetase, cytoplasmic OS=Danio rerio GN=yars PE=2 SV=2
46	PDE_05395	1	28	0.0857111	gnl|BL_ORD_ID|159961 sp|P40235|HHP1_SCHPO Casein kinase I homolog hhp1 OS=Schizosaccharomyces pombe GN=hhp1 PE=2 SV=1
47	PDE_02915	1	28	0.0857111	gnl|BL_ORD_ID|213755 sp|Q5BG98|MCR1_EMENI NADH-cytochrome b5 reductase 2 OS=Emericella nidulans GN=mcr1 PE=3 SV=1
48	PDE_00638	2	57	0.0841459	gnl|BL_ORD_ID|279450 sp|Q8YWW1|PHK1_NOSS1 Probable phosphoketolase 1 OS=Nostoc sp. (strain PCC 7120 / UTEX 2576) GN=all1483 PE=3 SV=1
49	PDE_00988	1	30	0.0797752	PoFif4
50	PDE_03241	1	30	0.0797752	gnl|BL_ORD_ID|19399 sp|Q9P3I3|ARGD_NEUCR Acetylornithine aminotransferase, mitochondrial OS=Neurospora crassa GN=arg-8 PE=3 SV=1
51	PDE_02271	3	91	0.0788648	gnl|BL_ORD_ID|423043 sp|P38088|SYG_YEAST Glycyl-tRNA synthetase 1 OS=Saccharomyces cerevisiae GN=GRS1 PE=1 SV=1
52	PDE_08335	3	93	0.0771051	-
53	PDE_07209	1	31	0.0771051	PoSnf59
54	PDE_00044	1	31	0.0771051	gnl|BL_ORD_ID|265610 sp|Q9UJX0|OSGI1_HUMAN Oxidative stress-induced growth inhibitor 1 OS=Homo sapiens GN=OSGIN1 PE=2 SV=2
55	PDE_01512	2	63	0.0758359	PoRsc1
56	PDE_05494	1	32	0.0746078	gnl|BL_ORD_ID|51291 sp|Q4WPF8|CCPR_ASPFU Cytochrome c peroxidase, mitochondrial OS=Aspergillus fumigatus GN=ccp1 PE=3 SV=1
57	PDE_08476	1	33	0.0722672	gnl|BL_ORD_ID|209434 sp|Q9P4R4|LYS9_MAGGR Saccharopine dehydrogenase [NADP+, L-glutamate-forming] OS=Magnaporthe grisea GN=LYS3 PE=1 SV=2
58	PDE_07158	1	34	0.070069	gnl|BL_ORD_ID|277996 sp|P41756|PGK_ASPOR Phosphoglycerate kinase OS=Aspergillus oryzae GN=pgkA PE=3 SV=1
59	PDE_03916	1	34	0.070069	gnl|BL_ORD_ID|166130 sp|O94225|HOSM_PENCW Homocitrate synthase, mitochondrial OS=Penicillium chrysogenum (strain ATCC 28089 / DSM 1075 / Wisconsin 54-1255) GN=lys1 PE=1 SV=1
60	PDE_05392	2	68	0.070069	gnl|BL_ORD_ID|68130 sp|P87140|COPG_SCHPO Probable coatomer subunit gamma OS=Schizosaccharomyces pombe GN=sec21 PE=1 SV=1
61	PDE_06117	1	35	0.0680004	gnl|BL_ORD_ID|91437 sp|Q9URS1|DHE4_PENCH NADP-specific glutamate dehydrogenase OS=Penicillium chrysogenum GN=GDH PE=3 SV=1
62	PDE_09267	1	37	0.0642092	gnl|BL_ORD_ID|152725 sp|A3DJ77|GUNC_CLOTH Endoglucanase C OS=Clostridium thermocellum (strain ATCC 27405 / DSM 1237) GN=celC PE=3 SV=1
63	PDE_07967	4	149	0.0637649	gnl|BL_ORD_ID|305131 sp|O93937|PYR1_EMENI Protein pyrABCN OS=Emericella nidulans GN=pyrABCN PE=3 SV=2
64	PDE_04970	1	38	0.0624678	gnl|BL_ORD_ID|250728 sp|O94514|NOP56_SCHPO Nucleolar protein 56 OS=Schizosaccharomyces pombe GN=nop56 PE=2 SV=1
65	PDE_08111	1	38	0.0624678	gnl|BL_ORD_ID|85765 sp|Q07346|DCE_PETHY Glutamate decarboxylase OS=Petunia hybrida GN=GAD PE=1 SV=1
66	PDE_08009	1	39	0.0608184	gnl|BL_ORD_ID|4594 sp|P45867|ACDA_BACSU Acyl-CoA dehydrogenase OS=Bacillus subtilis GN=acdA PE=2 SV=1
67	PDE_02230	1	41	0.0577676	gnl|BL_ORD_ID|115967 sp|P32604|F26_YEAST Fructose-2,6-bisphosphatase OS=Saccharomyces cerevisiae GN=FBP26 PE=1 SV=2
68	PDE_05389	1	42	0.0563541	gnl|BL_ORD_ID|419429 sp|P04802|SYDC_YEAST Aspartyl-tRNA synthetase, cytoplasmic OS=Saccharomyces cerevisiae GN=DPS1 PE=1 SV=3
69	PDE_02833	1	43	0.0550081	gnl|BL_ORD_ID|13117 sp|Q06157|AMDR_ASPOR Acetamidase regulatory protein OS=Aspergillus oryzae GN=amdR PE=2 SV=2
70	PDE_05300	1	43	0.0550081	gnl|BL_ORD_ID|199862 sp|P08638|LEUR_YEAST Regulatory protein LEU3 OS=Saccharomyces cerevisiae GN=LEU3 PE=1 SV=1
71	PDE_06805	1	46	0.0513302	gnl|BL_ORD_ID|425602 sp|Q9UUF2|SYMC_SCHPO Probable methionyl-tRNA synthetase, cytoplasmic OS=Schizosaccharomyces pombe GN=SPBC17A3.04c PE=2 SV=1
72	PDE_08865	1	57	0.0412233	gnl|BL_ORD_ID|389773 sp|Q9P7W8|RSC9_SCHPO Chromatin structure-remodeling complex subunit rsc9 OS=Schizosaccharomyces pombe GN=rsc9 PE=1 SV=1
73	PDE_03102	1	58	0.0404983	gnl|BL_ORD_ID|199159 sp|P55251|LEUC_RHIPU 3-isopropylmalate dehydratase OS=Rhizomucor pusillus GN=LEUA PE=3 SV=1
74	PDE_06127	1	61	0.0384688	gnl|BL_ORD_ID|326189 sp|Q9UW15|RIR1_NEUCR Ribonucleoside-diphosphate reductase large chain OS=Neurospora crassa GN=rnr-1 PE=1 SV=2
75	PDE_08580	1	78	0.0299604	gnl|BL_ORD_ID|263186 sp|P20967|ODO1_YEAST 2-oxoglutarate dehydrogenase, mitochondrial OS=Saccharomyces cerevisiae GN=KGD1 PE=1 SV=2
76	PDE_08049	1	88	0.0265111	gnl|BL_ORD_ID|505072 sp|Q10094|YAOF_SCHPO Uncharacterized protein C11D3.15 OS=Schizosaccharomyces pombe GN=SPAC11D3.15 PE=2 SV=1
77	PDE_09237	1	104	0.0223872	gnl|BL_ORD_ID|473543 sp|Q03149|WA_EMENI Conidial yellow pigment biosynthesis polyketide synthase OS=Emericella nidulans GN=wA PE=1 SV=2
78	PDE_08837	1	106	0.0219602	gnl|BL_ORD_ID|170943 sp|Q09811|HUS2_SCHPO ATP-dependent DNA helicase hus2/rqh1 OS=Schizosaccharomyces pombe GN=rqh1 PE=1 SV=1

## Sheet: Sheet 4 PoNF-YC one sample
	Proteins interacting with PoNF-YC identified through TAP-MS.
Rank	Protein	PoYC-TAP	Theoretical PepCount	emPAI	Description
1	PDE_02832	11	12	7.25404	PoNF-YB
2	PDE_06383	7	13	2.45511	PoNF-YA
3	PDE_01016	6	16	1.37137	PoNF-YC
4	PDE_09254	15	45	1.15443	PoRsc8
5	PDE_04776	14	56	0.778279	PoFif3
6	PDE_01397	8	36	0.668101	PoArp9
7	PDE_02629	9	41	0.657724	PoRsc7
8	PDE_07819	8	42	0.550516	PoSnf5
9	PDE_00988	5	30	0.467799	PoFif4
10	PDE_01580	5	34	0.403004	PoFif2
11	PDE_07457	3	21	0.389495	PoTaf14
12	PDE_06201	4	29	0.373824	PoArp4
13	PDE_09056	5	37	0.365008	PoSfh1
14	PDE_07209	4	31	0.34596	PoSnf59
15	PDE_08093	1	10	0.258925	PoFif1
16	PDE_07924	3	31	0.249609	gnl|BL_ORD_ID|5542 sp|O13907|ACL2_SCHPO Probable ATP-citrate synthase subunit 2 OS=Schizosaccharomyces pombe GN=SPAC22A12.16 PE=1 SV=1
17	PDE_06999	3	34	0.22528	PoSsr4
18	PDE_09363	8	95	0.213977	PoSnf21
19	PDE_02951	1	15	0.165914	gnl|BL_ORD_ID|398598 sp|Q0CUN7|SAR1_ASPTN Small COPII coat GTPase sar1 OS=Aspergillus terreus (strain NIH 2624 / FGSC A1156) GN=sar1 PE=3 SV=1
20	PDE_07742	2	32	0.154782	PoSrp1
21	PDE_05108	1	18	0.136464	gnl|BL_ORD_ID|392857 sp|Q4WYK1|RSSA_ASPFU 40S ribosomal protein S0 OS=Aspergillus fumigatus GN=rps0 PE=3 SV=1
22	PDE_06133	1	18	0.136464	gnl|BL_ORD_ID|184954 sp|Q6CFQ0|ISU1_YARLI Iron sulfur cluster assembly protein 1, mitochondrial OS=Yarrowia lipolytica GN=ISU1 PE=3 SV=1
23	PDE_02602	2	38	0.128838	PoSsr3
24	PDE_09900	1	25	0.0964782	gnl|BL_ORD_ID|250023 sp|P42882|NMT1_ASPPA Protein NMT1 homolog OS=Aspergillus parasiticus GN=nmt1 PE=2 SV=1
25	PDE_08865	2	57	0.0841459	PoRsc9
26	PDE_01512	2	63	0.0758359	PoRsc1
27	PDE_06959	1	49	0.0481131	gnl|BL_ORD_ID|155468 sp|P45364|HBD_CLODI 3-hydroxybutyryl-CoA dehydrogenase OS=Clostridium difficile GN=hbd PE=3 SV=1
28	PDE_02848	1	54	0.0435626	gnl|BL_ORD_ID|351381 sp|P0CH07|RL402_SCHPO Ubiquitin-60S ribosomal protein L40 OS=Schizosaccharomyces pombe GN=ubi2 PE=1 SV=1

## Sheet: Sheet 5 PoSnf21 three samples
	Proteins interacting with PoSnf21 identified through TAP-MS.
Rank	Protein	PoSnf21-TAP-1	PoSnf21-TAP-2	PoSnf21-TAP-3	Total PepCount	Average PepCount	Theoretical PepCount	emPAI	Description
1	PDE_07742	24	27	27	78	26	32	5.49382	PoSrp1
2	PDE_09254	35	39	35	109	36.3333	45	5.41811	PoRsc8
3	PDE_06201	21	25	19	65	21.6667	29	4.58633	PoArp4
4	PDE_02602	26	27	27	80	26.6667	38	4.03216	PoSsr3
5	PDE_04776	35	42	40	117	39	56	3.97083	PoFif3
6	PDE_01397	24	26	19	69	23	36	3.354	PoArp9
7	PDE_09056	21	28	21	70	23.3333	37	3.27199	PoSfh1
8	PDE_09363	45	57	70	172	57.3333	95	3.01337	PoSnf21
9	PDE_06999	20	24	17	61	20.3333	34	2.96314	PoSsr4
10	PDE_01512	33	39	33	105	35	63	2.59381	PoRsc1
11	PDE_07819	24	26	20	70	23.3333	42	2.59381	PoSnf5
12	PDE_08865	31	35	26	92	30.6667	57	2.45153	PoRsc9
13	PDE_02629	20	22	21	63	21	41	2.25233	PoRsc7
14	PDE_07209	15	16	15	46	15.3333	31	2.12337	PoSnf59
15	PDE_07457	4	13	10	27	9	21	1.6827	PoTaf14
16	PDE_01580	11	15	15	41	13.6667	34	1.52325	PoFif2
17	PDE_04763	15	16	11	42	14	48	0.957342	PoSol1
18	PDE_08093	2	4	2	8	2.66667	10	0.84785	PoFif1
19	PDE_00988	5	11	6	22	7.33333	30	0.755676	PoFif4
20	PDE_00490	7	11	22	40	13.3333	55	0.747528	PoKap95
21	PDE_02590	1	2	2	5	1.66667	7	0.730196	gnl|BL_ORD_ID|355764 sp|Q9HGV0|RLA1_ASPFU 60S acidic ribosomal protein P1 OS=Aspergillus fumigatus GN=AFUA_1G06830 PE=3 SV=1
22	PDE_05635	1	2	2	5	1.66667	7	0.730196	gnl|BL_ORD_ID|350449 sp|Q9C2B9|RL38_NEUCR 60S ribosomal protein L38 OS=Neurospora crassa GN=rpl-38 PE=3 SV=1
23	PDE_02599	2	3	4	9	3	15	0.584893	gnl|BL_ORD_ID|341498 sp|O14388|RL27A_SCHPO 60S ribosomal protein L27-A OS=Schizosaccharomyces pombe GN=rpl27a PE=2 SV=2
24	PDE_07924	3	3	12	18	6	31	0.561523	gnl|BL_ORD_ID|5542 sp|O13907|ACL2_SCHPO Probable ATP-citrate synthase subunit 2 OS=Schizosaccharomyces pombe GN=SPAC22A12.16 PE=1 SV=1
25	PDE_09282	1	3	8	12	4	21	0.550516	gnl|BL_ORD_ID|415862 sp|Q9P727|SUCA_NEUCR Probable succinyl-CoA ligase [GDP-forming] subunit alpha, mitochondrial OS=Neurospora crassa GN=8D4.130 PE=3 SV=1
26	PDE_01583	1	2	1	4	1.33333	8	0.467799	gnl|BL_ORD_ID|516235 sp|O74383|YNV8_SCHPO Uncharacterized protein C3H7.08c OS=Schizosaccharomyces pombe GN=SPBC3H7.08c PE=2 SV=1
27	PDE_09818	1	4	8	13	4.33333	28	0.428111	gnl|BL_ORD_ID|411194 sp|P48008|SPN3_SCHPO Septin homolog spn3 OS=Schizosaccharomyces pombe GN=spn3 PE=1 SV=3
28	PDE_05730	2	1	4	7	2.33333	16	0.39905	gnl|BL_ORD_ID|476201 sp|P47165|XPT1_YEAST Xanthine phosphoribosyltransferase 1 OS=Saccharomyces cerevisiae GN=XPT1 PE=1 SV=1
29	PDE_09456	1	4	8	13	4.33333	30	0.394583	gnl|BL_ORD_ID|411195 sp|P48009|SPN4_SCHPO Septin homolog spn4 OS=Schizosaccharomyces pombe GN=spn4 PE=1 SV=1
30	PDE_02271	9	17	13	39	13	91	0.389495	gnl|BL_ORD_ID|423043 sp|P38088|SYG_YEAST Glycyl-tRNA synthetase 1 OS=Saccharomyces cerevisiae GN=GRS1 PE=1 SV=1
31	PDE_08887	2	6	9	17	5.66667	40	0.385692	gnl|BL_ORD_ID|424346 sp|Q9UUE6|SYKC_SCHPO Lysyl-tRNA synthetase, cytoplasmic OS=Schizosaccharomyces pombe GN=krs1 PE=2 SV=1
32	PDE_03102	5	6	13	24	8	58	0.373824	gnl|BL_ORD_ID|199159 sp|P55251|LEUC_RHIPU 3-isopropylmalate dehydratase OS=Rhizomucor pusillus GN=LEUA PE=3 SV=1
33	PDE_08338	2	2	4	8	2.66667	20	0.359356	gnl|BL_ORD_ID|134013 sp|Q01369|GBLP_NEUCR Guanine nucleotide-binding protein subunit beta-like protein OS=Neurospora crassa GN=cpc-2 PE=3 SV=1
34	PDE_04641	1	1	5	7	2.33333	18	0.347813	gnl|BL_ORD_ID|520423 sp|P42317|YXJF_BACSU Uncharacterized oxidoreductase yxjF OS=Bacillus subtilis GN=yxjF PE=3 SV=2
35	PDE_06117	7	1	5	13	4.33333	35	0.329871	gnl|BL_ORD_ID|91437 sp|Q9URS1|DHE4_PENCH NADP-specific glutamate dehydrogenase OS=Penicillium chrysogenum GN=GDH PE=3 SV=1
36	PDE_02775	1	2	1	4	1.33333	11	0.321941	gnl|BL_ORD_ID|374371 sp|O59936|RS12_ERYGR 40S ribosomal protein S12 OS=Erysiphe graminis subsp. hordei GN=RPS12 PE=3 SV=1
37	PDE_02971	3	2	1	6	2	18	0.29155	gnl|BL_ORD_ID|355727 sp|Q96TJ5|RLA0_NEUCR 60S acidic ribosomal protein P0 OS=Neurospora crassa GN=crpp0 PE=2 SV=1
38	PDE_09921	1	4	6	11	3.66667	34	0.281868	gnl|BL_ORD_ID|92665 sp|P46681|DLD2_YEAST D-lactate dehydrogenase [cytochrome] 2, mitochondrial OS=Saccharomyces cerevisiae GN=DLD2 PE=1 SV=1
39	PDE_05144	1	3	2	6	2	19	0.274275	gnl|BL_ORD_ID|387662 sp|O43105|RS7_NEUCR 40S ribosomal protein S7 OS=Neurospora crassa GN=rps-7 PE=3 SV=2
40	PDE_05494	3	2	5	10	3.33333	32	0.271062	gnl|BL_ORD_ID|51291 sp|Q4WPF8|CCPR_ASPFU Cytochrome c peroxidase, mitochondrial OS=Aspergillus fumigatus GN=ccp1 PE=3 SV=1
41	PDE_08414	3	2	8	13	4.33333	45	0.248235	gnl|BL_ORD_ID|7191 sp|P36333|ACSA_PENCH Acetyl-coenzyme A synthetase OS=Penicillium chrysogenum GN=facA PE=3 SV=1
42	PDE_05651	4	2	13	19	6.33333	81	0.197262	gnl|BL_ORD_ID|305011 sp|O93918|PYC_ASPTE Pyruvate carboxylase OS=Aspergillus terreus GN=pyc PE=2 SV=1
43	PDE_09309	1	1	5	7	2.33333	30	0.196128	gnl|BL_ORD_ID|46858 sp|A1CZ92|CARA_NEOFI Carbamoyl-phosphate synthase arginine-specific small chain OS=Neosartorya fischeri (strain ATCC 1020 / DSM 3700 / FGSC A1164 / NRRL 181) GN=cpa1 PE=3 SV=1
44	PDE_06515	1	1	1	3	1	13	0.193777	-
45	PDE_03916	2	1	4	7	2.33333	34	0.17119	gnl|BL_ORD_ID|166130 sp|O94225|HOSM_PENCW Homocitrate synthase, mitochondrial OS=Penicillium chrysogenum (strain ATCC 28089 / DSM 1075 / Wisconsin 54-1255) GN=lys1 PE=1 SV=1
46	PDE_07967	5	5	19	29	9.66667	149	0.16112	gnl|BL_ORD_ID|305131 sp|O93937|PYR1_EMENI Protein pyrABCN OS=Emericella nidulans GN=pyrABCN PE=3 SV=2
47	PDE_06474	1	1	3	5	1.66667	26	0.159051	gnl|BL_ORD_ID|232093 sp|Q9P786|MTD1_SCHPO Methylenetetrahydrofolate dehydrogenase [NAD+] OS=Schizosaccharomyces pombe GN=mtd1 PE=2 SV=1
48	PDE_07735	2	1	6	9	3	48	0.154782	gnl|BL_ORD_ID|434557 sp|O94501|TCPA_SCHPO T-complex protein 1 subunit alpha OS=Schizosaccharomyces pombe GN=cct1 PE=2 SV=1
49	PDE_09704	1	1	3	5	1.66667	44	0.0911358	gnl|BL_ORD_ID|17697 sp|P40024|ARB1_YEAST ABC transporter ATP-binding protein ARB1 OS=Saccharomyces cerevisiae GN=ARB1 PE=1 SV=1
50	PDE_00638	3	2	1	6	2	57	0.0841459	gnl|BL_ORD_ID|279450 sp|Q8YWW1|PHK1_NOSS1 Probable phosphoketolase 1 OS=Nostoc sp. (strain PCC 7120 / UTEX 2576) GN=all1483 PE=3 SV=1
51	PDE_09062	1	1	3	5	1.66667	51	0.0781514	gnl|BL_ORD_ID|505276 sp|O59672|YB89_SCHPO Uncharacterized ABC transporter ATP-binding protein C29A3.09c OS=Schizosaccharomyces pombe GN=SPBC29A3.09c PE=2 SV=1
52	PDE_05837	1	1	1	3	1	31	0.0771051	gnl|BL_ORD_ID|29471 sp|Q9UT16|ATP12_SCHPO Protein atp12, mitochondrial OS=Schizosaccharomyces pombe GN=atp12 PE=2 SV=1
53	PDE_09548	1	1	1	3	1	35	0.0680004	PoHapX
54	PDE_03162	1	1	4	6	2	84	0.0563541	gnl|BL_ORD_ID|204353 sp|A2QCJ2|LONM_ASPNC Lon protease homolog, mitochondrial OS=Aspergillus niger (strain CBS 513.88 / FGSC A1513) GN=pim1 PE=3 SV=1
55	PDE_03779	2	1	3	0	2	9	0.668101	gnl|BL_ORD_ID|355817 sp|Q9C3Z5|RLA2_PODAN 60S acidic ribosomal protein P2 OS=Podospora anserina PE=3 SV=1
56	PDE_00194	17	0	22	0	13	62	0.620606	gnl|BL_ORD_ID|441344 sp|Q9URM2|TKT_SCHPO Probable transketolase OS=Schizosaccharomyces pombe GN=SPBC2G5.05 PE=2 SV=1
57	PDE_01092	9	0	14	0	7.66667	37	0.611414	gnl|BL_ORD_ID|7616 sp|Q9URS0|ACTG_PENCH Actin, gamma OS=Penicillium chrysogenum GN=ACT PE=3 SV=1
58	PDE_01963	10	0	17	0	9	44	0.601568	gnl|BL_ORD_ID|176013 sp|A1CJT5|IF4A_ASPCL ATP-dependent RNA helicase eIF4A OS=Aspergillus clavatus GN=tif1 PE=3 SV=1
59	PDE_00979	5	0	14	0	6.33333	31	0.600667	gnl|BL_ORD_ID|437135 sp|Q04677|THIB_CANTR Acetyl-CoA acetyltransferase IB OS=Candida tropicalis GN=PACTB PE=1 SV=3
60	PDE_02754	10	0	13	0	7.66667	38	0.591309	gnl|BL_ORD_ID|384464 sp|O60128|RS3_SCHPO 40S ribosomal protein S3 OS=Schizosaccharomyces pombe GN=rps3 PE=1 SV=1
61	PDE_02596	16	0	20	0	12	60	0.584893	gnl|BL_ORD_ID|103372 sp|Q9Y713|EF1A_ASPOR Elongation factor 1-alpha OS=Aspergillus oryzae GN=tef1 PE=3 SV=1
62	PDE_09299	7	0	13	0	6.66667	34	0.570646	gnl|BL_ORD_ID|9222 sp|P41747|ADH1_ASPFN Alcohol dehydrogenase 1 OS=Aspergillus flavus (strain ATCC 200026 / FGSC A1120 / NRRL 3357 / JCM 12722 / SRRC 167) GN=adh1 PE=2 SV=2
63	PDE_05108	1	8	4	0	4.33333	24	0.515499	gnl|BL_ORD_ID|392857 sp|Q4WYK1|RSSA_ASPFU 40S ribosomal protein S0 OS=Aspergillus fumigatus GN=rps0 PE=3 SV=1
64	PDE_07279	11	0	16	0	9	50	0.513561	gnl|BL_ORD_ID|32008 sp|P23704|ATPB_NEUCR ATP synthase subunit beta, mitochondrial OS=Neurospora crassa GN=atp-2 PE=2 SV=1
65	PDE_02095	4	0	8	0	4	23	0.492496	gnl|BL_ORD_ID|169483 sp|P40920|HSP30_EMENI 30 kDa heat shock protein OS=Emericella nidulans GN=hsp30 PE=2 SV=1
66	PDE_06476	15	0	19	0	11.3333	67	0.476231	gnl|BL_ORD_ID|31007 sp|P37211|ATPA_NEUCR ATP synthase subunit alpha, mitochondrial OS=Neurospora crassa GN=atp-1 PE=3 SV=1
67	PDE_04963	10	0	16	0	8.66667	52	0.467799	gnl|BL_ORD_ID|144719 sp|P34898|GLYC_NEUCR Serine hydroxymethyltransferase, cytosolic OS=Neurospora crassa GN=for PE=3 SV=2
68	PDE_03660	15	0	26	0	13.6667	91	0.413133	gnl|BL_ORD_ID|217536 sp|Q9UT19|METE_SCHPO Probable 5-methyltetrahydropteroyltriglutamate--homocysteine methyltransferase OS=Schizosaccharomyces pombe GN=SPAC9.09 PE=1 SV=1
69	PDE_02379	17	0	18	0	11.6667	78	0.411148	gnl|BL_ORD_ID|169521 sp|Q5B2V1|HSP70_EMENI Heat shock 70 kDa protein OS=Emericella nidulans GN=hsp70 PE=1 SV=1
70	PDE_07230	6	0	11	0	5.66667	38	0.409687	gnl|BL_ORD_ID|218207 sp|P48466|METK_NEUCR S-adenosylmethionine synthase OS=Neurospora crassa GN=eth-1 PE=2 SV=1
71	PDE_00987	14	0	17	0	10.3333	76	0.367618	gnl|BL_ORD_ID|169606 sp|P87222|HSP75_CANAL Heat shock protein SSB1 OS=Candida albicans GN=SSB1 PE=1 SV=1
72	PDE_00406	5	0	7	0	4	30	0.359356	gnl|BL_ORD_ID|386025 sp|Q7RVI1|RS5_NEUCR 40S ribosomal protein S5 OS=Neurospora crassa GN=rps-5 PE=3 SV=2
73	PDE_09952	4	0	10	0	4.66667	35	0.359356	gnl|BL_ORD_ID|130048 sp|Q12552|G3P_ASPNG Glyceraldehyde-3-phosphate dehydrogenase OS=Aspergillus niger GN=gpdA PE=3 SV=2
74	PDE_02091	8	0	12	0	6.66667	51	0.351198	gnl|BL_ORD_ID|177941 sp|P38674|ILV5_NEUCR Ketol-acid reductoisomerase, mitochondrial OS=Neurospora crassa GN=ilv-2 PE=3 SV=2
75	PDE_09443	9	0	13	0	7.33333	58	0.33794	gnl|BL_ORD_ID|351533 sp|P35679|RL4A_SCHPO 60S ribosomal protein L4-A OS=Schizosaccharomyces pombe GN=rpl4a PE=1 SV=2
76	PDE_05762	6	0	12	0	6	48	0.333521	gnl|BL_ORD_ID|415885 sp|Q9P567|SUCB_NEUCR Probable succinyl-CoA ligase [GDP-forming] subunit beta, mitochondrial OS=Neurospora crassa GN=B9J10.140 PE=3 SV=1
77	PDE_02494	7	0	10	0	5.66667	46	0.32797	gnl|BL_ORD_ID|173501 sp|O13302|IDH1_AJECA Isocitrate dehydrogenase [NAD] subunit 1, mitochondrial OS=Ajellomyces capsulata GN=IDH1 PE=2 SV=1
78	PDE_04873	8	0	12	0	6.66667	55	0.321941	gnl|BL_ORD_ID|273180 sp|Q4WXX9|PDC_ASPFU Pyruvate decarboxylase OS=Aspergillus fumigatus GN=pdcA PE=3 SV=1
79	PDE_01832	2	0	2	0	1.33333	11	0.321941	gnl|BL_ORD_ID|382654 sp|Q7RVN2|RS27_NEUCR 40S ribosomal protein S27 OS=Neurospora crassa GN=rps-27 PE=3 SV=1
80	PDE_03408	4	0	16	0	6.66667	56	0.315369	gnl|BL_ORD_ID|415744 sp|A1CMQ7|SUB2_ASPCL ATP-dependent RNA helicase sub2 OS=Aspergillus clavatus GN=sub2 PE=3 SV=1
81	PDE_08649	12	0	24	0	12	102	0.311134	gnl|BL_ORD_ID|103668 sp|Q96X45|EF2_NEUCR Elongation factor 2 OS=Neurospora crassa GN=cot-3 PE=3 SV=3
82	PDE_00677	2	0	10	0	4	36	0.29155	gnl|BL_ORD_ID|433865 sp|P53375|TBB_PENDI Tubulin beta chain OS=Penicillium digitatum GN=TUB2 PE=3 SV=1
83	PDE_04579	3	0	10	0	4.33333	40	0.283315	gnl|BL_ORD_ID|433542 sp|P24633|TBA1_EMENI Tubulin alpha-1 chain OS=Emericella nidulans GN=tubA PE=3 SV=2
84	PDE_00444	2	0	7	0	3	28	0.279802	gnl|BL_ORD_ID|227595 sp|P23641|MPCP_YEAST Mitochondrial phosphate carrier protein OS=Saccharomyces cerevisiae GN=MIR1 PE=1 SV=1
85	PDE_07922	3	0	19	0	7.33333	69	0.277263	gnl|BL_ORD_ID|5539 sp|Q8X097|ACL1_NEUCR Probable ATP-citrate synthase subunit 1 OS=Neurospora crassa GN=B14D6.310 PE=3 SV=1
86	PDE_01194	2	0	4	0	2	20	0.258925	gnl|BL_ORD_ID|151163 sp|O59827|GST2_SCHPO Glutathione S-transferase 2 OS=Schizosaccharomyces pombe GN=gst2 PE=2 SV=1
87	PDE_09149	10	0	19	0	9.66667	97	0.25793	gnl|BL_ORD_ID|169715 sp|P40292|HSP90_ASPFU Heat shock protein 90 OS=Aspergillus fumigatus GN=hsp90 PE=1 SV=3
88	PDE_02546	3	0	11	0	4.66667	49	0.245197	gnl|BL_ORD_ID|109967 sp|Q96X30|ENO_ASPFU Enolase OS=Aspergillus fumigatus GN=enoA PE=1 SV=3
89	PDE_03458	6	0	21	0	9	97	0.238179	gnl|BL_ORD_ID|18248 sp|P54898|ARG56_NEUCR Protein arg-6, mitochondrial OS=Neurospora crassa GN=arg-6 PE=1 SV=1
90	PDE_09174	2	0	6	0	2.66667	29	0.235817	gnl|BL_ORD_ID|375113 sp|P33192|RS13_CANMA 40S ribosomal protein S13 OS=Candida maltosa GN=RPS13 PE=3 SV=2
91	PDE_05924	7	0	10	0	5.66667	62	0.234235	gnl|BL_ORD_ID|459559 sp|P78811|UGPA1_SCHPO Probable UTP--glucose-1-phosphate uridylyltransferase OS=Schizosaccharomyces pombe GN=SPCC1322.04 PE=1 SV=2
92	PDE_00491	3	0	2	0	1.66667	19	0.223825	gnl|BL_ORD_ID|382390 sp|Q7RV75|RS22_NEUCR 40S ribosomal protein S22 OS=Neurospora crassa GN=rps-22 PE=3 SV=1
93	PDE_08134	3	0	4	0	2.33333	27	0.220168	gnl|BL_ORD_ID|151022 sp|Q9P4E9|GSP1_CANAL GTP-binding nuclear protein GSP1/Ran OS=Candida albicans GN=GSP1 PE=3 SV=1
94	PDE_03807	2	0	5	0	2.33333	27	0.220168	gnl|BL_ORD_ID|376368 sp|P19115|RS14_NEUCR 40S ribosomal protein S14 OS=Neurospora crassa GN=rps-14 PE=3 SV=2
95	PDE_02785	4	0	6	0	3.33333	40	0.211528	gnl|BL_ORD_ID|9696 sp|P02723|ADT_NEUCR ADP,ATP carrier protein OS=Neurospora crassa GN=acp PE=3 SV=1
96	PDE_05697	1	0	1	0	0.666667	8	0.211528	gnl|BL_ORD_ID|29478 sp|C6Y4A3|ATP19_SCHPO ATP synthase subunit K, mitochondrial OS=Schizosaccharomyces pombe GN=atp19 PE=2 SV=1
97	PDE_05389	4	0	12	0	5.33333	65	0.207956	gnl|BL_ORD_ID|419429 sp|P04802|SYDC_YEAST Aspartyl-tRNA synthetase, cytoplasmic OS=Saccharomyces cerevisiae GN=DPS1 PE=1 SV=3
98	PDE_00366	4	0	7	0	3.66667	45	0.206373	gnl|BL_ORD_ID|173512 sp|Q9USP8|IDH2_SCHPO Isocitrate dehydrogenase [NAD] subunit 2, mitochondrial OS=Schizosaccharomyces pombe GN=idh2 PE=1 SV=1
99	PDE_09504	2	0	2	0	1.33333	17	0.19793	gnl|BL_ORD_ID|245543 sp|Q7Z8P9|NDK_ASPFU Nucleoside diphosphate kinase OS=Aspergillus fumigatus GN=ndk1 PE=3 SV=1
100	PDE_05983	2	0	9	0	3.66667	47	0.19678	gnl|BL_ORD_ID|383574 sp|P25443|RS2_YEAST 40S ribosomal protein S2 OS=Saccharomyces cerevisiae GN=RPS2 PE=1 SV=3
101	PDE_00723	5	0	7	0	4	52	0.193777	gnl|BL_ORD_ID|107235 sp|P02992|EFTU_YEAST Elongation factor Tu, mitochondrial OS=Saccharomyces cerevisiae GN=TUF1 PE=1 SV=1
102	PDE_02916	3	0	5	0	2.66667	35	0.191765	gnl|BL_ORD_ID|337584 sp|P0C2I0|RL20_YEAST 60S ribosomal protein L20 OS=Saccharomyces cerevisiae GN=RPL20A PE=1 SV=2
103	PDE_09914	5	0	10	0	5	66	0.190577	gnl|BL_ORD_ID|467318 sp|P11592|VATA_NEUCR V-type proton ATPase catalytic subunit A OS=Neurospora crassa GN=vma-1 PE=3 SV=1
104	PDE_00106	3	0	2	0	1.66667	22	0.190577	gnl|BL_ORD_ID|382515 sp|Q7SC06|RS25_NEUCR 40S ribosomal protein S25 OS=Neurospora crassa GN=rps-25 PE=3 SV=1
105	PDE_03760	9	0	10	0	6.33333	85	0.187162	gnl|BL_ORD_ID|169673 sp|Q5B0C0|HSP7M_EMENI Heat shock 70 kDa protein OS=Emericella nidulans GN=AN6010 PE=1 SV=1
106	PDE_00304	4	0	4	0	2.66667	36	0.185971	gnl|BL_ORD_ID|333499 sp|Q6MY48|RL17_ASPFU 60S ribosomal protein L17 OS=Aspergillus fumigatus GN=rpl17 PE=3 SV=1
107	PDE_04823	3	0	7	0	3.33333	45	0.185971	gnl|BL_ORD_ID|165122 sp|P54839|HMCS_YEAST Hydroxymethylglutaryl-CoA synthase OS=Saccharomyces cerevisiae GN=ERG13 PE=1 SV=1
108	PDE_09361	3	0	7	0	3.33333	45	0.185971	gnl|BL_ORD_ID|343841 sp|Q75AP7|RL2_ASHGO 60S ribosomal protein L2 OS=Ashbya gossypii GN=RPL2 PE=4 SV=1
109	PDE_04327	2	0	7	0	3	41	0.183507	gnl|BL_ORD_ID|328418 sp|Q09127|RL10A_SCHPO 60S ribosomal protein L10-A OS=Schizosaccharomyces pombe GN=rpl10a PE=2 SV=2
110	PDE_06826	1	0	8	0	3	42	0.178769	gnl|BL_ORD_ID|411193 sp|Q09116|SPN2_SCHPO Septin homolog spn2 OS=Schizosaccharomyces pombe GN=spn2 PE=1 SV=2
111	PDE_00542	1	0	6	0	2.33333	33	0.176812	gnl|BL_ORD_ID|198463 sp|P87256|LEU3A_ASPNG 3-isopropylmalate dehydrogenase A OS=Aspergillus niger GN=leu2A PE=2 SV=1
112	PDE_00053	2	0	3	0	1.66667	24	0.173396	gnl|BL_ORD_ID|434729 sp|Q4WRB8|TCTP_ASPFU Translationally-controlled tumor protein homolog OS=Aspergillus fumigatus GN=AFUA_1G16840 PE=3 SV=1
113	PDE_05774	0	5	6	0	3.66667	56	0.162723	gnl|BL_ORD_ID|330272 sp|O59931|RL13_CANAL 60S ribosomal protein L13 OS=Candida albicans GN=RPL13 PE=3 SV=1
114	PDE_07131	4	0	4	0	2.66667	41	0.161557	gnl|BL_ORD_ID|398131 sp|P83783|SAHH_CANAL Adenosylhomocysteinase OS=Candida albicans GN=SAH1 PE=1 SV=2
115	PDE_04897	2	0	4	0	2	33	0.149757	gnl|BL_ORD_ID|382597 sp|P14799|RS27A_NEUCR Ubiquitin-40S ribosomal protein S27a OS=Neurospora crassa GN=ubi-3 PE=1 SV=4
116	PDE_01901	4	0	14	0	6	100	0.148154	gnl|BL_ORD_ID|43507 sp|P09440|C1TM_YEAST C-1-tetrahydrofolate synthase, mitochondrial OS=Saccharomyces cerevisiae GN=MIS1 PE=1 SV=1
117	PDE_03005	2	0	3	0	1.66667	28	0.146895	gnl|BL_ORD_ID|330097 sp|Q9C285|RL12_NEUCR 60S ribosomal protein L12 OS=Neurospora crassa GN=rpl-12 PE=3 SV=1
118	PDE_03793	0	0	5	0	1.66667	28	0.146895	gnl|BL_ORD_ID|378814 sp|P27770|RS17_NEUCR 40S ribosomal protein S17 OS=Neurospora crassa GN=rps-17 PE=3 SV=1
119	PDE_02707	1	4	3	0	2.66667	45	0.146197	gnl|BL_ORD_ID|333096 sp|Q9P720|RL16_NEUCR 60S ribosomal protein L16 OS=Neurospora crassa GN=rpl-16 PE=3 SV=1
120	PDE_03382	3	0	0	0	1	17	0.145048	gnl|BL_ORD_ID|284335 sp|Q5ASN8|PMP20_EMENI Putative peroxiredoxin pmp20 OS=Emericella nidulans GN=AN8692 PE=1 SV=1
121	PDE_02994	2	0	4	0	2	34	0.145048	gnl|BL_ORD_ID|35367 sp|O74754|ATPG_SCHPO ATP synthase subunit gamma, mitochondrial OS=Schizosaccharomyces pombe GN=atp3 PE=2 SV=1
122	PDE_08100	2	0	4	0	2	34	0.145048	gnl|BL_ORD_ID|379297 sp|Q8ISP0|RS18_BRABE 40S ribosomal protein S18 OS=Branchiostoma belcheri GN=RPS18 PE=2 SV=1
123	PDE_01806	3	0	4	0	2.33333	40	0.143756	gnl|BL_ORD_ID|389382 sp|P52810|RS9_PODAN 40S ribosomal protein S9 OS=Podospora anserina GN=RPS9 PE=3 SV=1
124	PDE_03064	2	2	3	0	2.33333	40	0.143756	gnl|BL_ORD_ID|118158 sp|Q06099|FADH_CANMA S-(hydroxymethyl)glutathione dehydrogenase OS=Candida maltosa GN=FDH1 PE=3 SV=1
125	PDE_04825	2	0	2	0	1.33333	23	0.142802	gnl|BL_ORD_ID|339065 sp|Q09668|RL22_SCHPO 60S ribosomal protein L22 OS=Schizosaccharomyces pombe GN=rpl22 PE=1 SV=3
126	PDE_07513	0	0	5	0	1.66667	29	0.141488	gnl|BL_ORD_ID|417694 sp|Q4WVE5|SVF1_ASPFU Survival factor 1 OS=Aspergillus fumigatus GN=svf1 PE=3 SV=1
127	PDE_08897	3	0	8	0	3.66667	65	0.138702	gnl|BL_ORD_ID|434602 sp|Q9UTM4|TCPE_SCHPO T-complex protein 1 subunit epsilon OS=Schizosaccharomyces pombe GN=cct5 PE=2 SV=1
128	PDE_01648	2	1	9	0	4	71	0.138513	gnl|BL_ORD_ID|91791 sp|Q9UTJ7|DHSA_SCHPO Probable succinate dehydrogenase [ubiquinone] flavoprotein subunit, mitochondrial OS=Schizosaccharomyces pombe GN=sdh1 PE=2 SV=1
129	PDE_09257	15	0	7	0	7.33333	131	0.137574	gnl|BL_ORD_ID|103711 sp|O94489|EF3_SCHPO Elongation factor 3 OS=Schizosaccharomyces pombe GN=tef3 PE=1 SV=1
130	PDE_09135	5	0	4	0	3	54	0.136464	gnl|BL_ORD_ID|58935 sp|O00098|CISY_EMENI Citrate synthase, mitochondrial OS=Emericella nidulans GN=citA PE=2 SV=3
131	PDE_00780	2	0	4	0	2	36	0.136464	gnl|BL_ORD_ID|328415 sp|Q7RZS0|RL10A_NEUCR 60S ribosomal protein L10a OS=Neurospora crassa GN=rpl-10a PE=3 SV=1
132	PDE_00768	1	1	0	0	0.666667	12	0.136464	gnl|BL_ORD_ID|443524 sp|Q07335|TOM22_NEUCR Mitochondrial import receptor subunit tom-22 OS=Neurospora crassa GN=tom-22 PE=2 SV=1
133	PDE_03178	1	0	12	0	4.33333	78	0.136464	gnl|BL_ORD_ID|350594 sp|Q8NKF4|RL3_ASPFU 60S ribosomal protein L3 OS=Aspergillus fumigatus GN=rpl3 PE=1 SV=2
134	PDE_08540	1	0	1	0	0.666667	12	0.136464	gnl|BL_ORD_ID|148970 sp|P22151|GRG1_NEUCR Glucose-repressible gene protein OS=Neurospora crassa GN=grg-1 PE=2 SV=1
135	PDE_09728	0	1	2	0	1	18	0.136464	gnl|BL_ORD_ID|344662 sp|P52808|RL30A_SCHPO 60S ribosomal protein L30-1 OS=Schizosaccharomyces pombe GN=rpl30a PE=2 SV=2
136	PDE_06444	0	0	8	0	2.66667	49	0.133501	gnl|BL_ORD_ID|5068 sp|P15937|ACH1_NEUCR Acetyl-CoA hydrolase OS=Neurospora crassa GN=acu-8 PE=3 SV=2
137	PDE_05280	2	0	3	0	1.66667	31	0.131784	gnl|BL_ORD_ID|305 sp|Q99002|1433_TRIHA 14-3-3 protein homolog OS=Trichoderma harzianum PE=2 SV=1
138	PDE_01807	1	0	4	0	1.66667	31	0.131784	gnl|BL_ORD_ID|337598 sp|Q9UUC1|RL21A_SCHPO 60S ribosomal protein L21-A OS=Schizosaccharomyces pombe GN=rpl21a PE=2 SV=1
139	PDE_06703	1	0	8	0	3	56	0.131283	gnl|BL_ORD_ID|386338 sp|Q9C0Z7|RS6B_SCHPO 40S ribosomal protein S6-B OS=Schizosaccharomyces pombe GN=rps6b PE=1 SV=1
140	PDE_05292	1	0	2	0	1	19	0.128838	gnl|BL_ORD_ID|339286 sp|Q9GNE2|RL23_AEDAE 60S ribosomal protein L23 OS=Aedes aegypti GN=RpL23-A PE=2 SV=1
141	PDE_02440	4	4	0	0	2.66667	51	0.127944	gnl|BL_ORD_ID|263332 sp|P16387|ODPA_YEAST Pyruvate dehydrogenase E1 component subunit alpha, mitochondrial OS=Saccharomyces cerevisiae GN=PDA1 PE=1 SV=2
142	PDE_07822	3	0	12	0	5	97	0.126021	gnl|BL_ORD_ID|52296 sp|Q5AWS6|CDC48_EMENI Cell division control protein 48 OS=Emericella nidulans GN=cdc48 PE=1 SV=1
143	PDE_02287	0	0	4	0	1.33333	26	0.125336	gnl|BL_ORD_ID|191808 sp|P17423|KHSE_YEAST Homoserine kinase OS=Saccharomyces cerevisiae GN=THR1 PE=1 SV=4
144	PDE_04060	0	2	4	0	2	39	0.125336	gnl|BL_ORD_ID|334284 sp|Q8TFH1|RL18B_SCHPO 60S ribosomal protein L18-B OS=Schizosaccharomyces pombe GN=rpl18b PE=1 SV=1
145	PDE_06443	0	0	2	0	0.666667	13	0.125336	-
146	PDE_08271	0	0	14	0	4.66667	95	0.119754	gnl|BL_ORD_ID|429090 sp|P04801|SYTC_YEAST Threonyl-tRNA synthetase, cytoplasmic OS=Saccharomyces cerevisiae GN=THS1 PE=1 SV=2
147	PDE_01817	3	0	4	0	2.33333	48	0.118436	gnl|BL_ORD_ID|385610 sp|O59950|RS4_YARLI 40S ribosomal protein S4 OS=Yarrowia lipolytica GN=RPS4 PE=2 SV=1
148	PDE_02445	3	0	6	0	3	62	0.117859	gnl|BL_ORD_ID|434655 sp|P78921|TCPQ_SCHPO Probable T-complex protein 1 subunit theta OS=Schizosaccharomyces pombe GN=cct8 PE=2 SV=3
149	PDE_02305	2	0	2	0	1.33333	28	0.115884	gnl|BL_ORD_ID|341283 sp|P51997|RL25_PUCGR 60S ribosomal protein L25 OS=Puccinia graminis PE=2 SV=2
150	PDE_09593	1	0	4	0	1.66667	35	0.115884	gnl|BL_ORD_ID|273657 sp|Q9UW83|PDX1_EMENI Pyridoxine biosynthesis protein pyroA OS=Emericella nidulans GN=pyroA PE=3 SV=1
151	PDE_09935	0	1	0	0	0.333333	7	0.115884	-
152	PDE_03961	2	0	4	0	2	43	0.113042	gnl|BL_ORD_ID|457243 sp|P0CG63|UBI4P_YEAST Polyubiquitin OS=Saccharomyces cerevisiae GN=UBI4 PE=1 SV=1
153	PDE_01446	2	0	3	0	1.66667	36	0.11249	gnl|BL_ORD_ID|263366 sp|Q09171|ODPB_SCHPO Pyruvate dehydrogenase E1 component subunit beta, mitochondrial OS=Schizosaccharomyces pombe GN=pdb1 PE=2 SV=1
154	PDE_08859	4	0	3	0	2.33333	51	0.111096	gnl|BL_ORD_ID|1590 sp|P53319|6PGD2_YEAST 6-phosphogluconate dehydrogenase, decarboxylating 2 OS=Saccharomyces cerevisiae GN=GND2 PE=1 SV=1
155	PDE_01271	1	0	11	0	4	88	0.110336	gnl|BL_ORD_ID|186448 sp|Q4W9B8|K6PF_ASPFU 6-phosphofructokinase OS=Aspergillus fumigatus GN=pfkA PE=3 SV=1
156	PDE_00817	1	0	1	0	0.666667	15	0.107757	gnl|BL_ORD_ID|382716 sp|Q7S6W5|RS28_NEUCR 40S ribosomal protein S28 OS=Neurospora crassa GN=rps-28 PE=3 SV=1
157	PDE_04469	3	0	6	0	3	68	0.106924	gnl|BL_ORD_ID|434569 sp|Q10147|TCPB_SCHPO Probable T-complex protein 1 subunit beta OS=Schizosaccharomyces pombe GN=cct2 PE=2 SV=1
158	PDE_07008	2	0	2	0	1.33333	31	0.104106	gnl|BL_ORD_ID|437110 sp|Q9UUZ9|THI4_ASPOR Thiazole biosynthetic enzyme, mitochondrial OS=Aspergillus oryzae GN=thiA PE=3 SV=2
159	PDE_03644	0	0	4	0	1.33333	31	0.104106	gnl|BL_ORD_ID|177949 sp|P25605|ILV6_YEAST Acetolactate synthase small subunit, mitochondrial OS=Saccharomyces cerevisiae GN=ILV6 PE=1 SV=2
160	PDE_09398	5	0	0	0	1.66667	39	0.103405	gnl|BL_ORD_ID|432092 sp|O42700|TAL1_SCHPO Transaldolase OS=Schizosaccharomyces pombe GN=tal1 PE=1 SV=2
161	PDE_05183	0	0	5	0	1.66667	39	0.103405	gnl|BL_ORD_ID|209379 sp|O14104|LYS12_SCHPO Probable homoisocitrate dehydrogenase OS=Schizosaccharomyces pombe GN=lys12 PE=1 SV=1
162	PDE_02544	1	0	3	0	1.33333	32	0.100694	gnl|BL_ORD_ID|251 sp|P62262|1433E_SHEEP 14-3-3 protein epsilon OS=Ovis aries GN=YWHAE PE=1 SV=1
163	PDE_08174	0	0	7	0	2.33333	56	0.100694	gnl|BL_ORD_ID|354849 sp|P29453|RL8B_YEAST 60S ribosomal protein L8-B OS=Saccharomyces cerevisiae GN=RPL8B PE=1 SV=3
164	PDE_02182	0	0	2	0	0.666667	16	0.100694	gnl|BL_ORD_ID|222676 sp|Q09196|MLR4_SCHPO Myosin regulatory light chain cdc4 OS=Schizosaccharomyces pombe GN=cdc4 PE=1 SV=1
165	PDE_02618	0	3	5	0	2.66667	66	0.0974988	gnl|BL_ORD_ID|292732 sp|P33297|PRS6A_YEAST 26S protease regulatory subunit 6A OS=Saccharomyces cerevisiae GN=RPT5 PE=1 SV=3
166	PDE_01007	2	0	1	0	1	25	0.0964782	gnl|BL_ORD_ID|342307 sp|O14069|RL28E_SCHPO Probable 60S ribosomal protein L28e OS=Schizosaccharomyces pombe GN=rpl28e PE=1 SV=1
167	PDE_07286	1	0	2	0	1	25	0.0964782	gnl|BL_ORD_ID|459187 sp|P07056|UCRI_NEUCR Cytochrome b-c1 complex subunit Rieske, mitochondrial OS=Neurospora crassa GN=NCU06606 PE=3 SV=1
168	PDE_09900	5	0	0	0	1.66667	42	0.095677	gnl|BL_ORD_ID|250023 sp|P42882|NMT1_ASPPA Protein NMT1 homolog OS=Aspergillus parasiticus GN=nmt1 PE=2 SV=1
169	PDE_02675	2	0	6	0	2.66667	68	0.0944998	gnl|BL_ORD_ID|434632 sp|P87153|TCPH_SCHPO Probable T-complex protein 1 subunit eta OS=Schizosaccharomyces pombe GN=cct7 PE=1 SV=1
170	PDE_04315	1	0	7	0	2.66667	68	0.0944998	gnl|BL_ORD_ID|169500 sp|Q5B041|HSP60_EMENI Heat shock protein 60 OS=Emericella nidulans GN=hsp60 PE=1 SV=1
171	PDE_05203	1	0	3	0	1.33333	34	0.0944998	gnl|BL_ORD_ID|374069 sp|P26781|RS11_YEAST 40S ribosomal protein S11 OS=Saccharomyces cerevisiae GN=RPS11A PE=1 SV=3
172	PDE_09187	0	2	6	0	2.66667	68	0.0944998	gnl|BL_ORD_ID|52268 sp|P39826|CDC3_CANAL Cell division control protein 3 OS=Candida albicans GN=CDC3 PE=3 SV=1
173	PDE_07302	0	2	2	0	1.33333	34	0.0944998	gnl|BL_ORD_ID|131377 sp|P04397|GAL10_YEAST Bifunctional protein GAL10 OS=Saccharomyces cerevisiae GN=GAL10 PE=1 SV=2
174	PDE_08686	1	0	6	0	2.33333	60	0.0936765	gnl|BL_ORD_ID|467494 sp|P11593|VATB_NEUCR V-type proton ATPase subunit B OS=Neurospora crassa GN=vma-2 PE=3 SV=1
175	PDE_03780	1	0	2	0	1	26	0.0926009	gnl|BL_ORD_ID|377194 sp|P34737|RS15_PODAN 40S ribosomal protein S15 OS=Podospora anserina GN=RPS15 PE=3 SV=1
176	PDE_02330	0	0	6	0	2	52	0.0926009	gnl|BL_ORD_ID|383758 sp|B6HFE0|RS3A_PENCW 40S ribosomal protein S1 OS=Penicillium chrysogenum (strain ATCC 28089 / DSM 1075 / Wisconsin 54-1255) GN=rps1 PE=3 SV=1
177	PDE_00995	1	0	13	0	4.66667	122	0.0920722	gnl|BL_ORD_ID|418148 sp|Q5AQL1|SYA_EMENI Alanyl-tRNA synthetase OS=Emericella nidulans GN=ala1 PE=3 SV=2
178	PDE_03397	2	0	3	0	1.66667	44	0.0911358	gnl|BL_ORD_ID|340530 sp|Q7SDU2|RL24_NEUCR 60S ribosomal protein L24 OS=Neurospora crassa GN=rpl-24 PE=3 SV=1
179	PDE_02569	2	0	1	0	1	27	0.089023	gnl|BL_ORD_ID|322987 sp|Q9C3Y4|RHOA_EMENI GTP-binding protein rhoA OS=Emericella nidulans GN=rhoA PE=3 SV=1
180	PDE_04890	0	0	7	0	2.33333	63	0.089023	gnl|BL_ORD_ID|451075 sp|P13228|TRP_NEUCR Tryptophan synthase OS=Neurospora crassa GN=trp-3 PE=1 SV=1
181	PDE_02150	3	1	0	0	1.33333	37	0.0865158	gnl|BL_ORD_ID|214080 sp|P17505|MDHM_YEAST Malate dehydrogenase, mitochondrial OS=Saccharomyces cerevisiae GN=MDH1 PE=1 SV=2
182	PDE_02907	2	0	3	0	1.66667	47	0.0850781	gnl|BL_ORD_ID|331847 sp|O13418|RL15_ASPNG 60S ribosomal protein L15 OS=Aspergillus niger GN=rpl15 PE=2 SV=1
183	PDE_05112	0	0	5	0	1.66667	47	0.0850781	gnl|BL_ORD_ID|193051 sp|Q12265|KPR5_YEAST Ribose-phosphate pyrophosphokinase 5 OS=Saccharomyces cerevisiae GN=PRS5 PE=1 SV=1
184	PDE_08580	0	3	9	0	4	114	0.0841459	gnl|BL_ORD_ID|263186 sp|P20967|ODO1_YEAST 2-oxoglutarate dehydrogenase, mitochondrial OS=Saccharomyces cerevisiae GN=KGD1 PE=1 SV=2
185	PDE_05678	2	0	3	0	1.66667	48	0.0832338	gnl|BL_ORD_ID|354529 sp|Q7SBD5|RL7_NEUCR 60S ribosomal protein L7 OS=Neurospora crassa GN=rpl-7 PE=3 SV=2
186	PDE_08476	0	1	4	0	1.66667	48	0.0832338	gnl|BL_ORD_ID|209434 sp|Q9P4R4|LYS9_MAGGR Saccharopine dehydrogenase [NADP+, L-glutamate-forming] OS=Magnaporthe grisea GN=LYS3 PE=1 SV=2
187	PDE_06464	3	0	0	0	1	29	0.0826367	gnl|BL_ORD_ID|34481 sp|Q870C4|ATPF_PARBR ATP synthase subunit 4, mitochondrial OS=Paracoccidioides brasiliensis GN=ATP4 PE=2 SV=1
188	PDE_05253	1	0	2	0	1	29	0.0826367	gnl|BL_ORD_ID|347955 sp|P40525|RL34B_YEAST 60S ribosomal protein L34-B OS=Saccharomyces cerevisiae GN=RPL34B PE=1 SV=1
189	PDE_03503	0	0	6	0	2	58	0.0826367	gnl|BL_ORD_ID|301027 sp|P41390|PUR1_SCHPO Amidophosphoribosyltransferase OS=Schizosaccharomyces pombe GN=ade4 PE=1 SV=1
190	PDE_03668	0	0	3	0	1	29	0.0826367	gnl|BL_ORD_ID|350251 sp|Q9HFR7|RL36_TRIHM 60S ribosomal protein L36 OS=Trichoderma hamatum GN=rpl36 PE=3 SV=1
191	PDE_08824	0	0	8	0	2.66667	78	0.0819023	gnl|BL_ORD_ID|111971 sp|O74718|ERF3_SCHPO Eukaryotic peptide chain release factor GTP-binding subunit OS=Schizosaccharomyces pombe GN=sup35 PE=1 SV=2
192	PDE_07158	2	0	3	0	1.66667	49	0.0814678	gnl|BL_ORD_ID|277996 sp|P41756|PGK_ASPOR Phosphoglycerate kinase OS=Aspergillus oryzae GN=pgkA PE=3 SV=1
193	PDE_02217	0	1	5	0	2	59	0.0811808	gnl|BL_ORD_ID|462493 sp|P28274|URA7_YEAST CTP synthase 1 OS=Saccharomyces cerevisiae GN=URA7 PE=1 SV=2
194	PDE_09906	0	0	5	0	1.66667	50	0.0797752	gnl|BL_ORD_ID|118599 sp|Q5AUL4|FAL1_EMENI ATP-dependent RNA helicase fal1 OS=Emericella nidulans GN=fal1 PE=3 SV=1
195	PDE_03733	0	0	2	0	0.666667	20	0.0797752	gnl|BL_ORD_ID|511013 sp|P42937|YG4E_YEAST Uncharacterized protein YGR203W OS=Saccharomyces cerevisiae GN=YGR203W PE=1 SV=1
196	PDE_09057	0	0	1	0	0.333333	10	0.0797752	-
197	PDE_04562	0	1	0	0	0.333333	10	0.0797752	-
198	PDE_01646	0	0	6	0	2	61	0.0784174	gnl|BL_ORD_ID|434586 sp|P50999|TCPD_SCHPO T-complex protein 1 subunit delta OS=Schizosaccharomyces pombe GN=cct4 PE=2 SV=2
199	PDE_07774	0	0	3	0	1	31	0.0771051	gnl|BL_ORD_ID|346776 sp|Q7RXY1|RL32_NEUCR 60S ribosomal protein L32 OS=Neurospora crassa GN=rpl-32 PE=3 SV=1
200	PDE_02849	1	0	1	0	0.666667	21	0.0758359	gnl|BL_ORD_ID|176156 sp|O94083|IF5A_CANAL Eukaryotic translation initiation factor 5A OS=Candida albicans GN=ANB1 PE=3 SV=1
201	PDE_03241	0	1	3	0	1.33333	42	0.0758359	gnl|BL_ORD_ID|19399 sp|Q9P3I3|ARGD_NEUCR Acetylornithine aminotransferase, mitochondrial OS=Neurospora crassa GN=arg-8 PE=3 SV=1
202	PDE_01155	4	0	0	0	1.33333	43	0.0740086	gnl|BL_ORD_ID|103589 sp|P29547|EF1G1_YEAST Elongation factor 1-gamma 1 OS=Saccharomyces cerevisiae GN=CAM1 PE=1 SV=2
203	PDE_02864	1	0	3	0	1.33333	43	0.0740086	gnl|BL_ORD_ID|388954 sp|P05754|RS8_YEAST 40S ribosomal protein S8 OS=Saccharomyces cerevisiae GN=RPS8A PE=1 SV=3
204	PDE_04537	1	0	3	0	1.33333	43	0.0740086	gnl|BL_ORD_ID|146728 sp|Q7Z8E7|GPD_COLGL Glycerol-3-phosphate dehydrogenase [NAD+] OS=Colletotrichum gloeosporioides PE=2 SV=1
205	PDE_09122	1	0	1	0	0.666667	22	0.0722672	gnl|BL_ORD_ID|517863 sp|P33723|YPT1_NEUCR GTP-binding protein ypt1 OS=Neurospora crassa GN=ypt-1 PE=3 SV=1
206	PDE_01695	1	0	1	0	0.666667	22	0.0722672	gnl|BL_ORD_ID|381508 sp|O74893|RS20_SCHPO 40S ribosomal protein S20 OS=Schizosaccharomyces pombe GN=rps20 PE=1 SV=1
207	PDE_07853	0	0	2	0	0.666667	22	0.0722672	gnl|BL_ORD_ID|351494 sp|Q6FRG6|RL43_CANGA 60S ribosomal protein L43 OS=Candida glabrata GN=RPL43 PE=3 SV=1
208	PDE_02488	0	0	1	0	0.333333	11	0.0722672	gnl|BL_ORD_ID|445376 sp|Q8X0S4|TR112_NEUCR Protein trm-112 OS=Neurospora crassa GN=trm-112 PE=3 SV=1
209	PDE_02075	3	0	2	0	1.66667	56	0.070932	gnl|BL_ORD_ID|247709 sp|P87185|NFS1_CANAL Cysteine desulfurase, mitochondrial OS=Candida albicans GN=NFS1 PE=3 SV=1
210	PDE_05871	0	0	3	0	1	34	0.070069	gnl|BL_ORD_ID|382491 sp|P26782|RS24_YEAST 40S ribosomal protein S24 OS=Saccharomyces cerevisiae GN=RPS24A PE=1 SV=3
211	PDE_09222	0	0	3	0	1	34	0.070069	gnl|BL_ORD_ID|113091 sp|P78790|ETFA_SCHPO Probable electron transfer flavoprotein subunit alpha, mitochondrial OS=Schizosaccharomyces pombe GN=SPAC27D7.06 PE=2 SV=3
212	PDE_00777	1	0	1	0	0.666667	23	0.0690192	gnl|BL_ORD_ID|18231 sp|P34727|ARF_AJECA ADP-ribosylation factor OS=Ajellomyces capsulata GN=ARF PE=1 SV=3
213	PDE_00286	0	0	4	0	1.33333	46	0.0690192	gnl|BL_ORD_ID|119667 sp|Q9HE26|FBRL_NEUCR rRNA 2&apos;-O-methyltransferase fibrillarin OS=Neurospora crassa GN=nop-1 PE=3 SV=2
214	PDE_02584	0	0	4	0	1.33333	46	0.0690192	gnl|BL_ORD_ID|73052 sp|P53968|CRZ1_YEAST Transcriptional regulator CRZ1 OS=Saccharomyces cerevisiae GN=CRZ1 PE=1 SV=1
215	PDE_08546	0	0	4	0	1.33333	46	0.0690192	gnl|BL_ORD_ID|450365 sp|O60122|TRPD_SCHPO Anthranilate phosphoribosyltransferase OS=Schizosaccharomyces pombe GN=trp4 PE=2 SV=1
216	PDE_03126	0	0	2	0	0.666667	23	0.0690192	gnl|BL_ORD_ID|293264 sp|Q9UT97|PSA5_SCHPO Probable proteasome subunit alpha type-5 OS=Schizosaccharomyces pombe GN=SPAC323.02c PE=1 SV=1
217	PDE_01935	3	0	0	0	1	35	0.0680004	gnl|BL_ORD_ID|181104 sp|Q5B912|IPYR_EMENI Inorganic pyrophosphatase OS=Emericella nidulans GN=ipp1 PE=1 SV=1
218	PDE_04802	2	1	0	0	1	36	0.0660505	gnl|BL_ORD_ID|11875 sp|Q9HGY9|ALF_ASPOR Fructose-bisphosphate aldolase OS=Aspergillus oryzae GN=fbaA PE=2 SV=2
219	PDE_01967	0	0	1	0	0.333333	12	0.0660505	-
220	PDE_08843	0	1	0	0	0.333333	12	0.0660505	-
221	PDE_05806	1	0	1	0	0.666667	25	0.0633266	gnl|BL_ORD_ID|517869 sp|P17609|YPT2_SCHPO GTP-binding protein ypt2 OS=Schizosaccharomyces pombe GN=ypt2 PE=2 SV=1
222	PDE_02793	1	0	1	0	0.666667	25	0.0633266	gnl|BL_ORD_ID|380260 sp|P27073|RS19_EMENI 40S ribosomal protein S19 OS=Emericella nidulans GN=rps19 PE=3 SV=1
223	PDE_00473	0	0	4	0	1.33333	50	0.0633266	gnl|BL_ORD_ID|303303 sp|B6GWE7|PURA_PENCW Adenylosuccinate synthetase OS=Penicillium chrysogenum (strain ATCC 28089 / DSM 1075 / Wisconsin 54-1255) GN=Pc06g01770 PE=3 SV=1
224	PDE_09735	1	0	2	0	1	38	0.0624678	gnl|BL_ORD_ID|113109 sp|P38975|ETFB_PARDE Electron transfer flavoprotein subunit beta OS=Paracoccus denitrificans GN=etfB PE=1 SV=1
225	PDE_07330	2	0	0	0	0.666667	26	0.0608184	gnl|BL_ORD_ID|444443 sp|P04828|TPIS_EMENI Triosephosphate isomerase OS=Emericella nidulans GN=tpiA PE=3 SV=1
226	PDE_03843	0	0	2	0	0.666667	26	0.0608184	gnl|BL_ORD_ID|377566 sp|Q759L8|RS16_ASHGO 40S ribosomal protein S16 OS=Ashbya gossypii GN=RPS16 PE=3 SV=1
227	PDE_03404	0	0	1	0	0.333333	13	0.0608184	-
228	PDE_04133	0	0	1	0	0.333333	13	0.0608184	gnl|BL_ORD_ID|458616 sp|O14399|UBL1_SCHPO Ubiquitin-like protein 1 OS=Schizosaccharomyces pombe GN=ubl1 PE=2 SV=1
229	PDE_07645	0	0	1	0	0.333333	13	0.0608184	-
230	PDE_06934	0	1	0	0	0.333333	13	0.0608184	gnl|BL_ORD_ID|35813 sp|Q06405|ATPK_YEAST ATP synthase subunit f, mitochondrial OS=Saccharomyces cerevisiae GN=ATP17 PE=1 SV=1
231	PDE_08980	2	0	4	0	2	80	0.0592537	gnl|BL_ORD_ID|149225 sp|P83616|GRP78_ASPNG 78 kDa glucose-regulated protein homolog OS=Aspergillus niger GN=bipA PE=2 SV=1
232	PDE_00629	0	0	3	0	1	40	0.0592537	gnl|BL_ORD_ID|353194 sp|P05739|RL6B_YEAST 60S ribosomal protein L6-B OS=Saccharomyces cerevisiae GN=RPL6B PE=1 SV=4
233	PDE_09702	0	0	3	0	1	40	0.0592537	gnl|BL_ORD_ID|506035 sp|O42896|YBQ3_SCHPO Uncharacterized oxidoreductase C115.03 OS=Schizosaccharomyces pombe GN=SPBC115.03 PE=2 SV=1
234	PDE_04748	0	0	5	0	1.66667	67	0.0589504	gnl|BL_ORD_ID|177990 sp|P07342|ILVB_YEAST Acetolactate synthase catalytic subunit, mitochondrial OS=Saccharomyces cerevisiae GN=ILV2 PE=1 SV=1
235	PDE_04099	0	0	4	0	1.33333	54	0.0585012	gnl|BL_ORD_ID|335161 sp|Q9LUQ6|RL192_ARATH 60S ribosomal protein L19-2 OS=Arabidopsis thaliana GN=RPL19B PE=2 SV=1
236	PDE_08782	0	0	2	0	0.666667	27	0.0585012	gnl|BL_ORD_ID|293249 sp|Q09682|PSA4_SCHPO Probable proteasome subunit alpha type-4 OS=Schizosaccharomyces pombe GN=SPAC13C5.01c PE=2 SV=1
237	PDE_02915	1	0	2	0	1	41	0.0577676	gnl|BL_ORD_ID|213755 sp|Q5BG98|MCR1_EMENI NADH-cytochrome b5 reductase 2 OS=Emericella nidulans GN=mcr1 PE=3 SV=1
238	PDE_01818	0	0	3	0	1	41	0.0577676	gnl|BL_ORD_ID|91274 sp|P13663|DHAS_YEAST Aspartate-semialdehyde dehydrogenase OS=Saccharomyces cerevisiae GN=HOM2 PE=1 SV=1
239	PDE_05790	0	1	3	0	1.33333	55	0.0574076	gnl|BL_ORD_ID|292778 sp|Q01939|PRS8_YEAST 26S protease regulatory subunit 8 homolog OS=Saccharomyces cerevisiae GN=RPT6 PE=1 SV=4
240	PDE_05188	2	0	2	0	1.33333	56	0.0563541	gnl|BL_ORD_ID|193352 sp|Q12669|KPYK_ASPNG Pyruvate kinase OS=Aspergillus niger GN=pkiA PE=3 SV=1
241	PDE_07663	1	0	1	0	0.666667	28	0.0563541	gnl|BL_ORD_ID|311812 sp|P61294|RAB6B_MOUSE Ras-related protein Rab-6B OS=Mus musculus GN=Rab6b PE=1 SV=1
242	PDE_01732	1	0	0	0	0.333333	14	0.0563541	-
243	PDE_00478	0	0	2	0	0.666667	28	0.0563541	gnl|BL_ORD_ID|510141 sp|O14141|YEW3_SCHPO Maf-like protein C3G6.03c OS=Schizosaccharomyces pombe GN=SPAC3G6.03c PE=1 SV=1
244	PDE_04313	0	0	1	0	0.333333	14	0.0563541	-
245	PDE_05315	0	0	1	0	0.333333	14	0.0563541	gnl|BL_ORD_ID|381778 sp|Q4WI01|RS21_ASPFU 40S ribosomal protein S21 OS=Aspergillus fumigatus GN=rps21 PE=3 SV=1
246	PDE_02547	0	1	3	0	1.33333	57	0.0553386	gnl|BL_ORD_ID|292654 sp|O74445|PRS10_SCHPO Probable 26S protease subunit rpt4 OS=Schizosaccharomyces pombe GN=rpt4 PE=2 SV=2
247	PDE_07521	3	0	3	0	2	86	0.0550081	gnl|BL_ORD_ID|365019 sp|Q7S8R8|RPN1_NEUCR 26S proteasome regulatory subunit rpn-1 OS=Neurospora crassa GN=rpn-1 PE=3 SV=2
248	PDE_01517	0	0	2	0	0.666667	29	0.054359	gnl|BL_ORD_ID|341488 sp|P78987|RL27A_ERYGR 60S ribosomal protein L27a OS=Erysiphe graminis subsp. hordei PE=2 SV=1
249	PDE_02324	3	0	0	0	1	44	0.053725	gnl|BL_ORD_ID|403715 sp|P40510|SER33_YEAST D-3-phosphoglycerate dehydrogenase 2 OS=Saccharomyces cerevisiae GN=SER33 PE=1 SV=1
250	PDE_03490	0	0	3	0	1	44	0.053725	gnl|BL_ORD_ID|40542 sp|P32451|BIOB_YEAST Biotin synthase, mitochondrial OS=Saccharomyces cerevisiae GN=BIO2 PE=1 SV=2
251	PDE_01700	3	0	1	0	1.33333	59	0.0534135	gnl|BL_ORD_ID|92720 sp|O00087|DLDH_SCHPO Dihydrolipoyl dehydrogenase, mitochondrial OS=Schizosaccharomyces pombe GN=dld1 PE=2 SV=2
252	PDE_07734	0	3	2	0	1.66667	74	0.0532283	gnl|BL_ORD_ID|512440 sp|O60155|YHY6_SCHPO Putative prolyl-tRNA synthetase C19C7.06 OS=Schizosaccharomyces pombe GN=SPBC19C7.06 PE=2 SV=1
253	PDE_06755	1	0	1	0	0.666667	30	0.0525003	gnl|BL_ORD_ID|382395 sp|Q873W8|RS23_ASPFU 40S ribosomal protein S23 OS=Aspergillus fumigatus GN=rps23 PE=2 SV=1
254	PDE_06744	0	1	0	0	0.333333	15	0.0525003	gnl|BL_ORD_ID|473150 sp|Q9UR17|VTC1_SCHPO Vacuolar transporter chaperone 1 OS=Schizosaccharomyces pombe GN=nrf1 PE=2 SV=1
255	PDE_03512	1	0	1	0	0.666667	31	0.0507645	gnl|BL_ORD_ID|330828 sp|P36105|RL14A_YEAST 60S ribosomal protein L14-A OS=Saccharomyces cerevisiae GN=RPL14A PE=1 SV=1
256	PDE_08889	0	0	3	0	1	47	0.0502111	gnl|BL_ORD_ID|505384 sp|O60064|YBB2_SCHPO Probable mannose-1-phosphate guanyltransferase OS=Schizosaccharomyces pombe GN=SPBC13G1.02 PE=2 SV=1
257	PDE_09048	2	0	1	0	1	48	0.0491397	gnl|BL_ORD_ID|26865 sp|P22768|ASSY_YEAST Argininosuccinate synthase OS=Saccharomyces cerevisiae GN=ARG1 PE=1 SV=2
258	PDE_02923	1	0	1	0	0.666667	32	0.0491397	-
259	PDE_02687	0	0	2	0	0.666667	32	0.0491397	gnl|BL_ORD_ID|341464 sp|P53221|RL26B_YEAST 60S ribosomal protein L26-B OS=Saccharomyces cerevisiae GN=RPL26B PE=1 SV=2
260	PDE_00994	0	0	1	0	0.333333	16	0.0491397	gnl|BL_ORD_ID|288018 sp|Q5AQL0|PPIH_EMENI Peptidyl-prolyl cis-trans isomerase H OS=Emericella nidulans GN=cyp3 PE=3 SV=2
261	PDE_08345	0	0	1	0	0.333333	16	0.0491397	-
262	PDE_01674	3	0	3	0	2	98	0.0481131	gnl|BL_ORD_ID|284066 sp|P28877|PMA1_CANAL Plasma membrane ATPase 1 OS=Candida albicans GN=PMA1 PE=1 SV=1
263	PDE_04764	0	0	3	0	1	49	0.0481131	gnl|BL_ORD_ID|292734 sp|P78578|PRS6B_ASPNG 26S protease regulatory subunit 6B homolog OS=Aspergillus niger GN=tbpA PE=3 SV=1
264	PDE_00083	0	0	3	0	1	50	0.0471285	gnl|BL_ORD_ID|107455 sp|P70541|EI2BG_RAT Translation initiation factor eIF-2B subunit gamma OS=Rattus norvegicus GN=Eif2b3 PE=2 SV=2
265	PDE_04620	1	0	0	0	0.333333	17	0.0461834	-
266	PDE_05649	1	0	1	0	0.666667	34	0.0461834	gnl|BL_ORD_ID|329707 sp|Q7RVN0|RL11_NEUCR 60S ribosomal protein L11 OS=Neurospora crassa GN=rpl-11 PE=3 SV=2
267	PDE_08458	0	0	2	0	0.666667	34	0.0461834	gnl|BL_ORD_ID|227615 sp|Q2UJU5|MPG1_ASPOR Mannose-1-phosphate guanyltransferase OS=Aspergillus oryzae GN=mpg1 PE=3 SV=1
268	PDE_08809	0	0	2	0	0.666667	34	0.0461834	gnl|BL_ORD_ID|246642 sp|P23710|NDUS3_NEUCR NADH-ubiquinone oxidoreductase 30.4 kDa subunit, mitochondrial OS=Neurospora crassa GN=nuo-31 PE=2 SV=2
269	PDE_02254	0	0	1	0	0.333333	17	0.0461834	gnl|BL_ORD_ID|176245 sp|Q2UTN7|IF6_ASPOR Eukaryotic translation initiation factor 6 OS=Aspergillus oryzae GN=tif6 PE=3 SV=2
270	PDE_03850	0	1	0	0	0.333333	17	0.0461834	-
271	PDE_04328	0	1	0	0	0.333333	17	0.0461834	gnl|BL_ORD_ID|345133 sp|Q7S7F1|RL30_NEUCR 60S ribosomal protein L30 OS=Neurospora crassa GN=rpl-30 PE=3 SV=1
272	PDE_06840	0	0	6	0	2	104	0.0452755	gnl|BL_ORD_ID|476093 sp|P14068|XPO1_SCHPO Exportin-1 OS=Schizosaccharomyces pombe GN=xpo1 PE=1 SV=3
273	PDE_04157	1	0	1	0	0.666667	35	0.0448348	gnl|BL_ORD_ID|262981 sp|Q9UTR6|OCH1_SCHPO Initiation-specific alpha-1,6-mannosyltransferase OS=Schizosaccharomyces pombe GN=och1 PE=1 SV=2
274	PDE_05733	0	0	2	0	0.666667	35	0.0448348	gnl|BL_ORD_ID|155465 sp|P45856|HBD_BACSU Probable 3-hydroxybutyryl-CoA dehydrogenase OS=Bacillus subtilis GN=mmgB PE=2 SV=1
275	PDE_01699	1	0	2	0	1	53	0.0444026	gnl|BL_ORD_ID|519918 sp|O32182|YUSP_BACSU Uncharacterized MFS-type transporter yusP OS=Bacillus subtilis GN=yusP PE=3 SV=1
276	PDE_07075	2	1	1	0	1.33333	71	0.0441896	gnl|BL_ORD_ID|440919 sp|O60084|TIM44_SCHPO Mitochondrial import inner membrane translocase subunit tim44 OS=Schizosaccharomyces pombe GN=tim44 PE=2 SV=1
277	PDE_01652	1	0	0	0	0.333333	18	0.0435626	-
278	PDE_07264	0	0	2	0	0.666667	36	0.0435626	gnl|BL_ORD_ID|91813 sp|O42772|DHSB_MYCGR Succinate dehydrogenase [ubiquinone] iron-sulfur subunit, mitochondrial OS=Mycosphaerella graminicola GN=SDH2 PE=3 SV=1
279	PDE_03432	0	0	1	0	0.333333	18	0.0435626	gnl|BL_ORD_ID|456265 sp|Q61YZ4|U483_CAEBR UPF0483 protein CBG03338 OS=Caenorhabditis briggsae GN=CBG03338 PE=3 SV=1
280	PDE_03267	1	0	4	0	1.66667	92	0.0425957	gnl|BL_ORD_ID|179351 sp|O60100|IMB4_SCHPO Probable importin subunit beta-4 OS=Schizosaccharomyces pombe GN=kap123 PE=2 SV=1
281	PDE_01321	1	0	1	0	0.666667	37	0.0423607	gnl|BL_ORD_ID|396967 sp|P41925|RYL2_YARLI Ras-like GTP-binding protein RYL2 OS=Yarrowia lipolytica GN=RYL2 PE=3 SV=2
282	PDE_02949	0	0	2	0	0.666667	37	0.0423607	gnl|BL_ORD_ID|287014 sp|P20654|PP1_EMENI Serine/threonine-protein phosphatase PP1 OS=Emericella nidulans GN=bimG PE=2 SV=1
283	PDE_01122	1	1	0	0	0.666667	38	0.0412233	-
284	PDE_02249	1	0	0	0	0.333333	19	0.0412233	gnl|BL_ORD_ID|406355 sp|A1C9U5|SKP1_ASPCL E3 ubiquitin ligase complex SCF subunit sconC OS=Aspergillus clavatus GN=sconC PE=3 SV=1
285	PDE_07189	1	0	1	0	0.666667	38	0.0412233	gnl|BL_ORD_ID|349481 sp|Q8L805|RL35_WHEAT 60S ribosomal protein L35 OS=Triticum aestivum GN=RPL35 PE=1 SV=1
286	PDE_08009	1	0	2	0	1	57	0.0412233	gnl|BL_ORD_ID|4594 sp|P45867|ACDA_BACSU Acyl-CoA dehydrogenase OS=Bacillus subtilis GN=acdA PE=2 SV=1
287	PDE_07281	0	0	1	0	0.333333	19	0.0412233	gnl|BL_ORD_ID|67422 sp|Q6BWX4|COFI_DEBHA Cofilin OS=Debaryomyces hansenii GN=COF1 PE=3 SV=1
288	PDE_02508	0	1	0	0	0.333333	19	0.0412233	gnl|BL_ORD_ID|393681 sp|Q9CQI7|RU2B_MOUSE U2 small nuclear ribonucleoprotein B&apos;&apos; OS=Mus musculus GN=Snrpb2 PE=2 SV=1
289	PDE_06805	2	0	2	0	1.33333	77	0.0406771	gnl|BL_ORD_ID|425602 sp|Q9UUF2|SYMC_SCHPO Probable methionyl-tRNA synthetase, cytoplasmic OS=Schizosaccharomyces pombe GN=SPBC17A3.04c PE=2 SV=1
290	PDE_08233	0	0	4	0	1.33333	77	0.0406771	gnl|BL_ORD_ID|107448 sp|P56287|EI2BE_SCHPO Probable translation initiation factor eIF-2B subunit epsilon OS=Schizosaccharomyces pombe GN=tif225 PE=1 SV=1
291	PDE_02230	0	0	3	0	1	60	0.0391223	gnl|BL_ORD_ID|115967 sp|P32604|F26_YEAST Fructose-2,6-bisphosphatase OS=Saccharomyces cerevisiae GN=FBP26 PE=1 SV=2
292	PDE_08634	0	0	3	0	1	60	0.0391223	gnl|BL_ORD_ID|188642 sp|Q00771|KCC1_EMENI Calcium/calmodulin-dependent protein kinase OS=Emericella nidulans GN=cmkA PE=2 SV=2
293	PDE_01925	0	0	1	0	0.333333	20	0.0391223	gnl|BL_ORD_ID|347373 sp|P41056|RL33B_YEAST 60S ribosomal protein L33-B OS=Saccharomyces cerevisiae GN=RPL33B PE=1 SV=2
294	PDE_04172	0	0	1	0	0.333333	20	0.0391223	gnl|BL_ORD_ID|415030 sp|P32584|STE14_YEAST Protein-S-isoprenylcysteine O-methyltransferase OS=Saccharomyces cerevisiae GN=STE14 PE=1 SV=1
295	PDE_05248	0	0	1	0	0.333333	20	0.0391223	gnl|BL_ORD_ID|69520 sp|P06809|COX4_NEUCR Cytochrome c oxidase subunit 4, mitochondrial OS=Neurospora crassa GN=cox-4 PE=3 SV=2
296	PDE_08127	1	0	0	0	0.333333	21	0.0372251	gnl|BL_ORD_ID|459045 sp|P15374|UCHL3_HUMAN Ubiquitin carboxyl-terminal hydrolase isozyme L3 OS=Homo sapiens GN=UCHL3 PE=1 SV=1
297	PDE_07806	0	0	3	0	1	63	0.0372251	gnl|BL_ORD_ID|249954 sp|P38861|NMD3_YEAST 60S ribosomal export protein NMD3 OS=Saccharomyces cerevisiae GN=NMD3 PE=1 SV=3
298	PDE_03195	0	0	1	0	0.333333	21	0.0372251	gnl|BL_ORD_ID|207688 sp|Q43582|LSM4_TOBAC Probable U6 snRNA-associated Sm-like protein LSm4 OS=Nicotiana tabacum PE=2 SV=1
299	PDE_08210	0	0	1	0	0.333333	21	0.0372251	gnl|BL_ORD_ID|313089 sp|Q4WLP9|RBD2_ASPFU Rhomboid protein 2 OS=Aspergillus fumigatus GN=rbd2 PE=3 SV=1
300	PDE_01521	0	0	5	0	1.66667	108	0.0361726	gnl|BL_ORD_ID|445215 sp|P31688|TPS2_YEAST Trehalose-phosphatase OS=Saccharomyces cerevisiae GN=TPS2 PE=1 SV=3
301	PDE_09707	1	0	2	0	1	65	0.0360593	gnl|BL_ORD_ID|292713 sp|P36612|PRS4_SCHPO 26S protease regulatory subunit 4 homolog OS=Schizosaccharomyces pombe GN=mts2 PE=2 SV=1
302	PDE_07297	1	0	0	0	0.333333	22	0.0355034	gnl|BL_ORD_ID|460379 sp|P38293|UMP1_YEAST Proteasome maturation factor UMP1 OS=Saccharomyces cerevisiae GN=UMP1 PE=1 SV=1
303	PDE_05177	0	0	1	0	0.333333	22	0.0355034	gnl|BL_ORD_ID|18141 sp|P62332|ARF6_RAT ADP-ribosylation factor 6 OS=Rattus norvegicus GN=Arf6 PE=1 SV=2
304	PDE_01421	0	0	1	0	0.333333	22	0.0355034	gnl|BL_ORD_ID|12036 sp|Q0TVF9|ALG3_PHANO Dolichyl-P-Man:Man(5)GlcNAc(2)-PP-dolichyl mannosyltransferase OS=Phaeosphaeria nodorum GN=ALG3 PE=3 SV=2
305	PDE_04653	0	1	0	0	0.333333	22	0.0355034	-
306	PDE_06127	0	0	4	0	1.33333	89	0.0350975	gnl|BL_ORD_ID|326189 sp|Q9UW15|RIR1_NEUCR Ribonucleoside-diphosphate reductase large chain OS=Neurospora crassa GN=rnr-1 PE=1 SV=2
307	PDE_05070	0	0	3	0	1	67	0.0349643	gnl|BL_ORD_ID|434619 sp|O74341|TCPG_SCHPO T-complex protein 1 subunit gamma OS=Schizosaccharomyces pombe GN=cct3 PE=1 SV=1
308	PDE_00775	1	0	1	0	0.666667	45	0.0347009	-
309	PDE_07902	0	0	2	0	0.666667	45	0.0347009	gnl|BL_ORD_ID|522891 sp|P53303|ZPR1_YEAST Zinc finger protein ZPR1 OS=Saccharomyces cerevisiae GN=ZPR1 PE=1 SV=1
310	PDE_09927	0	0	2	0	0.666667	45	0.0347009	gnl|BL_ORD_ID|509119 sp|O13801|YE04_SCHPO Uncharacterized RNA-binding protein C17H9.04c OS=Schizosaccharomyces pombe GN=SPAC17H9.04c PE=1 SV=1
311	PDE_04971	0	0	3	0	1	68	0.0344414	gnl|BL_ORD_ID|434679 sp|O94515|TCPZ_SCHPO T-complex protein 1 subunit zeta OS=Schizosaccharomyces pombe GN=cct6 PE=2 SV=1
312	PDE_00623	1	0	0	0	0.333333	23	0.0339338	gnl|BL_ORD_ID|103566 sp|P30151|EF1B_XENLA Elongation factor 1-beta OS=Xenopus laevis GN=eef1b PE=1 SV=3
313	PDE_03431	1	0	0	0	0.333333	23	0.0339338	gnl|BL_ORD_ID|240989 sp|A1CMP1|NACB_ASPCL Nascent polypeptide-associated complex subunit beta OS=Aspergillus clavatus GN=egd1 PE=3 SV=1
314	PDE_03135	0	0	1	0	0.333333	23	0.0339338	gnl|BL_ORD_ID|268305 sp|Q12447|PAA1_YEAST Polyamine N-acetyltransferase 1 OS=Saccharomyces cerevisiae GN=PAA1 PE=1 SV=1
315	PDE_08136	0	0	1	0	0.333333	23	0.0339338	gnl|BL_ORD_ID|399898 sp|P80547|SCP2_YARLI Fatty acid-binding protein OS=Yarrowia lipolytica GN=SCP2 PE=1 SV=4
316	PDE_02639	0	1	0	0	0.333333	23	0.0339338	gnl|BL_ORD_ID|516311 sp|Q08219|YO048_YEAST Uncharacterized membrane protein YOL048C OS=Saccharomyces cerevisiae GN=YOL048C PE=1 SV=2
317	PDE_02603	1	0	1	0	0.666667	48	0.0324972	gnl|BL_ORD_ID|365044 sp|Q9P7S2|RPN6_SCHPO Probable 26S proteasome regulatory subunit rpn6 OS=Schizosaccharomyces pombe GN=rpn6 PE=2 SV=1
318	PDE_03510	1	0	0	0	0.333333	24	0.0324972	gnl|BL_ORD_ID|30226 sp|P0C2C8|ATP7_ASPTN ATP synthase subunit d, mitochondrial OS=Aspergillus terreus (strain NIH 2624 / FGSC A1156) GN=atp7 PE=3 SV=1
319	PDE_05550	1	0	0	0	0.333333	24	0.0324972	gnl|BL_ORD_ID|293106 sp|P34227|PRX1_YEAST Mitochondrial peroxiredoxin PRX1 OS=Saccharomyces cerevisiae GN=PRX1 PE=1 SV=1
320	PDE_07282	1	0	0	0	0.333333	24	0.0324972	gnl|BL_ORD_ID|151282 sp|P78417|GSTO1_HUMAN Glutathione S-transferase omega-1 OS=Homo sapiens GN=GSTO1 PE=1 SV=2
321	PDE_01858	0	0	1	0	0.333333	24	0.0324972	gnl|BL_ORD_ID|287615 sp|P41893|PPAL_SCHPO Low molecular weight phosphotyrosine protein phosphatase OS=Schizosaccharomyces pombe GN=stp1 PE=2 SV=1
322	PDE_02446	0	0	1	0	0.333333	24	0.0324972	gnl|BL_ORD_ID|225647 sp|P53163|MNP1_YEAST 54S ribosomal protein L12, mitochondrial OS=Saccharomyces cerevisiae GN=MNP1 PE=1 SV=1
323	PDE_06348	0	1	1	0	0.666667	48	0.0324972	gnl|BL_ORD_ID|38838 sp|Q0B712|BETB_BURCM Betaine aldehyde dehydrogenase OS=Burkholderia ambifaria (strain ATCC BAA-244 / AMMD) GN=betB PE=3 SV=1
324	PDE_07777	0	0	1	0	0.333333	24	0.0324972	-
325	PDE_09154	0	0	1	0	0.333333	24	0.0324972	-
326	PDE_04518	0	1	0	0	0.333333	24	0.0324972	-
327	PDE_06309	0	0	10	0	3.33333	241	0.0323602	gnl|BL_ORD_ID|42426 sp|Q9UT24|BRR2_SCHPO Pre-mRNA-splicing factor brr2 OS=Schizosaccharomyces pombe GN=brr2 PE=1 SV=1
328	PDE_08072	0	1	1	0	0.666667	49	0.0318236	gnl|BL_ORD_ID|72729 sp|P48537|CRTI_CERNC Phytoene dehydrogenase OS=Cercospora nicotianae GN=PDH1 PE=3 SV=1
329	PDE_00140	0	0	3	0	1	74	0.0316052	gnl|BL_ORD_ID|450908 sp|P24773|TRPG_PENCH Anthranilate synthase component 2 OS=Penicillium chrysogenum GN=trpC PE=4 SV=1
330	PDE_08427	1	0	0	0	0.333333	25	0.0311773	gnl|BL_ORD_ID|52255 sp|P06704|CDC31_YEAST Cell division control protein 31 OS=Saccharomyces cerevisiae GN=CDC31 PE=1 SV=2
331	PDE_01824	0	0	1	0	0.333333	25	0.0311773	gnl|BL_ORD_ID|350366 sp|Q9C0T1|RL37_EMENI 60S ribosomal protein L37 OS=Emericella nidulans GN=rpl37 PE=3 SV=1
332	PDE_01830	0	0	1	0	0.333333	25	0.0311773	gnl|BL_ORD_ID|102009 sp|P36591|DYR_SCHPO Dihydrofolate reductase OS=Schizosaccharomyces pombe GN=dfr1 PE=2 SV=2
333	PDE_04675	0	0	1	0	0.333333	25	0.0311773	gnl|BL_ORD_ID|240823 sp|Q0IHH1|NAA30_XENLA N-alpha-acetyltransferase 30, NatC catalytic subunit OS=Xenopus laevis GN=naa30 PE=2 SV=1
334	PDE_06631	0	1	0	0	0.333333	25	0.0311773	gnl|BL_ORD_ID|107331 sp|Q2UIE6|EGLX_ASPOR Probable endo-1,3(4)-beta-glucanase AO090023000083 OS=Aspergillus oryzae GN=AO090023000083 PE=3 SV=1
335	PDE_07187	1	0	1	0	0.666667	51	0.0305567	gnl|BL_ORD_ID|29466 sp|Q6FWV2|ATP10_CANGA Mitochondrial ATPase complex subunit ATP10 OS=Candida glabrata GN=ATP10 PE=3 SV=1
336	PDE_05555	1	0	0	0	0.333333	26	0.0299604	-
337	PDE_05939	1	0	0	0	0.333333	26	0.0299604	gnl|BL_ORD_ID|518944 sp|Q5UR04|YR911_MIMIV Putative ankyrin repeat protein R911 OS=Acanthamoeba polyphaga mimivirus GN=MIMI_R911 PE=4 SV=1
338	PDE_07071	1	0	1	0	0.666667	52	0.0299604	gnl|BL_ORD_ID|509925 sp|O13998|YEI3_SCHPO Uncharacterized GTP-binding protein C27E2.03c OS=Schizosaccharomyces pombe GN=SPAC27E2.03c PE=1 SV=1
339	PDE_09763	1	0	0	0	0.333333	26	0.0299604	-
340	PDE_08638	0	0	2	0	0.666667	52	0.0299604	gnl|BL_ORD_ID|2618 sp|O14192|AATR1_SCHPO Aromatic amino acid aminotransferase C56E4.03 OS=Schizosaccharomyces pombe GN=SPAC56E4.03 PE=2 SV=1
341	PDE_07862	0	0	1	0	0.333333	26	0.0299604	gnl|BL_ORD_ID|45976 sp|O75155|CAND2_HUMAN Cullin-associated NEDD8-dissociated protein 2 OS=Homo sapiens GN=CAND2 PE=1 SV=3
342	PDE_08705	0	0	1	0	0.333333	26	0.0299604	gnl|BL_ORD_ID|364246 sp|P16370|RPB3_YEAST DNA-directed RNA polymerase II subunit RPB3 OS=Saccharomyces cerevisiae GN=RPB3 PE=1 SV=2
343	PDE_09864	0	0	1	0	0.333333	26	0.0299604	gnl|BL_ORD_ID|151403 sp|A5PMF6|GT251_DANRE Procollagen galactosyltransferase 1 OS=Danio rerio GN=glt25d1 PE=3 SV=1
344	PDE_09910	0	0	1	0	0.333333	26	0.0299604	gnl|BL_ORD_ID|292462 sp|P77541|PRPB_ECOLI Methylisocitrate lyase OS=Escherichia coli (strain K12) GN=prpB PE=1 SV=3
345	PDE_02490	0	0	3	0	1	79	0.0295756	gnl|BL_ORD_ID|137683 sp|P14742|GFA1_YEAST Glucosamine--fructose-6-phosphate aminotransferase [isomerizing] OS=Saccharomyces cerevisiae GN=GFA1 PE=1 SV=4
346	PDE_01024	0	0	2	0	0.666667	53	0.0293869	gnl|BL_ORD_ID|315602 sp|P78706|RCO1_NEUCR Transcriptional repressor rco-1 OS=Neurospora crassa GN=rco-1 PE=4 SV=2
347	PDE_09418	0	0	1	0	0.333333	27	0.0288349	gnl|BL_ORD_ID|509198 sp|O14304|YE88_SCHPO Uncharacterized hydrolase C9G1.08c OS=Schizosaccharomyces pombe GN=SPAC9G1.08c PE=2 SV=1
348	PDE_05749	0	1	0	0	0.333333	27	0.0288349	-
349	PDE_09023	0	1	0	0	0.333333	27	0.0288349	-
350	PDE_08142	1	0	0	0	0.333333	28	0.0277909	gnl|BL_ORD_ID|345876 sp|Q9XGL4|RL31_CYAPA 60S ribosomal protein L31 OS=Cyanophora paradoxa GN=RPL31 PE=3 SV=1
351	PDE_09262	0	0	1	0	0.333333	28	0.0277909	-
352	PDE_06133	0	0	1	0	0.333333	28	0.0277909	gnl|BL_ORD_ID|184954 sp|Q6CFQ0|ISU1_YARLI Iron sulfur cluster assembly protein 1, mitochondrial OS=Yarrowia lipolytica GN=ISU1 PE=3 SV=1
353	PDE_08590	0	0	1	0	0.333333	28	0.0277909	-
354	PDE_04416	1	0	8	0	3	254	0.0275691	gnl|BL_ORD_ID|3404 sp|P78820|ACAC_SCHPO Acetyl-CoA carboxylase OS=Schizosaccharomyces pombe GN=cut6 PE=1 SV=2
355	PDE_04569	0	0	2	0	0.666667	57	0.0272967	gnl|BL_ORD_ID|394923 sp|Q4WKH9|RUVB2_ASPFU RuvB-like helicase 2 OS=Aspergillus fumigatus GN=rvb2 PE=3 SV=1
356	PDE_07049	0	0	1	0	0.333333	29	0.0268198	-
357	PDE_02328	0	1	0	0	0.333333	29	0.0268198	gnl|BL_ORD_ID|462459 sp|P18562|UPP_YEAST Uracil phosphoribosyltransferase OS=Saccharomyces cerevisiae GN=FUR1 PE=1 SV=2
358	PDE_01735	2	0	0	0	0.666667	59	0.0263593	gnl|BL_ORD_ID|439380 sp|Q42598|THRC_SCHPO Threonine synthase OS=Schizosaccharomyces pombe GN=thrc PE=1 SV=1
359	PDE_02756	0	0	2	0	0.666667	59	0.0263593	gnl|BL_ORD_ID|652 sp|Q9UT08|2AAA_SCHPO Protein phosphatase PP2A regulatory subunit A OS=Schizosaccharomyces pombe GN=paa1 PE=2 SV=1
360	PDE_06282	0	1	1	0	0.666667	59	0.0263593	gnl|BL_ORD_ID|265534 sp|Q4WCG2|OS9_ASPFU Protein OS-9 homolog OS=Aspergillus fumigatus GN=yos9 PE=3 SV=1
361	PDE_04408	1	1	0	0	0.666667	60	0.0259144	gnl|BL_ORD_ID|249579 sp|P28349|NIT4_NEUCR Nitrogen assimilation transcription factor nit-4 OS=Neurospora crassa GN=nit-4 PE=4 SV=2
362	PDE_05880	0	0	2	0	0.666667	60	0.0259144	gnl|BL_ORD_ID|508741 sp|Q10499|YDGE_SCHPO Putative flavoprotein C26F1.14C OS=Schizosaccharomyces pombe GN=SPAC26F1.14c PE=2 SV=2
363	PDE_04090	0	0	2	0	0.666667	60	0.0259144	gnl|BL_ORD_ID|144761 sp|Q7S5N8|GLYM_NEUCR Putative serine hydroxymethyltransferase, mitochondrial OS=Neurospora crassa GN=NCU05805 PE=3 SV=1
364	PDE_06766	0	0	1	0	0.333333	30	0.0259144	gnl|BL_ORD_ID|107849 sp|Q4WTH0|EIF3F_ASPFU Eukaryotic translation initiation factor 3 subunit F OS=Aspergillus fumigatus GN=AFUA_1G09330 PE=3 SV=1
365	PDE_05571	2	0	1	0	1	91	0.025626	gnl|BL_ORD_ID|436327 sp|Q12043|TGL5_YEAST Lipase 5 OS=Saccharomyces cerevisiae GN=TGL5 PE=1 SV=1
366	PDE_07315	1	0	0	0	0.333333	31	0.025068	-
367	PDE_08090	1	0	0	0	0.333333	31	0.025068	gnl|BL_ORD_ID|76245 sp|P53694|CWL1_SCHPO Cell lysis protein cwl1 OS=Schizosaccharomyces pombe GN=cwl1 PE=2 SV=1
368	PDE_08724	1	0	0	0	0.333333	31	0.025068	gnl|BL_ORD_ID|464232 sp|Q96WV0|UREG_SCHPO Uncharacterized urease accessory protein ureG-like OS=Schizosaccharomyces pombe GN=SPCPB16A4.05c PE=2 SV=1
369	PDE_03786	0	0	1	0	0.333333	31	0.025068	gnl|BL_ORD_ID|137027 sp|P14065|GCY_YEAST Protein GCY OS=Saccharomyces cerevisiae GN=GCY1 PE=1 SV=1
370	PDE_07951	0	0	1	0	0.333333	31	0.025068	-
371	PDE_08018	0	0	1	0	0.333333	31	0.025068	gnl|BL_ORD_ID|145402 sp|O59762|GNR1_SCHPO Guanine nucleotide-binding protein negative regulator 1 OS=Schizosaccharomyces pombe GN=gnr1 PE=1 SV=1
372	PDE_03228	1	1	0	0	0.666667	63	0.0246653	-
373	PDE_04235	1	0	0	0	0.333333	32	0.0242752	gnl|BL_ORD_ID|210709 sp|O14417|MAD2_SCHPO Mitotic spindle checkpoint component mad2 OS=Schizosaccharomyces pombe GN=mad2 PE=1 SV=1
374	PDE_01647	0	0	2	0	0.666667	64	0.0242752	gnl|BL_ORD_ID|292763 sp|P33299|PRS7_YEAST 26S protease regulatory subunit 7 homolog OS=Saccharomyces cerevisiae GN=RPT1 PE=1 SV=1
375	PDE_00340	0	0	1	0	0.333333	32	0.0242752	gnl|BL_ORD_ID|472861 sp|P37370|VRP1_YEAST Verprolin OS=Saccharomyces cerevisiae GN=VRP1 PE=1 SV=2
376	PDE_07039	0	0	1	0	0.333333	32	0.0242752	gnl|BL_ORD_ID|18056 sp|Q9UTI3|ARD1_SCHPO N-terminal acetyltransferase A complex catalytic subunit ard1 OS=Schizosaccharomyces pombe GN=ard1 PE=2 SV=1
377	PDE_04142	0	0	2	0	0.666667	65	0.0238973	gnl|BL_ORD_ID|211539 sp|Q6TU48|MAOX_DICDI NADP-dependent malic enzyme OS=Dictyostelium discoideum GN=malA PE=2 SV=1
378	PDE_06539	0	0	2	0	0.666667	65	0.0238973	-
379	PDE_05605	1	0	0	0	0.333333	33	0.023531	gnl|BL_ORD_ID|10685 sp|B6H465|AI31A_PENCW Altered inheritance of mitochondria protein 31, mitochondrial OS=Penicillium chrysogenum (strain ATCC 28089 / DSM 1075 / Wisconsin 54-1255) GN=aim31 PE=3 SV=1
380	PDE_09080	1	0	0	0	0.333333	33	0.023531	-
381	PDE_05294	0	0	1	0	0.333333	33	0.023531	gnl|BL_ORD_ID|365005 sp|P41878|RPN11_SCHPO 26S proteasome regulatory subunit rpn11 OS=Schizosaccharomyces pombe GN=rpn11 PE=1 SV=2
382	PDE_07825	0	0	1	0	0.333333	33	0.023531	gnl|BL_ORD_ID|304933 sp|Q54GD8|PX24C_DICDI PXMP2/4 family protein 3 OS=Dictyostelium discoideum GN=DDB_G0290223 PE=3 SV=1
383	PDE_08757	0	0	1	0	0.333333	33	0.023531	gnl|BL_ORD_ID|358497 sp|P32904|RM06_YEAST 54S ribosomal protein L6, mitochondrial OS=Saccharomyces cerevisiae GN=MRPL6 PE=1 SV=2
384	PDE_09615	0	1	1	0	0.666667	66	0.023531	gnl|BL_ORD_ID|208543 sp|O94289|LUB1_SCHPO Ubiquitin homeostasis protein lub1 OS=Schizosaccharomyces pombe GN=lub1 PE=1 SV=1
385	PDE_01899	1	0	1	0	0.666667	67	0.0231758	gnl|BL_ORD_ID|173562 sp|P79089|IDHP_ASPNG Isocitrate dehydrogenase [NADP], mitochondrial OS=Aspergillus niger GN=icdA PE=2 SV=1
386	PDE_05752	1	0	0	0	0.333333	34	0.0228311	gnl|BL_ORD_ID|505452 sp|P38197|YBD6_YEAST UPF0001 protein YBL036C OS=Saccharomyces cerevisiae GN=YBL036C PE=1 SV=1
387	PDE_00121	0	0	1	0	0.333333	34	0.0228311	gnl|BL_ORD_ID|514092 sp|Q9P6N2|YKBE_SCHPO Uncharacterized phosphatase C823.14 OS=Schizosaccharomyces pombe GN=SPAC823.14 PE=2 SV=1
388	PDE_04367	0	0	1	0	0.333333	34	0.0228311	gnl|BL_ORD_ID|102011 sp|P09503|DYR_SHV21 Viral dihydrofolate reductase OS=Saimiriine herpesvirus 2 (strain 11) GN=DHFR PE=3 SV=1
389	PDE_06704	0	0	1	0	0.333333	34	0.0228311	gnl|BL_ORD_ID|193047 sp|O94413|KPR3_SCHPO Ribose-phosphate pyrophosphokinase 3 OS=Schizosaccharomyces pombe GN=prs3 PE=1 SV=1
390	PDE_08216	0	0	1	0	0.333333	34	0.0228311	gnl|BL_ORD_ID|372413 sp|O13614|RS10B_SCHPO 40S ribosomal protein S10-B OS=Schizosaccharomyces pombe GN=rps10b PE=2 SV=1
391	PDE_01008	0	1	0	0	0.333333	34	0.0228311	gnl|BL_ORD_ID|214064 sp|O02640|MDHM_CAEEL Probable malate dehydrogenase, mitochondrial OS=Caenorhabditis elegans GN=mdh-1 PE=2 SV=1
392	PDE_07533	0	0	1	0	0.333333	35	0.0221716	gnl|BL_ORD_ID|192535 sp|O95600|KLF8_HUMAN Krueppel-like factor 8 OS=Homo sapiens GN=KLF8 PE=1 SV=2
393	PDE_09358	0	0	1	0	0.333333	35	0.0221716	gnl|BL_ORD_ID|9486 sp|P78825|ADK_SCHPO Adenosine kinase OS=Schizosaccharomyces pombe GN=ado1 PE=2 SV=2
394	PDE_03848	0	0	2	0	0.666667	71	0.0218559	gnl|BL_ORD_ID|84854 sp|A1DGZ7|DBP2_NEOFI ATP-dependent RNA helicase dbp2 OS=Neosartorya fischeri (strain ATCC 1020 / DSM 3700 / FGSC A1164 / NRRL 181) GN=dbp2 PE=3 SV=1
395	PDE_09134	1	0	0	0	0.333333	36	0.0215491	gnl|BL_ORD_ID|512364 sp|Q04013|YHM2_YEAST Mitochondrial DNA replication protein YHM2 OS=Saccharomyces cerevisiae GN=YHM2 PE=1 SV=1
396	PDE_02621	0	0	1	0	0.333333	36	0.0215491	gnl|BL_ORD_ID|14594 sp|Q9URX7|ANM1_SCHPO Probable protein arginine N-methyltransferase OS=Schizosaccharomyces pombe GN=SPAC890.07c PE=1 SV=2
397	PDE_03746	0	0	1	0	0.333333	36	0.0215491	gnl|BL_ORD_ID|483901 sp|O06179|Y1533_MYCTU Putative monooxygenase Rv1533 OS=Mycobacterium tuberculosis GN=Rv1533 PE=3 SV=1
398	PDE_07877	0	0	1	0	0.333333	36	0.0215491	gnl|BL_ORD_ID|371328 sp|Q04225|RRB1_YEAST Ribosome assembly protein RRB1 OS=Saccharomyces cerevisiae GN=RRB1 PE=1 SV=1
399	PDE_09436	0	0	1	0	0.333333	36	0.0215491	gnl|BL_ORD_ID|204944 sp|A0JNU3|LPP60_MOUSE 60 kDa lysophospholipase OS=Mus musculus GN=Aspg PE=1 SV=1
400	PDE_02433	0	1	0	0	0.333333	36	0.0215491	gnl|BL_ORD_ID|125302 sp|Q9H479|FN3K_HUMAN Fructosamine-3-kinase OS=Homo sapiens GN=FN3K PE=1 SV=1
401	PDE_04131	0	1	0	0	0.333333	36	0.0215491	gnl|BL_ORD_ID|159931 sp|P49374|HGT1_KLULA High-affinity glucose transporter OS=Kluyveromyces lactis GN=HGT1 PE=3 SV=1
402	PDE_03467	1	0	1	0	0.666667	73	0.0212508	gnl|BL_ORD_ID|521797 sp|A0MS83|ZN148_DANRE Zinc finger protein 148 OS=Danio rerio GN=znf148 PE=2 SV=2
403	PDE_05217	1	0	0	0	0.333333	37	0.0209607	-
404	PDE_07386	0	0	2	0	0.666667	74	0.0209607	gnl|BL_ORD_ID|215448 sp|A1DDL6|MDV1_NEOFI Mitochondrial division protein 1 OS=Neosartorya fischeri (strain ATCC 1020 / DSM 3700 / FGSC A1164 / NRRL 181) GN=mdv1 PE=3 SV=1
405	PDE_01345	0	0	1	0	0.333333	37	0.0209607	gnl|BL_ORD_ID|165403 sp|Q7WUM8|HMP_RHIME Flavohemoprotein OS=Rhizobium meliloti GN=hmp PE=3 SV=2
406	PDE_02209	0	0	1	0	0.333333	37	0.0209607	gnl|BL_ORD_ID|312163 sp|O14129|RAD55_SCHPO DNA repair protein rhp55 OS=Schizosaccharomyces pombe GN=rhp55 PE=1 SV=1
407	PDE_03148	0	0	1	0	0.333333	37	0.0209607	gnl|BL_ORD_ID|266914 sp|P24552|OXDA_FUSSO D-amino-acid oxidase OS=Fusarium solani subsp. pisi PE=1 SV=1
408	PDE_04642	0	0	1	0	0.333333	37	0.0209607	-
409	PDE_08919	0	0	1	0	0.333333	37	0.0209607	gnl|BL_ORD_ID|52663 sp|Q00646|CDK1_EMENI Cell division control protein 2 OS=Emericella nidulans GN=nimX PE=2 SV=1
410	PDE_06924	0	0	1	0	0.333333	37	0.0209607	gnl|BL_ORD_ID|85975 sp|Q9P7C9|DCPS_SCHPO Scavenger mRNA-decapping enzyme DcpS OS=Schizosaccharomyces pombe GN=nhm1 PE=1 SV=1
411	PDE_09196	0	0	1	0	0.333333	37	0.0209607	gnl|BL_ORD_ID|263988 sp|Q12120|OMTA_ASPPA Sterigmatocystin 8-O-methyltransferase OS=Aspergillus parasiticus GN=omtA PE=1 SV=1
412	PDE_09313	0	0	1	0	0.333333	37	0.0209607	gnl|BL_ORD_ID|410038 sp|C5FW30|SPCA_NANOT Carboxypeptidase S1 homolog A OS=Nannizzia otae (strain CBS 113480) GN=SCPA PE=3 SV=1
413	PDE_01634	1	0	1	0	0.666667	75	0.0206783	gnl|BL_ORD_ID|282182 sp|P40977|PLC1_SCHPO 1-phosphatidylinositol-4,5-bisphosphate phosphodiesterase 1 OS=Schizosaccharomyces pombe GN=plc1 PE=1 SV=1
414	PDE_02236	1	0	0	0	0.333333	38	0.0204035	-
415	PDE_08815	1	0	0	0	0.333333	38	0.0204035	gnl|BL_ORD_ID|1263 sp|P07046|3SHD_NEUCR 3-dehydroshikimate dehydratase OS=Neurospora crassa GN=qa-4 PE=4 SV=1
416	PDE_00173	0	0	1	0	0.333333	38	0.0204035	gnl|BL_ORD_ID|300413 sp|Q4WSA8|PTPA2_ASPFU Serine/threonine-protein phosphatase 2A activator 2 OS=Aspergillus fumigatus GN=rrd2 PE=3 SV=1
417	PDE_07037	0	0	1	0	0.333333	38	0.0204035	gnl|BL_ORD_ID|473529 sp|O74184|WAT1_SCHPO WD repeat-containing protein wat1 OS=Schizosaccharomyces pombe GN=wat1 PE=1 SV=1
418	PDE_06751	0	0	1	0	0.333333	38	0.0204035	gnl|BL_ORD_ID|266922 sp|Q9Y7N4|OXDA_SCHPO D-amino-acid oxidase OS=Schizosaccharomyces pombe GN=dao1 PE=2 SV=1
419	PDE_08732	0	0	1	0	0.333333	38	0.0204035	-
420	PDE_03361	0	1	0	0	0.333333	38	0.0204035	gnl|BL_ORD_ID|240849 sp|Q5RF28|NAA50_PONAB N-alpha-acetyltransferase 50, NatE catalytic subunit OS=Pongo abelii GN=NAA50 PE=2 SV=1
421	PDE_07420	0	0	1	0	0.333333	39	0.0198751	gnl|BL_ORD_ID|54505 sp|A7YVD7|CH038_BOVIN UPF0551 protein C8orf38 homolog, mitochondrial OS=Bos taurus PE=2 SV=1
422	PDE_01456	0	0	1	0	0.333333	39	0.0198751	gnl|BL_ORD_ID|508735 sp|Q10498|YDGC_SCHPO UPF0570 protein C26F1.12c OS=Schizosaccharomyces pombe GN=SPAC26F1.12c PE=2 SV=1
423	PDE_01682	0	0	1	0	0.333333	39	0.0198751	-
424	PDE_01657	1	0	1	0	0.666667	79	0.0196211	gnl|BL_ORD_ID|254162 sp|P27476|NSR1_YEAST Nuclear localization sequence-binding protein OS=Saccharomyces cerevisiae GN=NSR1 PE=1 SV=1
425	PDE_02706	1	0	0	0	0.333333	40	0.0193735	-
426	PDE_01101	0	0	1	0	0.333333	40	0.0193735	gnl|BL_ORD_ID|416892 sp|P33300|SUR1_YEAST Mannosyl phosphorylinositol ceramide synthase SUR1 OS=Saccharomyces cerevisiae GN=SUR1 PE=1 SV=1
427	PDE_09116	0	1	1	0	0.666667	80	0.0193735	gnl|BL_ORD_ID|246598 sp|P24918|NDUS1_NEUCR NADH-ubiquinone oxidoreductase 78 kDa subunit, mitochondrial OS=Neurospora crassa GN=nuo-78 PE=1 SV=2
428	PDE_09597	0	0	1	0	0.333333	40	0.0193735	gnl|BL_ORD_ID|28388 sp|A7KAL4|ATG3_PENCW Autophagy-related protein 3 OS=Penicillium chrysogenum (strain ATCC 28089 / DSM 1075 / Wisconsin 54-1255) GN=atg3 PE=3 SV=1
429	PDE_06628	0	1	0	0	0.333333	40	0.0193735	gnl|BL_ORD_ID|1263 sp|P07046|3SHD_NEUCR 3-dehydroshikimate dehydratase OS=Neurospora crassa GN=qa-4 PE=4 SV=1
430	PDE_03029	1	0	1	0	0.666667	81	0.019132	gnl|BL_ORD_ID|217011 sp|Q5BGR2|MESA_EMENI Protein mesA OS=Emericella nidulans GN=mesA PE=1 SV=2
431	PDE_08717	1	0	2	0	1	123	0.0188965	gnl|BL_ORD_ID|401160 sp|A1DHK2|SEC31_NEOFI Protein transport protein sec31 OS=Neosartorya fischeri (strain ATCC 1020 / DSM 3700 / FGSC A1164 / NRRL 181) GN=sec31 PE=3 SV=1
432	PDE_05998	1	0	1	0	0.666667	83	0.0186667	gnl|BL_ORD_ID|211340 sp|A1D911|MANBB_NEOFI Probable beta-mannosidase B OS=Neosartorya fischeri (strain ATCC 1020 / DSM 3700 / FGSC A1164 / NRRL 181) GN=mndB PE=3 SV=1
433	PDE_02848	0	0	2	0	0.666667	83	0.0186667	gnl|BL_ORD_ID|351381 sp|P0CH07|RL402_SCHPO Ubiquitin-60S ribosomal protein L40 OS=Schizosaccharomyces pombe GN=ubi2 PE=1 SV=1
434	PDE_07193	0	0	2	0	0.666667	84	0.0184425	gnl|BL_ORD_ID|257664 sp|P40010|NUG1_YEAST Nuclear GTP-binding protein NUG1 OS=Saccharomyces cerevisiae GN=NUG1 PE=1 SV=1
435	PDE_08035	0	0	1	0	0.333333	42	0.0184425	gnl|BL_ORD_ID|195606 sp|P07921|LACP_KLULA Lactose permease OS=Kluyveromyces lactis GN=LAC12 PE=3 SV=1
436	PDE_02803	1	0	0	0	0.333333	43	0.0180098	gnl|BL_ORD_ID|242698 sp|P0A390|NAHF_PSEU8 Salicylaldehyde dehydrogenase OS=Pseudomonas sp. (strain C18) GN=doxF PE=3 SV=1
437	PDE_08545	0	0	1	0	0.333333	43	0.0180098	gnl|BL_ORD_ID|504115 sp|Q09724|YA43_SCHPO Putative 60S ribosomal protein C31A2.03, mitochondrial OS=Schizosaccharomyces pombe GN=SPAC31A2.03 PE=2 SV=1
438	PDE_04783	0	1	0	0	0.333333	43	0.0180098	-
439	PDE_07714	0	0	2	0	0.666667	87	0.0178009	gnl|BL_ORD_ID|179353 sp|Q10297|IMB5_SCHPO Importin subunit beta-5 OS=Schizosaccharomyces pombe GN=kap114 PE=2 SV=2
440	PDE_00873	1	0	0	0	0.333333	44	0.0175969	gnl|BL_ORD_ID|24097 sp|P32449|AROG_YEAST Phospho-2-dehydro-3-deoxyheptonate aldolase, tyrosine-inhibited OS=Saccharomyces cerevisiae GN=ARO4 PE=1 SV=2
441	PDE_02419	1	0	0	0	0.333333	44	0.0175969	gnl|BL_ORD_ID|515648 sp|P49305|YMO1_RHIME Uncharacterized oxidoreductase ORF334 OS=Rhizobium meliloti PE=3 SV=1
442	PDE_03821	1	0	0	0	0.333333	44	0.0175969	gnl|BL_ORD_ID|232608 sp|B6HRL5|MTLD_PENCW Mannitol-1-phosphate 5-dehydrogenase OS=Penicillium chrysogenum (strain ATCC 28089 / DSM 1075 / Wisconsin 54-1255) GN=Pc22g20800 PE=3 SV=1
443	PDE_07841	1	0	0	0	0.333333	44	0.0175969	gnl|BL_ORD_ID|358584 sp|P36528|RM17_YEAST 54S ribosomal protein L17, mitochondrial OS=Saccharomyces cerevisiae GN=MRPL17 PE=1 SV=2
444	PDE_06915	0	0	1	0	0.333333	44	0.0175969	gnl|BL_ORD_ID|508725 sp|Q10494|YDG7_SCHPO Uncharacterized oxidoreductase C26F1.07 OS=Schizosaccharomyces pombe GN=SPAC26F1.07 PE=2 SV=1
445	PDE_09813	0	0	1	0	0.333333	44	0.0175969	gnl|BL_ORD_ID|189647 sp|P16912|KDC2_DROME Protein kinase DC2 OS=Drosophila melanogaster GN=Pka-C3 PE=1 SV=2
446	PDE_00604	0	1	0	0	0.333333	44	0.0175969	gnl|BL_ORD_ID|516994 sp|O94300|YOOH_SCHPO Putative xanthine/uracil permease C887.17 OS=Schizosaccharomyces pombe GN=SPBC887.17 PE=2 SV=1
447	PDE_05229	1	0	0	0	0.333333	45	0.0172025	-
448	PDE_06190	1	0	0	0	0.333333	45	0.0172025	gnl|BL_ORD_ID|159230 sp|O94301|HFI1_SCHPO Transcriptional coactivator hfi1 OS=Schizosaccharomyces pombe GN=hfi1 PE=2 SV=1
449	PDE_01712	0	0	1	0	0.333333	45	0.0172025	gnl|BL_ORD_ID|118726 sp|O43029|FAP1_SCHPO L-pipecolate oxidase OS=Schizosaccharomyces pombe GN=fap1 PE=1 SV=1
450	PDE_02250	0	1	0	0	0.333333	45	0.0172025	gnl|BL_ORD_ID|407721 sp|Q2UTP0|SMP3_ASPOR GPI mannosyltransferase 4 OS=Aspergillus oryzae GN=smp3 PE=3 SV=1
451	PDE_08103	0	1	0	0	0.333333	45	0.0172025	gnl|BL_ORD_ID|451075 sp|P13228|TRP_NEUCR Tryptophan synthase OS=Neurospora crassa GN=trp-3 PE=1 SV=1
452	PDE_08219	0	0	3	0	1	137	0.0169492	gnl|BL_ORD_ID|424824 sp|P10857|SYLC_NEUCR Leucyl-tRNA synthetase, cytoplasmic OS=Neurospora crassa GN=leu-6 PE=3 SV=2
453	PDE_07395	1	0	0	0	0.333333	46	0.0168254	gnl|BL_ORD_ID|351540 sp|O74801|RL4P_SCHPO 60S ribosomal protein yml6, mitochondrial OS=Schizosaccharomyces pombe GN=yml6 PE=2 SV=1
454	PDE_02156	0	0	1	0	0.333333	46	0.0168254	gnl|BL_ORD_ID|193044 sp|P41831|KPR1_SCHPO Ribose-phosphate pyrophosphokinase 1 OS=Schizosaccharomyces pombe GN=prs1 PE=2 SV=1
455	PDE_02667	0	0	1	0	0.333333	46	0.0168254	gnl|BL_ORD_ID|16466 sp|P53933|APP1_YEAST Actin patch protein 1 OS=Saccharomyces cerevisiae GN=APP1 PE=1 SV=1
456	PDE_09327	0	0	1	0	0.333333	46	0.0168254	gnl|BL_ORD_ID|478932 sp|P72926|Y1024_SYNY3 UPF0187 protein sll1024 OS=Synechocystis sp. (strain PCC 6803) GN=sll1024 PE=3 SV=2
457	PDE_06263	0	0	1	0	0.333333	46	0.0168254	gnl|BL_ORD_ID|192048 sp|P06242|KIN28_YEAST Serine/threonine-protein kinase KIN28 OS=Saccharomyces cerevisiae GN=KIN28 PE=1 SV=1
458	PDE_00208	1	0	1	0	0.666667	93	0.016643	gnl|BL_ORD_ID|511571 sp|O43059|YGT6_SCHPO FCH domain-containing protein C4C3.06 OS=Schizosaccharomyces pombe GN=SPBC4C3.06 PE=1 SV=1
459	PDE_05114	0	0	2	0	0.666667	93	0.016643	gnl|BL_ORD_ID|250732 sp|A1CL70|NOP58_ASPCL Nucleolar protein 58 OS=Aspergillus clavatus GN=nop58 PE=3 SV=1
460	PDE_08383	1	0	0	0	0.333333	47	0.0164645	-
461	PDE_09159	0	0	2	0	0.666667	94	0.0164645	gnl|BL_ORD_ID|476129 sp|A1CAU2|XPOT_ASPCL Exportin-T OS=Aspergillus clavatus GN=los1 PE=3 SV=1
462	PDE_06246	0	0	1	0	0.333333	47	0.0164645	gnl|BL_ORD_ID|192449 sp|P46822|KLC_CAEEL Kinesin light chain OS=Caenorhabditis elegans GN=klc-2 PE=1 SV=2
463	PDE_08840	0	0	1	0	0.333333	47	0.0164645	gnl|BL_ORD_ID|281514 sp|P46547|PIP_AERSO Proline iminopeptidase OS=Aeromonas sobria GN=pip PE=1 SV=3
464	PDE_03745	1	0	0	0	0.333333	48	0.0161187	gnl|BL_ORD_ID|125424 sp|P29251|FOL1_PNECA Folic acid synthesis protein fol1 OS=Pneumocystis carinii GN=fol1 PE=1 SV=1
465	PDE_04718	1	0	0	0	0.333333	48	0.0161187	-
466	PDE_01285	0	0	1	0	0.333333	48	0.0161187	gnl|BL_ORD_ID|508816 sp|Q92342|YDI4_SCHPO Uncharacterized protein C1F8.04c OS=Schizosaccharomyces pombe GN=SPAC1F8.04c PE=2 SV=1
467	PDE_08966	0	0	1	0	0.333333	48	0.0161187	gnl|BL_ORD_ID|165441 sp|O94284|HMT2_SCHPO Sulfide:quinone oxidoreductase, mitochondrial OS=Schizosaccharomyces pombe GN=hmt2 PE=2 SV=1
468	PDE_05904	1	0	0	0	0.333333	49	0.0157872	-
469	PDE_00334	0	0	1	0	0.333333	49	0.0157872	-
470	PDE_03913	1	0	1	0	0.666667	99	0.0156265	gnl|BL_ORD_ID|401210 sp|O74846|SEC6_SCHPO Exocyst complex component sec6 OS=Schizosaccharomyces pombe GN=sec6 PE=2 SV=1
471	PDE_01389	1	0	0	0	0.333333	50	0.015469	gnl|BL_ORD_ID|210135 sp|Q2U100|M2DH_ASPOR Mannitol 2-dehydrogenase OS=Aspergillus oryzae GN=AO090011000230 PE=3 SV=1
472	PDE_01711	0	0	1	0	0.333333	50	0.015469	gnl|BL_ORD_ID|287971 sp|Q4WIF3|PPID_ASPFU Peptidyl-prolyl cis-trans isomerase D OS=Aspergillus fumigatus GN=cpr6 PE=3 SV=1
473	PDE_02597	0	0	1	0	0.333333	50	0.015469	gnl|BL_ORD_ID|253853 sp|Q9Y7U4|NSE3_SCHPO Non-structural maintenance of chromosome element 3 OS=Schizosaccharomyces pombe GN=nse3 PE=1 SV=1
474	PDE_07766	0	0	1	0	0.333333	50	0.015469	gnl|BL_ORD_ID|475316 sp|O94657|XDJ1_SCHPO DnaJ protein homolog xdj1 OS=Schizosaccharomyces pombe GN=xdj1 PE=2 SV=1
475	PDE_00284	0	1	0	0	0.333333	50	0.015469	gnl|BL_ORD_ID|227868 sp|P11913|MPPB_NEUCR Mitochondrial-processing peptidase subunit beta OS=Neurospora crassa GN=pep PE=1 SV=1
476	PDE_03736	1	0	0	0	0.333333	51	0.0151634	gnl|BL_ORD_ID|130433 sp|Q9HGZ2|G6PI_ASPOR Glucose-6-phosphate isomerase OS=Aspergillus oryzae GN=pgiA PE=2 SV=1
477	PDE_04455	1	0	0	0	0.333333	51	0.0151634	gnl|BL_ORD_ID|415842 sp|P33181|SUC1_CANAL Probable sucrose utilization protein SUC1 OS=Candida albicans GN=SUC1 PE=3 SV=2
478	PDE_00139	0	0	1	0	0.333333	51	0.0151634	-
479	PDE_03144	0	0	1	0	0.333333	51	0.0151634	gnl|BL_ORD_ID|515757 sp|O74829|YN2F_SCHPO Uncharacterized MFS-type transporter C530.15c OS=Schizosaccharomyces pombe GN=SPBC530.15c PE=1 SV=2
480	PDE_01586	0	0	1	0	0.333333	51	0.0151634	gnl|BL_ORD_ID|43417 sp|Q3KPR1|C1D_XENLA Nuclear nucleic acid-binding protein C1D OS=Xenopus laevis GN=c1d PE=2 SV=1
481	PDE_08181	0	0	1	0	0.333333	51	0.0151634	gnl|BL_ORD_ID|445224 sp|Q00075|TPSA_ASPNG Alpha,alpha-trehalose-phosphate synthase [UDP-forming] 1 OS=Aspergillus niger GN=tpsA PE=3 SV=1
482	PDE_04397	0	1	0	0	0.333333	51	0.0151634	-
483	PDE_01507	0	0	1	0	0.333333	52	0.0148696	gnl|BL_ORD_ID|262872 sp|O94512|OBP1_SCHPO Oxysterol-binding protein-like protein 1 OS=Schizosaccharomyces pombe GN=obp1 PE=1 SV=1
484	PDE_03681	0	0	1	0	0.333333	52	0.0148696	gnl|BL_ORD_ID|174846 sp|P32481|IF2G_YEAST Eukaryotic translation initiation factor 2 subunit gamma OS=Saccharomyces cerevisiae GN=GCD11 PE=1 SV=1
485	PDE_03920	0	0	1	0	0.333333	52	0.0148696	gnl|BL_ORD_ID|2609 sp|P05202|AATM_MOUSE Aspartate aminotransferase, mitochondrial OS=Mus musculus GN=Got2 PE=1 SV=1
486	PDE_08970	0	0	3	0	1	157	0.0147742	gnl|BL_ORD_ID|513969 sp|O59810|YJVE_SCHPO KH domain-containing protein C550.14 OS=Schizosaccharomyces pombe GN=SPCC550.14 PE=1 SV=1
487	PDE_03125	1	0	1	0	0.666667	105	0.014727	gnl|BL_ORD_ID|12599 sp|Q9Y705|ALP4_SCHPO Spindle pole body component alp4 OS=Schizosaccharomyces pombe GN=alp4 PE=1 SV=1
488	PDE_04118	1	1	0	0	0.666667	105	0.014727	gnl|BL_ORD_ID|510211 sp|O13779|YF2E_SCHPO Putative metal ion transporter C17A12.14 OS=Schizosaccharomyces pombe GN=SPAC17A2.14 PE=1 SV=4
489	PDE_04156	1	0	0	0	0.333333	53	0.014587	gnl|BL_ORD_ID|510214 sp|O13899|YF38_SCHPO Uncharacterized CDP-alcohol phosphatidyltransferase class-I family protein C22A12.08c OS=Schizosaccharomyces pombe GN=SPAC22A12.08c PE=2 SV=1
490	PDE_04818	1	0	0	0	0.333333	53	0.014587	gnl|BL_ORD_ID|278779 sp|Q4WY53|PGM_ASPFU Phosphoglucomutase OS=Aspergillus fumigatus GN=pgmA PE=3 SV=1
491	PDE_09036	1	0	0	0	0.333333	53	0.014587	gnl|BL_ORD_ID|403717 sp|O04130|SERA_ARATH D-3-phosphoglycerate dehydrogenase, chloroplastic OS=Arabidopsis thaliana GN=At1g17745 PE=1 SV=2
492	PDE_02975	0	0	1	0	0.333333	53	0.014587	gnl|BL_ORD_ID|211751 sp|O74752|MAS5_SCHPO Mitochondrial protein import protein mas5 OS=Schizosaccharomyces pombe GN=SPBC1734.11 PE=2 SV=1
493	PDE_07138	0	0	1	0	0.333333	53	0.014587	-
494	PDE_00437	0	0	1	0	0.333333	53	0.014587	gnl|BL_ORD_ID|400182 sp|Q5J6J2|SCPB_TRIRU Carboxypeptidase S1 homolog B OS=Trichophyton rubrum GN=SCPB PE=1 SV=1
495	PDE_01698	1	0	0	0	0.333333	54	0.014315	gnl|BL_ORD_ID|278749 sp|Q03262|PGM3_YEAST Phosphoglucomutase YMR278W OS=Saccharomyces cerevisiae GN=YMR278W PE=1 SV=1
496	PDE_07413	0	0	1	0	0.333333	54	0.014315	gnl|BL_ORD_ID|515837 sp|P53980|YNB1_YEAST Uncharacterized protein YNL011C OS=Saccharomyces cerevisiae GN=YNL011C PE=1 SV=1
497	PDE_02839	0	1	1	0	0.666667	109	0.0141827	gnl|BL_ORD_ID|213575 sp|P30666|MCM3_SCHPO DNA replication licensing factor mcm3 OS=Schizosaccharomyces pombe GN=mcm3 PE=1 SV=2
498	PDE_01371	1	0	0	0	0.333333	55	0.0140529	gnl|BL_ORD_ID|513378 sp|Q9USN4|YJA1_SCHPO Uncharacterized transporter C1529.01 OS=Schizosaccharomyces pombe GN=SPCC1529.01 PE=2 SV=2
499	PDE_01198	0	0	1	0	0.333333	55	0.0140529	gnl|BL_ORD_ID|280857 sp|Q12645|PID9_FUSSO Pisatin demethylase OS=Fusarium solani subsp. pisi GN=PDAT9 PE=3 SV=1
500	PDE_02773	0	0	1	0	0.333333	55	0.0140529	gnl|BL_ORD_ID|315875 sp|Q4I0C5|RDR1_GIBZE Protein RDR1 OS=Gibberella zeae GN=RDR1 PE=3 SV=1
501	PDE_04746	0	0	1	0	0.333333	55	0.0140529	gnl|BL_ORD_ID|131506 sp|P04385|GAL1_YEAST Galactokinase OS=Saccharomyces cerevisiae GN=GAL1 PE=1 SV=4
502	PDE_02539	0	0	1	0	0.333333	55	0.0140529	gnl|BL_ORD_ID|510069 sp|P40053|YER0_YEAST Uncharacterized protein YER080W OS=Saccharomyces cerevisiae GN=YER080W PE=1 SV=1
503	PDE_06730	0	0	1	0	0.333333	55	0.0140529	gnl|BL_ORD_ID|504122 sp|Q4WPU9|YA530_ASPFU Uncharacterized protein AFUA_4G10530 OS=Aspergillus fumigatus GN=AFUA_4G10530 PE=4 SV=2
504	PDE_04859	0	1	0	0	0.333333	55	0.0140529	gnl|BL_ORD_ID|39362 sp|Q25BW4|BGL1B_PHACH Beta-glucosidase 1B OS=Phanerochaete chrysosporium GN=BGL1B PE=1 SV=1
505	PDE_00725	1	0	0	0	0.333333	56	0.0138002	gnl|BL_ORD_ID|137031 sp|Q8TGG8|GDA1_ASPFU Probable guanosine-diphosphatase OS=Aspergillus fumigatus GN=gda1 PE=3 SV=2
506	PDE_04847	1	0	0	0	0.333333	56	0.0138002	gnl|BL_ORD_ID|14605 sp|O13648|ANM3_SCHPO Ribosomal protein arginine N-methytransferase rmt3 OS=Schizosaccharomyces pombe GN=rmt3 PE=1 SV=3
507	PDE_04016	0	0	1	0	0.333333	56	0.0138002	gnl|BL_ORD_ID|70744 sp|O02766|CP8B1_RABIT 7-alpha-hydroxycholest-4-en-3-one 12-alpha-hydroxylase OS=Oryctolagus cuniculus GN=CYP8B1 PE=1 SV=3
508	PDE_01757	0	1	1	0	0.666667	113	0.0136773	gnl|BL_ORD_ID|509027 sp|P87143|YDMD_SCHPO Uncharacterized RNA-binding protein C57A7.13 OS=Schizosaccharomyces pombe GN=SPAC57A7.13 PE=2 SV=1
509	PDE_02477	1	0	0	0	0.333333	57	0.0135565	gnl|BL_ORD_ID|441462 sp|Q9P6P1|TLG2_SCHPO t-SNARE affecting a late Golgi compartment protein 2 OS=Schizosaccharomyces pombe GN=tlg2 PE=2 SV=1
510	PDE_08175	1	0	1	0	0.666667	114	0.0135565	gnl|BL_ORD_ID|12594 sp|O94534|ALP14_SCHPO Spindle pole body component alp14 OS=Schizosaccharomyces pombe GN=alp14 PE=1 SV=1
511	PDE_08412	1	0	0	0	0.333333	57	0.0135565	gnl|BL_ORD_ID|246715 sp|Q92406|NDUV1_ASPNG NADH-ubiquinone oxidoreductase 51 kDa subunit, mitochondrial OS=Aspergillus niger GN=NUO51 PE=3 SV=1
512	PDE_04043	0	0	1	0	0.333333	57	0.0135565	gnl|BL_ORD_ID|203218 sp|Q0CFY9|LKHA4_ASPTN Leukotriene A-4 hydrolase OS=Aspergillus terreus (strain NIH 2624 / FGSC A1156) GN=ATEG_06861 PE=3 SV=2
513	PDE_09665	0	0	1	0	0.333333	57	0.0135565	gnl|BL_ORD_ID|393400 sp|Q1IS76|RTCA_ACIBL RNA 3&apos;-terminal phosphate cyclase OS=Acidobacteria bacterium (strain Ellin345) GN=rtcA PE=3 SV=1
514	PDE_08937	0	1	0	0	0.333333	57	0.0135565	-
515	PDE_02954	0	0	2	0	0.666667	115	0.0134378	gnl|BL_ORD_ID|404405 sp|O74458|SFC4_SCHPO Transcription factor tau subunit sfc4 OS=Schizosaccharomyces pombe GN=sfc4 PE=1 SV=1
516	PDE_07705	0	0	1	0	0.333333	58	0.0133212	-
517	PDE_04959	0	0	1	0	0.333333	58	0.0133212	gnl|BL_ORD_ID|472636 sp|P52917|VPS4_YEAST Vacuolar protein sorting-associated protein 4 OS=Saccharomyces cerevisiae GN=VPS4 PE=1 SV=1
518	PDE_09543	0	0	1	0	0.333333	58	0.0133212	gnl|BL_ORD_ID|287685 sp|P42251|PPBD_BACSU Alkaline phosphatase D OS=Bacillus subtilis GN=phoD PE=1 SV=3
519	PDE_02837	0	0	1	0	0.333333	59	0.0130939	gnl|BL_ORD_ID|411266 sp|Q9USQ0|SPO7_SCHPO Sporulation-specific protein spo7 OS=Schizosaccharomyces pombe GN=spo7 PE=2 SV=1
520	PDE_04520	0	0	1	0	0.333333	59	0.0130939	gnl|BL_ORD_ID|508070 sp|P25382|YCW2_YEAST WD repeat-containing protein YCR072C OS=Saccharomyces cerevisiae GN=YCR072C PE=1 SV=3
521	PDE_06104	0	0	1	0	0.333333	59	0.0130939	gnl|BL_ORD_ID|222288 sp|Q9C0W0|MIS15_SCHPO Kinetochore protein mis15 OS=Schizosaccharomyces pombe GN=mis15 PE=1 SV=3
522	PDE_07467	0	0	1	0	0.333333	59	0.0130939	gnl|BL_ORD_ID|304528 sp|O59721|PUS4_SCHPO Probable tRNA pseudouridine synthase 4 OS=Schizosaccharomyces pombe GN=SPBC11C11.10 PE=1 SV=2
523	PDE_05911	0	1	0	0	0.333333	59	0.0130939	-
524	PDE_02051	1	1	0	0	0.666667	119	0.0129832	gnl|BL_ORD_ID|105537 sp|Q2UC64|EFR3_ASPOR Protein efr3 OS=Aspergillus oryzae GN=efr3 PE=3 SV=1
525	PDE_02294	1	0	0	0	0.333333	60	0.0128743	-
526	PDE_07341	1	0	0	0	0.333333	60	0.0128743	-
527	PDE_07487	0	0	1	0	0.333333	60	0.0128743	-
528	PDE_07206	0	0	1	0	0.333333	61	0.0126619	gnl|BL_ORD_ID|446052 sp|O13317|TRI11_FUSSP Isotrichodermin C-15 hydroxylase OS=Fusarium sporotrichioides GN=TRI11 PE=3 SV=1
529	PDE_02791	0	0	1	0	0.333333	62	0.0124564	gnl|BL_ORD_ID|120047 sp|A5EGD7|FCTA_BRASB Formyl-coenzyme A transferase OS=Bradyrhizobium sp. (strain BTAi1 / ATCC BAA-1182) GN=frc PE=3 SV=1
530	PDE_08813	0	0	1	0	0.333333	62	0.0124564	gnl|BL_ORD_ID|291967 sp|O74524|PROD_SCHPO Probable proline dehydrogenase, mitochondrial OS=Schizosaccharomyces pombe GN=SPCC70.03c PE=2 SV=1
531	PDE_08996	0	0	1	0	0.333333	63	0.0122575	gnl|BL_ORD_ID|122661 sp|P0C1B0|FKBP4_EMENI FK506-binding protein 4 OS=Emericella nidulans GN=fpr4 PE=3 SV=1
532	PDE_00370	0	0	2	0	0.666667	127	0.0121604	gnl|BL_ORD_ID|249534 sp|P22944|NIR_EMENI Nitrite reductase [NAD(P)H] OS=Emericella nidulans GN=niiA PE=3 SV=2
533	PDE_02670	1	0	0	0	0.333333	64	0.0120648	gnl|BL_ORD_ID|505187 sp|P87157|YB0G_SCHPO Probable ADP-ribosylation factor-binding protein C25H2.16c OS=Schizosaccharomyces pombe GN=SPBC25H2.16c PE=1 SV=1
534	PDE_03127	0	0	1	0	0.333333	64	0.0120648	gnl|BL_ORD_ID|74784 sp|P52959|CTF1B_FUSSO Cutinase transcription factor 1 beta OS=Fusarium solani subsp. pisi GN=CTF1-BETA PE=2 SV=1
535	PDE_09544	0	0	1	0	0.333333	64	0.0120648	gnl|BL_ORD_ID|412456 sp|Q00179|SRP54_ASPNG Signal recognition particle 54 kDa protein homolog OS=Aspergillus niger GN=srpA PE=3 SV=1
536	PDE_04341	0	0	2	0	0.666667	129	0.0119707	gnl|BL_ORD_ID|213582 sp|P29458|MCM4_SCHPO DNA replication licensing factor mcm4 OS=Schizosaccharomyces pombe GN=mcm4 PE=1 SV=2
537	PDE_05666	1	0	0	0	0.333333	65	0.0118781	-
538	PDE_02692	0	0	1	0	0.333333	65	0.0118781	gnl|BL_ORD_ID|234403 sp|O13965|MUG70_SCHPO Meiotically up-regulated gene 70 protein OS=Schizosaccharomyces pombe GN=mug70 PE=1 SV=1
539	PDE_03725	0	0	1	0	0.333333	65	0.0118781	gnl|BL_ORD_ID|244395 sp|O77775|NCF2_BOVIN Neutrophil cytosol factor 2 OS=Bos taurus GN=NCF2 PE=2 SV=1
540	PDE_06697	2	0	0	0	0.666667	133	0.0116086	gnl|BL_ORD_ID|312181 sp|P36607|RAD5_SCHPO DNA repair protein rad5 OS=Schizosaccharomyces pombe GN=rad8 PE=1 SV=1
541	PDE_04270	0	0	1	0	0.333333	67	0.0115215	gnl|BL_ORD_ID|38746 sp|A6X2G7|BETA_OCHA4 Choline dehydrogenase OS=Ochrobactrum anthropi (strain ATCC 49188 / DSM 6882 / NCTC 12168) GN=betA PE=3 SV=1
542	PDE_03501	0	1	0	0	0.333333	67	0.0115215	gnl|BL_ORD_ID|292479 sp|P77243|PRPD_ECOLI 2-methylcitrate dehydratase OS=Escherichia coli (strain K12) GN=prpD PE=1 SV=3
543	PDE_04322	0	1	0	0	0.333333	67	0.0115215	gnl|BL_ORD_ID|280139 sp|Q9ST27|PHOT2_ORYSJ Phototropin-2 OS=Oryza sativa subsp. japonica GN=PHOT2 PE=1 SV=1
544	PDE_02635	0	1	0	0	0.333333	68	0.0113511	gnl|BL_ORD_ID|244258 sp|Q9VA70|NCASE_DROME Neutral ceramidase OS=Drosophila melanogaster GN=CDase PE=1 SV=1
545	PDE_09949	1	1	0	0	0.666667	137	0.0112678	gnl|BL_ORD_ID|234224 sp|O14077|MU138_SCHPO Putative zinc protease mug138 OS=Schizosaccharomyces pombe GN=mug138 PE=1 SV=1
546	PDE_07365	1	0	0	0	0.333333	69	0.0111857	gnl|BL_ORD_ID|97863 sp|O74946|DPOA2_SCHPO DNA polymerase alpha subunit B OS=Schizosaccharomyces pombe GN=pol12 PE=1 SV=1
547	PDE_07151	0	0	1	0	0.333333	69	0.0111857	gnl|BL_ORD_ID|355858 sp|Q03195|RLI1_YEAST Translation initiation factor RLI1 OS=Saccharomyces cerevisiae GN=RLI1 PE=1 SV=1
548	PDE_00944	0	0	1	0	0.333333	70	0.011025	gnl|BL_ORD_ID|265146 sp|Q9JK30|ORC3_MOUSE Origin recognition complex subunit 3 OS=Mus musculus GN=Orc3l PE=1 SV=1
549	PDE_06228	0	0	1	0	0.333333	70	0.011025	gnl|BL_ORD_ID|28516 sp|A7KAL8|ATG7_PENCW Ubiquitin-like modifier-activating enzyme atg7 OS=Penicillium chrysogenum (strain ATCC 28089 / DSM 1075 / Wisconsin 54-1255) GN=atg7 PE=3 SV=1
550	PDE_05410	0	0	2	0	0.666667	142	0.0108689	gnl|BL_ORD_ID|459544 sp|Q09140|UGGG_SCHPO UDP-glucose:glycoprotein glucosyltransferase OS=Schizosaccharomyces pombe GN=gpt1 PE=1 SV=2
551	PDE_06428	0	1	0	0	0.333333	71	0.0108689	gnl|BL_ORD_ID|406414 sp|P34226|SKT5_YEAST Protein SKT5 OS=Saccharomyces cerevisiae GN=SKT5 PE=1 SV=1
552	PDE_00378	1	0	1	0	0.666667	143	0.0107925	gnl|BL_ORD_ID|219806 sp|P43638|MHP1_YEAST MAP-homologous protein 1 OS=Saccharomyces cerevisiae GN=MHP1 PE=1 SV=1
553	PDE_06907	1	0	0	0	0.333333	72	0.0107171	gnl|BL_ORD_ID|426126 sp|Q6BU46|SYNC_DEBHA Asparaginyl-tRNA synthetase, cytoplasmic OS=Debaryomyces hansenii GN=DED81 PE=3 SV=1
554	PDE_04396	0	0	1	0	0.333333	72	0.0107171	gnl|BL_ORD_ID|199862 sp|P08638|LEUR_YEAST Regulatory protein LEU3 OS=Saccharomyces cerevisiae GN=LEU3 PE=1 SV=1
555	PDE_08325	0	1	0	0	0.333333	72	0.0107171	gnl|BL_ORD_ID|11091 sp|P40507|AIR1_YEAST Protein AIR1 OS=Saccharomyces cerevisiae GN=AIR1 PE=1 SV=1
556	PDE_09281	0	1	0	0	0.333333	72	0.0107171	gnl|BL_ORD_ID|108478 sp|Q02908|ELP3_YEAST Elongator complex protein 3 OS=Saccharomyces cerevisiae GN=ELP3 PE=1 SV=1
557	PDE_05297	1	0	0	0	0.333333	73	0.0105696	gnl|BL_ORD_ID|515044 sp|Q9UTA7|YL8B_SCHPO Uncharacterized transcriptional regulatory protein C25B8.11 OS=Schizosaccharomyces pombe GN=SPAC25B8.11 PE=2 SV=1
558	PDE_00702	0	0	1	0	0.333333	73	0.0105696	gnl|BL_ORD_ID|57866 sp|P78746|CHSD_ASPFU Chitin synthase D OS=Aspergillus fumigatus GN=chsD PE=3 SV=1
559	PDE_01328	0	0	1	0	0.333333	73	0.0105696	gnl|BL_ORD_ID|99207 sp|P36616|DSK1_SCHPO Protein kinase dsk1 OS=Schizosaccharomyces pombe GN=dsk1 PE=2 SV=2
560	PDE_02517	0	0	1	0	0.333333	73	0.0105696	gnl|BL_ORD_ID|290923 sp|Q9P326|PRO1_NEUCR Transcriptional regulatory protein pro-1 OS=Neurospora crassa GN=pro-1 PE=2 SV=1
561	PDE_03177	0	0	1	0	0.333333	73	0.0105696	gnl|BL_ORD_ID|79302 sp|O60184|CYC8_SCHPO General transcriptional corepressor ssn6 OS=Schizosaccharomyces pombe GN=ssn6 PE=1 SV=1
562	PDE_03419	0	0	1	0	0.333333	73	0.0105696	gnl|BL_ORD_ID|42623 sp|Q10225|BTB3_SCHPO BTB/POZ domain-containing protein 3 OS=Schizosaccharomyces pombe GN=btb3 PE=1 SV=1
563	PDE_04723	0	0	1	0	0.333333	73	0.0105696	gnl|BL_ORD_ID|230058 sp|Q03104|MSC1_YEAST Meiotic sister chromatid recombination protein 1 OS=Saccharomyces cerevisiae GN=MSC1 PE=1 SV=1
564	PDE_04422	1	0	0	0	0.333333	74	0.010426	gnl|BL_ORD_ID|50202 sp|O14009|CCD55_SCHPO Coiled-coil domain-containing protein 55 homolog OS=Schizosaccharomyces pombe GN=SPAC29A4.06c PE=2 SV=1
565	PDE_05169	0	0	1	0	0.333333	74	0.010426	-
566	PDE_07559	0	0	1	0	0.333333	75	0.0102863	gnl|BL_ORD_ID|257639 sp|Q4WVA0|NUF2_ASPFU Probable kinetochore protein nuf2 OS=Aspergillus fumigatus GN=nuf2 PE=3 SV=3
567	PDE_00859	0	0	1	0	0.333333	76	0.0101502	gnl|BL_ORD_ID|277316 sp|Q06169|PEX30_YEAST Peroxisomal membrane protein PEX30 OS=Saccharomyces cerevisiae GN=PEX30 PE=1 SV=1
568	PDE_08425	0	0	1	0	0.333333	76	0.0101502	gnl|BL_ORD_ID|286107 sp|Q9UNA4|POLI_HUMAN DNA polymerase iota OS=Homo sapiens GN=POLI PE=1 SV=1
569	PDE_06012	0	0	1	0	0.333333	76	0.0101502	gnl|BL_ORD_ID|92609 sp|P40564|DJP1_YEAST DnaJ-like protein 1 OS=Saccharomyces cerevisiae GN=DJP1 PE=1 SV=1
570	PDE_02008	0	1	0	0	0.333333	76	0.0101502	gnl|BL_ORD_ID|464993 sp|O94365|UTP15_SCHPO U3 small nucleolar RNA-associated protein 15 OS=Schizosaccharomyces pombe GN=utp15 PE=2 SV=1
571	PDE_03163	0	1	0	0	0.333333	76	0.0101502	gnl|BL_ORD_ID|214611 sp|P87239|MDJ1_SCHPO DnaJ homolog 1, mitochondrial OS=Schizosaccharomyces pombe GN=mdj1 PE=2 SV=1
572	PDE_09846	1	0	1	0	0.666667	153	0.0100836	gnl|BL_ORD_ID|2879 sp|Q99758|ABCA3_HUMAN ATP-binding cassette sub-family A member 3 OS=Homo sapiens GN=ABCA3 PE=1 SV=2
573	PDE_01054	0	0	1	0	0.333333	77	0.0100177	-
574	PDE_04916	0	0	1	0	0.333333	77	0.0100177	gnl|BL_ORD_ID|126276 sp|O77564|FOLH1_PIG Glutamate carboxypeptidase 2 OS=Sus scrofa GN=FOLH1 PE=1 SV=1
575	PDE_08698	0	0	1	0	0.333333	77	0.0100177	gnl|BL_ORD_ID|281599 sp|O14132|PIT1_SCHPO Sporulation protein kinase pit1 OS=Schizosaccharomyces pombe GN=pit1 PE=1 SV=1
576	PDE_05868	0	0	1	0	0.333333	78	0.00988868	gnl|BL_ORD_ID|288063 sp|Q2U256|PPIL4_ASPOR Peptidyl-prolyl cis-trans isomerase-like 4 OS=Aspergillus oryzae GN=cyp6 PE=3 SV=1
577	PDE_08007	0	0	1	0	0.333333	78	0.00988868	gnl|BL_ORD_ID|465070 sp|Q01408|UVE1_NEUCR UV-damage endonuclease OS=Neurospora crassa GN=uve-1 PE=2 SV=2
578	PDE_04395	0	1	0	0	0.333333	78	0.00988868	gnl|BL_ORD_ID|446320 sp|P28584|TRK2_YEAST Low-affinity potassium transport protein OS=Saccharomyces cerevisiae GN=TRK2 PE=1 SV=1
579	PDE_09429	0	1	0	0	0.333333	78	0.00988868	gnl|BL_ORD_ID|192451 sp|P46825|KLC_LOLPE Kinesin light chain OS=Loligo pealeii PE=2 SV=1
580	PDE_03984	0	0	2	0	0.666667	160	0.00964028	gnl|BL_ORD_ID|14516 sp|P16157|ANK1_HUMAN Ankyrin-1 OS=Homo sapiens GN=ANK1 PE=1 SV=3
581	PDE_02570	0	1	0	0	0.333333	80	0.00964028	gnl|BL_ORD_ID|51677 sp|Q4S4I5|CCZ1_TETNG Vacuolar fusion protein CCZ1 homolog OS=Tetraodon nigroviridis GN=ccz1 PE=3 SV=1
582	PDE_02149	1	0	0	0	0.333333	81	0.0095207	gnl|BL_ORD_ID|27751 sp|Q5T9A4|ATD3B_HUMAN ATPase family AAA domain-containing protein 3B OS=Homo sapiens GN=ATAD3B PE=1 SV=1
583	PDE_02573	1	0	0	0	0.333333	81	0.0095207	gnl|BL_ORD_ID|513315 sp|O13681|YJ13_SCHPO Uncharacterized protein C737.03c OS=Schizosaccharomyces pombe GN=SPCC737.03c PE=2 SV=2
584	PDE_04391	1	0	0	0	0.333333	81	0.0095207	gnl|BL_ORD_ID|399856 sp|B6GZA1|SCONB_PENCW Probable E3 ubiquitin ligase complex SCF subunit sconB OS=Penicillium chrysogenum (strain ATCC 28089 / DSM 1075 / Wisconsin 54-1255) GN=sconB PE=3 SV=1
585	PDE_08183	1	0	0	0	0.333333	81	0.0095207	gnl|BL_ORD_ID|5742 sp|P19414|ACON_YEAST Aconitate hydratase, mitochondrial OS=Saccharomyces cerevisiae GN=ACO1 PE=1 SV=2
586	PDE_04407	0	0	1	0	0.333333	81	0.0095207	gnl|BL_ORD_ID|279031 sp|P15245|PH2M_TRICU Phenol 2-monooxygenase OS=Trichosporon cutaneum PE=1 SV=3
587	PDE_02948	0	0	1	0	0.333333	82	0.00940404	gnl|BL_ORD_ID|510862 sp|Q9UUG2|YFT6_SCHPO Uncharacterized leucine-rich repeat-containing protein C926.06c OS=Schizosaccharomyces pombe GN=SPAC926.06c PE=1 SV=1
588	PDE_04804	0	0	1	0	0.333333	82	0.00940404	gnl|BL_ORD_ID|458690 sp|P0CAQ1|UBP16_EMENI Ubiquitin carboxyl-terminal hydrolase 16 OS=Emericella nidulans GN=ubp16 PE=3 SV=1
589	PDE_05629	0	0	1	0	0.333333	82	0.00940404	gnl|BL_ORD_ID|455012 sp|Q6PAM1|TXLNA_MOUSE Alpha-taxilin OS=Mus musculus GN=Txlna PE=2 SV=1
590	PDE_05859	0	0	1	0	0.333333	83	0.00929022	-
591	PDE_08600	0	0	1	0	0.333333	83	0.00929022	-
592	PDE_01160	1	0	0	0	0.333333	84	0.00917911	gnl|BL_ORD_ID|111292 sp|Q4WDF1|EPL1_ASPFU Enhancer of polycomb-like protein 1 OS=Aspergillus fumigatus GN=epl1 PE=3 SV=1
593	PDE_03658	0	0	1	0	0.333333	84	0.00917911	gnl|BL_ORD_ID|417755 sp|Q4WNY4|SWC4_ASPFU SWR1-complex protein 4 OS=Aspergillus fumigatus GN=swc4 PE=3 SV=1
594	PDE_05594	0	0	1	0	0.333333	84	0.00917911	gnl|BL_ORD_ID|321489 sp|Q94A08|RFS2_ARATH Probable galactinol--sucrose galactosyltransferase 2 OS=Arabidopsis thaliana GN=RFS2 PE=2 SV=2
595	PDE_04406	1	0	0	0	0.333333	85	0.00907064	gnl|BL_ORD_ID|186730 sp|Q09796|KA111_SCHPO Importin beta-like protein kap111 OS=Schizosaccharomyces pombe GN=kap111 PE=2 SV=1
596	PDE_05050	1	0	0	0	0.333333	85	0.00907064	gnl|BL_ORD_ID|435808 sp|Q9P6R0|TF3B_SCHPO Transcription factor IIIB 60 kDa subunit OS=Schizosaccharomyces pombe GN=brf1 PE=1 SV=1
597	PDE_03250	0	0	1	0	0.333333	85	0.00907064	-
598	PDE_09130	0	0	1	0	0.333333	85	0.00907064	gnl|BL_ORD_ID|364328 sp|A1C4R7|RPC3_ASPCL DNA-directed RNA polymerase III subunit rpc3 OS=Aspergillus clavatus GN=rpc82 PE=3 SV=1
599	PDE_02481	0	1	0	0	0.333333	85	0.00907064	gnl|BL_ORD_ID|516217 sp|Q9Y7M7|YNT9_SCHPO Uncharacterized ABC transporter ATP-binding protein/permease C9B6.09c OS=Schizosaccharomyces pombe GN=SPBC9B6.09c PE=2 SV=1
600	PDE_02018	1	0	0	0	0.333333	86	0.00896469	gnl|BL_ORD_ID|275589 sp|O13786|PEP7_SCHPO Vacuolar segregation protein pep7 OS=Schizosaccharomyces pombe GN=pep7 PE=2 SV=1
601	PDE_08410	0	0	1	0	0.333333	86	0.00896469	gnl|BL_ORD_ID|397918 sp|P40856|SA185_YEAST SIT4-associating protein SAP185 OS=Saccharomyces cerevisiae GN=SAP185 PE=1 SV=1
602	PDE_09686	0	0	1	0	0.333333	86	0.00896469	-
603	PDE_08857	0	1	0	0	0.333333	86	0.00896469	gnl|BL_ORD_ID|151552 sp|Q9BX10|GTPB2_HUMAN GTP-binding protein 2 OS=Homo sapiens GN=GTPBP2 PE=2 SV=1
604	PDE_03070	1	0	0	0	0.333333	87	0.0088612	gnl|BL_ORD_ID|25045 sp|Q9US07|ARP8_SCHPO Probable actin-related protein 8 OS=Schizosaccharomyces pombe GN=SPAC664.02c PE=2 SV=1
605	PDE_09510	0	0	1	0	0.333333	87	0.0088612	gnl|BL_ORD_ID|420494 sp|O13775|SYEC_SCHPO Probable glutamyl-tRNA synthetase, cytoplasmic OS=Schizosaccharomyces pombe GN=SPAC17A5.15c PE=1 SV=1
606	PDE_09895	1	0	0	0	0.333333	88	0.00876006	gnl|BL_ORD_ID|213591 sp|P41389|MCM5_SCHPO DNA replication licensing factor mcm5 OS=Schizosaccharomyces pombe GN=mcm5 PE=1 SV=2
607	PDE_08296	1	0	0	0	0.333333	88	0.00876006	gnl|BL_ORD_ID|445857 sp|O42777|TREB_EMENI Neutral trehalase OS=Emericella nidulans GN=treB PE=3 SV=1
608	PDE_00242	0	0	1	0	0.333333	88	0.00876006	gnl|BL_ORD_ID|504729 sp|Q09856|YAF2_SCHPO Uncharacterized protein C29E6.02 OS=Schizosaccharomyces pombe GN=SPAC29E6.02 PE=2 SV=1
609	PDE_00474	0	0	1	0	0.333333	89	0.00866121	gnl|BL_ORD_ID|229865 sp|Q4WRP2|MS116_ASPFU ATP-dependent RNA helicase mss116, mitochondrial OS=Aspergillus fumigatus GN=mss116 PE=3 SV=1
610	PDE_05063	1	0	0	0	0.333333	90	0.00856456	gnl|BL_ORD_ID|152950 sp|P87234|GYP3_SCHPO GTPase-activating protein gyp3 OS=Schizosaccharomyces pombe GN=gyp3 PE=1 SV=1
611	PDE_08086	0	0	1	0	0.333333	90	0.00856456	gnl|BL_ORD_ID|113398 sp|O60447|EVI5_HUMAN Ecotropic viral integration site 5 protein homolog OS=Homo sapiens GN=EVI5 PE=1 SV=3
612	PDE_09352	0	0	1	0	0.333333	90	0.00856456	gnl|BL_ORD_ID|43222 sp|P28829|BYR2_SCHPO Protein kinase byr2 OS=Schizosaccharomyces pombe GN=byr2 PE=1 SV=1
613	PDE_08831	1	0	0	0	0.333333	91	0.00847005	-
614	PDE_06860	0	0	1	0	0.333333	91	0.00847005	gnl|BL_ORD_ID|312037 sp|P50531|RAD17_SCHPO Checkpoint protein rad17 OS=Schizosaccharomyces pombe GN=rad17 PE=1 SV=1
615	PDE_09341	0	0	1	0	0.333333	91	0.00847005	gnl|BL_ORD_ID|207604 sp|Q10190|LSG1_SCHPO Large subunit GTPase 1 OS=Schizosaccharomyces pombe GN=lsg1 PE=2 SV=1
616	PDE_04888	0	0	1	0	0.333333	92	0.0083776	gnl|BL_ORD_ID|326009 sp|Q6NUQ1|RINT1_HUMAN RAD50-interacting protein 1 OS=Homo sapiens GN=RINT1 PE=1 SV=1
617	PDE_03775	0	0	1	0	0.333333	93	0.00828714	gnl|BL_ORD_ID|213614 sp|O75001|MCM7_SCHPO DNA replication licensing factor mcm7 OS=Schizosaccharomyces pombe GN=mcm7 PE=1 SV=1
618	PDE_00061	0	0	1	0	0.333333	95	0.00811197	gnl|BL_ORD_ID|519321 sp|Q4WRC2|YSH1_ASPFU Endoribonuclease ysh1 OS=Aspergillus fumigatus GN=ysh1 PE=3 SV=1
619	PDE_05104	0	0	1	0	0.333333	95	0.00811197	gnl|BL_ORD_ID|409908 sp|Q0CQF3|SPB4_ASPTN ATP-dependent rRNA helicase spb4 OS=Aspergillus terreus (strain NIH 2624 / FGSC A1156) GN=spb4 PE=3 SV=1
620	PDE_08474	0	0	1	0	0.333333	95	0.00811197	gnl|BL_ORD_ID|516926 sp|Q9P7P0|YOL4_SCHPO Uncharacterized acyltransferase C1718.04 OS=Schizosaccharomyces pombe GN=SPBC1718.04 PE=1 SV=1
621	PDE_09121	0	0	1	0	0.333333	95	0.00811197	gnl|BL_ORD_ID|2449 sp|P37898|AAP1_YEAST Alanine/arginine aminopeptidase OS=Saccharomyces cerevisiae GN=AAP1 PE=1 SV=2
622	PDE_00369	0	0	1	0	0.333333	96	0.00802713	gnl|BL_ORD_ID|248764 sp|P36858|NIA_ASPNG Nitrate reductase [NADPH] OS=Aspergillus niger GN=niaD PE=3 SV=1
623	PDE_07694	0	0	1	0	0.333333	96	0.00802713	gnl|BL_ORD_ID|456865 sp|O94609|UBA1_SCHPO Ubiquitin-activating enzyme E1 1 OS=Schizosaccharomyces pombe GN=ptr3 PE=1 SV=1
624	PDE_07932	0	0	1	0	0.333333	96	0.00802713	-
625	PDE_00898	0	0	1	0	0.333333	98	0.00786267	gnl|BL_ORD_ID|63436 sp|Q9Y7R3|CND2_SCHPO Condensin complex subunit 2 OS=Schizosaccharomyces pombe GN=cnd2 PE=1 SV=1
626	PDE_05852	0	0	1	0	0.333333	99	0.00778294	gnl|BL_ORD_ID|223521 sp|O94726|MNL1_SCHPO ER degradation-enhancing alpha-mannosidase-like protein 1 OS=Schizosaccharomyces pombe GN=mnl1 PE=2 SV=2
627	PDE_04790	0	1	0	0	0.333333	99	0.00778294	-
628	PDE_07563	1	0	0	0	0.333333	100	0.00770481	-
629	PDE_00703	0	0	1	0	0.333333	102	0.00755317	gnl|BL_ORD_ID|169714 sp|O74225|HSP88_NEUCR Heat shock protein Hsp88 OS=Neurospora crassa GN=hsp-88 PE=1 SV=1
630	PDE_07764	0	0	1	0	0.333333	102	0.00755317	gnl|BL_ORD_ID|25560 sp|Q9HDY1|ASE1_SCHPO Anaphase spindle elongation protein 1 OS=Schizosaccharomyces pombe GN=ase1 PE=1 SV=1
631	PDE_08403	0	0	1	0	0.333333	102	0.00755317	gnl|BL_ORD_ID|85033 sp|Q0CY48|DBP9_ASPTN ATP-dependent RNA helicase dbp9 OS=Aspergillus terreus (strain NIH 2624 / FGSC A1156) GN=dbp9 PE=3 SV=2
632	PDE_04716	2	0	0	0	0.666667	206	0.00747956	gnl|BL_ORD_ID|251095 sp|P87112|NOT1_SCHPO General negative regulator of transcription subunit 1 OS=Schizosaccharomyces pombe GN=not1 PE=1 SV=1
633	PDE_01384	0	0	1	0	0.333333	103	0.00747956	gnl|BL_ORD_ID|136583 sp|Q09785|GCSP_SCHPO Putative glycine dehydrogenase [decarboxylating], mitochondrial OS=Schizosaccharomyces pombe GN=SPAC13G6.06c PE=2 SV=1
634	PDE_07883	0	1	0	0	0.333333	103	0.00747956	gnl|BL_ORD_ID|472490 sp|Q54YP4|VPS11_DICDI Vacuolar protein sorting-associated protein 11 homolog OS=Dictyostelium discoideum GN=vps11 PE=3 SV=1
635	PDE_08256	0	0	1	0	0.333333	104	0.00740738	gnl|BL_ORD_ID|514493 sp|Q12205|YL057_YEAST Uncharacterized glycosyl hydrolase YLR057W OS=Saccharomyces cerevisiae GN=YLR057W PE=1 SV=1
636	PDE_09462	0	0	1	0	0.333333	104	0.00740738	gnl|BL_ORD_ID|74850 sp|O14098|CTK1_SCHPO CTD kinase subunit alpha OS=Schizosaccharomyces pombe GN=lsk1 PE=1 SV=1
637	PDE_04187	1	0	0	0	0.333333	105	0.00733658	gnl|BL_ORD_ID|27471 sp|Q5RDR3|AT1A1_PONAB Sodium/potassium-transporting ATPase subunit alpha-1 OS=Pongo abelii GN=ATP1A1 PE=2 SV=1
638	PDE_02987	0	0	1	0	0.333333	105	0.00733658	gnl|BL_ORD_ID|156654 sp|Q2VPA6|HELQ_MOUSE Helicase POLQ-like OS=Mus musculus GN=Helq PE=2 SV=2
639	PDE_00769	1	0	0	0	0.333333	106	0.00726711	gnl|BL_ORD_ID|509123 sp|O13803|YE06_SCHPO Uncharacterized protein C17H9.06c OS=Schizosaccharomyces pombe GN=SPAC17H9.06c PE=1 SV=1
640	PDE_01516	0	0	1	0	0.333333	106	0.00726711	gnl|BL_ORD_ID|57278 sp|A1D8E4|CHL1_NEOFI ATP-dependent RNA helicase chl1 OS=Neosartorya fischeri (strain ATCC 1020 / DSM 3700 / FGSC A1164 / NRRL 181) GN=chl1 PE=3 SV=1
641	PDE_07619	0	0	1	0	0.333333	106	0.00726711	gnl|BL_ORD_ID|213607 sp|P49731|MCM6_SCHPO DNA replication licensing factor mcm6 OS=Schizosaccharomyces pombe GN=mcm6 PE=1 SV=2
642	PDE_00624	0	0	1	0	0.333333	107	0.00719895	gnl|BL_ORD_ID|169622 sp|O74402|HSP78_SCHPO Heat shock protein 78, mitochondrial OS=Schizosaccharomyces pombe GN=hsp78 PE=2 SV=1
643	PDE_03649	0	0	1	0	0.333333	108	0.00713206	gnl|BL_ORD_ID|408871 sp|O94294|SOG2_SCHPO Leucine-rich repeat-containing protein sog2 OS=Schizosaccharomyces pombe GN=sog2 PE=1 SV=1
644	PDE_05102	1	0	0	0	0.333333	109	0.00706639	gnl|BL_ORD_ID|137448 sp|Q8BMI4|GEN_MOUSE Flap endonuclease GEN homolog 1 OS=Mus musculus GN=Gen1 PE=2 SV=2
645	PDE_05987	0	0	1	0	0.333333	109	0.00706639	gnl|BL_ORD_ID|424261 sp|Q8DGI7|SYI_THEEB Isoleucyl-tRNA synthetase OS=Thermosynechococcus elongatus (strain BP-1) GN=ileS PE=3 SV=2
646	PDE_02934	1	0	0	0	0.333333	110	0.00700193	gnl|BL_ORD_ID|229523 sp|Q4WJT7|MRD1_ASPFU Multiple RNA-binding domain-containing protein 1 OS=Aspergillus fumigatus GN=mrd1 PE=3 SV=1
647	PDE_04659	0	0	1	0	0.333333	110	0.00700193	-
648	PDE_07489	0	0	1	0	0.333333	111	0.00693863	-
649	PDE_03685	0	0	1	0	0.333333	112	0.00687647	gnl|BL_ORD_ID|505048 sp|Q10068|YAN2_SCHPO Uncharacterized protein C3H1.02c OS=Schizosaccharomyces pombe GN=SPAC3H1.02c PE=2 SV=1
650	PDE_05171	0	0	1	0	0.333333	112	0.00687647	gnl|BL_ORD_ID|411310 sp|O74508|SPP1_SCHPO Set1 complex component spp1 OS=Schizosaccharomyces pombe GN=spp1 PE=2 SV=1
651	PDE_07027	0	1	0	0	0.333333	112	0.00687647	gnl|BL_ORD_ID|208765 sp|Q9KLK7|LUXQ_VIBCH Autoinducer 2 sensor kinase/phosphatase luxQ OS=Vibrio cholerae GN=luxQ PE=1 SV=1
652	PDE_05568	0	0	1	0	0.333333	114	0.00675542	gnl|BL_ORD_ID|298140 sp|Q99460|PSMD1_HUMAN 26S proteasome non-ATPase regulatory subunit 1 OS=Homo sapiens GN=PSMD1 PE=1 SV=2
653	PDE_04994	1	0	0	0	0.333333	115	0.00669648	gnl|BL_ORD_ID|54198 sp|O74740|CFT2_SCHPO Cleavage factor two protein 2 OS=Schizosaccharomyces pombe GN=cft2 PE=1 SV=1
654	PDE_09977	1	0	0	0	0.333333	116	0.00663856	gnl|BL_ORD_ID|250717 sp|O94268|NOP2_SCHPO Putative ribosomal RNA methyltransferase nop2 OS=Schizosaccharomyces pombe GN=SPBP8B7.20c PE=1 SV=1
655	PDE_06171	0	0	1	0	0.333333	116	0.00663856	gnl|BL_ORD_ID|91372 sp|P00365|DHE2_NEUCR NAD-specific glutamate dehydrogenase OS=Neurospora crassa GN=gdh-1 PE=1 SV=4
656	PDE_09803	0	0	1	0	0.333333	116	0.00663856	gnl|BL_ORD_ID|281729 sp|Q6AZN6|PK3C3_XENLA Phosphatidylinositol 3-kinase catalytic subunit type 3 OS=Xenopus laevis GN=pik3c3 PE=2 SV=1
657	PDE_05450	0	1	0	0	0.333333	118	0.00652568	gnl|BL_ORD_ID|495034 sp|Q4UMH6|Y381_RICFE Putative ankyrin repeat protein RF_0381 OS=Rickettsia felis GN=RF_0381 PE=4 SV=1
658	PDE_05482	1	0	0	0	0.333333	120	0.00641657	gnl|BL_ORD_ID|28212 sp|A7KAL2|ATG1_PENCW Serine/threonine-protein kinase ATG1 OS=Penicillium chrysogenum (strain ATCC 28089 / DSM 1075 / Wisconsin 54-1255) GN=atg1 PE=3 SV=1
659	PDE_02040	0	0	1	0	0.333333	120	0.00641657	gnl|BL_ORD_ID|509967 sp|O14111|YEJF_SCHPO C2 domain-containing protein C31G5.15 OS=Schizosaccharomyces pombe GN=SPAC31G5.15 PE=2 SV=1
660	PDE_04005	0	0	1	0	0.333333	120	0.00641657	-
661	PDE_05128	1	0	0	0	0.333333	121	0.00636337	gnl|BL_ORD_ID|27723 sp|P39986|ATC6_YEAST Probable cation-transporting ATPase 1 OS=Saccharomyces cerevisiae GN=SPF1 PE=1 SV=1
662	PDE_09297	0	0	2	0	0.666667	242	0.00636337	gnl|BL_ORD_ID|179862 sp|A1CZE5|INO80_NEOFI Putative DNA helicase ino80 OS=Neosartorya fischeri (strain ATCC 1020 / DSM 3700 / FGSC A1164 / NRRL 181) GN=ino80 PE=3 SV=1
663	PDE_04371	0	0	1	0	0.333333	122	0.00631105	gnl|BL_ORD_ID|516991 sp|O94296|YOOC_SCHPO Probable phospholipid-transporting ATPase C887.12 OS=Schizosaccharomyces pombe GN=SPBC887.12 PE=2 SV=1
664	PDE_08049	0	1	0	0	0.333333	122	0.00631105	gnl|BL_ORD_ID|505072 sp|Q10094|YAOF_SCHPO Uncharacterized protein C11D3.15 OS=Schizosaccharomyces pombe GN=SPAC11D3.15 PE=2 SV=1
665	PDE_06310	0	0	1	0	0.333333	123	0.00625958	gnl|BL_ORD_ID|230466 sp|O13921|MSH1_SCHPO MutS protein homolog 1 OS=Schizosaccharomyces pombe GN=msh1 PE=2 SV=2
666	PDE_09664	0	0	1	0	0.333333	123	0.00625958	-
667	PDE_00113	0	1	0	0	0.333333	124	0.00620894	gnl|BL_ORD_ID|363562 sp|P36159|RNZ_YEAST Ribonuclease Z OS=Saccharomyces cerevisiae GN=TRZ1 PE=1 SV=1
668	PDE_00133	0	0	1	0	0.333333	125	0.00615912	gnl|BL_ORD_ID|156650 sp|Q60848|HELLS_MOUSE Lymphocyte-specific helicase OS=Mus musculus GN=Hells PE=1 SV=2
669	PDE_07498	0	0	1	0	0.333333	125	0.00615912	gnl|BL_ORD_ID|192952 sp|Q00078|KPC1_ASPNG Protein kinase C-like OS=Aspergillus niger GN=pkcA PE=3 SV=1
670	PDE_09896	1	0	0	0	0.333333	126	0.00611009	gnl|BL_ORD_ID|472655 sp|O14093|VPS54_SCHPO Vacuolar protein sorting-associated protein 54 OS=Schizosaccharomyces pombe GN=vps54 PE=1 SV=1
671	PDE_01259	0	0	1	0	0.333333	128	0.00601433	gnl|BL_ORD_ID|39068 sp|P41820|BFR1_SCHPO Brefeldin A resistance protein OS=Schizosaccharomyces pombe GN=bfr1 PE=1 SV=1
672	PDE_01574	0	0	1	0	0.333333	128	0.00601433	gnl|BL_ORD_ID|185257 sp|O13853|ITS3_SCHPO Phosphatidylinositol-4-phosphate 5-kinase its3 OS=Schizosaccharomyces pombe GN=its3 PE=1 SV=3
673	PDE_01185	0	0	1	0	0.333333	128	0.00601433	gnl|BL_ORD_ID|170820 sp|Q01886|HTS1_COCCA HC-toxin synthetase OS=Cochliobolus carbonum GN=HTS1 PE=1 SV=2
674	PDE_04098	1	0	1	0	0.666667	261	0.00589877	gnl|BL_ORD_ID|134827 sp|P33892|GCN1_YEAST Translational activator GCN1 OS=Saccharomyces cerevisiae GN=GCN1 PE=1 SV=1
675	PDE_03045	0	1	0	0	0.333333	132	0.00583155	gnl|BL_ORD_ID|227671 sp|Q2URJ5|MPH1_ASPOR ATP-dependent DNA helicase mph1 OS=Aspergillus oryzae GN=mph1 PE=3 SV=2
676	PDE_03639	0	0	1	0	0.333333	134	0.00574426	gnl|BL_ORD_ID|509069 sp|O14232|YDVG_SCHPO Uncharacterized helicase C6F12.16c OS=Schizosaccharomyces pombe GN=SPAC6F12.16c PE=2 SV=1
677	PDE_04891	0	1	0	0	0.333333	135	0.00570159	gnl|BL_ORD_ID|472619 sp|P93231|VPS41_SOLLC Vacuolar protein sorting-associated protein 41 homolog OS=Solanum lycopersicum GN=VPS41 PE=2 SV=1
678	PDE_08162	1	0	1	0	0.666667	272	0.00565955	gnl|BL_ORD_ID|445191 sp|P12270|TPR_HUMAN Nucleoprotein TPR OS=Homo sapiens GN=TPR PE=1 SV=3
679	PDE_01293	0	0	1	0	0.333333	136	0.00565955	gnl|BL_ORD_ID|280584 sp|Q55168|PHY1_SYNY3 Phytochrome-like protein cph1 OS=Synechocystis sp. (strain PCC 6803) GN=cph1 PE=1 SV=1
680	PDE_08520	0	0	1	0	0.333333	136	0.00565955	gnl|BL_ORD_ID|92315 sp|P37202|DIS3_SCHPO Exosome complex exonuclease dis3 OS=Schizosaccharomyces pombe GN=dis3 PE=1 SV=1
681	PDE_07411	0	0	1	0	0.333333	141	0.00545831	gnl|BL_ORD_ID|254957 sp|P47054|NU192_YEAST Nucleoporin NUP192 OS=Saccharomyces cerevisiae GN=NUP192 PE=1 SV=1
682	PDE_09091	0	0	1	0	0.333333	141	0.00545831	gnl|BL_ORD_ID|254932 sp|Q9UTH0|NU132_SCHPO Nucleoporin nup132 OS=Schizosaccharomyces pombe GN=nup132 PE=1 SV=1
683	PDE_05134	1	0	0	0	0.333333	148	0.00519947	gnl|BL_ORD_ID|439661 sp|A1CKI4|TIF31_ASPCL Protein TIF31 homolog OS=Aspergillus clavatus GN=tif31 PE=3 SV=1
684	PDE_00673	0	0	1	0	0.333333	149	0.00516449	gnl|BL_ORD_ID|27716 sp|Q9HDW7|ATC2_SCHPO Calcium-transporting ATPase 2 OS=Schizosaccharomyces pombe GN=pmc1 PE=2 SV=1
685	PDE_03525	0	0	1	0	0.333333	150	0.00512997	-
686	PDE_05745	0	0	1	0	0.333333	151	0.00509591	gnl|BL_ORD_ID|17355 sp|O60306|AQR_HUMAN Intron-binding protein aquarius OS=Homo sapiens GN=AQR PE=1 SV=4
687	PDE_08384	0	1	0	0	0.333333	152	0.0050623	-
688	PDE_06416	1	0	0	0	0.333333	156	0.00493218	gnl|BL_ORD_ID|52314 sp|P32562|CDC5_YEAST Cell cycle serine/threonine-protein kinase CDC5/MSD2 OS=Saccharomyces cerevisiae GN=CDC5 PE=1 SV=1
689	PDE_08808	1	0	0	0	0.333333	161	0.00477864	gnl|BL_ORD_ID|251102 sp|P34909|NOT4_YEAST General negative regulator of transcription subunit 4 OS=Saccharomyces cerevisiae GN=MOT2 PE=1 SV=1
690	PDE_07977	0	0	1	0	0.333333	163	0.00471987	gnl|BL_ORD_ID|472495 sp|Q9UVG6|VPS15_PICPA Putative serine/threonine-protein kinase VPS15 OS=Pichia pastoris GN=VPS15 PE=3 SV=3
691	PDE_08842	0	0	1	0	0.333333	167	0.00460656	gnl|BL_ORD_ID|96978 sp|Q9Y7B3|DOP1_EMENI Protein dopey OS=Emericella nidulans GN=dop1 PE=1 SV=1
692	PDE_08304	1	0	0	0	0.333333	168	0.00457907	gnl|BL_ORD_ID|184961 sp|Q08773|ISW2_YEAST ISWI chromatin-remodeling complex ATPase ISW2 OS=Saccharomyces cerevisiae GN=ISW2 PE=1 SV=1
693	PDE_05847	0	0	1	0	0.333333	171	0.00449856	gnl|BL_ORD_ID|509078 sp|O13683|YDY2_SCHPO Uncharacterized protein C11E3.02c OS=Schizosaccharomyces pombe GN=SPAC11E3.02c PE=2 SV=1
694	PDE_04017	2	0	0	0	0.666667	358	0.00429707	gnl|BL_ORD_ID|203599 sp|Q0C8M3|LNKS_ASPTN Lovastatin nonaketide synthase OS=Aspergillus terreus (strain NIH 2624 / FGSC A1156) GN=lovB PE=3 SV=2
695	PDE_00544	0	1	0	0	0.333333	179	0.00429707	gnl|BL_ORD_ID|137388 sp|P14885|GELS_XENLA Gelsolin (Fragment) OS=Xenopus laevis GN=gsn PE=2 SV=1
696	PDE_03552	0	1	0	0	0.333333	182	0.00422609	gnl|BL_ORD_ID|505416 sp|O42998|YBC8_SCHPO Uncharacterized protein C27B12.08 OS=Schizosaccharomyces pombe GN=SPBC27B12.08 PE=1 SV=1
697	PDE_02977	0	0	1	0	0.333333	184	0.00418006	gnl|BL_ORD_ID|107634 sp|A1D4A7|EIF3A_NEOFI Eukaryotic translation initiation factor 3 subunit A OS=Neosartorya fischeri (strain ATCC 1020 / DSM 3700 / FGSC A1164 / NRRL 181) GN=tif32 PE=3 SV=1
698	PDE_00218	0	0	1	0	0.333333	185	0.00415742	-
699	PDE_09685	0	0	1	0	0.333333	185	0.00415742	gnl|BL_ORD_ID|321641 sp|Q9Y7U5|RGF3_SCHPO Rho1 guanine nucleotide exchange factor 3 OS=Schizosaccharomyces pombe GN=rgf3 PE=1 SV=1
700	PDE_04425	0	0	1	0	0.333333	186	0.00413502	-
701	PDE_04648	0	0	1	0	0.333333	186	0.00413502	gnl|BL_ORD_ID|286379 sp|Q09690|POM1_SCHPO Dual specificity protein kinase pom1 OS=Schizosaccharomyces pombe GN=pom1 PE=1 SV=1
702	PDE_03985	1	0	0	0	0.333333	190	0.00404779	gnl|BL_ORD_ID|492346 sp|P16425|Y2R2_DROME Putative 115 kDa protein in type-1 retrotransposable element R1DM OS=Drosophila melanogaster PE=4 SV=1
703	PDE_06268	0	0	1	0	0.333333	190	0.00404779	gnl|BL_ORD_ID|415542 sp|P37297|STT4_YEAST Phosphatidylinositol 4-kinase STT4 OS=Saccharomyces cerevisiae GN=STT4 PE=1 SV=1
704	PDE_05202	0	1	0	0	0.333333	190	0.00404779	gnl|BL_ORD_ID|410033 sp|O59757|SPC7_SCHPO Kinetochore protein spc7 OS=Schizosaccharomyces pombe GN=spc7 PE=1 SV=1
705	PDE_06670	0	1	0	0	0.333333	190	0.00404779	gnl|BL_ORD_ID|416441 sp|Q00737|SUDA_EMENI Chromosome segregation protein sudA OS=Emericella nidulans GN=sudA PE=2 SV=2
706	PDE_09498	1	0	0	0	0.333333	191	0.00402656	gnl|BL_ORD_ID|201554 sp|Q9HDV4|LID2_SCHPO Lid2 complex component lid2 OS=Schizosaccharomyces pombe GN=lid2 PE=1 SV=1
707	PDE_08837	0	0	1	0	0.333333	199	0.00386437	gnl|BL_ORD_ID|170943 sp|Q09811|HUS2_SCHPO ATP-dependent DNA helicase hus2/rqh1 OS=Schizosaccharomyces pombe GN=rqh1 PE=1 SV=1
708	PDE_01453	0	0	1	0	0.333333	203	0.00378808	gnl|BL_ORD_ID|118912 sp|P34229|FAS1_YARLI Fatty acid synthase subunit beta OS=Yarrowia lipolytica GN=FAS1 PE=3 SV=2
709	PDE_08611	0	0	1	0	0.333333	211	0.0036442	gnl|BL_ORD_ID|312122 sp|P12753|RAD50_YEAST DNA repair protein RAD50 OS=Saccharomyces cerevisiae GN=RAD50 PE=1 SV=1
710	PDE_02725	0	0	1	0	0.333333	215	0.00357628	gnl|BL_ORD_ID|227358 sp|O43065|MOT1_SCHPO Probable helicase mot1 OS=Schizosaccharomyces pombe GN=mot1 PE=1 SV=4
711	PDE_07150	0	1	0	0	0.333333	220	0.00349486	gnl|BL_ORD_ID|56549 sp|P32657|CHD1_YEAST Chromo domain-containing protein 1 OS=Saccharomyces cerevisiae GN=CHD1 PE=1 SV=1
712	PDE_02873	0	0	1	0	0.333333	224	0.00343234	gnl|BL_ORD_ID|96805 sp|Q8BUR4|DOCK1_MOUSE Dedicator of cytokinesis protein 1 OS=Mus musculus GN=Dock1 PE=1 SV=3
713	PDE_05592	1	0	0	0	0.333333	229	0.00335728	gnl|BL_ORD_ID|513260 sp|Q9P7T8|YIW2_SCHPO Uncharacterized helicase C694.02 OS=Schizosaccharomyces pombe GN=SPAC694.02 PE=2 SV=1
714	PDE_06349	1	0	0	0	0.333333	232	0.00331379	gnl|BL_ORD_ID|522564 sp|Q8R151|ZNFX1_MOUSE NFX1-type zinc finger-containing protein 1 OS=Mus musculus GN=Znfx1 PE=2 SV=2
715	PDE_07738	0	0	1	0	0.333333	236	0.00325753	gnl|BL_ORD_ID|372368 sp|O74835|RRP5_SCHPO rRNA biogenesis protein rrp5 OS=Schizosaccharomyces pombe GN=rrp5 PE=1 SV=1
716	PDE_07514	0	0	2	0	0.666667	481	0.00319648	gnl|BL_ORD_ID|101843 sp|P45444|DYHC_EMENI Dynein heavy chain, cytoplasmic OS=Emericella nidulans GN=nudA PE=3 SV=2
717	PDE_03347	0	0	1	0	0.333333	263	0.00292262	gnl|BL_ORD_ID|403294 sp|Q00416|SEN1_YEAST Helicase SEN1 OS=Saccharomyces cerevisiae GN=SEN1 PE=1 SV=2
718	PDE_04336	0	0	1	0	0.333333	265	0.00290053	gnl|BL_ORD_ID|312183 sp|Q6C2R8|RAD5_YARLI DNA repair protein RAD5 OS=Yarrowia lipolytica GN=RAD5 PE=3 SV=1
719	PDE_04115	0	1	0	0	0.333333	266	0.00288961	-
720	PDE_01212	2	0	0	0	0.666667	565	0.00272061	gnl|BL_ORD_ID|170820 sp|Q01886|HTS1_COCCA HC-toxin synthetase OS=Cochliobolus carbonum GN=HTS1 PE=1 SV=2
721	PDE_07412	0	0	1	0	0.333333	294	0.00261405	gnl|BL_ORD_ID|29401 sp|Q4WVM7|ATM_ASPFU Serine/threonine-protein kinase tel1 OS=Aspergillus fumigatus GN=tel1 PE=3 SV=2
722	PDE_05252	0	0	1	0	0.333333	303	0.00253631	gnl|BL_ORD_ID|292453 sp|Q99PV0|PRP8_MOUSE Pre-mRNA-processing-splicing factor 8 OS=Mus musculus GN=Prpf8 PE=1 SV=2
723	PDE_01235	0	0	1	0	0.333333	333	0.00230755	gnl|BL_ORD_ID|203599 sp|Q0C8M3|LNKS_ASPTN Lovastatin nonaketide synthase OS=Aspergillus terreus (strain NIH 2624 / FGSC A1156) GN=lovB PE=3 SV=2
724	PDE_04543	0	0	1	0	0.333333	351	0.00218908	gnl|BL_ORD_ID|170820 sp|Q01886|HTS1_COCCA HC-toxin synthetase OS=Cochliobolus carbonum GN=HTS1 PE=1 SV=2

## Sheet: Sheet 6 PoFif1 three samples
	Proteins interacting with PoFif1 identified through TAP-MS.
Rank	Protein	PoFif1-TAP-1	PoFif1-TAP-2	PoFif1-TAP-3	Total PepCount	Average PepCount	Theoretical PepCount	emPAI	Description
1	PDE_08093	10	10	10	30	10	10	9	PoFif1
2	PDE_09254	43	41	40	124	41.3333	45	7.28931	PoRsc8
3	PDE_06201	25	28	23	76	25.3333	29	6.47417	PoArp4
4	PDE_07819	34	40	29	103	34.3333	42	5.56841	PoSnf5
5	PDE_01397	27	30	27	84	28	36	4.99484	PoArp9
6	PDE_09363	69	69	67	205	68.3333	95	4.2396	PoSnf21
7	PDE_01580	23	27	21	71	23.6667	34	3.96682	PoFif2
8	PDE_04763	27	30	26	83	27.6667	48	2.77041	PoSol1
9	PDE_02602	27	30	0	0	19	38	2.16228	gnl|BL_ORD_ID|413496 sp|Q9P7S3|SSR3_SCHPO SWI/SNF and RSC complexes subunit ssr3 OS=Schizosaccharomyces pombe GN=ssr3 PE=1 SV=1
10	PDE_06999	25	24	0	0	16.3333	34	2.02268	gnl|BL_ORD_ID|413500 sp|Q9P7Y0|SSR4_SCHPO SWI/SNF and RSC complexes subunit ssr4 OS=Schizosaccharomyces pombe GN=ssr4 PE=1 SV=1
11	PDE_03779	4	2	3	9	3	7	1.6827	gnl|BL_ORD_ID|355817 sp|Q9C3Z5|RLA2_PODAN 60S acidic ribosomal protein P2 OS=Podospora anserina PE=3 SV=1
12	PDE_07209	18	21	0	0	13	31	1.62636	gnl|BL_ORD_ID|389770 sp|O94522|RSC7_SCHPO Chromatin structure-remodeling complex subunit rsc7 OS=Schizosaccharomyces pombe GN=rsc7 PE=1 SV=1
13	PDE_07457	13	13	0	0	8.66667	21	1.58642	gnl|BL_ORD_ID|431840 sp|P35189|TAF14_YEAST Transcription initiation factor TFIID subunit 14 OS=Saccharomyces cerevisiae GN=TAF14 PE=1 SV=1
14	PDE_05635	2	3	2	7	2.33333	7	1.15443	gnl|BL_ORD_ID|350449 sp|Q9C2B9|RL38_NEUCR 60S ribosomal protein L38 OS=Neurospora crassa GN=rpl-38 PE=3 SV=1
15	PDE_04060	6	5	5	16	5.33333	17	1.05933	gnl|BL_ORD_ID|334284 sp|Q8TFH1|RL18B_SCHPO 60S ribosomal protein L18-B OS=Schizosaccharomyces pombe GN=rpl18b PE=1 SV=1
16	PDE_02951	5	4	5	14	4.66667	15	1.04697	gnl|BL_ORD_ID|398598 sp|Q0CUN7|SAR1_ASPTN Small COPII coat GTPase sar1 OS=Aspergillus terreus (strain NIH 2624 / FGSC A1156) GN=sar1 PE=3 SV=1
17	PDE_02707	5	7	5	17	5.66667	22	0.809572	gnl|BL_ORD_ID|333096 sp|Q9P720|RL16_NEUCR 60S ribosomal protein L16 OS=Neurospora crassa GN=rpl-16 PE=3 SV=1
18	PDE_03510	6	2	1	9	3	13	0.701254	gnl|BL_ORD_ID|30226 sp|P0C2C8|ATP7_ASPTN ATP synthase subunit d, mitochondrial OS=Aspergillus terreus (strain NIH 2624 / FGSC A1156) GN=atp7 PE=3 SV=1
19	PDE_07742	7	11	3	21	7	32	0.654817	PoSrp1
20	PDE_02775	3	1	3	7	2.33333	11	0.629751	gnl|BL_ORD_ID|374371 sp|O59936|RS12_ERYGR 40S ribosomal protein S12 OS=Erysiphe graminis subsp. hordei GN=RPS12 PE=3 SV=1
21	PDE_04423	1	1	1	3	1	5	0.584893	gnl|BL_ORD_ID|383600 sp|O42952|RS30_SCHPO 40S ribosomal protein S30 OS=Schizosaccharomyces pombe GN=rps30a PE=2 SV=2
22	PDE_03870	1	1	1	3	1	5	0.584893	gnl|BL_ORD_ID|309604 sp|P22289|QCR9_YEAST Cytochrome b-c1 complex subunit 9 OS=Saccharomyces cerevisiae GN=QCR9 PE=1 SV=2
23	PDE_01925	2	2	3	7	2.33333	12	0.564748	gnl|BL_ORD_ID|347373 sp|P41056|RL33B_YEAST 60S ribosomal protein L33-B OS=Saccharomyces cerevisiae GN=RPL33B PE=1 SV=2
24	PDE_08724	9	1	1	11	3.66667	19	0.55949	gnl|BL_ORD_ID|464232 sp|Q96WV0|UREG_SCHPO Uncharacterized urease accessory protein ureG-like OS=Schizosaccharomyces pombe GN=SPCPB16A4.05c PE=2 SV=1
25	PDE_02907	4	3	4	11	3.66667	19	0.55949	gnl|BL_ORD_ID|331847 sp|O13418|RL15_ASPNG 60S ribosomal protein L15 OS=Aspergillus niger GN=rpl15 PE=2 SV=1
26	PDE_05389	10	5	9	24	8	42	0.550516	gnl|BL_ORD_ID|419429 sp|P04802|SYDC_YEAST Aspartyl-tRNA synthetase, cytoplasmic OS=Saccharomyces cerevisiae GN=DPS1 PE=1 SV=3
27	PDE_09222	5	5	3	13	4.33333	24	0.515499	gnl|BL_ORD_ID|113091 sp|P78790|ETFA_SCHPO Probable electron transfer flavoprotein subunit alpha, mitochondrial OS=Schizosaccharomyces pombe GN=SPAC27D7.06 PE=2 SV=3
28	PDE_01908	5	2	2	9	3	17	0.501311	gnl|BL_ORD_ID|174777 sp|P56329|IF2B_SCHPO Probable eukaryotic translation initiation factor 2 subunit beta OS=Schizosaccharomyces pombe GN=tif212 PE=1 SV=2
29	PDE_07924	11	2	3	16	5.33333	31	0.486083	gnl|BL_ORD_ID|5542 sp|O13907|ACL2_SCHPO Probable ATP-citrate synthase subunit 2 OS=Schizosaccharomyces pombe GN=SPAC22A12.16 PE=1 SV=1
30	PDE_00490	13	7	8	28	9.33333	55	0.478077	PoKap95
31	PDE_02693	2	2	1	5	1.66667	10	0.467799	gnl|BL_ORD_ID|382543 sp|P21772|RS26_NEUCR 40S ribosomal protein S26E OS=Neurospora crassa GN=rps-26 PE=3 SV=2
32	PDE_02618	9	5	4	18	6	36	0.467799	gnl|BL_ORD_ID|292732 sp|P33297|PRS6A_YEAST 26S protease regulatory subunit 6A OS=Saccharomyces cerevisiae GN=RPT5 PE=1 SV=3
33	PDE_01583	2	1	1	4	1.33333	8	0.467799	gnl|BL_ORD_ID|516235 sp|O74383|YNV8_SCHPO Uncharacterized protein C3H7.08c OS=Schizosaccharomyces pombe GN=SPBC3H7.08c PE=2 SV=1
34	PDE_05070	8	8	4	20	6.66667	44	0.417474	gnl|BL_ORD_ID|434619 sp|O74341|TCPG_SCHPO T-complex protein 1 subunit gamma OS=Schizosaccharomyces pombe GN=cct3 PE=1 SV=1
35	PDE_05315	2	1	1	4	1.33333	9	0.406527	gnl|BL_ORD_ID|381778 sp|Q4WI01|RS21_ASPFU 40S ribosomal protein S21 OS=Aspergillus fumigatus GN=rps21 PE=3 SV=1
36	PDE_02590	2	2	0	0	1.33333	9	0.406527	gnl|BL_ORD_ID|355764 sp|Q9HGV0|RLA1_ASPFU 60S acidic ribosomal protein P1 OS=Aspergillus fumigatus GN=AFUA_1G06830 PE=3 SV=1
37	PDE_05730	3	2	2	7	2.33333	16	0.39905	gnl|BL_ORD_ID|476201 sp|P47165|XPT1_YEAST Xanthine phosphoribosyltransferase 1 OS=Saccharomyces cerevisiae GN=XPT1 PE=1 SV=1
38	PDE_07967	28	18	19	65	21.6667	149	0.3977	gnl|BL_ORD_ID|305131 sp|O93937|PYR1_EMENI Protein pyrABCN OS=Emericella nidulans GN=pyrABCN PE=3 SV=2
39	PDE_09728	1	1	1	3	1	7	0.389495	gnl|BL_ORD_ID|344662 sp|P52808|RL30A_SCHPO 60S ribosomal protein L30-1 OS=Schizosaccharomyces pombe GN=rpl30a PE=2 SV=2
40	PDE_05108	5	5	0	0	3.33333	24	0.376857	gnl|BL_ORD_ID|392857 sp|Q4WYK1|RSSA_ASPFU 40S ribosomal protein S0 OS=Aspergillus fumigatus GN=rps0 PE=3 SV=1
41	PDE_02599	2	2	2	6	2	15	0.359356	gnl|BL_ORD_ID|341498 sp|O14388|RL27A_SCHPO 60S ribosomal protein L27-A OS=Schizosaccharomyces pombe GN=rpl27a PE=2 SV=2
42	PDE_04537	4	4	5	13	4.33333	33	0.353048	gnl|BL_ORD_ID|146728 sp|Q7Z8E7|GPD_COLGL Glycerol-3-phosphate dehydrogenase [NAD+] OS=Colletotrichum gloeosporioides PE=2 SV=1
43	PDE_09282	7	6	0	0	4.33333	33	0.353048	gnl|BL_ORD_ID|415862 sp|Q9P727|SUCA_NEUCR Probable succinyl-CoA ligase [GDP-forming] subunit alpha, mitochondrial OS=Neurospora crassa GN=8D4.130 PE=3 SV=1
44	PDE_03733	2	1	2	5	1.66667	13	0.343399	gnl|BL_ORD_ID|511013 sp|P42937|YG4E_YEAST Uncharacterized protein YGR203W OS=Saccharomyces cerevisiae GN=YGR203W PE=1 SV=1
45	PDE_07008	4	2	2	8	2.66667	21	0.339628	gnl|BL_ORD_ID|437110 sp|Q9UUZ9|THI4_ASPOR Thiazole biosynthetic enzyme, mitochondrial OS=Aspergillus oryzae GN=thiA PE=3 SV=2
46	PDE_01024	6	5	2	13	4.33333	35	0.329871	gnl|BL_ORD_ID|315602 sp|P78706|RCO1_NEUCR Transcriptional repressor rco-1 OS=Neurospora crassa GN=rco-1 PE=4 SV=2
47	PDE_08686	13	9	0	0	7.33333	60	0.325019	gnl|BL_ORD_ID|467494 sp|P11593|VATB_NEUCR V-type proton ATPase subunit B OS=Neurospora crassa GN=vma-2 PE=3 SV=1
48	PDE_06117	6	4	2	12	4	35	0.301025	gnl|BL_ORD_ID|91437 sp|Q9URS1|DHE4_PENCH NADP-specific glutamate dehydrogenase OS=Penicillium chrysogenum GN=GDH PE=3 SV=1
49	PDE_09309	4	3	3	10	3.33333	30	0.29155	gnl|BL_ORD_ID|46858 sp|A1CZ92|CARA_NEOFI Carbamoyl-phosphate synthase arginine-specific small chain OS=Neosartorya fischeri (strain ATCC 1020 / DSM 3700 / FGSC A1164 / NRRL 181) GN=cpa1 PE=3 SV=1
50	PDE_08009	4	2	7	13	4.33333	39	0.29155	gnl|BL_ORD_ID|4594 sp|P45867|ACDA_BACSU Acyl-CoA dehydrogenase OS=Bacillus subtilis GN=acdA PE=2 SV=1
51	PDE_02882	4	5	3	12	4	36	0.29155	gnl|BL_ORD_ID|511548 sp|P53110|YGP9_YEAST Uncharacterized protein YGL159W OS=Saccharomyces cerevisiae GN=YGL159W PE=1 SV=1
52	PDE_08338	7	4	0	0	3.66667	33	0.29155	gnl|BL_ORD_ID|134013 sp|Q01369|GBLP_NEUCR Guanine nucleotide-binding protein subunit beta-like protein OS=Neurospora crassa GN=cpc-2 PE=3 SV=1
53	PDE_00768	2	0	2	0	1.33333	12	0.29155	gnl|BL_ORD_ID|443524 sp|Q07335|TOM22_NEUCR Mitochondrial import receptor subunit tom-22 OS=Neurospora crassa GN=tom-22 PE=2 SV=1
54	PDE_03644	4	2	2	8	2.66667	25	0.2784	gnl|BL_ORD_ID|177949 sp|P25605|ILV6_YEAST Acetolactate synthase small subunit, mitochondrial OS=Saccharomyces cerevisiae GN=ILV6 PE=1 SV=2
55	PDE_04970	5	3	4	12	4	38	0.274275	gnl|BL_ORD_ID|250728 sp|O94514|NOP56_SCHPO Nucleolar protein 56 OS=Schizosaccharomyces pombe GN=nop56 PE=2 SV=1
56	PDE_05494	3	3	4	10	3.33333	32	0.271062	gnl|BL_ORD_ID|51291 sp|Q4WPF8|CCPR_ASPFU Cytochrome c peroxidase, mitochondrial OS=Aspergillus fumigatus GN=ccp1 PE=3 SV=1
57	PDE_00370	8	10	5	23	7.66667	76	0.261471	gnl|BL_ORD_ID|249534 sp|P22944|NIR_EMENI Nitrite reductase [NAD(P)H] OS=Emericella nidulans GN=niiA PE=3 SV=2
58	PDE_02271	10	9	8	27	9	91	0.255744	gnl|BL_ORD_ID|423043 sp|P38088|SYG_YEAST Glycyl-tRNA synthetase 1 OS=Saccharomyces cerevisiae GN=GRS1 PE=1 SV=1
59	PDE_03916	4	1	5	10	3.33333	34	0.253254	gnl|BL_ORD_ID|166130 sp|O94225|HOSM_PENCW Homocitrate synthase, mitochondrial OS=Penicillium chrysogenum (strain ATCC 28089 / DSM 1075 / Wisconsin 54-1255) GN=lys1 PE=1 SV=1
60	PDE_06805	5	2	6	13	4.33333	46	0.242233	gnl|BL_ORD_ID|425602 sp|Q9UUF2|SYMC_SCHPO Probable methionyl-tRNA synthetase, cytoplasmic OS=Schizosaccharomyces pombe GN=SPBC17A3.04c PE=2 SV=1
61	PDE_08809	3	3	1	7	2.33333	25	0.239748	gnl|BL_ORD_ID|246642 sp|P23710|NDUS3_NEUCR NADH-ubiquinone oxidoreductase 30.4 kDa subunit, mitochondrial OS=Neurospora crassa GN=nuo-31 PE=2 SV=2
62	PDE_03490	5	2	1	8	2.66667	29	0.235817	gnl|BL_ORD_ID|40542 sp|P32451|BIOB_YEAST Biotin synthase, mitochondrial OS=Saccharomyces cerevisiae GN=BIO2 PE=1 SV=2
63	PDE_07734	8	2	1	11	3.66667	41	0.228658	gnl|BL_ORD_ID|512440 sp|O60155|YHY6_SCHPO Putative prolyl-tRNA synthetase C19C7.06 OS=Schizosaccharomyces pombe GN=SPBC19C7.06 PE=2 SV=1
64	PDE_02915	3	3	1	7	2.33333	28	0.211528	gnl|BL_ORD_ID|213755 sp|Q5BG98|MCR1_EMENI NADH-cytochrome b5 reductase 2 OS=Emericella nidulans GN=mcr1 PE=3 SV=1
65	PDE_04330	4	1	0	0	1.66667	21	0.200508	gnl|BL_ORD_ID|68182 sp|O74891|COPZ_SCHPO Probable coatomer subunit zeta OS=Schizosaccharomyces pombe GN=ret3 PE=2 SV=1
66	PDE_07521	6	5	3	14	4.66667	63	0.185971	gnl|BL_ORD_ID|365019 sp|Q7S8R8|RPN1_NEUCR 26S proteasome regulatory subunit rpn-1 OS=Neurospora crassa GN=rpn-1 PE=3 SV=2
67	PDE_08701	2	2	0	0	1.33333	18	0.185971	gnl|BL_ORD_ID|79365 sp|P56205|CYC_ASPNG Cytochrome c OS=Aspergillus niger GN=cycA PE=1 SV=1
68	PDE_08962	1	1	0	0	0.666667	9	0.185971	gnl|BL_ORD_ID|77235 sp|Q9P5L0|CYB5_NEUCR Probable cytochrome b5 OS=Neurospora crassa GN=B23L21.190 PE=3 SV=2
69	PDE_03828	3	0	2	0	1.66667	23	0.181582	gnl|BL_ORD_ID|246407 sp|P24919|NDUA5_NEUCR NADH-ubiquinone oxidoreductase 29.9 kDa subunit, mitochondrial OS=Neurospora crassa GN=nuo-32 PE=1 SV=1
70	PDE_07735	7	9	0	0	5.33333	74	0.180517	gnl|BL_ORD_ID|434557 sp|O94501|TCPA_SCHPO T-complex protein 1 subunit alpha OS=Schizosaccharomyces pombe GN=cct1 PE=2 SV=1
71	PDE_09818	4	1	1	6	2	28	0.178769	gnl|BL_ORD_ID|411194 sp|P48008|SPN3_SCHPO Septin homolog spn3 OS=Schizosaccharomyces pombe GN=spn3 PE=1 SV=3
72	PDE_08414	8	7	0	0	5	71	0.176041	gnl|BL_ORD_ID|7191 sp|P36333|ACSA_PENCH Acetyl-coenzyme A synthetase OS=Penicillium chrysogenum GN=facA PE=3 SV=1
73	PDE_00053	3	2	0	0	1.66667	24	0.173396	gnl|BL_ORD_ID|434729 sp|Q4WRB8|TCTP_ASPFU Translationally-controlled tumor protein homolog OS=Aspergillus fumigatus GN=AFUA_1G16840 PE=3 SV=1
74	PDE_06464	4	0	2	0	2	29	0.172102	gnl|BL_ORD_ID|34481 sp|Q870C4|ATPF_PARBR ATP synthase subunit 4, mitochondrial OS=Paracoccidioides brasiliensis GN=ATP4 PE=2 SV=1
75	PDE_09398	5	3	0	0	2.66667	39	0.170513	gnl|BL_ORD_ID|432092 sp|O42700|TAL1_SCHPO Transaldolase OS=Schizosaccharomyces pombe GN=tal1 PE=1 SV=2
76	PDE_08104	0	0	1	0	0.333333	5	0.165914	-
77	PDE_05774	5	6	0	0	3.66667	56	0.162723	gnl|BL_ORD_ID|330272 sp|O59931|RL13_CANAL 60S ribosomal protein L13 OS=Candida albicans GN=RPL13 PE=3 SV=1
78	PDE_06474	2	1	2	5	1.66667	26	0.159051	gnl|BL_ORD_ID|232093 sp|Q9P786|MTD1_SCHPO Methylenetetrahydrofolate dehydrogenase [NAD+] OS=Schizosaccharomyces pombe GN=mtd1 PE=2 SV=1
79	PDE_02150	4	3	0	0	2.33333	37	0.15628	gnl|BL_ORD_ID|214080 sp|P17505|MDHM_YEAST Malate dehydrogenase, mitochondrial OS=Saccharomyces cerevisiae GN=MDH1 PE=1 SV=2
80	PDE_01700	1	1	4	6	2	32	0.154782	gnl|BL_ORD_ID|92720 sp|O00087|DLDH_SCHPO Dihydrolipoyl dehydrogenase, mitochondrial OS=Schizosaccharomyces pombe GN=dld1 PE=2 SV=2
81	PDE_00455	4	0	5	0	3	48	0.154782	gnl|BL_ORD_ID|430357 sp|Q6TGS6|SYYC_DANRE Tyrosyl-tRNA synthetase, cytoplasmic OS=Danio rerio GN=yars PE=2 SV=2
82	PDE_02182	2	1	0	0	1	16	0.154782	gnl|BL_ORD_ID|222676 sp|Q09196|MLR4_SCHPO Myosin regulatory light chain cdc4 OS=Schizosaccharomyces pombe GN=cdc4 PE=1 SV=1
83	PDE_08233	5	2	2	9	3	49	0.151395	gnl|BL_ORD_ID|107448 sp|P56287|EI2BE_SCHPO Probable translation initiation factor eIF-2B subunit epsilon OS=Schizosaccharomyces pombe GN=tif225 PE=1 SV=1
84	PDE_07302	4	2	0	0	2	34	0.145048	gnl|BL_ORD_ID|131377 sp|P04397|GAL10_YEAST Bifunctional protein GAL10 OS=Saccharomyces cerevisiae GN=GAL10 PE=1 SV=2
85	PDE_02975	2	2	1	5	1.66667	29	0.141488	gnl|BL_ORD_ID|211751 sp|O74752|MAS5_SCHPO Mitochondrial protein import protein mas5 OS=Schizosaccharomyces pombe GN=SPBC1734.11 PE=2 SV=1
86	PDE_09593	4	2	0	0	2	35	0.140625	gnl|BL_ORD_ID|273657 sp|Q9UW83|PDX1_EMENI Pyridoxine biosynthesis protein pyroA OS=Emericella nidulans GN=pyroA PE=3 SV=1
87	PDE_00683	7	2	3	12	4	72	0.136464	gnl|BL_ORD_ID|68069 sp|Q9UUF7|COPB_SCHPO Coatomer subunit beta OS=Schizosaccharomyces pombe GN=sec26 PE=2 SV=1
88	PDE_07774	2	3	0	0	1.66667	31	0.131784	gnl|BL_ORD_ID|346776 sp|Q7RXY1|RL32_NEUCR 60S ribosomal protein L32 OS=Neurospora crassa GN=rpl-32 PE=3 SV=1
89	PDE_02046	5	2	3	10	3.33333	64	0.127414	gnl|BL_ORD_ID|213556 sp|P40377|MCM2_SCHPO DNA replication licensing factor mcm2 OS=Schizosaccharomyces pombe GN=mcm2 PE=1 SV=1
90	PDE_07075	2	1	4	7	2.33333	45	0.126813	gnl|BL_ORD_ID|440919 sp|O60084|TIM44_SCHPO Mitochondrial import inner membrane translocase subunit tim44 OS=Schizosaccharomyces pombe GN=tim44 PE=2 SV=1
91	PDE_00660	2	1	1	4	1.33333	28	0.115884	gnl|BL_ORD_ID|518152 sp|O94394|YQF1_SCHPO Uncharacterized WD repeat-containing protein C126.01c OS=Schizosaccharomyces pombe GN=SPCC126.01c PE=2 SV=2
92	PDE_04313	2	0	0	0	0.666667	14	0.115884	-
93	PDE_07031	0	0	1	0	0.333333	7	0.115884	-
94	PDE_01345	3	2	0	0	1.66667	37	0.10929	gnl|BL_ORD_ID|165403 sp|Q7WUM8|HMP_RHIME Flavohemoprotein OS=Rhizobium meliloti GN=hmp PE=3 SV=2
95	PDE_00817	1	0	1	0	0.666667	15	0.107757	gnl|BL_ORD_ID|382716 sp|Q7S6W5|RS28_NEUCR 40S ribosomal protein S28 OS=Neurospora crassa GN=rps-28 PE=3 SV=1
96	PDE_01303	1	1	0	0	0.666667	15	0.107757	-
97	PDE_04802	1	1	1	3	1	23	0.105295	gnl|BL_ORD_ID|11875 sp|Q9HGY9|ALF_ASPOR Fructose-bisphosphate aldolase OS=Aspergillus oryzae GN=fbaA PE=2 SV=2
98	PDE_07875	1	1	1	3	1	23	0.105295	gnl|BL_ORD_ID|410840 sp|P87027|SPG1_SCHPO Septum-promoting GTP-binding protein 1 OS=Schizosaccharomyces pombe GN=spg1 PE=1 SV=1
99	PDE_04098	10	4	10	24	8	186	0.104106	gnl|BL_ORD_ID|134827 sp|P33892|GCN1_YEAST Translational activator GCN1 OS=Saccharomyces cerevisiae GN=GCN1 PE=1 SV=1
100	PDE_04156	2	1	1	4	1.33333	32	0.100694	gnl|BL_ORD_ID|510214 sp|O13899|YF38_SCHPO Uncharacterized CDP-alcohol phosphatidyltransferase class-I family protein C22A12.08c OS=Schizosaccharomyces pombe GN=SPAC22A12.08c PE=2 SV=1
101	PDE_05697	1	0	0	0	0.333333	8	0.100694	gnl|BL_ORD_ID|29478 sp|C6Y4A3|ATP19_SCHPO ATP synthase subunit K, mitochondrial OS=Schizosaccharomyces pombe GN=atp19 PE=2 SV=1
102	PDE_06661	0	2	0	0	0.666667	16	0.100694	gnl|BL_ORD_ID|440911 sp|Q9USM7|TIM23_SCHPO Mitochondrial import inner membrane translocase subunit tim23 OS=Schizosaccharomyces pombe GN=tim23 PE=2 SV=1
103	PDE_08476	2	1	1	4	1.33333	33	0.0974988	gnl|BL_ORD_ID|209434 sp|Q9P4R4|LYS9_MAGGR Saccharopine dehydrogenase [NADP+, L-glutamate-forming] OS=Magnaporthe grisea GN=LYS3 PE=1 SV=2
104	PDE_03382	2	0	0	0	0.666667	17	0.0944998	gnl|BL_ORD_ID|284335 sp|Q5ASN8|PMP20_EMENI Putative peroxiredoxin pmp20 OS=Emericella nidulans GN=AN8692 PE=1 SV=1
105	PDE_00902	1	0	1	0	0.666667	17	0.0944998	gnl|BL_ORD_ID|364187 sp|P38902|RPB11_YEAST DNA-directed RNA polymerase II subunit RPB11 OS=Saccharomyces cerevisiae GN=RPB11 PE=1 SV=1
106	PDE_08705	2	0	1	0	1	26	0.0926009	gnl|BL_ORD_ID|364246 sp|P16370|RPB3_YEAST DNA-directed RNA polymerase II subunit RPB3 OS=Saccharomyces cerevisiae GN=RPB3 PE=1 SV=2
107	PDE_03102	7	2	0	0	3	87	0.0826367	gnl|BL_ORD_ID|199159 sp|P55251|LEUC_RHIPU 3-isopropylmalate dehydratase OS=Rhizomucor pusillus GN=LEUA PE=3 SV=1
108	PDE_07158	3	2	0	0	1.66667	49	0.0814678	gnl|BL_ORD_ID|277996 sp|P41756|PGK_ASPOR Phosphoglycerate kinase OS=Aspergillus oryzae GN=pgkA PE=3 SV=1
109	PDE_03064	2	2	0	0	1.33333	40	0.0797752	gnl|BL_ORD_ID|118158 sp|Q06099|FADH_CANMA S-(hydroxymethyl)glutathione dehydrogenase OS=Candida maltosa GN=FDH1 PE=3 SV=1
110	PDE_03638	1	0	0	0	0.333333	10	0.0797752	-
111	PDE_01972	1	0	0	0	0.333333	10	0.0797752	-
112	PDE_08816	1	1	1	3	1	33	0.0722672	gnl|BL_ORD_ID|1640 sp|P52208|6PGD_SYNY3 6-phosphogluconate dehydrogenase, decarboxylating OS=Synechocystis sp. (strain PCC 6803) GN=gnd PE=3 SV=1
113	PDE_07853	0	2	0	0	0.666667	22	0.0722672	gnl|BL_ORD_ID|351494 sp|Q6FRG6|RL43_CANGA 60S ribosomal protein L43 OS=Candida glabrata GN=RPL43 PE=3 SV=1
114	PDE_03126	2	0	0	0	0.666667	23	0.0690192	gnl|BL_ORD_ID|293264 sp|Q9UT97|PSA5_SCHPO Probable proteasome subunit alpha type-5 OS=Schizosaccharomyces pombe GN=SPAC323.02c PE=1 SV=1
115	PDE_00520	4	0	1	0	1.66667	59	0.0672068	gnl|BL_ORD_ID|68091 sp|P48444|COPD_HUMAN Coatomer subunit delta OS=Homo sapiens GN=ARCN1 PE=1 SV=1
116	PDE_09456	5	0	0	0	1.66667	60	0.0660505	gnl|BL_ORD_ID|411195 sp|P48009|SPN4_SCHPO Septin homolog spn4 OS=Schizosaccharomyces pombe GN=spn4 PE=1 SV=1
117	PDE_01858	2	0	0	0	0.666667	24	0.0660505	gnl|BL_ORD_ID|287615 sp|P41893|PPAL_SCHPO Low molecular weight phosphotyrosine protein phosphatase OS=Schizosaccharomyces pombe GN=stp1 PE=2 SV=1
118	PDE_05819	1	0	0	0	0.333333	12	0.0660505	gnl|BL_ORD_ID|364119 sp|Q9SYA6|RPAB5_ARATH DNA-directed RNA polymerases I, II, and III subunit RPABC5 OS=Arabidopsis thaliana GN=At1g61700 PE=2 SV=1
119	PDE_00860	1	1	0	0	0.666667	24	0.0660505	gnl|BL_ORD_ID|440857 sp|Q5B187|TIM16_EMENI Mitochondrial import inner membrane translocase subunit tim16 OS=Emericella nidulans GN=pam16 PE=3 SV=1
120	PDE_06802	0	1	0	0	0.333333	12	0.0660505	-
121	PDE_03674	1	0	2	0	1	37	0.0642092	gnl|BL_ORD_ID|294518 sp|Q9P6U7|PSB2_NEUCR Probable proteasome subunit beta type-2 OS=Neurospora crassa GN=15E6.60 PE=3 SV=1
122	PDE_08919	0	0	3	0	1	37	0.0642092	gnl|BL_ORD_ID|52663 sp|Q00646|CDK1_EMENI Cell division control protein 2 OS=Emericella nidulans GN=nimX PE=2 SV=1
123	PDE_08205	1	0	0	0	0.333333	13	0.0608184	gnl|BL_ORD_ID|382761 sp|Q9C2P2|RS29_NEUCR 40S ribosomal protein S29 OS=Neurospora crassa GN=rps-29 PE=3 SV=1
124	PDE_03392	2	0	1	0	1	39	0.0608184	gnl|BL_ORD_ID|2595 sp|P23542|AATC_YEAST Aspartate aminotransferase, cytoplasmic OS=Saccharomyces cerevisiae GN=AAT2 PE=1 SV=3
125	PDE_03014	1	0	0	0	0.333333	13	0.0608184	gnl|BL_ORD_ID|32850 sp|P56525|ATPD_NEUCR ATP synthase subunit delta, mitochondrial OS=Neurospora crassa GN=atp-16 PE=3 SV=2
126	PDE_02501	2	0	0	0	0.666667	27	0.0585012	gnl|BL_ORD_ID|294449 sp|P23724|PSB1_YEAST Proteasome component C5 OS=Saccharomyces cerevisiae GN=PRE7 PE=1 SV=1
127	PDE_03162	2	1	3	6	2	84	0.0563541	gnl|BL_ORD_ID|204353 sp|A2QCJ2|LONM_ASPNC Lon protease homolog, mitochondrial OS=Aspergillus niger (strain CBS 513.88 / FGSC A1513) GN=pim1 PE=3 SV=1
128	PDE_08734	0	1	0	0	0.333333	14	0.0563541	gnl|BL_ORD_ID|358679 sp|Q9CQP0|RM33_MOUSE 39S ribosomal protein L33, mitochondrial OS=Mus musculus GN=Mrpl33 PE=2 SV=1
129	PDE_08545	1	0	2	0	1	43	0.0550081	gnl|BL_ORD_ID|504115 sp|Q09724|YA43_SCHPO Putative 60S ribosomal protein C31A2.03, mitochondrial OS=Schizosaccharomyces pombe GN=SPAC31A2.03 PE=2 SV=1
130	PDE_02971	1	0	1	0	0.666667	29	0.054359	gnl|BL_ORD_ID|355727 sp|Q96TJ5|RLA0_NEUCR 60S acidic ribosomal protein P0 OS=Neurospora crassa GN=crpp0 PE=2 SV=1
131	PDE_09131	2	0	1	0	1	45	0.0525003	gnl|BL_ORD_ID|309551 sp|O60044|QCR2_NEUCR Cytochrome b-c1 complex subunit 2, mitochondrial OS=Neurospora crassa GN=qcr-2 PE=2 SV=2
132	PDE_08546	3	0	0	0	1	46	0.0513302	gnl|BL_ORD_ID|450365 sp|O60122|TRPD_SCHPO Anthranilate phosphoribosyltransferase OS=Schizosaccharomyces pombe GN=trp4 PE=2 SV=1
133	PDE_08263	0	6	0	0	2	92	0.0513302	gnl|BL_ORD_ID|406628 sp|P40485|SLM1_YEAST Phosphatidylinositol 4,5-bisphosphate-binding protein SLM1 OS=Saccharomyces cerevisiae GN=SLM1 PE=1 SV=1
134	PDE_09048	2	0	1	0	1	48	0.0491397	gnl|BL_ORD_ID|26865 sp|P22768|ASSY_YEAST Argininosuccinate synthase OS=Saccharomyces cerevisiae GN=ARG1 PE=1 SV=2
135	PDE_02544	1	1	0	0	0.666667	32	0.0491397	gnl|BL_ORD_ID|251 sp|P62262|1433E_SHEEP 14-3-3 protein epsilon OS=Ovis aries GN=YWHAE PE=1 SV=1
136	PDE_09195	1	0	0	0	0.333333	16	0.0491397	gnl|BL_ORD_ID|400669 sp|O74882|SDH3_SCHPO Succinate dehydrogenase cytochrome B subunit, mitochondrial OS=Schizosaccharomyces pombe GN=sdh3 PE=2 SV=1
137	PDE_08481	1	0	1	0	0.666667	32	0.0491397	gnl|BL_ORD_ID|115756 sp|P09201|F16P_YEAST Fructose-1,6-bisphosphatase OS=Saccharomyces cerevisiae GN=FBP1 PE=1 SV=2
138	PDE_01899	0	0	4	0	1.33333	67	0.0468887	gnl|BL_ORD_ID|173562 sp|P79089|IDHP_ASPNG Isocitrate dehydrogenase [NADP], mitochondrial OS=Aspergillus niger GN=icdA PE=2 SV=1
139	PDE_02254	1	0	0	0	0.333333	17	0.0461834	gnl|BL_ORD_ID|176245 sp|Q2UTN7|IF6_ASPOR Eukaryotic translation initiation factor 6 OS=Aspergillus oryzae GN=tif6 PE=3 SV=2
140	PDE_09504	0	1	0	0	0.333333	17	0.0461834	gnl|BL_ORD_ID|245543 sp|Q7Z8P9|NDK_ASPFU Nucleoside diphosphate kinase OS=Aspergillus fumigatus GN=ndk1 PE=3 SV=1
141	PDE_07100	2	0	0	0	0.666667	35	0.0448348	gnl|BL_ORD_ID|107922 sp|Q4WTA6|EIF3H_ASPFU Eukaryotic translation initiation factor 3 subunit H OS=Aspergillus fumigatus GN=AFUA_1G09970 PE=3 SV=1
142	PDE_06127	3	2	0	0	1.66667	89	0.0440627	gnl|BL_ORD_ID|326189 sp|Q9UW15|RIR1_NEUCR Ribonucleoside-diphosphate reductase large chain OS=Neurospora crassa GN=rnr-1 PE=1 SV=2
143	PDE_03746	0	1	1	0	0.666667	36	0.0435626	gnl|BL_ORD_ID|483901 sp|O06179|Y1533_MYCTU Putative monooxygenase Rv1533 OS=Mycobacterium tuberculosis GN=Rv1533 PE=3 SV=1
144	PDE_03384	0	0	1	0	0.333333	18	0.0435626	gnl|BL_ORD_ID|457160 sp|P35128|UBE2N_DROME Ubiquitin-conjugating enzyme E2 N OS=Drosophila melanogaster GN=ben PE=2 SV=1
145	PDE_08985	0	0	1	0	0.333333	18	0.0435626	-
146	PDE_01479	1	0	0	0	0.333333	19	0.0412233	-
147	PDE_09208	1	0	0	0	0.333333	19	0.0412233	gnl|BL_ORD_ID|219968 sp|Q4WGL2|MIA40_ASPFU Mitochondrial intermembrane space import and assembly protein 40 OS=Aspergillus fumigatus GN=mia40 PE=3 SV=1
148	PDE_02315	0	0	1	0	0.333333	19	0.0412233	gnl|BL_ORD_ID|186934 sp|Q12055|KAD6_YEAST Putative adenylate kinase FAP7 OS=Saccharomyces cerevisiae GN=FAP7 PE=1 SV=1
149	PDE_03241	2	0	0	0	0.666667	42	0.0372251	gnl|BL_ORD_ID|19399 sp|Q9P3I3|ARGD_NEUCR Acetylornithine aminotransferase, mitochondrial OS=Neurospora crassa GN=arg-8 PE=3 SV=1
150	PDE_04890	2	1	0	0	1	63	0.0372251	gnl|BL_ORD_ID|451075 sp|P13228|TRP_NEUCR Tryptophan synthase OS=Neurospora crassa GN=trp-3 PE=1 SV=1
151	PDE_09876	1	0	0	0	0.333333	21	0.0372251	gnl|BL_ORD_ID|69597 sp|P00427|COX6_YEAST Cytochrome c oxidase subunit 6, mitochondrial OS=Saccharomyces cerevisiae GN=COX6 PE=1 SV=1
152	PDE_06826	1	0	1	0	0.666667	42	0.0372251	gnl|BL_ORD_ID|411193 sp|Q09116|SPN2_SCHPO Septin homolog spn2 OS=Schizosaccharomyces pombe GN=spn2 PE=1 SV=2
153	PDE_09900	0	1	1	0	0.666667	42	0.0372251	gnl|BL_ORD_ID|250023 sp|P42882|NMT1_ASPPA Protein NMT1 homolog OS=Aspergillus parasiticus GN=nmt1 PE=2 SV=1
154	PDE_01695	1	0	0	0	0.333333	22	0.0355034	gnl|BL_ORD_ID|381508 sp|O74893|RS20_SCHPO 40S ribosomal protein S20 OS=Schizosaccharomyces pombe GN=rps20 PE=1 SV=1
155	PDE_02324	1	1	0	0	0.666667	44	0.0355034	gnl|BL_ORD_ID|403715 sp|P40510|SER33_YEAST D-3-phosphoglycerate dehydrogenase 2 OS=Saccharomyces cerevisiae GN=SER33 PE=1 SV=1
156	PDE_02871	1	0	1	0	0.666667	44	0.0355034	-
157	PDE_04641	0	0	1	0	0.333333	22	0.0355034	gnl|BL_ORD_ID|520423 sp|P42317|YXJF_BACSU Uncharacterized oxidoreductase yxjF OS=Bacillus subtilis GN=yxjF PE=3 SV=2
158	PDE_07151	1	0	2	0	1	69	0.0339338	gnl|BL_ORD_ID|355858 sp|Q03195|RLI1_YEAST Translation initiation factor RLI1 OS=Saccharomyces cerevisiae GN=RLI1 PE=1 SV=1
159	PDE_03135	1	0	0	0	0.333333	23	0.0339338	gnl|BL_ORD_ID|268305 sp|Q12447|PAA1_YEAST Polyamine N-acetyltransferase 1 OS=Saccharomyces cerevisiae GN=PAA1 PE=1 SV=1
160	PDE_02156	1	0	1	0	0.666667	46	0.0339338	gnl|BL_ORD_ID|193044 sp|P41831|KPR1_SCHPO Ribose-phosphate pyrophosphokinase 1 OS=Schizosaccharomyces pombe GN=prs1 PE=2 SV=1
161	PDE_03974	1	0	0	0	0.333333	24	0.0324972	gnl|BL_ORD_ID|267687 sp|P22008|P5CR_PSEAE Pyrroline-5-carboxylate reductase OS=Pseudomonas aeruginosa GN=proC PE=1 SV=2
162	PDE_02446	1	0	0	0	0.333333	24	0.0324972	gnl|BL_ORD_ID|225647 sp|P53163|MNP1_YEAST 54S ribosomal protein L12, mitochondrial OS=Saccharomyces cerevisiae GN=MNP1 PE=1 SV=1
163	PDE_05550	0	1	0	0	0.333333	24	0.0324972	gnl|BL_ORD_ID|293106 sp|P34227|PRX1_YEAST Mitochondrial peroxiredoxin PRX1 OS=Saccharomyces cerevisiae GN=PRX1 PE=1 SV=1
164	PDE_08855	0	1	0	0	0.333333	25	0.0311773	gnl|BL_ORD_ID|407415 sp|O42661|SMD1_SCHPO Probable small nuclear ribonucleoprotein Sm D1 OS=Schizosaccharomyces pombe GN=smd1 PE=2 SV=1
165	PDE_06586	0	0	1	0	0.333333	25	0.0311773	gnl|BL_ORD_ID|232110 sp|P0C0Y4|MTDH_ALTAL Probable NADP-dependent mannitol dehydrogenase OS=Alternaria alternata PE=1 SV=2
166	PDE_02287	0	0	1	0	0.333333	26	0.0299604	gnl|BL_ORD_ID|191808 sp|P17423|KHSE_YEAST Homoserine kinase OS=Saccharomyces cerevisiae GN=THR1 PE=1 SV=4
167	PDE_06145	0	0	1	0	0.333333	26	0.0299604	gnl|BL_ORD_ID|468287 sp|P07144|VDAC_NEUCR Mitochondrial outer membrane protein porin OS=Neurospora crassa GN=B7H23.070 PE=2 SV=1
168	PDE_09704	0	2	1	0	1	80	0.0292005	gnl|BL_ORD_ID|17697 sp|P40024|ARB1_YEAST ABC transporter ATP-binding protein ARB1 OS=Saccharomyces cerevisiae GN=ARB1 PE=1 SV=1
169	PDE_04624	1	0	1	0	0.666667	54	0.0288349	gnl|BL_ORD_ID|84931 sp|Q0CDT1|DBP5_ASPTN ATP-dependent RNA helicase dbp5 OS=Aspergillus terreus (strain NIH 2624 / FGSC A1156) GN=dbp5 PE=3 SV=1
170	PDE_03370	2	0	0	0	0.666667	54	0.0288349	gnl|BL_ORD_ID|172202 sp|Q92407|HXKG_ASPNG Glucokinase OS=Aspergillus niger GN=glkA PE=1 SV=1
171	PDE_07002	0	0	1	0	0.333333	27	0.0288349	gnl|BL_ORD_ID|444049 sp|Q00357|TOXA_COCCA Putative HC-toxin efflux carrier TOXA OS=Cochliobolus carbonum GN=TOXA PE=3 SV=1
172	PDE_02839	3	0	1	0	1.33333	109	0.0285666	gnl|BL_ORD_ID|213575 sp|P30666|MCM3_SCHPO DNA replication licensing factor mcm3 OS=Schizosaccharomyces pombe GN=mcm3 PE=1 SV=2
173	PDE_07367	1	0	1	0	0.666667	56	0.0277909	gnl|BL_ORD_ID|107440 sp|Q09924|EI2BD_SCHPO Probable translation initiation factor eIF-2B subunit delta OS=Schizosaccharomyces pombe GN=tif224 PE=1 SV=1
174	PDE_09954	1	0	0	0	0.333333	28	0.0277909	gnl|BL_ORD_ID|153617 sp|Q5AUJ1|H2AZ_EMENI Histone H2A.Z OS=Emericella nidulans GN=htz1 PE=3 SV=1
175	PDE_04388	1	0	0	0	0.333333	28	0.0277909	gnl|BL_ORD_ID|142095 sp|Q9UT36|GLO21_SCHPO Probable hydroxyacylglutathione hydrolase C824.07 OS=Schizosaccharomyces pombe GN=SPAC824.07 PE=2 SV=1
176	PDE_03234	1	0	0	0	0.333333	29	0.0268198	gnl|BL_ORD_ID|36270 sp|Q9P602|ATPO_NEUCR ATP synthase subunit 5, mitochondrial OS=Neurospora crassa GN=atp-5 PE=3 SV=2
177	PDE_00545	0	1	0	0	0.333333	29	0.0268198	gnl|BL_ORD_ID|20283 sp|Q2TA37|ARL2_BOVIN ADP-ribosylation factor-like protein 2 OS=Bos taurus GN=ARL2 PE=2 SV=1
178	PDE_02756	1	0	1	0	0.666667	59	0.0263593	gnl|BL_ORD_ID|652 sp|Q9UT08|2AAA_SCHPO Protein phosphatase PP2A regulatory subunit A OS=Schizosaccharomyces pombe GN=paa1 PE=2 SV=1
179	PDE_04440	0	0	1	0	0.333333	30	0.0259144	gnl|BL_ORD_ID|444054 sp|P54006|TOXD_COCCA Protein TOXD OS=Cochliobolus carbonum GN=TOXD PE=3 SV=1
180	PDE_04022	0	0	1	0	0.333333	30	0.0259144	gnl|BL_ORD_ID|312323 sp|P41838|RAE1_SCHPO Poly(A)+ RNA export protein OS=Schizosaccharomyces pombe GN=rae1 PE=1 SV=1
181	PDE_03775	2	0	1	0	1	93	0.025068	gnl|BL_ORD_ID|213614 sp|O75001|MCM7_SCHPO DNA replication licensing factor mcm7 OS=Schizosaccharomyces pombe GN=mcm7 PE=1 SV=1
182	PDE_00192	1	0	0	0	0.333333	31	0.025068	gnl|BL_ORD_ID|410562 sp|Q9Y8H7|SPEE_NEUCR Spermidine synthase OS=Neurospora crassa GN=spe-3 PE=3 SV=1
183	PDE_00568	0	1	0	0	0.333333	31	0.025068	gnl|BL_ORD_ID|510193 sp|O14290|YF14_SCHPO Uncharacterized protein C9E9.04 OS=Schizosaccharomyces pombe GN=SPAC9E9.04 PE=2 SV=1
184	PDE_05017	0	1	0	0	0.333333	31	0.025068	gnl|BL_ORD_ID|512370 sp|O94343|YHMA_SCHPO Uncharacterized MFS-type transporter C1271.10c OS=Schizosaccharomyces pombe GN=SPBC1271.10c PE=1 SV=1
185	PDE_08090	0	0	1	0	0.333333	31	0.025068	gnl|BL_ORD_ID|76245 sp|P53694|CWL1_SCHPO Cell lysis protein cwl1 OS=Schizosaccharomyces pombe GN=cwl1 PE=2 SV=1
186	PDE_03702	1	0	0	0	0.333333	32	0.0242752	gnl|BL_ORD_ID|41441 sp|Q54VJ1|BLML2_DICDI Beta-lactamase-like protein 2 OS=Dictyostelium discoideum GN=DDB_G0280307 PE=3 SV=1
187	PDE_04900	0	1	0	0	0.333333	32	0.0242752	gnl|BL_ORD_ID|293278 sp|O94517|PSA6_SCHPO Probable proteasome subunit alpha type-6 OS=Schizosaccharomyces pombe GN=SPBC646.16 PE=2 SV=1
188	PDE_09056	1	1	0	0	0.666667	66	0.023531	gnl|BL_ORD_ID|404444 sp|Q9USM3|SFH1_SCHPO Chromatin structure-remodeling complex subunit sfh1 OS=Schizosaccharomyces pombe GN=sfh1 PE=1 SV=1
189	PDE_00270	1	0	0	0	0.333333	34	0.0228311	gnl|BL_ORD_ID|364082 sp|Q6FQA6|RPAB1_CANGA DNA-directed RNA polymerases I, II, and III subunit RPABC1 OS=Candida glabrata GN=RPB5 PE=3 SV=1
190	PDE_01935	1	0	0	0	0.333333	35	0.0221716	gnl|BL_ORD_ID|181104 sp|Q5B912|IPYR_EMENI Inorganic pyrophosphatase OS=Emericella nidulans GN=ipp1 PE=1 SV=1
191	PDE_04805	0	1	0	0	0.333333	35	0.0221716	gnl|BL_ORD_ID|209387 sp|Q870G1|LYS1_EMENI Saccharopine dehydrogenase [NAD+, L-lysine-forming] OS=Emericella nidulans GN=lysA PE=3 SV=2
192	PDE_07264	1	0	0	0	0.333333	36	0.0215491	gnl|BL_ORD_ID|91813 sp|O42772|DHSB_MYCGR Succinate dehydrogenase [ubiquinone] iron-sulfur subunit, mitochondrial OS=Mycosphaerella graminicola GN=SDH2 PE=3 SV=1
193	PDE_04035	0	0	1	0	0.333333	36	0.0215491	gnl|BL_ORD_ID|291825 sp|O13810|PROB_SCHPO Probable glutamate 5-kinase OS=Schizosaccharomyces pombe GN=SPAC17H9.13c PE=2 SV=1
194	PDE_08220	1	0	0	0	0.333333	37	0.0209607	gnl|BL_ORD_ID|358782 sp|P32388|RM49_YEAST 54S ribosomal protein MRP49, mitochondrial OS=Saccharomyces cerevisiae GN=MRP49 PE=1 SV=1
195	PDE_08563	0	0	1	0	0.333333	38	0.0204035	gnl|BL_ORD_ID|251217 sp|O42906|NPA3_SCHPO GTPase npa3 OS=Schizosaccharomyces pombe GN=npa3 PE=1 SV=1
196	PDE_01020	0	0	1	0	0.333333	38	0.0204035	gnl|BL_ORD_ID|430173 sp|P04803|SYWM_YEAST Tryptophanyl-tRNA synthetase, mitochondrial OS=Saccharomyces cerevisiae GN=MSW1 PE=1 SV=2
197	PDE_05423	0	1	0	0	0.333333	39	0.0198751	gnl|BL_ORD_ID|13869 sp|O59730|AMPM1_SCHPO Probable methionine aminopeptidase 1 OS=Schizosaccharomyces pombe GN=SPBC3E7.10 PE=1 SV=1
198	PDE_06678	0	1	0	0	0.333333	39	0.0198751	gnl|BL_ORD_ID|280793 sp|P70181|PI51B_MOUSE Phosphatidylinositol-4-phosphate 5-kinase type-1 beta OS=Mus musculus GN=Pip5k1b PE=1 SV=1
199	PDE_05183	0	1	0	0	0.333333	39	0.0198751	gnl|BL_ORD_ID|209379 sp|O14104|LYS12_SCHPO Probable homoisocitrate dehydrogenase OS=Schizosaccharomyces pombe GN=lys12 PE=1 SV=1
200	PDE_05824	1	1	0	0	0.666667	80	0.0193735	-
201	PDE_06754	1	0	0	0	0.333333	41	0.0188965	gnl|BL_ORD_ID|107431 sp|Q9UT76|EI2BB_SCHPO Probable translation initiation factor eIF-2B subunit beta OS=Schizosaccharomyces pombe GN=tif222 PE=1 SV=1
202	PDE_00182	1	0	0	0	0.333333	41	0.0188965	gnl|BL_ORD_ID|20257 sp|Q8CG45|ARK72_RAT Aflatoxin B1 aldehyde reductase member 2 OS=Rattus norvegicus GN=Akr7a2 PE=1 SV=2
203	PDE_08196	0	1	0	0	0.333333	41	0.0188965	gnl|BL_ORD_ID|211615 sp|Q00859|MAPK_FUSSO Mitogen-activated protein kinase OS=Fusarium solani subsp. pisi GN=MAPK PE=2 SV=1
204	PDE_07502	0	0	1	0	0.333333	42	0.0184425	gnl|BL_ORD_ID|467672 sp|O59941|VATD_NEUCR V-type proton ATPase subunit D OS=Neurospora crassa GN=vma-8 PE=2 SV=2
205	PDE_04341	1	0	2	0	1	129	0.0180098	gnl|BL_ORD_ID|213582 sp|P29458|MCM4_SCHPO DNA replication licensing factor mcm4 OS=Schizosaccharomyces pombe GN=mcm4 PE=1 SV=2
206	PDE_06929	1	0	0	0	0.333333	43	0.0180098	-
207	PDE_00873	1	0	0	0	0.333333	44	0.0175969	gnl|BL_ORD_ID|24097 sp|P32449|AROG_YEAST Phospho-2-dehydro-3-deoxyheptonate aldolase, tyrosine-inhibited OS=Saccharomyces cerevisiae GN=ARO4 PE=1 SV=2
208	PDE_04061	1	0	0	0	0.333333	44	0.0175969	gnl|BL_ORD_ID|291365 sp|Q9UT44|PROA_SCHPO Probable gamma-glutamyl phosphate reductase OS=Schizosaccharomyces pombe GN=pro1 PE=2 SV=1
209	PDE_05126	0	1	0	0	0.333333	44	0.0175969	gnl|BL_ORD_ID|174703 sp|P56286|IF2A_SCHPO Eukaryotic translation initiation factor 2 subunit alpha OS=Schizosaccharomyces pombe GN=tif211 PE=1 SV=1
210	PDE_00044	0	0	1	0	0.333333	44	0.0175969	gnl|BL_ORD_ID|265610 sp|Q9UJX0|OSGI1_HUMAN Oxidative stress-induced growth inhibitor 1 OS=Homo sapiens GN=OSGIN1 PE=2 SV=2
211	PDE_03267	1	1	0	0	0.666667	92	0.0168254	gnl|BL_ORD_ID|179351 sp|O60100|IMB4_SCHPO Probable importin subunit beta-4 OS=Schizosaccharomyces pombe GN=kap123 PE=2 SV=1
212	PDE_03182	0	1	0	0	0.333333	46	0.0168254	gnl|BL_ORD_ID|213109 sp|Q73XV3|MBTI_MYCPA Isochorismate synthase/isochorismate-pyruvate lyase mbtI OS=Mycobacterium paratuberculosis GN=mbtI PE=3 SV=1
213	PDE_01500	0	1	0	0	0.333333	49	0.0157872	gnl|BL_ORD_ID|100022 sp|Q9P6I2|DUG1_SCHPO Cys-Gly metallodipeptidase dug1 OS=Schizosaccharomyces pombe GN=dug1 PE=2 SV=1
214	PDE_01569	1	0	0	0	0.333333	50	0.015469	gnl|BL_ORD_ID|134226 sp|Q2KHZ9|GCDH_BOVIN Glutaryl-CoA dehydrogenase, mitochondrial OS=Bos taurus GN=GCDH PE=2 SV=1
215	PDE_00083	0	1	0	0	0.333333	50	0.015469	gnl|BL_ORD_ID|107455 sp|P70541|EI2BG_RAT Translation initiation factor eIF-2B subunit gamma OS=Rattus norvegicus GN=Eif2b3 PE=2 SV=2
216	PDE_05741	1	0	0	0	0.333333	51	0.0151634	gnl|BL_ORD_ID|271319 sp|O18381|PAX6_DROME Paired box protein Pax-6 OS=Drosophila melanogaster GN=ey PE=2 SV=3
217	PDE_03681	1	0	0	0	0.333333	52	0.0148696	gnl|BL_ORD_ID|174846 sp|P32481|IF2G_YEAST Eukaryotic translation initiation factor 2 subunit gamma OS=Saccharomyces cerevisiae GN=GCD11 PE=1 SV=1
218	PDE_02722	1	0	0	0	0.333333	52	0.0148696	gnl|BL_ORD_ID|222444 sp|P32490|MKK1_YEAST MAP kinase kinase MKK1/SSP32 OS=Saccharomyces cerevisiae GN=MKK1 PE=1 SV=1
219	PDE_03394	0	0	1	0	0.333333	54	0.014315	gnl|BL_ORD_ID|129221 sp|P55250|FUMH_RHIOR Fumarate hydratase, mitochondrial OS=Rhizopus oryzae GN=FUMR PE=3 SV=1
220	PDE_04324	1	0	0	0	0.333333	55	0.0140529	-
221	PDE_06712	1	0	0	0	0.333333	56	0.0138002	gnl|BL_ORD_ID|394907 sp|Q5BBV9|RUVB1_EMENI RuvB-like helicase 1 OS=Emericella nidulans GN=rvb1 PE=3 SV=2
222	PDE_09921	0	1	0	0	0.333333	57	0.0135565	gnl|BL_ORD_ID|92665 sp|P46681|DLD2_YEAST D-lactate dehydrogenase [cytochrome] 2, mitochondrial OS=Saccharomyces cerevisiae GN=DLD2 PE=1 SV=1
223	PDE_03503	1	0	0	0	0.333333	58	0.0133212	gnl|BL_ORD_ID|301027 sp|P41390|PUR1_SCHPO Amidophosphoribosyltransferase OS=Schizosaccharomyces pombe GN=ade4 PE=1 SV=1
224	PDE_04959	0	0	1	0	0.333333	58	0.0133212	gnl|BL_ORD_ID|472636 sp|P52917|VPS4_YEAST Vacuolar protein sorting-associated protein 4 OS=Saccharomyces cerevisiae GN=VPS4 PE=1 SV=1
225	PDE_02217	0	1	0	0	0.333333	59	0.0130939	gnl|BL_ORD_ID|462493 sp|P28274|URA7_YEAST CTP synthase 1 OS=Saccharomyces cerevisiae GN=URA7 PE=1 SV=2
226	PDE_04792	0	3	0	0	1	179	0.0129467	gnl|BL_ORD_ID|27999 sp|Q4WY31|ATG11_ASPFU Autophagy-related protein 11 OS=Aspergillus fumigatus GN=atg11 PE=3 SV=1
227	PDE_08634	1	0	0	0	0.333333	60	0.0128743	gnl|BL_ORD_ID|188642 sp|Q00771|KCC1_EMENI Calcium/calmodulin-dependent protein kinase OS=Emericella nidulans GN=cmkA PE=2 SV=2
228	PDE_03552	0	0	3	0	1	182	0.0127319	gnl|BL_ORD_ID|505416 sp|O42998|YBC8_SCHPO Uncharacterized protein C27B12.08 OS=Schizosaccharomyces pombe GN=SPBC27B12.08 PE=1 SV=1
229	PDE_07939	0	0	1	0	0.333333	62	0.0124564	-
230	PDE_09860	0	0	1	0	0.333333	63	0.0122575	gnl|BL_ORD_ID|287196 sp|Q4WUR1|PP2B_ASPFU Serine/threonine-protein phosphatase 2B catalytic subunit OS=Aspergillus fumigatus GN=cnaA PE=3 SV=2
231	PDE_07806	0	0	1	0	0.333333	63	0.0122575	gnl|BL_ORD_ID|249954 sp|P38861|NMD3_YEAST 60S ribosomal export protein NMD3 OS=Saccharomyces cerevisiae GN=NMD3 PE=1 SV=3
232	PDE_09187	0	0	1	0	0.333333	68	0.0113511	gnl|BL_ORD_ID|52268 sp|P39826|CDC3_CANAL Cell division control protein 3 OS=Candida albicans GN=CDC3 PE=3 SV=1
233	PDE_05032	0	0	1	0	0.333333	70	0.011025	gnl|BL_ORD_ID|85015 sp|A1D6X9|DBP8_NEOFI ATP-dependent RNA helicase dbp8 OS=Neosartorya fischeri (strain ATCC 1020 / DSM 3700 / FGSC A1164 / NRRL 181) GN=dbp8 PE=3 SV=1
234	PDE_00019	0	1	0	0	0.333333	72	0.0107171	gnl|BL_ORD_ID|393524 sp|P32608|RTG2_YEAST Retrograde regulation protein 2 OS=Saccharomyces cerevisiae GN=RTG2 PE=1 SV=2
235	PDE_03757	0	1	0	0	0.333333	72	0.0107171	gnl|BL_ORD_ID|196266 sp|P30624|LCF1_YEAST Long-chain-fatty-acid--CoA ligase 1 OS=Saccharomyces cerevisiae GN=FAA1 PE=1 SV=1
236	PDE_00140	1	0	0	0	0.333333	74	0.010426	gnl|BL_ORD_ID|450908 sp|P24773|TRPG_PENCH Anthranilate synthase component 2 OS=Penicillium chrysogenum GN=trpC PE=4 SV=1
237	PDE_01888	0	0	1	0	0.333333	75	0.0102863	gnl|BL_ORD_ID|203039 sp|Q93MW7|LIP_STRRM Lipase OS=Streptomyces rimosus PE=1 SV=1
238	PDE_04776	1	0	0	0	0.333333	76	0.0101502	-
239	PDE_06185	1	0	0	0	0.333333	76	0.0101502	gnl|BL_ORD_ID|58288 sp|O42637|CIA84_NEUCR Complex I intermediate-associated protein 84, mitochondrial OS=Neurospora crassa GN=cia84 PE=4 SV=2
240	PDE_02167	1	0	0	0	0.333333	77	0.0100177	gnl|BL_ORD_ID|5763 sp|O65202|ACOX1_ARATH Peroxisomal acyl-coenzyme A oxidase 1 OS=Arabidopsis thaliana GN=ACX1 PE=1 SV=1
241	PDE_07566	0	1	0	0	0.333333	77	0.0100177	gnl|BL_ORD_ID|514253 sp|O34311|YKOW_BACSU Signaling protein ykoW OS=Bacillus subtilis GN=ykoW PE=4 SV=2
242	PDE_05300	0	1	0	0	0.333333	78	0.00988868	gnl|BL_ORD_ID|199862 sp|P08638|LEUR_YEAST Regulatory protein LEU3 OS=Saccharomyces cerevisiae GN=LEU3 PE=1 SV=1
243	PDE_06858	1	0	0	0	0.333333	85	0.00907064	gnl|BL_ORD_ID|96725 sp|P54861|DNM1_YEAST Dynamin-related protein DNM1 OS=Saccharomyces cerevisiae GN=DNM1 PE=1 SV=1
244	PDE_03561	1	0	0	0	0.333333	87	0.0088612	gnl|BL_ORD_ID|73255 sp|P33307|CSE1_YEAST Importin alpha re-exporter OS=Saccharomyces cerevisiae GN=CSE1 PE=1 SV=2
245	PDE_07889	0	0	1	0	0.333333	90	0.00856456	-
246	PDE_09062	1	0	0	0	0.333333	91	0.00847005	gnl|BL_ORD_ID|505276 sp|O59672|YB89_SCHPO Uncharacterized ABC transporter ATP-binding protein C29A3.09c OS=Schizosaccharomyces pombe GN=SPBC29A3.09c PE=2 SV=1
247	PDE_09159	0	0	1	0	0.333333	94	0.00819862	gnl|BL_ORD_ID|476129 sp|A1CAU2|XPOT_ASPCL Exportin-T OS=Aspergillus clavatus GN=los1 PE=3 SV=1
248	PDE_05044	1	0	0	0	0.333333	95	0.00811197	gnl|BL_ORD_ID|193771 sp|Q12701|KSG1_SCHPO Serine/threonine-protein kinase ksg1 OS=Schizosaccharomyces pombe GN=ksg1 PE=1 SV=2
249	PDE_07952	1	0	0	0	0.333333	97	0.00794405	gnl|BL_ORD_ID|456025 sp|Q08960|TYW1_YEAST tRNA wybutosine-synthesizing protein 1 OS=Saccharomyces cerevisiae GN=TYW1 PE=1 SV=1
250	PDE_05669	0	0	1	0	0.333333	103	0.00747956	gnl|BL_ORD_ID|107706 sp|A1C987|EIF3C_ASPCL Eukaryotic translation initiation factor 3 subunit C OS=Aspergillus clavatus GN=nip1 PE=3 SV=1
251	PDE_08788	1	0	0	0	0.333333	104	0.00740738	gnl|BL_ORD_ID|217050 sp|P39692|MET10_YEAST Sulfite reductase [NADPH] flavoprotein component OS=Saccharomyces cerevisiae GN=MET10 PE=1 SV=2
252	PDE_01516	0	0	1	0	0.333333	106	0.00726711	gnl|BL_ORD_ID|57278 sp|A1D8E4|CHL1_NEOFI ATP-dependent RNA helicase chl1 OS=Neosartorya fischeri (strain ATCC 1020 / DSM 3700 / FGSC A1164 / NRRL 181) GN=chl1 PE=3 SV=1
253	PDE_06360	1	0	0	0	0.333333	109	0.00706639	gnl|BL_ORD_ID|312147 sp|P22216|RAD53_YEAST Serine/threonine-protein kinase RAD53 OS=Saccharomyces cerevisiae GN=RAD53 PE=1 SV=1
254	PDE_08580	1	0	0	0	0.333333	114	0.00675542	gnl|BL_ORD_ID|263186 sp|P20967|ODO1_YEAST 2-oxoglutarate dehydrogenase, mitochondrial OS=Saccharomyces cerevisiae GN=KGD1 PE=1 SV=2
255	PDE_08049	0	1	0	0	0.333333	122	0.00631105	gnl|BL_ORD_ID|505072 sp|Q10094|YAOF_SCHPO Uncharacterized protein C11D3.15 OS=Schizosaccharomyces pombe GN=SPAC11D3.15 PE=2 SV=1
256	PDE_08219	0	1	0	0	0.333333	137	0.00561812	gnl|BL_ORD_ID|424824 sp|P10857|SYLC_NEUCR Leucyl-tRNA synthetase, cytoplasmic OS=Neurospora crassa GN=leu-6 PE=3 SV=2
257	PDE_00154	0	0	1	0	0.333333	177	0.00434573	gnl|BL_ORD_ID|462510 sp|P47108|URB2_YEAST Nucleolar pre-ribosomal-associated protein 2 OS=Saccharomyces cerevisiae GN=URB2 PE=1 SV=1
258	PDE_01453	0	1	0	0	0.333333	203	0.00378808	gnl|BL_ORD_ID|118912 sp|P34229|FAS1_YARLI Fatty acid synthase subunit beta OS=Yarrowia lipolytica GN=FAS1 PE=3 SV=2
259	PDE_06986	0	0	1	0	0.333333	307	0.00250322	gnl|BL_ORD_ID|465009 sp|O60055|UTP20_SCHPO U3 small nucleolar RNA-associated protein 20 OS=Schizosaccharomyces pombe GN=utp20 PE=2 SV=1
260	PDE_07163	0	1	0	0	0.333333	554	0.00138639	gnl|BL_ORD_ID|170820 sp|Q01886|HTS1_COCCA HC-toxin synthetase OS=Cochliobolus carbonum GN=HTS1 PE=1 SV=2

## Sheet: Sheet 7 PoFif2 three samples
	Proteins interacting with PoFif2 identified through TAP-MS.
Rank	Protein	PoFif1-TAP-1	PoFif1-TAP-2	PoFif1-TAP-3	Total PepCount	Average PepCount	Theoretical PepCount	emPAI	Description
1	PDE_01580	31	30	25	86	28.6667	34	5.96847	PoFif2
2	PDE_06201	25	25	18	68	22.6667	29	5.04796	PoArp4
3	PDE_01397	29	32	22	83	27.6667	36	4.86838	PoArp9
4	PDE_09254	39	34	25	98	32.6667	46	4.13033	PoRsc8
5	PDE_07819	32	34	23	89	29.6667	42	4.08568	PoSnf5
6	PDE_02602	29	27	18	74	24.6667	38	3.45782	PoSsr3
7	PDE_09363	64	63	48	175	58.3333	95	3.11183	PoSnf21
8	PDE_06999	26	23	13	62	20.6667	34	3.05362	PoSsr4
9	PDE_08093	7	6	5	18	6	10	2.98107	PoFif1
10	PDE_07209	20	20	15	55	18.3333	31	2.90299	PoSnf59
11	PDE_04763	25	28	17	70	23.3333	48	2.06275	PoSol1
12	PDE_04060	4	4	1	9	3	17	0.501311	gnl|BL_ORD_ID|334284 sp|Q8TFH1|RL18B_SCHPO 60S ribosomal protein L18-B OS=Schizosaccharomyces pombe GN=rpl18b PE=1 SV=1
13	PDE_02707	3	2	3	8	2.66667	22	0.321941	gnl|BL_ORD_ID|333096 sp|Q9P720|RL16_NEUCR 60S ribosomal protein L16 OS=Neurospora crassa GN=rpl-16 PE=3 SV=1
14	PDE_09222	2	4	1	7	2.33333	24	0.250899	gnl|BL_ORD_ID|113091 sp|P78790|ETFA_SCHPO Probable electron transfer flavoprotein subunit alpha, mitochondrial OS=Schizosaccharomyces pombe GN=SPAC27D7.06 PE=2 SV=3
15	PDE_07742	2	6	1	9	3	32	0.240938	PoSrp1
16	PDE_03779	2	0	0	13	0.666667	9	0.185971	gnl|BL_ORD_ID|355817 sp|Q9C3Z5|RLA2_PODAN 60S acidic ribosomal protein P2 OS=Podospora anserina PE=3 SV=1
17	PDE_01925	2	2	0	14	1.33333	20	0.165914	gnl|BL_ORD_ID|347373 sp|P41056|RL33B_YEAST 60S ribosomal protein L33-B OS=Saccharomyces cerevisiae GN=RPL33B PE=1 SV=2
18	PDE_05635	2	2	0	4	1.33333	22	0.149757	gnl|BL_ORD_ID|350449 sp|Q9C2B9|RL38_NEUCR 60S ribosomal protein L38 OS=Neurospora crassa GN=rpl-38 PE=3 SV=1
19	PDE_02271	6	6	3	15	5	91	0.134867	gnl|BL_ORD_ID|423043 sp|P38088|SYG_YEAST Glycyl-tRNA synthetase 1 OS=Saccharomyces cerevisiae GN=GRS1 PE=1 SV=1
20	PDE_00370	4	5	3	12	4	76	0.128838	gnl|BL_ORD_ID|249534 sp|P22944|NIR_EMENI Nitrite reductase [NAD(P)H] OS=Emericella nidulans GN=niiA PE=3 SV=2
21	PDE_00175	1	2	0	31	1	23	0.105295	gnl|BL_ORD_ID|169483 sp|P40920|HSP30_EMENI 30 kDa heat shock protein OS=Emericella nidulans GN=hsp30 PE=2 SV=1
22	PDE_02599	2	2	0	12	1.33333	33	0.0974988	gnl|BL_ORD_ID|341498 sp|O14388|RL27A_SCHPO 60S ribosomal protein L27-A OS=Schizosaccharomyces pombe GN=rpl27a PE=2 SV=2
23	PDE_03746	2	0	2	17	1.33333	36	0.089023	gnl|BL_ORD_ID|483901 sp|O06179|Y1533_MYCTU Putative monooxygenase Rv1533 OS=Mycobacterium tuberculosis GN=Rv1533 PE=3 SV=1
24	PDE_02590	0	1	0	47	0.333333	9	0.089023	gnl|BL_ORD_ID|355764 sp|Q9HGV0|RLA1_ASPFU 60S acidic ribosomal protein P1 OS=Aspergillus fumigatus GN=AFUA_1G06830 PE=3 SV=1
25	PDE_07967	3	7	5	15	5	149	0.0803315	gnl|BL_ORD_ID|305131 sp|O93937|PYR1_EMENI Protein pyrABCN OS=Emericella nidulans GN=pyrABCN PE=3 SV=2
26	PDE_02693	1	2	0	21	1	30	0.0797752	gnl|BL_ORD_ID|382543 sp|P21772|RS26_NEUCR 40S ribosomal protein S26E OS=Neurospora crassa GN=rps-26 PE=3 SV=2
27	PDE_02544	0	1	2	40	1	32	0.0746078	gnl|BL_ORD_ID|251 sp|P62262|1433E_SHEEP 14-3-3 protein epsilon OS=Ovis aries GN=YWHAE PE=1 SV=1
28	PDE_03916	1	1	1	3	1	34	0.070069	gnl|BL_ORD_ID|166130 sp|O94225|HOSM_PENCW Homocitrate synthase, mitochondrial OS=Penicillium chrysogenum (strain ATCC 28089 / DSM 1075 / Wisconsin 54-1255) GN=lys1 PE=1 SV=1
29	PDE_05730	1	1	0	23	0.666667	23	0.0690192	gnl|BL_ORD_ID|476201 sp|P47165|XPT1_YEAST Xanthine phosphoribosyltransferase 1 OS=Saccharomyces cerevisiae GN=XPT1 PE=1 SV=1
30	PDE_03828	0	2	0	44	0.666667	23	0.0690192	gnl|BL_ORD_ID|246407 sp|P24919|NDUA5_NEUCR NADH-ubiquinone oxidoreductase 29.9 kDa subunit, mitochondrial OS=Neurospora crassa GN=nuo-32 PE=1 SV=1
31	PDE_00053	0	2	0	45	0.666667	24	0.0660505	gnl|BL_ORD_ID|434729 sp|Q4WRB8|TCTP_ASPFU Translationally-controlled tumor protein homolog OS=Aspergillus fumigatus GN=AFUA_1G16840 PE=3 SV=1
32	PDE_05949	0	0	1	68	0.333333	13	0.0608184	-
33	PDE_05070	3	2	0	7	1.66667	67	0.0589504	gnl|BL_ORD_ID|434619 sp|O74341|TCPG_SCHPO T-complex protein 1 subunit gamma OS=Schizosaccharomyces pombe GN=cct3 PE=1 SV=1
34	PDE_09954	1	1	0	33	0.666667	28	0.0563541	gnl|BL_ORD_ID|153617 sp|Q5AUJ1|H2AZ_EMENI Histone H2A.Z OS=Emericella nidulans GN=htz1 PE=3 SV=1
35	PDE_08009	3	1	0	5	1.33333	57	0.0553386	gnl|BL_ORD_ID|4594 sp|P45867|ACDA_BACSU Acyl-CoA dehydrogenase OS=Bacillus subtilis GN=acdA PE=2 SV=1
36	PDE_07008	1	0	1	34	0.666667	31	0.0507645	gnl|BL_ORD_ID|437110 sp|Q9UUZ9|THI4_ASPOR Thiazole biosynthetic enzyme, mitochondrial OS=Aspergillus oryzae GN=thiA PE=3 SV=2
37	PDE_02907	1	2	0	25	1	47	0.0502111	gnl|BL_ORD_ID|331847 sp|O13418|RL15_ASPNG 60S ribosomal protein L15 OS=Aspergillus niger GN=rpl15 PE=2 SV=1
38	PDE_00490	3	1	0	6	1.33333	68	0.0461834	PoKap95
39	PDE_01331	0	0	1	73	0.333333	17	0.0461834	-
40	PDE_06474	0	1	1	53	0.666667	35	0.0448348	gnl|BL_ORD_ID|232093 sp|Q9P786|MTD1_SCHPO Methylenetetrahydrofolate dehydrogenase [NAD+] OS=Schizosaccharomyces pombe GN=mtd1 PE=2 SV=1
41	PDE_01024	1	2	0	24	1	53	0.0444026	gnl|BL_ORD_ID|315602 sp|P78706|RCO1_NEUCR Transcriptional repressor rco-1 OS=Neurospora crassa GN=rco-1 PE=4 SV=2
42	PDE_09728	1	0	0	28	0.333333	18	0.0435626	gnl|BL_ORD_ID|344662 sp|P52808|RL30A_SCHPO 60S ribosomal protein L30-1 OS=Schizosaccharomyces pombe GN=rpl30a PE=2 SV=2
43	PDE_03432	0	1	0	46	0.333333	18	0.0435626	gnl|BL_ORD_ID|456265 sp|Q61YZ4|U483_CAEBR UPF0483 protein CBG03338 OS=Caenorhabditis briggsae GN=CBG03338 PE=3 SV=1
44	PDE_02775	0	1	0	54	0.333333	18	0.0435626	gnl|BL_ORD_ID|374371 sp|O59936|RS12_ERYGR 40S ribosomal protein S12 OS=Erysiphe graminis subsp. hordei GN=RPS12 PE=3 SV=1
45	PDE_07408	0	0	1	70	0.333333	18	0.0435626	gnl|BL_ORD_ID|407424 sp|O14036|SMD2_SCHPO Probable small nuclear ribonucleoprotein Sm D2 OS=Schizosaccharomyces pombe GN=smd2 PE=2 SV=1
46	PDE_02951	0	1	0	50	0.333333	20	0.0391223	gnl|BL_ORD_ID|398598 sp|Q0CUN7|SAR1_ASPTN Small COPII coat GTPase sar1 OS=Aspergillus terreus (strain NIH 2624 / FGSC A1156) GN=sar1 PE=3 SV=1
47	PDE_03733	0	1	0	52	0.333333	20	0.0391223	gnl|BL_ORD_ID|511013 sp|P42937|YG4E_YEAST Uncharacterized protein YGR203W OS=Saccharomyces cerevisiae GN=YGR203W PE=1 SV=1
48	PDE_04537	0	2	0	42	0.666667	43	0.0363439	gnl|BL_ORD_ID|146728 sp|Q7Z8E7|GPD_COLGL Glycerol-3-phosphate dehydrogenase [NAD+] OS=Colletotrichum gloeosporioides PE=2 SV=1
49	PDE_05389	0	3	0	41	1	65	0.0360593	gnl|BL_ORD_ID|419429 sp|P04802|SYDC_YEAST Aspartyl-tRNA synthetase, cytoplasmic OS=Saccharomyces cerevisiae GN=DPS1 PE=1 SV=3
50	PDE_07853	1	0	0	32	0.333333	22	0.0355034	gnl|BL_ORD_ID|351494 sp|Q6FRG6|RL43_CANGA 60S ribosomal protein L43 OS=Candida glabrata GN=RPL43 PE=3 SV=1
51	PDE_06127	1	3	0	18	1.33333	89	0.0350975	gnl|BL_ORD_ID|326189 sp|Q9UW15|RIR1_NEUCR Ribonucleoside-diphosphate reductase large chain OS=Neurospora crassa GN=rnr-1 PE=1 SV=2
52	PDE_04546	0	0	1	76	0.333333	23	0.0339338	gnl|BL_ORD_ID|312968 sp|O35509|RB11B_RAT Ras-related protein Rab-11B OS=Rattus norvegicus GN=Rab11b PE=2 SV=4
53	PDE_06117	0	1	1	49	0.666667	47	0.0332	gnl|BL_ORD_ID|91437 sp|Q9URS1|DHE4_PENCH NADP-specific glutamate dehydrogenase OS=Penicillium chrysogenum GN=GDH PE=3 SV=1
54	PDE_01175	0	1	0	48	0.333333	24	0.0324972	gnl|BL_ORD_ID|52287 sp|Q01112|CDC42_SCHPO Cell division control protein 42 homolog OS=Schizosaccharomyces pombe GN=cdc42 PE=1 SV=1
55	PDE_06805	0	3	0	43	1	77	0.0303553	gnl|BL_ORD_ID|425602 sp|Q9UUF2|SYMC_SCHPO Probable methionyl-tRNA synthetase, cytoplasmic OS=Schizosaccharomyces pombe GN=SPBC17A3.04c PE=2 SV=1
56	PDE_09818	2	0	0	10	0.666667	52	0.0299604	gnl|BL_ORD_ID|411194 sp|P48008|SPN3_SCHPO Septin homolog spn3 OS=Schizosaccharomyces pombe GN=spn3 PE=1 SV=3
57	PDE_07521	1	2	0	15	1	86	0.0271359	gnl|BL_ORD_ID|365019 sp|Q7S8R8|RPN1_NEUCR 26S proteasome regulatory subunit rpn-1 OS=Neurospora crassa GN=rpn-1 PE=3 SV=2
58	PDE_02882	1	1	0	11	0.666667	58	0.0268198	gnl|BL_ORD_ID|511548 sp|P53110|YGP9_YEAST Uncharacterized protein YGL159W OS=Saccharomyces cerevisiae GN=YGL159W PE=1 SV=1
59	PDE_02971	0	1	0	58	0.333333	29	0.0268198	gnl|BL_ORD_ID|355727 sp|Q96TJ5|RLA0_NEUCR 60S acidic ribosomal protein P0 OS=Neurospora crassa GN=crpp0 PE=2 SV=1
60	PDE_09456	2	0	0	9	0.666667	60	0.0259144	gnl|BL_ORD_ID|411195 sp|P48009|SPN4_SCHPO Septin homolog spn4 OS=Schizosaccharomyces pombe GN=spn4 PE=1 SV=1
61	PDE_03602	0	1	0	66	0.333333	30	0.0259144	-
62	PDE_02505	0	1	0	60	0.333333	31	0.025068	gnl|BL_ORD_ID|169483 sp|P40920|HSP30_EMENI 30 kDa heat shock protein OS=Emericella nidulans GN=hsp30 PE=2 SV=1
63	PDE_01928	1	0	0	30	0.333333	35	0.0221716	gnl|BL_ORD_ID|515417 sp|Q03559|YM8V_YEAST Uncharacterized protein YMR295C OS=Saccharomyces cerevisiae GN=YMR295C PE=1 SV=1
64	PDE_08490	0	0	2	69	0.666667	70	0.0221716	-
65	PDE_04805	0	0	1	72	0.333333	35	0.0221716	gnl|BL_ORD_ID|209387 sp|Q870G1|LYS1_EMENI Saccharopine dehydrogenase [NAD+, L-lysine-forming] OS=Emericella nidulans GN=lysA PE=3 SV=2
66	PDE_08346	0	1	0	62	0.333333	36	0.0215491	gnl|BL_ORD_ID|141623 sp|Q96V52|GLNA_EMENI Glutamine synthetase OS=Emericella nidulans GN=glnA PE=3 SV=2
67	PDE_04802	0	0	1	74	0.333333	36	0.0215491	gnl|BL_ORD_ID|11875 sp|Q9HGY9|ALF_ASPOR Fructose-bisphosphate aldolase OS=Aspergillus oryzae GN=fbaA PE=2 SV=2
68	PDE_01798	1	0	0	8	0.333333	37	0.0209607	-
69	PDE_05423	0	0	1	78	0.333333	39	0.0198751	gnl|BL_ORD_ID|13869 sp|O59730|AMPM1_SCHPO Probable methionine aminopeptidase 1 OS=Schizosaccharomyces pombe GN=SPBC3E7.10 PE=1 SV=1
70	PDE_09669	0	1	0	63	0.333333	40	0.0193735	gnl|BL_ORD_ID|180828 sp|Q9SYK4|IP5PD_ARATH Type I inositol-1,4,5-trisphosphate 5-phosphatase 13 OS=Arabidopsis thaliana GN=5PTASE13 PE=1 SV=1
71	PDE_06826	0	0	1	75	0.333333	42	0.0184425	gnl|BL_ORD_ID|411193 sp|Q09116|SPN2_SCHPO Septin homolog spn2 OS=Schizosaccharomyces pombe GN=spn2 PE=1 SV=2
72	PDE_03241	0	0	1	77	0.333333	42	0.0184425	gnl|BL_ORD_ID|19399 sp|Q9P3I3|ARGD_NEUCR Acetylornithine aminotransferase, mitochondrial OS=Neurospora crassa GN=arg-8 PE=3 SV=1
73	PDE_00710	0	1	0	65	0.333333	45	0.0172025	gnl|BL_ORD_ID|10978 sp|Q9P3B2|AIM38_SCHPO Altered inheritance rate of mitochondria protein 38 homolog OS=Schizosaccharomyces pombe GN=aim38 PE=2 SV=1
74	PDE_08546	0	0	1	71	0.333333	46	0.0168254	gnl|BL_ORD_ID|450365 sp|O60122|TRPD_SCHPO Anthranilate phosphoribosyltransferase OS=Schizosaccharomyces pombe GN=trp4 PE=2 SV=1
75	PDE_03162	2	1	0	19	1	143	0.0162323	gnl|BL_ORD_ID|204353 sp|A2QCJ2|LONM_ASPNC Lon protease homolog, mitochondrial OS=Aspergillus niger (strain CBS 513.88 / FGSC A1513) GN=pim1 PE=3 SV=1
76	PDE_08476	0	1	0	59	0.333333	48	0.0161187	gnl|BL_ORD_ID|209434 sp|Q9P4R4|LYS9_MAGGR Saccharopine dehydrogenase [NADP+, L-glutamate-forming] OS=Magnaporthe grisea GN=LYS3 PE=1 SV=2
77	PDE_07924	0	1	0	56	0.333333	49	0.0157872	gnl|BL_ORD_ID|5542 sp|O13907|ACL2_SCHPO Probable ATP-citrate synthase subunit 2 OS=Schizosaccharomyces pombe GN=SPAC22A12.16 PE=1 SV=1
78	PDE_01908	1	0	0	27	0.333333	52	0.0148696	gnl|BL_ORD_ID|174777 sp|P56329|IF2B_SCHPO Probable eukaryotic translation initiation factor 2 subunit beta OS=Schizosaccharomyces pombe GN=tif212 PE=1 SV=2
79	PDE_00683	1	1	0	20	0.666667	109	0.0141827	gnl|BL_ORD_ID|68069 sp|Q9UUF7|COPB_SCHPO Coatomer subunit beta OS=Schizosaccharomyces pombe GN=sec26 PE=2 SV=1
80	PDE_03264	0	1	0	57	0.333333	57	0.0135565	gnl|BL_ORD_ID|15395 sp|P56095|AP1_KLULA AP-1-like transcription factor OS=Kluyveromyces lactis GN=YAP1 PE=3 SV=1
81	PDE_02692	1	0	0	38	0.333333	65	0.0118781	gnl|BL_ORD_ID|234403 sp|O13965|MUG70_SCHPO Meiotically up-regulated gene 70 protein OS=Schizosaccharomyces pombe GN=mug70 PE=1 SV=1
82	PDE_09187	1	0	0	16	0.333333	68	0.0113511	gnl|BL_ORD_ID|52268 sp|P39826|CDC3_CANAL Cell division control protein 3 OS=Candida albicans GN=CDC3 PE=3 SV=1
83	PDE_08543	1	0	0	37	0.333333	69	0.0111857	gnl|BL_ORD_ID|128522 sp|C7MC16|FTSH_BRAFD ATP-dependent zinc metalloprotease FtsH OS=Brachybacterium faecium (strain ATCC 43885 / DSM 4810 / NCIB 9860) GN=ftsH PE=3 SV=1
84	PDE_07151	0	1	0	55	0.333333	69	0.0111857	gnl|BL_ORD_ID|355858 sp|Q03195|RLI1_YEAST Translation initiation factor RLI1 OS=Saccharomyces cerevisiae GN=RLI1 PE=1 SV=1
85	PDE_01276	1	0	0	36	0.333333	71	0.0108689	gnl|BL_ORD_ID|215725 sp|Q2UJ16|MED17_ASPOR Mediator of RNA polymerase II transcription subunit 17 OS=Aspergillus oryzae GN=srb4 PE=3 SV=1
86	PDE_07075	0	1	0	64	0.333333	71	0.0108689	gnl|BL_ORD_ID|440919 sp|O60084|TIM44_SCHPO Mitochondrial import inner membrane translocase subunit tim44 OS=Schizosaccharomyces pombe GN=tim44 PE=2 SV=1
87	PDE_07734	0	1	0	51	0.333333	74	0.010426	gnl|BL_ORD_ID|512440 sp|O60155|YHY6_SCHPO Putative prolyl-tRNA synthetase C19C7.06 OS=Schizosaccharomyces pombe GN=SPBC19C7.06 PE=2 SV=1
88	PDE_01888	1	0	0	22	0.333333	75	0.0102863	gnl|BL_ORD_ID|203039 sp|Q93MW7|LIP_STRRM Lipase OS=Streptomyces rimosus PE=1 SV=1
89	PDE_06197	1	0	0	39	0.333333	80	0.00964028	-
90	PDE_09370	0	1	0	61	0.333333	85	0.00907064	gnl|BL_ORD_ID|112766 sp|O42917|ESO1_SCHPO N-acetyltransferase eso1 OS=Schizosaccharomyces pombe GN=eso1 PE=1 SV=1
91	PDE_03267	0	1	0	67	0.333333	92	0.0083776	gnl|BL_ORD_ID|179351 sp|O60100|IMB4_SCHPO Probable importin subunit beta-4 OS=Schizosaccharomyces pombe GN=kap123 PE=2 SV=1
92	PDE_03932	1	0	0	29	0.333333	112	0.00687647	gnl|BL_ORD_ID|108338 sp|Q9P7X2|ELL1_SCHPO RNA polymerase II elongation factor ell1 OS=Schizosaccharomyces pombe GN=ell1 PE=1 SV=1
93	PDE_08995	1	0	0	35	0.333333	142	0.00541976	gnl|BL_ORD_ID|319609 sp|O94623|REV1_SCHPO DNA repair protein rev1 OS=Schizosaccharomyces pombe GN=rev1 PE=2 SV=3
94	PDE_04098	1	0	0	26	0.333333	261	0.00294505	gnl|BL_ORD_ID|134827 sp|P33892|GCN1_YEAST Translational activator GCN1 OS=Saccharomyces cerevisiae GN=GCN1 PE=1 SV=1

## Sheet: Sheet 8 PoFif3 three samples
	Proteins interacting with PoFif3 identified through TAP-MS.
Rank	Protein	PoFif3-TAP-1	PoFif3-TAP-2	PoFif3-TAP-3	Total PepCount	Average PepCount	Theoretical PepCount	emPAI	Description
1	PDE_06201	23	25	21	69	23	29	5.21017	PoArp4
2	PDE_09254	37	36	31	104	34.6667	45	4.89346	PoRsc8
3	PDE_09056	31	26	25	82	27.3333	37	4.47947	PoSfh1
4	PDE_02629	34	30	24	88	29.3333	41	4.19334	PoRsc7
5	PDE_04776	40	41	38	119	39.6667	56	4.10897	PoFif3
6	PDE_02602	30	27	23	80	26.6667	38	4.03216	PoSsr3
7	PDE_01397	25	25	22	72	24	36	3.64159	PoArp9
8	PDE_08865	42	36	35	113	37.6667	57	3.57951	PoRsc9
9	PDE_06999	23	25	18	66	22	34	3.43669	PoSsr4
10	PDE_01512	45	43	25	113	37.6667	63	2.96172	PoRsc1
11	PDE_09363	69	61	36	166	55.3333	95	2.82346	PoSnf21
12	PDE_05635	3	7	1	11	3.66667	7	2.34048	gnl|BL_ORD_ID|350449 sp|Q9C2B9|RL38_NEUCR 60S ribosomal protein L38 OS=Neurospora crassa GN=rpl-38 PE=3 SV=1
13	PDE_00053	4	10	3	17	5.66667	11	2.27455	gnl|BL_ORD_ID|434729 sp|Q4WRB8|TCTP_ASPFU Translationally-controlled tumor protein homolog OS=Aspergillus fumigatus GN=AFUA_1G16840 PE=3 SV=1
14	PDE_07924	15	17	15	47	15.6667	31	2.20167	gnl|BL_ORD_ID|5542 sp|O13907|ACL2_SCHPO Probable ATP-citrate synthase subunit 2 OS=Schizosaccharomyces pombe GN=SPAC22A12.16 PE=1 SV=1
15	PDE_07742	17	20	9	46	15.3333	32	2.01416	PoSrp1
16	PDE_00988	17	23	3	43	14.3333	30	2.00454	PoFif4
17	PDE_09282	9	16	5	30	10	21	1.99358	gnl|BL_ORD_ID|415862 sp|Q9P727|SUCA_NEUCR Probable succinyl-CoA ligase [GDP-forming] subunit alpha, mitochondrial OS=Neurospora crassa GN=8D4.130 PE=3 SV=1
18	PDE_02951	3	11	6	20	6.66667	15	1.78256	gnl|BL_ORD_ID|398598 sp|Q0CUN7|SAR1_ASPTN Small COPII coat GTPase sar1 OS=Aspergillus terreus (strain NIH 2624 / FGSC A1156) GN=sar1 PE=3 SV=1
19	PDE_02849	4	7	4	15	5	12	1.61016	gnl|BL_ORD_ID|176156 sp|O94083|IF5A_CANAL Eukaryotic translation initiation factor 5A OS=Candida albicans GN=ANB1 PE=3 SV=1
20	PDE_03432	6	9	1	16	5.33333	13	1.57191	gnl|BL_ORD_ID|456265 sp|Q61YZ4|U483_CAEBR UPF0483 protein CBG03338 OS=Caenorhabditis briggsae GN=CBG03338 PE=3 SV=1
21	PDE_03974	5	13	3	21	7	18	1.44844	gnl|BL_ORD_ID|267687 sp|P22008|P5CR_PSEAE Pyrroline-5-carboxylate reductase OS=Pseudomonas aeruginosa GN=proC PE=1 SV=2
22	PDE_08338	8	11	4	23	7.66667	20	1.41732	gnl|BL_ORD_ID|134013 sp|Q01369|GBLP_NEUCR Guanine nucleotide-binding protein subunit beta-like protein OS=Neurospora crassa GN=cpc-2 PE=3 SV=1
23	PDE_06571	4	6	1	11	3.66667	10	1.32631	-
24	PDE_03064	7	15	4	26	8.66667	26	1.15443	gnl|BL_ORD_ID|118158 sp|Q06099|FADH_CANMA S-(hydroxymethyl)glutathione dehydrogenase OS=Candida maltosa GN=FDH1 PE=3 SV=1
25	PDE_01695	3	8	1	12	4	12	1.15443	gnl|BL_ORD_ID|381508 sp|O74893|RS20_SCHPO 40S ribosomal protein S20 OS=Schizosaccharomyces pombe GN=rps20 PE=1 SV=1
26	PDE_08205	1	4	1	6	2	6	1.15443	gnl|BL_ORD_ID|382761 sp|Q9C2P2|RS29_NEUCR 40S ribosomal protein S29 OS=Neurospora crassa GN=rps-29 PE=3 SV=1
27	PDE_02675	13	22	6	41	13.6667	43	1.07888	gnl|BL_ORD_ID|434632 sp|P87153|TCPH_SCHPO Probable T-complex protein 1 subunit eta OS=Schizosaccharomyces pombe GN=cct7 PE=1 SV=1
28	PDE_02217	15	16	8	39	13	42	1.0395	gnl|BL_ORD_ID|462493 sp|P28274|URA7_YEAST CTP synthase 1 OS=Saccharomyces cerevisiae GN=URA7 PE=1 SV=2
29	PDE_03644	7	13	3	23	7.66667	25	1.02613	gnl|BL_ORD_ID|177949 sp|P25605|ILV6_YEAST Acetolactate synthase small subunit, mitochondrial OS=Saccharomyces cerevisiae GN=ILV6 PE=1 SV=2
30	PDE_02547	8	17	7	32	10.6667	35	1.01726	gnl|BL_ORD_ID|292654 sp|O74445|PRS10_SCHPO Probable 26S protease subunit rpt4 OS=Schizosaccharomyces pombe GN=rpt4 PE=2 SV=2
31	PDE_03916	9	14	8	31	10.3333	34	1.01336	gnl|BL_ORD_ID|166130 sp|O94225|HOSM_PENCW Homocitrate synthase, mitochondrial OS=Penicillium chrysogenum (strain ATCC 28089 / DSM 1075 / Wisconsin 54-1255) GN=lys1 PE=1 SV=1
32	PDE_00490	14	19	17	50	16.6667	55	1.00923	PoKap95
33	PDE_07513	6	12	2	20	6.66667	22	1.00923	gnl|BL_ORD_ID|417694 sp|Q4WVE5|SVF1_ASPFU Survival factor 1 OS=Aspergillus fumigatus GN=svf1 PE=3 SV=1
34	PDE_04537	6	15	8	29	9.66667	33	0.963041	gnl|BL_ORD_ID|146728 sp|Q7Z8E7|GPD_COLGL Glycerol-3-phosphate dehydrogenase [NAD+] OS=Colletotrichum gloeosporioides PE=2 SV=1
35	PDE_05730	3	9	2	14	4.66667	16	0.957342	gnl|BL_ORD_ID|476201 sp|P47165|XPT1_YEAST Xanthine phosphoribosyltransferase 1 OS=Saccharomyces cerevisiae GN=XPT1 PE=1 SV=1
36	PDE_07734	11	16	8	35	11.6667	41	0.925541	gnl|BL_ORD_ID|512440 sp|O60155|YHY6_SCHPO Putative prolyl-tRNA synthetase C19C7.06 OS=Schizosaccharomyces pombe GN=SPBC19C7.06 PE=2 SV=1
37	PDE_07735	15	18	7	40	13.3333	48	0.895736	gnl|BL_ORD_ID|434557 sp|O94501|TCPA_SCHPO T-complex protein 1 subunit alpha OS=Schizosaccharomyces pombe GN=cct1 PE=2 SV=1
38	PDE_03102	18	17	13	48	16	58	0.887392	gnl|BL_ORD_ID|199159 sp|P55251|LEUC_RHIPU 3-isopropylmalate dehydratase OS=Rhizomucor pusillus GN=LEUA PE=3 SV=1
39	PDE_04890	9	16	8	33	11	40	0.883649	gnl|BL_ORD_ID|451075 sp|P13228|TRP_NEUCR Tryptophan synthase OS=Neurospora crassa GN=trp-3 PE=1 SV=1
40	PDE_00077	2	5	2	9	3	11	0.873817	-
41	PDE_08701	2	4	2	8	2.66667	10	0.84785	gnl|BL_ORD_ID|79365 sp|P56205|CYC_ASPNG Cytochrome c OS=Aspergillus niger GN=cycA PE=1 SV=1
42	PDE_08686	11	15	5	31	10.3333	39	0.840591	gnl|BL_ORD_ID|467494 sp|P11593|VATB_NEUCR V-type proton ATPase subunit B OS=Neurospora crassa GN=vma-2 PE=3 SV=1
43	PDE_02618	7	15	6	28	9.33333	36	0.8166	gnl|BL_ORD_ID|292732 sp|P33297|PRS6A_YEAST 26S protease regulatory subunit 6A OS=Saccharomyces cerevisiae GN=RPT5 PE=1 SV=3
44	PDE_07008	5	9	2	16	5.33333	21	0.794602	gnl|BL_ORD_ID|437110 sp|Q9UUZ9|THI4_ASPOR Thiazole biosynthetic enzyme, mitochondrial OS=Aspergillus oryzae GN=thiA PE=3 SV=2
45	PDE_01345	5	11	3	19	6.33333	25	0.791981	gnl|BL_ORD_ID|165403 sp|Q7WUM8|HMP_RHIME Flavohemoprotein OS=Rhizobium meliloti GN=hmp PE=3 SV=2
46	PDE_06117	9	15	2	26	8.66667	35	0.768557	gnl|BL_ORD_ID|91437 sp|Q9URS1|DHE4_PENCH NADP-specific glutamate dehydrogenase OS=Penicillium chrysogenum GN=GDH PE=3 SV=1
47	PDE_02287	6	8	3	17	5.66667	23	0.763505	gnl|BL_ORD_ID|191808 sp|P17423|KHSE_YEAST Homoserine kinase OS=Saccharomyces cerevisiae GN=THR1 PE=1 SV=4
48	PDE_00638	14	17	11	42	14	57	0.760411	gnl|BL_ORD_ID|279450 sp|Q8YWW1|PHK1_NOSS1 Probable phosphoketolase 1 OS=Nostoc sp. (strain PCC 7120 / UTEX 2576) GN=all1483 PE=3 SV=1
49	PDE_05144	3	9	2	14	4.66667	19	0.760411	gnl|BL_ORD_ID|387662 sp|O43105|RS7_NEUCR 40S ribosomal protein S7 OS=Neurospora crassa GN=rps-7 PE=3 SV=2
50	PDE_06474	5	11	3	19	6.33333	26	0.752224	gnl|BL_ORD_ID|232093 sp|Q9P786|MTD1_SCHPO Methylenetetrahydrofolate dehydrogenase [NAD+] OS=Schizosaccharomyces pombe GN=mtd1 PE=2 SV=1
51	PDE_00140	10	17	10	37	12.3333	52	0.726551	gnl|BL_ORD_ID|450908 sp|P24773|TRPG_PENCH Anthranilate synthase component 2 OS=Penicillium chrysogenum GN=trpC PE=4 SV=1
52	PDE_02440	8	13	1	22	7.33333	31	0.724087	gnl|BL_ORD_ID|263332 sp|P16387|ODPA_YEAST Pyruvate dehydrogenase E1 component subunit alpha, mitochondrial OS=Saccharomyces cerevisiae GN=PDA1 PE=1 SV=2
53	PDE_02621	5	11	3	19	6.33333	27	0.7162	gnl|BL_ORD_ID|14594 sp|Q9URX7|ANM1_SCHPO Probable protein arginine N-methyltransferase OS=Schizosaccharomyces pombe GN=SPAC890.07c PE=1 SV=2
54	PDE_00455	5	8	6	19	6.33333	27	0.7162	gnl|BL_ORD_ID|430357 sp|Q6TGS6|SYYC_DANRE Tyrosyl-tRNA synthetase, cytoplasmic OS=Danio rerio GN=yars PE=2 SV=2
55	PDE_06805	12	17	3	32	10.6667	46	0.705627	gnl|BL_ORD_ID|425602 sp|Q9UUF2|SYMC_SCHPO Probable methionyl-tRNA synthetase, cytoplasmic OS=Schizosaccharomyces pombe GN=SPBC17A3.04c PE=2 SV=1
56	PDE_08414	9	17	5	31	10.3333	45	0.696796	gnl|BL_ORD_ID|7191 sp|P36333|ACSA_PENCH Acetyl-coenzyme A synthetase OS=Penicillium chrysogenum GN=facA PE=3 SV=1
57	PDE_01024	6	14	4	24	8	35	0.692667	gnl|BL_ORD_ID|315602 sp|P78706|RCO1_NEUCR Transcriptional repressor rco-1 OS=Neurospora crassa GN=rco-1 PE=4 SV=2
58	PDE_03746	7	7	3	17	5.66667	25	0.685259	gnl|BL_ORD_ID|483901 sp|O06179|Y1533_MYCTU Putative monooxygenase Rv1533 OS=Mycobacterium tuberculosis GN=Rv1533 PE=3 SV=1
59	PDE_03148	6	11	2	19	6.33333	28	0.683412	gnl|BL_ORD_ID|266914 sp|P24552|OXDA_FUSSO D-amino-acid oxidase OS=Fusarium solani subsp. pisi PE=1 SV=1
60	PDE_05880	10	16	5	31	10.3333	46	0.677404	gnl|BL_ORD_ID|508741 sp|Q10499|YDGE_SCHPO Putative flavoprotein C26F1.14C OS=Schizosaccharomyces pombe GN=SPAC26F1.14c PE=2 SV=2
61	PDE_07774	1	6	2	9	3	14	0.637894	gnl|BL_ORD_ID|346776 sp|Q7RXY1|RL32_NEUCR 60S ribosomal protein L32 OS=Neurospora crassa GN=rpl-32 PE=3 SV=1
62	PDE_08476	7	10	4	21	7	33	0.629751	gnl|BL_ORD_ID|209434 sp|Q9P4R4|LYS9_MAGGR Saccharopine dehydrogenase [NADP+, L-glutamate-forming] OS=Magnaporthe grisea GN=LYS3 PE=1 SV=2
63	PDE_07281	1	4	2	7	2.33333	11	0.629751	gnl|BL_ORD_ID|67422 sp|Q6BWX4|COFI_DEBHA Cofilin OS=Debaryomyces hansenii GN=COF1 PE=3 SV=1
64	PDE_03241	4	13	2	19	6.33333	30	0.625965	gnl|BL_ORD_ID|19399 sp|Q9P3I3|ARGD_NEUCR Acetylornithine aminotransferase, mitochondrial OS=Neurospora crassa GN=arg-8 PE=3 SV=1
65	PDE_09456	4	11	4	19	6.33333	30	0.625965	gnl|BL_ORD_ID|411195 sp|P48009|SPN4_SCHPO Septin homolog spn4 OS=Schizosaccharomyces pombe GN=spn4 PE=1 SV=1
66	PDE_06127	12	21	5	38	12.6667	61	0.613059	gnl|BL_ORD_ID|326189 sp|Q9UW15|RIR1_NEUCR Ribonucleoside-diphosphate reductase large chain OS=Neurospora crassa GN=rnr-1 PE=1 SV=2
67	PDE_07302	4	6	6	16	5.33333	26	0.603719	gnl|BL_ORD_ID|131377 sp|P04397|GAL10_YEAST Bifunctional protein GAL10 OS=Saccharomyces cerevisiae GN=GAL10 PE=1 SV=2
68	PDE_09818	8	6	3	17	5.66667	28	0.593606	gnl|BL_ORD_ID|411194 sp|P48008|SPN3_SCHPO Septin homolog spn3 OS=Schizosaccharomyces pombe GN=spn3 PE=1 SV=3
69	PDE_07967	38	27	24	89	29.6667	149	0.581631	gnl|BL_ORD_ID|305131 sp|O93937|PYR1_EMENI Protein pyrABCN OS=Emericella nidulans GN=pyrABCN PE=3 SV=2
70	PDE_00873	8	5	3	16	5.33333	27	0.575908	gnl|BL_ORD_ID|24097 sp|P32449|AROG_YEAST Phospho-2-dehydro-3-deoxyheptonate aldolase, tyrosine-inhibited OS=Saccharomyces cerevisiae GN=ARO4 PE=1 SV=2
71	PDE_09222	4	4	6	14	4.66667	24	0.564748	gnl|BL_ORD_ID|113091 sp|P78790|ETFA_SCHPO Probable electron transfer flavoprotein subunit alpha, mitochondrial OS=Schizosaccharomyces pombe GN=SPAC27D7.06 PE=2 SV=3
72	PDE_08009	7	12	3	22	7.33333	39	0.541822	gnl|BL_ORD_ID|4594 sp|P45867|ACDA_BACSU Acyl-CoA dehydrogenase OS=Bacillus subtilis GN=acdA PE=2 SV=1
73	PDE_01700	7	10	1	18	6	32	0.539927	gnl|BL_ORD_ID|92720 sp|O00087|DLDH_SCHPO Dihydrolipoyl dehydrogenase, mitochondrial OS=Schizosaccharomyces pombe GN=dld1 PE=2 SV=2
74	PDE_01500	4	11	3	18	6	32	0.539927	gnl|BL_ORD_ID|100022 sp|Q9P6I2|DUG1_SCHPO Cys-Gly metallodipeptidase dug1 OS=Schizosaccharomyces pombe GN=dug1 PE=2 SV=1
75	PDE_05651	13	23	9	45	15	81	0.53174	gnl|BL_ORD_ID|305011 sp|O93918|PYC_ASPTE Pyruvate carboxylase OS=Aspergillus terreus GN=pyc PE=2 SV=1
76	PDE_03490	5	9	2	16	5.33333	29	0.527243	gnl|BL_ORD_ID|40542 sp|P32451|BIOB_YEAST Biotin synthase, mitochondrial OS=Saccharomyces cerevisiae GN=BIO2 PE=1 SV=2
77	PDE_01899	6	10	7	23	7.66667	42	0.522438	gnl|BL_ORD_ID|173562 sp|P79089|IDHP_ASPNG Isocitrate dehydrogenase [NADP], mitochondrial OS=Aspergillus niger GN=icdA PE=2 SV=1
78	PDE_05108	4	9	0	13	4.33333	24	0.515499	gnl|BL_ORD_ID|392857 sp|Q4WYK1|RSSA_ASPFU 40S ribosomal protein S0 OS=Aspergillus fumigatus GN=rps0 PE=3 SV=1
79	PDE_09398	5	8	1	14	4.66667	26	0.511775	gnl|BL_ORD_ID|432092 sp|O42700|TAL1_SCHPO Transaldolase OS=Schizosaccharomyces pombe GN=tal1 PE=1 SV=2
80	PDE_09702	3	6	5	14	4.66667	26	0.511775	gnl|BL_ORD_ID|506035 sp|O42896|YBQ3_SCHPO Uncharacterized oxidoreductase C115.03 OS=Schizosaccharomyces pombe GN=SPBC115.03 PE=2 SV=1
81	PDE_02599	2	5	1	8	2.66667	15	0.505836	gnl|BL_ORD_ID|341498 sp|O14388|RL27A_SCHPO 60S ribosomal protein L27-A OS=Schizosaccharomyces pombe GN=rpl27a PE=2 SV=2
82	PDE_06586	2	6	1	9	3	17	0.501311	gnl|BL_ORD_ID|232110 sp|P0C0Y4|MTDH_ALTAL Probable NADP-dependent mannitol dehydrogenase OS=Alternaria alternata PE=1 SV=2
83	PDE_09187	6	11	3	20	6.66667	39	0.482314	gnl|BL_ORD_ID|52268 sp|P39826|CDC3_CANAL Cell division control protein 3 OS=Candida albicans GN=CDC3 PE=3 SV=1
84	PDE_05183	7	13	0	20	6.66667	39	0.482314	gnl|BL_ORD_ID|209379 sp|O14104|LYS12_SCHPO Probable homoisocitrate dehydrogenase OS=Schizosaccharomyces pombe GN=lys12 PE=1 SV=1
85	PDE_01648	11	14	3	28	9.33333	55	0.478077	gnl|BL_ORD_ID|91791 sp|Q9UTJ7|DHSA_SCHPO Probable succinate dehydrogenase [ubiquinone] flavoprotein subunit, mitochondrial OS=Schizosaccharomyces pombe GN=sdh1 PE=2 SV=1
86	PDE_07653	2	1	3	6	2	12	0.467799	gnl|BL_ORD_ID|511536 sp|O74797|YGN3_SCHPO UPF0587 protein C2D10.03c OS=Schizosaccharomyces pombe GN=SPBC2D10.03c PE=2 SV=1
87	PDE_02271	14	19	11	44	14.6667	91	0.449346	gnl|BL_ORD_ID|423043 sp|P38088|SYG_YEAST Glycyl-tRNA synthetase 1 OS=Saccharomyces cerevisiae GN=GRS1 PE=1 SV=1
88	PDE_06464	3	6	1	10	3.33333	21	0.44122	gnl|BL_ORD_ID|34481 sp|Q870C4|ATPF_PARBR ATP synthase subunit 4, mitochondrial OS=Paracoccidioides brasiliensis GN=ATP4 PE=2 SV=1
89	PDE_09593	3	6	1	10	3.33333	21	0.44122	gnl|BL_ORD_ID|273657 sp|Q9UW83|PDX1_EMENI Pyridoxine biosynthesis protein pyroA OS=Emericella nidulans GN=pyroA PE=3 SV=1
90	PDE_05790	4	11	2	17	5.66667	36	0.436837	gnl|BL_ORD_ID|292778 sp|Q01939|PRS8_YEAST 26S protease regulatory subunit 8 homolog OS=Saccharomyces cerevisiae GN=RPT6 PE=1 SV=4
91	PDE_03126	2	5	1	8	2.66667	17	0.435036	gnl|BL_ORD_ID|293264 sp|Q9UT97|PSA5_SCHPO Probable proteasome subunit alpha type-5 OS=Schizosaccharomyces pombe GN=SPAC323.02c PE=1 SV=1
92	PDE_04060	2	5	1	8	2.66667	17	0.435036	gnl|BL_ORD_ID|334284 sp|Q8TFH1|RL18B_SCHPO 60S ribosomal protein L18-B OS=Schizosaccharomyces pombe GN=rpl18b PE=1 SV=1
93	PDE_07902	3	11	1	15	5	33	0.417474	gnl|BL_ORD_ID|522891 sp|P53303|ZPR1_YEAST Zinc finger protein ZPR1 OS=Saccharomyces cerevisiae GN=ZPR1 PE=1 SV=1
94	PDE_04641	3	7	0	10	3.33333	22	0.417474	gnl|BL_ORD_ID|520423 sp|P42317|YXJF_BACSU Uncharacterized oxidoreductase yxjF OS=Bacillus subtilis GN=yxjF PE=3 SV=2
95	PDE_02775	2	6	0	8	2.66667	18	0.406527	gnl|BL_ORD_ID|374371 sp|O59936|RS12_ERYGR 40S ribosomal protein S12 OS=Erysiphe graminis subsp. hordei GN=RPS12 PE=3 SV=1
96	PDE_02230	3	13	2	18	6	41	0.400688	gnl|BL_ORD_ID|115967 sp|P32604|F26_YEAST Fructose-2,6-bisphosphatase OS=Saccharomyces cerevisiae GN=FBP26 PE=1 SV=2
97	PDE_02182	2	5	0	7	2.33333	16	0.39905	gnl|BL_ORD_ID|222676 sp|Q09196|MLR4_SCHPO Myosin regulatory light chain cdc4 OS=Schizosaccharomyces pombe GN=cdc4 PE=1 SV=1
98	PDE_04802	4	5	1	10	3.33333	23	0.396135	gnl|BL_ORD_ID|11875 sp|Q9HGY9|ALF_ASPOR Fructose-bisphosphate aldolase OS=Aspergillus oryzae GN=fbaA PE=2 SV=2
99	PDE_09309	3	9	1	13	4.33333	30	0.394583	gnl|BL_ORD_ID|46858 sp|A1CZ92|CARA_NEOFI Carbamoyl-phosphate synthase arginine-specific small chain OS=Neosartorya fischeri (strain ATCC 1020 / DSM 3700 / FGSC A1164 / NRRL 181) GN=cpa1 PE=3 SV=1
100	PDE_08546	3	4	5	12	4	28	0.389495	gnl|BL_ORD_ID|450365 sp|O60122|TRPD_SCHPO Anthranilate phosphoribosyltransferase OS=Schizosaccharomyces pombe GN=trp4 PE=2 SV=1
101	PDE_08724	4	9	0	13	4.33333	31	0.379701	gnl|BL_ORD_ID|464232 sp|Q96WV0|UREG_SCHPO Uncharacterized urease accessory protein ureG-like OS=Schizosaccharomyces pombe GN=SPCPB16A4.05c PE=2 SV=1
102	PDE_01858	2	8	0	10	3.33333	24	0.376857	gnl|BL_ORD_ID|287615 sp|P41893|PPAL_SCHPO Low molecular weight phosphotyrosine protein phosphatase OS=Schizosaccharomyces pombe GN=stp1 PE=2 SV=1
103	PDE_02975	4	7	1	12	4	29	0.373824	gnl|BL_ORD_ID|211751 sp|O74752|MAS5_SCHPO Mitochondrial protein import protein mas5 OS=Schizosaccharomyces pombe GN=SPBC1734.11 PE=2 SV=1
104	PDE_06704	1	6	2	9	3	22	0.368875	gnl|BL_ORD_ID|193047 sp|O94413|KPR3_SCHPO Ribose-phosphate pyrophosphokinase 3 OS=Schizosaccharomyces pombe GN=prs3 PE=1 SV=1
105	PDE_06941	5	6	3	14	4.66667	35	0.359356	gnl|BL_ORD_ID|464335 sp|O74427|URK1_SCHPO Uridine kinase OS=Schizosaccharomyces pombe GN=urk1 PE=2 SV=1
106	PDE_09900	2	6	2	10	3.33333	25	0.359356	gnl|BL_ORD_ID|250023 sp|P42882|NMT1_ASPPA Protein NMT1 homolog OS=Aspergillus parasiticus GN=nmt1 PE=2 SV=1
107	PDE_00817	3	3	0	6	2	15	0.359356	gnl|BL_ORD_ID|382716 sp|Q7S6W5|RS28_NEUCR 40S ribosomal protein S28 OS=Neurospora crassa GN=rps-28 PE=3 SV=1
108	PDE_09062	5	14	1	20	6.66667	51	0.351198	gnl|BL_ORD_ID|505276 sp|O59672|YB89_SCHPO Uncharacterized ABC transporter ATP-binding protein C29A3.09c OS=Schizosaccharomyces pombe GN=SPBC29A3.09c PE=2 SV=1
109	PDE_05837	3	7	2	12	4	31	0.34596	gnl|BL_ORD_ID|29471 sp|Q9UT16|ATP12_SCHPO Protein atp12, mitochondrial OS=Schizosaccharomyces pombe GN=atp12 PE=2 SV=1
110	PDE_02756	2	9	6	17	5.66667	44	0.345203	gnl|BL_ORD_ID|652 sp|Q9UT08|2AAA_SCHPO Protein phosphatase PP2A regulatory subunit A OS=Schizosaccharomyces pombe GN=paa1 PE=2 SV=1
111	PDE_07158	4	4	5	13	4.33333	34	0.341069	gnl|BL_ORD_ID|277996 sp|P41756|PGK_ASPOR Phosphoglycerate kinase OS=Aspergillus oryzae GN=pgkA PE=3 SV=1
112	PDE_00201	8	11	0	19	6.33333	50	0.338649	gnl|BL_ORD_ID|512379 sp|O94362|YHOF_SCHPO Uncharacterized GTP-binding protein C428.15 OS=Schizosaccharomyces pombe GN=SPBC428.15 PE=2 SV=1
113	PDE_00370	9	15	4	28	9.33333	76	0.326805	gnl|BL_ORD_ID|249534 sp|P22944|NIR_EMENI Nitrite reductase [NAD(P)H] OS=Emericella nidulans GN=niiA PE=3 SV=2
114	PDE_07521	7	11	5	23	7.66667	63	0.323406	gnl|BL_ORD_ID|365019 sp|Q7S8R8|RPN1_NEUCR 26S proteasome regulatory subunit rpn-1 OS=Neurospora crassa GN=rpn-1 PE=3 SV=2
115	PDE_00478	2	8	0	10	3.33333	28	0.315369	gnl|BL_ORD_ID|510141 sp|O14141|YEW3_SCHPO Maf-like protein C3G6.03c OS=Schizosaccharomyces pombe GN=SPAC3G6.03c PE=1 SV=1
116	PDE_05248	2	5	0	7	2.33333	20	0.308177	gnl|BL_ORD_ID|69520 sp|P06809|COX4_NEUCR Cytochrome c oxidase subunit 4, mitochondrial OS=Neurospora crassa GN=cox-4 PE=3 SV=2
117	PDE_09504	1	1	2	4	1.33333	12	0.29155	gnl|BL_ORD_ID|245543 sp|Q7Z8P9|NDK_ASPFU Nucleoside diphosphate kinase OS=Aspergillus fumigatus GN=ndk1 PE=3 SV=1
118	PDE_08782	3	6	0	9	3	27	0.29155	gnl|BL_ORD_ID|293249 sp|Q09682|PSA4_SCHPO Probable proteasome subunit alpha type-4 OS=Schizosaccharomyces pombe GN=SPAC13C5.01c PE=2 SV=1
119	PDE_04298	1	2	0	3	1	9	0.29155	-
120	PDE_01309	0	3	0	3	1	9	0.29155	gnl|BL_ORD_ID|290917 sp|P68696|PRO1A_ACACA Profilin-1A OS=Acanthamoeba castellanii PE=1 SV=2
121	PDE_02590	0	3	0	3	1	9	0.29155	gnl|BL_ORD_ID|355764 sp|Q9HGV0|RLA1_ASPFU 60S acidic ribosomal protein P1 OS=Aspergillus fumigatus GN=AFUA_1G06830 PE=3 SV=1
122	PDE_09048	5	4	1	10	3.33333	31	0.280934	gnl|BL_ORD_ID|26865 sp|P22768|ASSY_YEAST Argininosuccinate synthase OS=Saccharomyces cerevisiae GN=ARG1 PE=1 SV=2
123	PDE_05188	7	5	1	13	4.33333	41	0.275531	gnl|BL_ORD_ID|193352 sp|Q12669|KPYK_ASPNG Pyruvate kinase OS=Aspergillus niger GN=pkiA PE=3 SV=1
124	PDE_01583	1	5	0	6	2	19	0.274275	gnl|BL_ORD_ID|516235 sp|O74383|YNV8_SCHPO Uncharacterized protein C3H7.08c OS=Schizosaccharomyces pombe GN=SPBC3H7.08c PE=2 SV=1
125	PDE_03267	3	9	13	25	8.33333	81	0.267304	gnl|BL_ORD_ID|179351 sp|O60100|IMB4_SCHPO Probable importin subunit beta-4 OS=Schizosaccharomyces pombe GN=kap123 PE=2 SV=1
126	PDE_03510	1	2	1	4	1.33333	13	0.26638	gnl|BL_ORD_ID|30226 sp|P0C2C8|ATP7_ASPTN ATP synthase subunit d, mitochondrial OS=Aspergillus terreus (strain NIH 2624 / FGSC A1156) GN=atp7 PE=3 SV=1
127	PDE_01849	1	3	0	4	1.33333	13	0.26638	-
128	PDE_03634	4	7	6	17	5.66667	56	0.262381	gnl|BL_ORD_ID|508798 sp|P77148|YDHS_ECOLI Uncharacterized protein ydhS OS=Escherichia coli (strain K12) GN=ydhS PE=1 SV=1
129	PDE_04624	3	5	2	10	3.33333	33	0.261857	gnl|BL_ORD_ID|84931 sp|Q0CDT1|DBP5_ASPTN ATP-dependent RNA helicase dbp5 OS=Aspergillus terreus (strain NIH 2624 / FGSC A1156) GN=dbp5 PE=3 SV=1
130	PDE_08887	3	6	3	12	4	40	0.258925	gnl|BL_ORD_ID|424346 sp|Q9UUE6|SYKC_SCHPO Lysyl-tRNA synthetase, cytoplasmic OS=Schizosaccharomyces pombe GN=krs1 PE=2 SV=1
131	PDE_01925	3	3	0	6	2	20	0.258925	gnl|BL_ORD_ID|347373 sp|P41056|RL33B_YEAST 60S ribosomal protein L33-B OS=Saccharomyces cerevisiae GN=RPL33B PE=1 SV=2
132	PDE_09728	3	2	0	5	1.66667	18	0.237635	gnl|BL_ORD_ID|344662 sp|P52808|RL30A_SCHPO 60S ribosomal protein L30-1 OS=Schizosaccharomyces pombe GN=rpl30a PE=2 SV=2
133	PDE_04142	2	16	0	18	6	65	0.236823	gnl|BL_ORD_ID|211539 sp|Q6TU48|MAOX_DICDI NADP-dependent malic enzyme OS=Dictyostelium discoideum GN=malA PE=2 SV=1
134	PDE_08049	7	15	2	24	8	88	0.232847	gnl|BL_ORD_ID|505072 sp|Q10094|YAOF_SCHPO Uncharacterized protein C11D3.15 OS=Schizosaccharomyces pombe GN=SPAC11D3.15 PE=2 SV=1
135	PDE_01521	4	10	4	18	6	66	0.232847	gnl|BL_ORD_ID|445215 sp|P31688|TPS2_YEAST Trehalose-phosphatase OS=Saccharomyces cerevisiae GN=TPS2 PE=1 SV=3
136	PDE_00755	0	3	0	3	1	11	0.232847	-
137	PDE_03503	6	2	2	10	3.33333	37	0.230524	gnl|BL_ORD_ID|301027 sp|P41390|PUR1_SCHPO Amidophosphoribosyltransferase OS=Schizosaccharomyces pombe GN=ade4 PE=1 SV=1
138	PDE_04746	3	5	2	10	3.33333	37	0.230524	gnl|BL_ORD_ID|131506 sp|P04385|GAL1_YEAST Galactokinase OS=Saccharomyces cerevisiae GN=GAL1 PE=1 SV=4
139	PDE_08465	4	4	1	9	3	34	0.22528	gnl|BL_ORD_ID|2622 sp|O67781|AAT_AQUAE Aspartate aminotransferase OS=Aquifex aeolicus GN=aspC PE=3 SV=1
140	PDE_05774	3	1	1	5	1.66667	19	0.223825	gnl|BL_ORD_ID|330272 sp|O59931|RL13_CANAL 60S ribosomal protein L13 OS=Candida albicans GN=RPL13 PE=3 SV=1
141	PDE_05824	8	13	0	21	7	80	0.223207	-
142	PDE_04533	3	8	0	11	3.66667	42	0.222648	gnl|BL_ORD_ID|24084 sp|P14843|AROF_YEAST Phospho-2-dehydro-3-deoxyheptonate aldolase, phenylalanine-inhibited OS=Saccharomyces cerevisiae GN=ARO3 PE=1 SV=1
143	PDE_00083	3	10	0	13	4.33333	50	0.220862	gnl|BL_ORD_ID|107455 sp|P70541|EI2BG_RAT Translation initiation factor eIF-2B subunit gamma OS=Rattus norvegicus GN=Eif2b3 PE=2 SV=2
144	PDE_05392	3	13	1	17	5.66667	68	0.211528	gnl|BL_ORD_ID|68130 sp|P87140|COPG_SCHPO Probable coatomer subunit gamma OS=Schizosaccharomyces pombe GN=sec21 PE=1 SV=1
145	PDE_09704	2	8	1	11	3.66667	44	0.211528	gnl|BL_ORD_ID|17697 sp|P40024|ARB1_YEAST ABC transporter ATP-binding protein ARB1 OS=Saccharomyces cerevisiae GN=ARB1 PE=1 SV=1
146	PDE_05849	1	1	1	3	1	12	0.211528	gnl|BL_ORD_ID|17200 sp|Q6CA53|APT_YARLI Adenine phosphoribosyltransferase OS=Yarrowia lipolytica GN=APT1 PE=3 SV=1
147	PDE_04098	17	18	11	46	15.3333	186	0.209031	gnl|BL_ORD_ID|134827 sp|P33892|GCN1_YEAST Translational activator GCN1 OS=Saccharomyces cerevisiae GN=GCN1 PE=1 SV=1
148	PDE_02839	7	7	2	16	5.33333	65	0.207956	gnl|BL_ORD_ID|213575 sp|P30666|MCM3_SCHPO DNA replication licensing factor mcm3 OS=Schizosaccharomyces pombe GN=mcm3 PE=1 SV=2
149	PDE_03379	2	5	0	7	2.33333	29	0.203538	-
150	PDE_00325	2	5	0	7	2.33333	29	0.203538	gnl|BL_ORD_ID|322867 sp|Q9RPT1|RHLG_PSEAE Rhamnolipids biosynthesis 3-oxoacyl-[acyl-carrier-protein] reductase OS=Pseudomonas aeruginosa GN=rhlG PE=1 SV=1
151	PDE_00284	4	8	0	12	4	50	0.202264	gnl|BL_ORD_ID|227868 sp|P11913|MPPB_NEUCR Mitochondrial-processing peptidase subunit beta OS=Neurospora crassa GN=pep PE=1 SV=1
152	PDE_00902	1	3	0	4	1.33333	17	0.19793	gnl|BL_ORD_ID|364187 sp|P38902|RPB11_YEAST DNA-directed RNA polymerase II subunit RPB11 OS=Saccharomyces cerevisiae GN=RPB11 PE=1 SV=1
153	PDE_04197	3	2	0	5	1.66667	22	0.190577	gnl|BL_ORD_ID|358719 sp|O94292|RM38_SCHPO 54S ribosomal protein L38, mitochondrial OS=Schizosaccharomyces pombe GN=mrpl38 PE=2 SV=1
154	PDE_04959	3	10	0	13	4.33333	58	0.187716	gnl|BL_ORD_ID|472636 sp|P52917|VPS4_YEAST Vacuolar protein sorting-associated protein 4 OS=Saccharomyces cerevisiae GN=VPS4 PE=1 SV=1
155	PDE_03779	2	0	0	2	0.666667	9	0.185971	gnl|BL_ORD_ID|355817 sp|Q9C3Z5|RLA2_PODAN 60S acidic ribosomal protein P2 OS=Podospora anserina PE=3 SV=1
156	PDE_04546	3	2	0	5	1.66667	23	0.181582	gnl|BL_ORD_ID|312968 sp|O35509|RB11B_RAT Ras-related protein Rab-11B OS=Rattus norvegicus GN=Rab11b PE=2 SV=4
157	PDE_05687	1	4	1	6	2	28	0.178769	gnl|BL_ORD_ID|48892 sp|O94350|CBL_SCHPO Cystathionine beta-lyase OS=Schizosaccharomyces pombe GN=str3 PE=2 SV=4
158	PDE_06826	5	4	0	9	3	42	0.178769	gnl|BL_ORD_ID|411193 sp|Q09116|SPN2_SCHPO Septin homolog spn2 OS=Schizosaccharomyces pombe GN=spn2 PE=1 SV=2
159	PDE_01175	2	3	0	5	1.66667	24	0.173396	gnl|BL_ORD_ID|52287 sp|Q01112|CDC42_SCHPO Cell division control protein 42 homolog OS=Schizosaccharomyces pombe GN=cdc42 PE=1 SV=1
160	PDE_02046	3	8	2	13	4.33333	64	0.168714	gnl|BL_ORD_ID|213556 sp|P40377|MCM2_SCHPO DNA replication licensing factor mcm2 OS=Schizosaccharomyces pombe GN=mcm2 PE=1 SV=1
161	PDE_01935	2	5	0	7	2.33333	35	0.165914	gnl|BL_ORD_ID|181104 sp|Q5B912|IPYR_EMENI Inorganic pyrophosphatase OS=Emericella nidulans GN=ipp1 PE=1 SV=1
162	PDE_05363	2	5	0	7	2.33333	35	0.165914	gnl|BL_ORD_ID|118160 sp|P47734|FADH_METMR S-(hydroxymethyl)glutathione dehydrogenase OS=Methylobacter marinus GN=fdh PE=3 SV=2
163	PDE_01216	4	8	0	12	4	61	0.162984	gnl|BL_ORD_ID|446052 sp|O13317|TRI11_FUSSP Isotrichodermin C-15 hydroxylase OS=Fusarium sporotrichioides GN=TRI11 PE=3 SV=1
164	PDE_05608	6	13	0	19	6.33333	97	0.16223	gnl|BL_ORD_ID|103950 sp|B6H460|EFGM_PENCW Elongation factor G, mitochondrial OS=Penicillium chrysogenum (strain ATCC 28089 / DSM 1075 / Wisconsin 54-1255) GN=mef1 PE=3 SV=1
165	PDE_00683	3	8	3	14	4.66667	72	0.160953	gnl|BL_ORD_ID|68069 sp|Q9UUF7|COPB_SCHPO Coatomer subunit beta OS=Schizosaccharomyces pombe GN=sec26 PE=2 SV=1
166	PDE_01908	5	5	0	10	3.33333	52	0.159051	gnl|BL_ORD_ID|174777 sp|P56329|IF2B_SCHPO Probable eukaryotic translation initiation factor 2 subunit beta OS=Schizosaccharomyces pombe GN=tif212 PE=1 SV=2
167	PDE_08705	1	4	0	5	1.66667	26	0.159051	gnl|BL_ORD_ID|364246 sp|P16370|RPB3_YEAST DNA-directed RNA polymerase II subunit RPB3 OS=Saccharomyces cerevisiae GN=RPB3 PE=1 SV=2
168	PDE_03162	7	7	2	16	5.33333	84	0.157423	gnl|BL_ORD_ID|204353 sp|A2QCJ2|LONM_ASPNC Lon protease homolog, mitochondrial OS=Aspergillus niger (strain CBS 513.88 / FGSC A1513) GN=pim1 PE=3 SV=1
169	PDE_02326	1	3	0	4	1.33333	21	0.157423	gnl|BL_ORD_ID|322510 sp|O94363|RHB1_SCHPO GTP-binding protein rhb1 OS=Schizosaccharomyces pombe GN=rhb1 PE=2 SV=1
170	PDE_08927	2	4	1	7	2.33333	37	0.15628	gnl|BL_ORD_ID|72223 sp|A1DMJ3|CRED_NEOFI Probable HECT-type ubiquitin ligase-interacting protein creD OS=Neosartorya fischeri (strain ATCC 1020 / DSM 3700 / FGSC A1164 / NRRL 181) GN=creD PE=3 SV=1
171	PDE_09761	0	1	6	7	2.33333	37	0.15628	gnl|BL_ORD_ID|166442 sp|Q4WPV8|HPPD2_ASPFU Probable 4-hydroxyphenylpyruvate dioxygenase 2 OS=Aspergillus fumigatus GN=AFUA_4G10620 PE=3 SV=1
172	PDE_04156	3	2	1	6	2	32	0.154782	gnl|BL_ORD_ID|510214 sp|O13899|YF38_SCHPO Uncharacterized CDP-alcohol phosphatidyltransferase class-I family protein C22A12.08c OS=Schizosaccharomyces pombe GN=SPAC22A12.08c PE=2 SV=1
173	PDE_02289	0	3	0	3	1	16	0.154782	gnl|BL_ORD_ID|315313 sp|Q9W5E1|RBX1A_DROME RING-box protein 1A OS=Drosophila melanogaster GN=Roc1a PE=1 SV=1
174	PDE_08233	2	6	1	9	3	49	0.151395	gnl|BL_ORD_ID|107448 sp|P56287|EI2BE_SCHPO Probable translation initiation factor eIF-2B subunit epsilon OS=Schizosaccharomyces pombe GN=tif225 PE=1 SV=1
175	PDE_07075	4	9	0	13	4.33333	71	0.150887	gnl|BL_ORD_ID|440919 sp|O60084|TIM44_SCHPO Mitochondrial import inner membrane translocase subunit tim44 OS=Schizosaccharomyces pombe GN=tim44 PE=2 SV=1
176	PDE_08757	2	4	0	6	2	33	0.149757	gnl|BL_ORD_ID|358497 sp|P32904|RM06_YEAST 54S ribosomal protein L6, mitochondrial OS=Saccharomyces cerevisiae GN=MRPL6 PE=1 SV=2
177	PDE_00885	1	3	1	5	1.66667	28	0.146895	gnl|BL_ORD_ID|108199 sp|A1DC62|EIF3M_NEOFI Eukaryotic translation initiation factor 3 subunit M OS=Neosartorya fischeri (strain ATCC 1020 / DSM 3700 / FGSC A1164 / NRRL 181) GN=NFIA_024940 PE=3 SV=1
178	PDE_08822	1	4	0	5	1.66667	28	0.146895	-
179	PDE_00660	2	5	0	7	2.33333	40	0.143756	gnl|BL_ORD_ID|518152 sp|O94394|YQF1_SCHPO Uncharacterized WD repeat-containing protein C126.01c OS=Schizosaccharomyces pombe GN=SPCC126.01c PE=2 SV=2
180	PDE_03135	2	2	0	4	1.33333	23	0.142802	gnl|BL_ORD_ID|268305 sp|Q12447|PAA1_YEAST Polyamine N-acetyltransferase 1 OS=Saccharomyces cerevisiae GN=PAA1 PE=1 SV=1
181	PDE_02971	3	2	0	5	1.66667	29	0.141488	gnl|BL_ORD_ID|355727 sp|Q96TJ5|RLA0_NEUCR 60S acidic ribosomal protein P0 OS=Neurospora crassa GN=crpp0 PE=2 SV=1
182	PDE_02328	0	5	0	5	1.66667	29	0.141488	gnl|BL_ORD_ID|462459 sp|P18562|UPP_YEAST Uracil phosphoribosyltransferase OS=Saccharomyces cerevisiae GN=FUR1 PE=1 SV=2
183	PDE_02907	3	5	0	8	2.66667	47	0.139561	gnl|BL_ORD_ID|331847 sp|O13418|RL15_ASPNG 60S ribosomal protein L15 OS=Aspergillus niger GN=rpl15 PE=2 SV=1
184	PDE_09134	2	4	0	6	2	36	0.136464	gnl|BL_ORD_ID|512364 sp|Q04013|YHM2_YEAST Mitochondrial DNA replication protein YHM2 OS=Saccharomyces cerevisiae GN=YHM2 PE=1 SV=1
185	PDE_02446	1	3	0	4	1.33333	24	0.136464	gnl|BL_ORD_ID|225647 sp|P53163|MNP1_YEAST 54S ribosomal protein L12, mitochondrial OS=Saccharomyces cerevisiae GN=MNP1 PE=1 SV=1
186	PDE_05819	1	1	0	2	0.666667	12	0.136464	gnl|BL_ORD_ID|364119 sp|Q9SYA6|RPAB5_ARATH DNA-directed RNA polymerases I, II, and III subunit RPABC5 OS=Arabidopsis thaliana GN=At1g61700 PE=2 SV=1
187	PDE_06766	1	4	0	5	1.66667	30	0.136464	gnl|BL_ORD_ID|107849 sp|Q4WTH0|EIF3F_ASPFU Eukaryotic translation initiation factor 3 subunit F OS=Aspergillus fumigatus GN=AFUA_1G09330 PE=3 SV=1
188	PDE_06154	1	6	0	7	2.33333	43	0.133088	-
189	PDE_08296	4	4	1	9	3	56	0.131283	gnl|BL_ORD_ID|445857 sp|O42777|TREB_EMENI Neutral trehalase OS=Emericella nidulans GN=treB PE=3 SV=1
190	PDE_08196	1	1	2	4	1.33333	26	0.125336	gnl|BL_ORD_ID|211615 sp|Q00859|MAPK_FUSSO Mitogen-activated protein kinase OS=Fusarium solani subsp. pisi GN=MAPK PE=2 SV=1
191	PDE_01857	1	3	0	4	1.33333	26	0.125336	-
192	PDE_03733	1	2	0	3	1	20	0.122018	gnl|BL_ORD_ID|511013 sp|P42937|YG4E_YEAST Uncharacterized protein YGR203W OS=Saccharomyces cerevisiae GN=YGR203W PE=1 SV=1
193	PDE_00270	2	3	0	5	1.66667	34	0.119488	gnl|BL_ORD_ID|364082 sp|Q6FQA6|RPAB1_CANGA DNA-directed RNA polymerases I, II, and III subunit RPABC1 OS=Candida glabrata GN=RPB5 PE=3 SV=1
194	PDE_05669	4	4	1	9	3	62	0.117859	gnl|BL_ORD_ID|107706 sp|A1C987|EIF3C_ASPCL Eukaryotic translation initiation factor 3 subunit C OS=Aspergillus clavatus GN=nip1 PE=3 SV=1
195	PDE_02915	1	2	1	4	1.33333	28	0.115884	gnl|BL_ORD_ID|213755 sp|Q5BG98|MCR1_EMENI NADH-cytochrome b5 reductase 2 OS=Emericella nidulans GN=mcr1 PE=3 SV=1
196	PDE_05315	1	0	1	2	0.666667	14	0.115884	gnl|BL_ORD_ID|381778 sp|Q4WI01|RS21_ASPFU 40S ribosomal protein S21 OS=Aspergillus fumigatus GN=rps21 PE=3 SV=1
197	PDE_01176	0	3	0	3	1	21	0.115884	-
198	PDE_06978	1	4	0	5	1.66667	36	0.11249	-
199	PDE_03775	2	5	1	8	2.66667	58	0.111673	gnl|BL_ORD_ID|213614 sp|O75001|MCM7_SCHPO DNA replication licensing factor mcm7 OS=Schizosaccharomyces pombe GN=mcm7 PE=1 SV=1
200	PDE_03177	3	7	0	10	3.33333	73	0.110867	gnl|BL_ORD_ID|79302 sp|O60184|CYC8_SCHPO General transcriptional corepressor ssn6 OS=Schizosaccharomyces pombe GN=ssn6 PE=1 SV=1
201	PDE_02150	2	3	0	5	1.66667	37	0.10929	gnl|BL_ORD_ID|214080 sp|P17505|MDHM_YEAST Malate dehydrogenase, mitochondrial OS=Saccharomyces cerevisiae GN=MDH1 PE=1 SV=2
202	PDE_08919	1	4	0	5	1.66667	37	0.10929	gnl|BL_ORD_ID|52663 sp|Q00646|CDK1_EMENI Cell division control protein 2 OS=Emericella nidulans GN=nimX PE=2 SV=1
203	PDE_08058	7	9	0	16	5.33333	119	0.10871	gnl|BL_ORD_ID|192069 sp|Q86Z98|KINH_GIBMO Kinesin heavy chain OS=Gibberella moniliformis GN=KLP1 PE=3 SV=1
204	PDE_09116	2	4	1	7	2.33333	55	0.102616	gnl|BL_ORD_ID|246598 sp|P24918|NDUS1_NEUCR NADH-ubiquinone oxidoreductase 78 kDa subunit, mitochondrial OS=Neurospora crassa GN=nuo-78 PE=1 SV=2
205	PDE_00732	1	4	1	6	2	48	0.100694	gnl|BL_ORD_ID|453806 sp|P36096|TUL1_YEAST Transmembrane E3 ubiquitin-protein ligase 1 OS=Saccharomyces cerevisiae GN=TUL1 PE=1 SV=1
206	PDE_00797	0	5	0	5	1.66667	40	0.100694	gnl|BL_ORD_ID|93125 sp|Q50EL0|DMAW_ASPFU Tryptophan dimethylallyltransferase OS=Aspergillus fumigatus GN=fgaPT2 PE=1 SV=2
207	PDE_01038	0	3	0	3	1	24	0.100694	-
208	PDE_01830	2	0	1	3	1	25	0.0964782	gnl|BL_ORD_ID|102009 sp|P36591|DYR_SCHPO Dihydrofolate reductase OS=Schizosaccharomyces pombe GN=dfr1 PE=2 SV=2
209	PDE_02881	1	2	0	3	1	25	0.0964782	gnl|BL_ORD_ID|267706 sp|Q12740|P5CR_ZALAR Pyrroline-5-carboxylate reductase OS=Zalerion arboricola GN=P5CR PE=2 SV=1
210	PDE_03511	1	2	0	3	1	25	0.0964782	gnl|BL_ORD_ID|240940 sp|A2R4V1|NACA_ASPNC Nascent polypeptide-associated complex subunit alpha OS=Aspergillus niger (strain CBS 513.88 / FGSC A1513) GN=egd2 PE=3 SV=1
211	PDE_02492	0	3	1	4	1.33333	34	0.0944998	gnl|BL_ORD_ID|293232 sp|P21242|PSA3_YEAST Proteasome component C1 OS=Saccharomyces cerevisiae GN=PRE10 PE=1 SV=2
212	PDE_04328	0	2	0	2	0.666667	17	0.0944998	gnl|BL_ORD_ID|345133 sp|Q7S7F1|RL30_NEUCR 60S ribosomal protein L30 OS=Neurospora crassa GN=rpl-30 PE=3 SV=1
213	PDE_07151	4	4	0	8	2.66667	69	0.0930684	gnl|BL_ORD_ID|355858 sp|Q03195|RLI1_YEAST Translation initiation factor RLI1 OS=Saccharomyces cerevisiae GN=RLI1 PE=1 SV=1
214	PDE_08979	5	6	0	11	3.66667	95	0.0929404	gnl|BL_ORD_ID|155714 sp|Q5R6Y0|HBS1L_PONAB HBS1-like protein OS=Pongo abelii GN=HBS1L PE=2 SV=1
215	PDE_09429	1	4	1	6	2	52	0.0926009	gnl|BL_ORD_ID|192451 sp|P46825|KLC_LOLPE Kinesin light chain OS=Loligo pealeii PE=2 SV=1
216	PDE_02324	0	5	0	5	1.66667	44	0.0911358	gnl|BL_ORD_ID|403715 sp|P40510|SER33_YEAST D-3-phosphoglycerate dehydrogenase 2 OS=Saccharomyces cerevisiae GN=SER33 PE=1 SV=1
217	PDE_08219	1	6	3	10	3.33333	89	0.090067	gnl|BL_ORD_ID|424824 sp|P10857|SYLC_NEUCR Leucyl-tRNA synthetase, cytoplasmic OS=Neurospora crassa GN=leu-6 PE=3 SV=2
218	PDE_02707	3	2	0	5	1.66667	45	0.089023	gnl|BL_ORD_ID|333096 sp|Q9P720|RL16_NEUCR 60S ribosomal protein L16 OS=Neurospora crassa GN=rpl-16 PE=3 SV=1
219	PDE_06221	2	4	0	6	2	54	0.089023	gnl|BL_ORD_ID|405894 sp|Q9USQ4|SIM3_SCHPO NASP-related protein sim3 OS=Schizosaccharomyces pombe GN=sim3 PE=1 SV=1
220	PDE_00021	1	0	0	1	0.333333	9	0.089023	gnl|BL_ORD_ID|363727 sp|P28346|RODL_EMENI Rodlet protein OS=Emericella nidulans GN=rodA PE=2 SV=1
221	PDE_02500	1	3	0	4	1.33333	36	0.089023	gnl|BL_ORD_ID|284699 sp|Q1DQZ5|PNO1_COCIM Pre-rRNA-processing protein PNO1 OS=Coccidioides immitis GN=PNO1 PE=3 SV=1
222	PDE_05614	1	1	1	3	1	28	0.0857111	gnl|BL_ORD_ID|126273 sp|Q08645|FOLE_YEAST Folylpolyglutamate synthase OS=Saccharomyces cerevisiae GN=MET7 PE=1 SV=1
223	PDE_04388	1	2	0	3	1	28	0.0857111	gnl|BL_ORD_ID|142095 sp|Q9UT36|GLO21_SCHPO Probable hydroxyacylglutathione hydrolase C824.07 OS=Schizosaccharomyces pombe GN=SPAC824.07 PE=2 SV=1
224	PDE_09921	5	1	0	6	2	57	0.0841459	gnl|BL_ORD_ID|92665 sp|P46681|DLD2_YEAST D-lactate dehydrogenase [cytochrome] 2, mitochondrial OS=Saccharomyces cerevisiae GN=DLD2 PE=1 SV=1
225	PDE_02578	0	3	1	4	1.33333	38	0.0841459	gnl|BL_ORD_ID|23094 sp|Q12640|AROC_NEUCR Chorismate synthase OS=Neurospora crassa GN=aro-2 PE=2 SV=2
226	PDE_09012	1	4	0	5	1.66667	48	0.0832338	gnl|BL_ORD_ID|103370 sp|P41745|EF1A_ARXAD Elongation factor 1-alpha OS=Arxula adeninivorans GN=TEF PE=3 SV=1
227	PDE_04218	1	2	0	3	1	29	0.0826367	gnl|BL_ORD_ID|520374 sp|P46331|YXBG_BACSU Uncharacterized oxidoreductase yxbG OS=Bacillus subtilis GN=yxbG PE=3 SV=2
228	PDE_05102	2	2	2	6	2	59	0.0811808	gnl|BL_ORD_ID|137448 sp|Q8BMI4|GEN_MOUSE Flap endonuclease GEN homolog 1 OS=Mus musculus GN=Gen1 PE=2 SV=2
229	PDE_04956	1	0	0	1	0.333333	10	0.0797752	-
230	PDE_08181	1	0	4	5	1.66667	51	0.0781514	gnl|BL_ORD_ID|445224 sp|Q00075|TPSA_ASPNG Alpha,alpha-trehalose-phosphate synthase [UDP-forming] 1 OS=Aspergillus niger GN=tpsA PE=3 SV=1
231	PDE_01000	1	4	0	5	1.66667	52	0.0765923	-
232	PDE_08127	2	0	0	2	0.666667	21	0.0758359	gnl|BL_ORD_ID|459045 sp|P15374|UCHL3_HUMAN Ubiquitin carboxyl-terminal hydrolase isozyme L3 OS=Homo sapiens GN=UCHL3 PE=1 SV=1
233	PDE_08594	1	0	1	2	0.666667	21	0.0758359	gnl|BL_ORD_ID|408729 sp|O81235|SODM_ARATH Superoxide dismutase [Mn], mitochondrial OS=Arabidopsis thaliana GN=SODA PE=1 SV=2
234	PDE_04146	1	2	0	3	1	32	0.0746078	gnl|BL_ORD_ID|179550 sp|P32899|IMP3_YEAST U3 small nucleolar ribonucleoprotein protein IMP3 OS=Saccharomyces cerevisiae GN=IMP3 PE=1 SV=1
235	PDE_01771	0	3	0	3	1	32	0.0746078	gnl|BL_ORD_ID|510883 sp|Q9US38|YFZ3_SCHPO AB hydrolase superfamily protein C1039.03 OS=Schizosaccharomyces pombe GN=SPAC1039.03 PE=2 SV=1
236	PDE_02460	0	3	1	4	1.33333	43	0.0740086	gnl|BL_ORD_ID|180921 sp|Q6C6Q7|IPK1_YARLI Inositol-pentakisphosphate 2-kinase OS=Yarrowia lipolytica GN=IPK1 PE=3 SV=1
237	PDE_02692	1	5	0	6	2	65	0.0734189	gnl|BL_ORD_ID|234403 sp|O13965|MUG70_SCHPO Meiotically up-regulated gene 70 protein OS=Schizosaccharomyces pombe GN=mug70 PE=1 SV=1
238	PDE_08194	0	1	6	7	2.33333	76	0.0732521	gnl|BL_ORD_ID|401115 sp|A1CUC3|SEC24_ASPCL Protein transport protein sec24 OS=Aspergillus clavatus GN=sec24 PE=3 SV=1
239	PDE_08845	1	1	2	4	1.33333	44	0.0722672	gnl|BL_ORD_ID|152772 sp|P53154|GUP1_YEAST Glycerol uptake protein 1 OS=Saccharomyces cerevisiae GN=GUP1 PE=1 SV=1
240	PDE_03027	1	2	0	3	1	33	0.0722672	gnl|BL_ORD_ID|510033 sp|O14242|YELB_SCHPO Putative pyridoxal kinase C6F6.11c OS=Schizosaccharomyces pombe GN=SPAC6F6.11c PE=2 SV=2
241	PDE_00603	0	3	0	3	1	33	0.0722672	gnl|BL_ORD_ID|195632 sp|Q09621|LACT2_CAEEL Beta-lactamase domain-containing protein 2 OS=Caenorhabditis elegans GN=lact-2 PE=2 SV=1
242	PDE_04653	0	2	0	2	0.666667	22	0.0722672	-
243	PDE_08580	2	4	1	7	2.33333	78	0.0713084	gnl|BL_ORD_ID|263186 sp|P20967|ODO1_YEAST 2-oxoglutarate dehydrogenase, mitochondrial OS=Saccharomyces cerevisiae GN=KGD1 PE=1 SV=2
244	PDE_08809	2	1	0	3	1	34	0.070069	gnl|BL_ORD_ID|246642 sp|P23710|NDUS3_NEUCR NADH-ubiquinone oxidoreductase 30.4 kDa subunit, mitochondrial OS=Neurospora crassa GN=nuo-31 PE=2 SV=2
245	PDE_01008	0	3	0	3	1	34	0.070069	gnl|BL_ORD_ID|214064 sp|O02640|MDHM_CAEEL Probable malate dehydrogenase, mitochondrial OS=Caenorhabditis elegans GN=mdh-1 PE=2 SV=1
246	PDE_00685	1	3	0	4	1.33333	46	0.0690192	gnl|BL_ORD_ID|372210 sp|Q9Y7M6|RRP1_SCHPO Ribosomal RNA-processing protein 1 homolog OS=Schizosaccharomyces pombe GN=SPBC9B6.07 PE=2 SV=1
247	PDE_04325	1	0	1	2	0.666667	23	0.0690192	-
248	PDE_03233	0	2	0	2	0.666667	23	0.0690192	gnl|BL_ORD_ID|226573 sp|Q9P601|MOB1_NEUCR Probable maintenance of ploidy protein mob1 OS=Neurospora crassa GN=B2O8.160 PE=3 SV=2
249	PDE_09548	1	1	1	3	1	35	0.0680004	PoHapX
250	PDE_05733	2	1	0	3	1	35	0.0680004	gnl|BL_ORD_ID|155465 sp|P45856|HBD_BACSU Probable 3-hydroxybutyryl-CoA dehydrogenase OS=Bacillus subtilis GN=mmgB PE=2 SV=1
251	PDE_03659	1	2	1	4	1.33333	48	0.0660505	-
252	PDE_03154	1	0	0	1	0.333333	12	0.0660505	-
253	PDE_04033	1	2	0	3	1	36	0.0660505	gnl|BL_ORD_ID|412567 sp|P36057|SRPB_YEAST Signal recognition particle receptor subunit beta OS=Saccharomyces cerevisiae GN=SRP102 PE=1 SV=1
254	PDE_05550	1	1	0	2	0.666667	24	0.0660505	gnl|BL_ORD_ID|293106 sp|P34227|PRX1_YEAST Mitochondrial peroxiredoxin PRX1 OS=Saccharomyces cerevisiae GN=PRX1 PE=1 SV=1
255	PDE_04200	0	2	0	2	0.666667	24	0.0660505	-
256	PDE_03579	2	5	0	7	2.33333	85	0.0652486	gnl|BL_ORD_ID|3031 sp|Q92338|ABCI_SCHPO Protein ABC1 homolog, mitochondrial OS=Schizosaccharomyces pombe GN=abc1 PE=2 SV=1
257	PDE_09899	3	4	0	7	2.33333	86	0.064466	gnl|BL_ORD_ID|153151 sp|O93869|GYS_NEUCR Glycogen [starch] synthase OS=Neurospora crassa GN=7F4.080 PE=2 SV=2
258	PDE_01569	3	0	1	4	1.33333	50	0.0633266	gnl|BL_ORD_ID|134226 sp|Q2KHZ9|GCDH_BOVIN Glutaryl-CoA dehydrogenase, mitochondrial OS=Bos taurus GN=GCDH PE=2 SV=1
259	PDE_08506	1	1	0	2	0.666667	25	0.0633266	gnl|BL_ORD_ID|415022 sp|P36631|STE11_SCHPO Transcription factor ste11 OS=Schizosaccharomyces pombe GN=ste11 PE=1 SV=2
260	PDE_01270	0	3	1	4	1.33333	50	0.0633266	gnl|BL_ORD_ID|182240 sp|Q4W9B9|ISN1_ASPFU IMP-specific 5&apos;-nucleotidase 1 OS=Aspergillus fumigatus GN=isn1 PE=3 SV=1
261	PDE_08427	0	2	0	2	0.666667	25	0.0633266	gnl|BL_ORD_ID|52255 sp|P06704|CDC31_YEAST Cell division control protein 31 OS=Saccharomyces cerevisiae GN=CDC31 PE=1 SV=2
262	PDE_07806	1	4	0	5	1.66667	63	0.0628085	gnl|BL_ORD_ID|249954 sp|P38861|NMD3_YEAST 60S ribosomal export protein NMD3 OS=Saccharomyces cerevisiae GN=NMD3 PE=1 SV=3
263	PDE_09141	2	1	0	3	1	38	0.0624678	gnl|BL_ORD_ID|80376 sp|P50125|CYSD_EMENI O-acetylhomoserine (thiol)-lyase OS=Emericella nidulans GN=cysD PE=2 SV=2
264	PDE_00948	0	3	0	3	1	38	0.0624678	gnl|BL_ORD_ID|14517 sp|Q02357|ANK1_MOUSE Ankyrin-1 OS=Mus musculus GN=Ank1 PE=1 SV=2
265	PDE_07476	1	0	0	1	0.333333	13	0.0608184	-
266	PDE_09763	1	0	1	2	0.666667	26	0.0608184	-
267	PDE_09910	1	1	0	2	0.666667	26	0.0608184	gnl|BL_ORD_ID|292462 sp|P77541|PRPB_ECOLI Methylisocitrate lyase OS=Escherichia coli (strain K12) GN=prpB PE=1 SV=3
268	PDE_02196	0	3	0	3	1	39	0.0608184	gnl|BL_ORD_ID|86956 sp|Q4WGS4|DDI1_ASPFU DNA damage-inducible protein 1 OS=Aspergillus fumigatus GN=ddi1 PE=3 SV=1
269	PDE_03681	0	2	2	4	1.33333	52	0.0608184	gnl|BL_ORD_ID|174846 sp|P32481|IF2G_YEAST Eukaryotic translation initiation factor 2 subunit gamma OS=Saccharomyces cerevisiae GN=GCD11 PE=1 SV=1
270	PDE_03761	0	2	0	2	0.666667	26	0.0608184	-
271	PDE_08030	0	1	0	1	0.333333	13	0.0608184	-
272	PDE_05949	0	0	1	1	0.333333	13	0.0608184	-
273	PDE_06443	0	0	1	1	0.333333	13	0.0608184	-
274	PDE_03827	1	2	1	4	1.33333	53	0.0596373	gnl|BL_ORD_ID|68048 sp|P35606|COPB2_HUMAN Coatomer subunit beta&apos; OS=Homo sapiens GN=COPB2 PE=1 SV=2
275	PDE_01367	1	3	0	4	1.33333	53	0.0596373	gnl|BL_ORD_ID|406793 sp|Q4W9V0|SLT11_ASPFU Pre-mRNA-splicing factor slt11 OS=Aspergillus fumigatus GN=slt11 PE=3 SV=1
276	PDE_01101	0	3	0	3	1	40	0.0592537	gnl|BL_ORD_ID|416892 sp|P33300|SUR1_YEAST Mannosyl phosphorylinositol ceramide synthase SUR1 OS=Saccharomyces cerevisiae GN=SUR1 PE=1 SV=1
277	PDE_01818	1	0	2	3	1	41	0.0577676	gnl|BL_ORD_ID|91274 sp|P13663|DHAS_YEAST Aspartate-semialdehyde dehydrogenase OS=Saccharomyces cerevisiae GN=HOM2 PE=1 SV=1
278	PDE_05222	1	2	0	3	1	41	0.0577676	-
279	PDE_02688	1	3	0	4	1.33333	56	0.0563541	-
280	PDE_07834	1	0	0	1	0.333333	14	0.0563541	-
281	PDE_04521	1	2	0	3	1	43	0.0550081	gnl|BL_ORD_ID|456730 sp|O74503|UAF30_SCHPO Upstream activation factor subunit spp27 OS=Schizosaccharomyces pombe GN=spp27 PE=1 SV=1
282	PDE_04073	2	2	0	4	1.33333	58	0.054359	gnl|BL_ORD_ID|304622 sp|Q51548|PVDA_PSEAE L-ornithine 5-monooxygenase OS=Pseudomonas aeruginosa GN=pvdA PE=3 SV=2
283	PDE_09764	1	1	0	2	0.666667	29	0.054359	gnl|BL_ORD_ID|516490 sp|Q08902|YO378_YEAST Drug resistance protein YOR378W OS=Saccharomyces cerevisiae GN=YOR378W PE=1 SV=1
284	PDE_02790	0	2	0	2	0.666667	29	0.054359	-
285	PDE_07982	0	1	1	2	0.666667	29	0.054359	gnl|BL_ORD_ID|173618 sp|Q10132|IDI1_SCHPO Isopentenyl-diphosphate Delta-isomerase OS=Schizosaccharomyces pombe GN=idi1 PE=2 SV=1
286	PDE_05667	2	3	1	6	2	88	0.053725	gnl|BL_ORD_ID|312077 sp|P40352|RAD26_YEAST DNA repair and recombination protein RAD26 OS=Saccharomyces cerevisiae GN=RAD26 PE=1 SV=1
287	PDE_02871	1	2	0	3	1	44	0.053725	-
288	PDE_05780	1	4	0	5	1.66667	74	0.0532283	gnl|BL_ORD_ID|517377 sp|Q02981|YP109_YEAST ABC1 family protein YPL109C, mitochondrial OS=Saccharomyces cerevisiae GN=YPL109C PE=1 SV=2
289	PDE_03931	1	5	0	6	2	90	0.0525003	gnl|BL_ORD_ID|358864 sp|P43620|RMD8_YEAST Sporulation protein RMD8 OS=Saccharomyces cerevisiae GN=RMD8 PE=1 SV=1
290	PDE_06844	1	1	0	2	0.666667	30	0.0525003	-
291	PDE_08634	0	0	4	4	1.33333	60	0.0525003	gnl|BL_ORD_ID|188642 sp|Q00771|KCC1_EMENI Calcium/calmodulin-dependent protein kinase OS=Emericella nidulans GN=cmkA PE=2 SV=2
292	PDE_08777	0	0	3	3	1	45	0.0525003	gnl|BL_ORD_ID|208549 sp|Q9USM4|LUC7_SCHPO U1 snRNP-associated protein usp106 OS=Schizosaccharomyces pombe GN=usp106 PE=1 SV=1
293	PDE_00825	1	3	0	4	1.33333	61	0.0516178	gnl|BL_ORD_ID|393282 sp|Q01163|RT23_YEAST 37S ribosomal protein S23, mitochondrial OS=Saccharomyces cerevisiae GN=RSM23 PE=1 SV=2
294	PDE_04965	1	2	0	3	1	46	0.0513302	gnl|BL_ORD_ID|188644 sp|Q9P7I2|KCC1_SCHPO Calcium/calmodulin-dependent protein kinase type I OS=Schizosaccharomyces pombe GN=cmk1 PE=1 SV=1
295	PDE_02156	0	3	0	3	1	46	0.0513302	gnl|BL_ORD_ID|193044 sp|P41831|KPR1_SCHPO Ribose-phosphate pyrophosphokinase 1 OS=Schizosaccharomyces pombe GN=prs1 PE=2 SV=1
296	PDE_02252	0	3	0	3	1	46	0.0513302	-
297	PDE_03235	2	2	1	5	1.66667	77	0.0511024	gnl|BL_ORD_ID|515395 sp|Q04336|YM54_YEAST Uncharacterized protein YMR196W OS=Saccharomyces cerevisiae GN=YMR196W PE=1 SV=1
298	PDE_04423	1	0	0	1	0.333333	16	0.0491397	gnl|BL_ORD_ID|383600 sp|O42952|RS30_SCHPO 40S ribosomal protein S30 OS=Schizosaccharomyces pombe GN=rps30a PE=2 SV=2
299	PDE_05712	1	1	0	2	0.666667	32	0.0491397	gnl|BL_ORD_ID|97370 sp|Q5BCG1|DPNP_EMENI 3&apos;(2&apos;),5&apos;-bisphosphate nucleotidase OS=Emericella nidulans GN=AN1769 PE=1 SV=1
300	PDE_05113	0	2	0	2	0.666667	32	0.0491397	gnl|BL_ORD_ID|466803 sp|P53659|VA0D_NEUCR V-type proton ATPase subunit d OS=Neurospora crassa GN=vma-6 PE=3 SV=1
301	PDE_01831	0	0	1	1	0.333333	16	0.0491397	-
302	PDE_00500	0	3	0	3	1	49	0.0481131	gnl|BL_ORD_ID|279561 sp|P15713|PHLN_PSEAE Non-hemolytic phospholipase C OS=Pseudomonas aeruginosa GN=plcN PE=3 SV=2
303	PDE_03160	0	2	0	2	0.666667	33	0.0476158	gnl|BL_ORD_ID|49240 sp|Q8VEH6|CBWD1_MOUSE COBW domain-containing protein 1 OS=Mus musculus GN=Cbwd1 PE=2 SV=1
304	PDE_04432	1	2	0	3	1	50	0.0471285	gnl|BL_ORD_ID|92271 sp|P53388|DIP5_YEAST Dicarboxylic amino acid permease OS=Saccharomyces cerevisiae GN=DIP5 PE=1 SV=1
305	PDE_02962	0	4	0	4	1.33333	67	0.0468887	gnl|BL_ORD_ID|435800 sp|Q9UTL5|TF3A_SCHPO Transcription factor IIIA OS=Schizosaccharomyces pombe GN=sfc2 PE=2 SV=1
306	PDE_07582	1	0	0	1	0.333333	17	0.0461834	-
307	PDE_06146	0	1	3	4	1.33333	68	0.0461834	gnl|BL_ORD_ID|25965 sp|P49090|ASNS2_YEAST Asparagine synthetase [glutamine-hydrolyzing] 2 OS=Saccharomyces cerevisiae GN=ASN2 PE=1 SV=2
308	PDE_06226	0	1	2	3	1	51	0.0461834	gnl|BL_ORD_ID|162153 sp|Q9P4P9|HIS5_EMENI Imidazole glycerol phosphate synthase hisHF OS=Emericella nidulans GN=hisHF PE=3 SV=2
309	PDE_02722	1	2	0	3	1	52	0.0452755	gnl|BL_ORD_ID|222444 sp|P32490|MKK1_YEAST MAP kinase kinase MKK1/SSP32 OS=Saccharomyces cerevisiae GN=MKK1 PE=1 SV=1
310	PDE_07714	3	0	2	5	1.66667	87	0.0450982	gnl|BL_ORD_ID|179353 sp|Q10297|IMB5_SCHPO Importin subunit beta-5 OS=Schizosaccharomyces pombe GN=kap114 PE=2 SV=2
311	PDE_03648	0	2	0	2	0.666667	35	0.0448348	gnl|BL_ORD_ID|393296 sp|B0Y5R7|RT25_ASPFC 37S ribosomal protein S25, mitochondrial OS=Aspergillus fumigatus (strain CEA10 / CBS 144.89 / FGSC A1163) GN=AFUB_064340 PE=3 SV=1
312	PDE_04818	1	2	0	3	1	53	0.0444026	gnl|BL_ORD_ID|278779 sp|Q4WY53|PGM_ASPFU Phosphoglucomutase OS=Aspergillus fumigatus GN=pgmA PE=3 SV=1
313	PDE_01680	0	3	0	3	1	53	0.0444026	gnl|BL_ORD_ID|512322 sp|O07561|YHJG_BACSU Uncharacterized aromatic compound monooxygenase yhjG OS=Bacillus subtilis GN=yhjG PE=3 SV=1
314	PDE_00614	8	5	0	13	4.33333	231	0.0441407	-
315	PDE_03312	1	0	0	1	0.333333	18	0.0435626	-
316	PDE_03680	1	2	0	3	1	54	0.0435626	gnl|BL_ORD_ID|281703 sp|Q68FJ6|PK1IP_XENLA p21-activated protein kinase-interacting protein 1-like OS=Xenopus laevis GN=pak1ip1 PE=2 SV=1
317	PDE_04152	1	2	0	3	1	54	0.0435626	gnl|BL_ORD_ID|415842 sp|P33181|SUC1_CANAL Probable sucrose utilization protein SUC1 OS=Candida albicans GN=SUC1 PE=3 SV=2
318	PDE_07264	1	1	0	2	0.666667	36	0.0435626	gnl|BL_ORD_ID|91813 sp|O42772|DHSB_MYCGR Succinate dehydrogenase [ubiquinone] iron-sulfur subunit, mitochondrial OS=Mycosphaerella graminicola GN=SDH2 PE=3 SV=1
319	PDE_07408	1	0	0	1	0.333333	18	0.0435626	gnl|BL_ORD_ID|407424 sp|O14036|SMD2_SCHPO Probable small nuclear ribonucleoprotein Sm D2 OS=Schizosaccharomyces pombe GN=smd2 PE=2 SV=1
320	PDE_01545	0	3	0	3	1	54	0.0435626	-
321	PDE_04961	1	2	0	3	1	55	0.0427539	gnl|BL_ORD_ID|147507 sp|B8CYG0|GPMI_HALOH 2,3-bisphosphoglycerate-independent phosphoglycerate mutase OS=Halothermothrix orenii (strain H 168 / OCM 544 / DSM 9562) GN=gpmI PE=3 SV=1
322	PDE_05826	1	0	1	2	0.666667	37	0.0423607	gnl|BL_ORD_ID|476524 sp|A1D9C9|XYL2_NEOFI Probable D-xylulose reductase A OS=Neosartorya fischeri (strain ATCC 1020 / DSM 3700 / FGSC A1164 / NRRL 181) GN=xdhA PE=3 SV=1
323	PDE_02340	0	3	0	3	1	56	0.0419746	gnl|BL_ORD_ID|516478 sp|Q99326|YO338_YEAST SWIRM domain-containing protein YOR338W OS=Saccharomyces cerevisiae GN=YOR338W PE=1 SV=1
324	PDE_01230	1	0	0	1	0.333333	19	0.0412233	gnl|BL_ORD_ID|213449 sp|Q08268|MCH4_YEAST Probable transporter MCH4 OS=Saccharomyces cerevisiae GN=MCH4 PE=1 SV=1
325	PDE_02315	1	0	0	1	0.333333	19	0.0412233	gnl|BL_ORD_ID|186934 sp|Q12055|KAD6_YEAST Putative adenylate kinase FAP7 OS=Saccharomyces cerevisiae GN=FAP7 PE=1 SV=1
326	PDE_03039	1	2	0	3	1	57	0.0412233	-
327	PDE_09735	1	1	0	2	0.666667	38	0.0412233	gnl|BL_ORD_ID|113109 sp|P38975|ETFB_PARDE Electron transfer flavoprotein subunit beta OS=Paracoccus denitrificans GN=etfB PE=1 SV=1
328	PDE_06493	0	1	0	1	0.333333	19	0.0412233	-
329	PDE_02991	1	3	0	4	1.33333	77	0.0406771	-
330	PDE_03967	1	2	0	3	1	58	0.0404983	gnl|BL_ORD_ID|512523 sp|Q9HE16|YI35_SCHPO Uncharacterized transcriptional regulatory protein C1399.05c OS=Schizosaccharomyces pombe GN=SPAC1399.05c PE=2 SV=1
331	PDE_00221	1	5	0	6	2	120	0.0391223	gnl|BL_ORD_ID|464764 sp|P25386|USO1_YEAST Intracellular protein transport protein USO1 OS=Saccharomyces cerevisiae GN=USO1 PE=1 SV=2
332	PDE_07229	1	0	0	1	0.333333	20	0.0391223	gnl|BL_ORD_ID|147692 sp|Q4WT40|GPN3_ASPFU GPN-loop GTPase 3 homolog AFUA_1G10640 OS=Aspergillus fumigatus GN=AFUA_1G10640 PE=3 SV=1
333	PDE_05621	0	1	0	1	0.333333	20	0.0391223	gnl|BL_ORD_ID|151248 sp|Q09652|GSTK1_CAEEL Glutathione S-transferase kappa 1 OS=Caenorhabditis elegans GN=gstk-1 PE=3 SV=1
334	PDE_05277	0	0	1	1	0.333333	20	0.0391223	gnl|BL_ORD_ID|314689 sp|Q28BZ1|RBM8A_XENTR RNA-binding protein 8A OS=Xenopus tropicalis GN=rbm8a PE=2 SV=1
335	PDE_06591	0	0	1	1	0.333333	20	0.0391223	-
336	PDE_00582	4	5	0	9	3	184	0.0382558	gnl|BL_ORD_ID|364212 sp|P36594|RPB1_SCHPO DNA-directed RNA polymerase II subunit rpb1 OS=Schizosaccharomyces pombe GN=rpb1 PE=1 SV=1
337	PDE_02791	1	2	0	3	1	62	0.0378367	gnl|BL_ORD_ID|120047 sp|A5EGD7|FCTA_BRASB Formyl-coenzyme A transferase OS=Bradyrhizobium sp. (strain BTAi1 / ATCC BAA-1182) GN=frc PE=3 SV=1
338	PDE_03412	1	2	0	3	1	62	0.0378367	gnl|BL_ORD_ID|398062 sp|O74517|SAF1_SCHPO Protein saf1 OS=Schizosaccharomyces pombe GN=saf1 PE=2 SV=1
339	PDE_00554	0	3	0	3	1	62	0.0378367	gnl|BL_ORD_ID|150908 sp|Q873E8|GSHR_NEUCR Glutathione reductase OS=Neurospora crassa GN=glr-1 PE=3 SV=1
340	PDE_01981	1	0	0	1	0.333333	21	0.0372251	gnl|BL_ORD_ID|364251 sp|O74825|RPB4_SCHPO DNA-directed RNA polymerase II subunit rpb4 OS=Schizosaccharomyces pombe GN=rpb4 PE=1 SV=1
341	PDE_04330	1	0	0	1	0.333333	21	0.0372251	gnl|BL_ORD_ID|68182 sp|O74891|COPZ_SCHPO Probable coatomer subunit zeta OS=Schizosaccharomyces pombe GN=ret3 PE=2 SV=1
342	PDE_07502	1	1	0	2	0.666667	42	0.0372251	gnl|BL_ORD_ID|467672 sp|O59941|VATD_NEUCR V-type proton ATPase subunit D OS=Neurospora crassa GN=vma-8 PE=2 SV=2
343	PDE_08750	1	0	0	1	0.333333	21	0.0372251	gnl|BL_ORD_ID|457071 sp|Q9P7R4|UBC8_SCHPO Ubiquitin-conjugating enzyme E2 8 OS=Schizosaccharomyces pombe GN=ubc8 PE=2 SV=1
344	PDE_00961	0	3	0	3	1	63	0.0372251	-
345	PDE_02759	0	2	0	2	0.666667	42	0.0372251	gnl|BL_ORD_ID|111276 sp|Q3V1F8|EPHX3_MOUSE Epoxide hydrolase 3 OS=Mus musculus GN=Ephx3 PE=2 SV=2
346	PDE_05529	1	0	1	2	0.666667	43	0.0363439	gnl|BL_ORD_ID|24072 sp|P80576|AROF_NEUCR Phospho-2-dehydro-3-deoxyheptonate aldolase OS=Neurospora crassa GN=aro-8 PE=1 SV=2
347	PDE_06788	1	1	0	2	0.666667	43	0.0363439	-
348	PDE_03871	0	2	0	2	0.666667	43	0.0363439	gnl|BL_ORD_ID|474411 sp|Q8CHP5|WIBG_MOUSE Partner of Y14 and mago OS=Mus musculus GN=Wibg PE=1 SV=2
349	PDE_05914	3	4	0	7	2.33333	154	0.0355034	gnl|BL_ORD_ID|364230 sp|A5DHT2|RPB2_PICGU DNA-directed RNA polymerase II subunit RPB2 OS=Pichia guilliermondii GN=RPB2 PE=3 SV=3
350	PDE_04061	2	0	0	2	0.666667	44	0.0355034	gnl|BL_ORD_ID|291365 sp|Q9UT44|PROA_SCHPO Probable gamma-glutamyl phosphate reductase OS=Schizosaccharomyces pombe GN=pro1 PE=2 SV=1
351	PDE_08681	2	0	0	2	0.666667	44	0.0355034	gnl|BL_ORD_ID|516798 sp|O35017|YOGA_BACSU Uncharacterized zinc-type alcohol dehydrogenase-like protein yogA OS=Bacillus subtilis GN=yogA PE=3 SV=1
352	PDE_01598	1	0	0	1	0.333333	22	0.0355034	gnl|BL_ORD_ID|311955 sp|Q6RUV5|RAC1_RAT Ras-related C3 botulinum toxin substrate 1 OS=Rattus norvegicus GN=Rac1 PE=1 SV=1
353	PDE_03536	1	0	0	1	0.333333	22	0.0355034	gnl|BL_ORD_ID|97009 sp|Q9C2M6|DOPP_NEUCR Putative dolichyldiphosphatase OS=Neurospora crassa GN=17E5.220 PE=3 SV=1
354	PDE_04243	1	0	0	1	0.333333	22	0.0355034	gnl|BL_ORD_ID|48919 sp|A1CMM2|CBP4_ASPCL Assembly factor cbp4 OS=Aspergillus clavatus GN=cbp4 PE=3 SV=1
355	PDE_06313	1	1	0	2	0.666667	44	0.0355034	gnl|BL_ORD_ID|73428 sp|Q8TG13|CSK2A_NEUCR Casein kinase II subunit alpha OS=Neurospora crassa GN=cka PE=2 SV=1
356	PDE_07853	1	0	0	1	0.333333	22	0.0355034	gnl|BL_ORD_ID|351494 sp|Q6FRG6|RL43_CANGA 60S ribosomal protein L43 OS=Candida glabrata GN=RPL43 PE=3 SV=1
357	PDE_08573	0	2	0	2	0.666667	44	0.0355034	gnl|BL_ORD_ID|514059 sp|P36151|YK50_YEAST Uncharacterized protein YKR070W OS=Saccharomyces cerevisiae GN=YKR070W PE=1 SV=1
358	PDE_05866	0	1	0	1	0.333333	22	0.0355034	gnl|BL_ORD_ID|138363 sp|P53849|GIS2_YEAST Zinc finger protein GIS2 OS=Saccharomyces cerevisiae GN=GIS2 PE=1 SV=1
359	PDE_06468	0	1	0	1	0.333333	22	0.0355034	-
360	PDE_03004	0	0	3	3	1	66	0.0355034	gnl|BL_ORD_ID|401093 sp|Q2URM9|SEC23_ASPOR Protein transport protein sec23 OS=Aspergillus oryzae GN=sec23 PE=3 SV=1
361	PDE_09680	0	0	1	1	0.333333	22	0.0355034	-
362	PDE_04104	1	0	1	2	0.666667	45	0.0347009	gnl|BL_ORD_ID|192449 sp|P46822|KLC_CAEEL Kinesin light chain OS=Caenorhabditis elegans GN=klc-2 PE=1 SV=2
363	PDE_09079	1	0	1	2	0.666667	45	0.0347009	gnl|BL_ORD_ID|273015 sp|Q99447|PCY2_HUMAN Ethanolamine-phosphate cytidylyltransferase OS=Homo sapiens GN=PCYT2 PE=1 SV=1
364	PDE_09131	1	1	0	2	0.666667	45	0.0347009	gnl|BL_ORD_ID|309551 sp|O60044|QCR2_NEUCR Cytochrome b-c1 complex subunit 2, mitochondrial OS=Neurospora crassa GN=qcr-2 PE=2 SV=2
365	PDE_03828	1	0	0	1	0.333333	23	0.0339338	gnl|BL_ORD_ID|246407 sp|P24919|NDUA5_NEUCR NADH-ubiquinone oxidoreductase 29.9 kDa subunit, mitochondrial OS=Neurospora crassa GN=nuo-32 PE=1 SV=1
366	PDE_05832	1	0	0	1	0.333333	23	0.0339338	gnl|BL_ORD_ID|508027 sp|O74497|YCRA_SCHPO SPRY domain-containing protein C285.10c OS=Schizosaccharomyces pombe GN=SPCC285.10c PE=2 SV=1
367	PDE_09471	1	0	0	1	0.333333	23	0.0339338	gnl|BL_ORD_ID|509203 sp|O13770|YE98_SCHPO Uncharacterized membrane protein C17A5.08 OS=Schizosaccharomyces pombe GN=SPAC17A5.08 PE=2 SV=1
368	PDE_09265	1	1	0	2	0.666667	47	0.0332	-
369	PDE_02603	1	0	1	2	0.666667	48	0.0324972	gnl|BL_ORD_ID|365044 sp|Q9P7S2|RPN6_SCHPO Probable 26S proteasome regulatory subunit rpn6 OS=Schizosaccharomyces pombe GN=rpn6 PE=2 SV=1
370	PDE_03745	1	0	1	2	0.666667	48	0.0324972	gnl|BL_ORD_ID|125424 sp|P29251|FOL1_PNECA Folic acid synthesis protein fol1 OS=Pneumocystis carinii GN=fol1 PE=1 SV=1
371	PDE_01576	0	3	0	3	1	72	0.0324972	gnl|BL_ORD_ID|217087 sp|Q12650|MET3_PENCH Sulfate adenylyltransferase OS=Penicillium chrysogenum GN=met3 PE=1 SV=1
372	PDE_07706	0	1	0	1	0.333333	24	0.0324972	gnl|BL_ORD_ID|522925 sp|P20107|ZRC1_YEAST Zinc/cadmium resistance protein OS=Saccharomyces cerevisiae GN=ZRC1 PE=1 SV=2
373	PDE_04953	0	0	1	1	0.333333	24	0.0324972	gnl|BL_ORD_ID|108080 sp|Q2UQC6|EIF3K_ASPOR Eukaryotic translation initiation factor 3 subunit K OS=Aspergillus oryzae GN=AO090005001305 PE=3 SV=1
374	PDE_04584	1	2	0	3	1	73	0.032045	gnl|BL_ORD_ID|372174 sp|Q10110|RRN3_SCHPO RNA polymerase I-specific transcription initiation factor rrn3 OS=Schizosaccharomyces pombe GN=rrn3 PE=2 SV=1
375	PDE_01495	0	3	0	3	1	73	0.032045	gnl|BL_ORD_ID|95724 sp|Q27968|DNJC3_BOVIN DnaJ homolog subfamily C member 3 OS=Bos taurus GN=DNAJC3 PE=1 SV=1
376	PDE_09664	1	4	0	5	1.66667	123	0.0316922	-
377	PDE_08717	1	0	4	5	1.66667	123	0.0316922	gnl|BL_ORD_ID|401160 sp|A1DHK2|SEC31_NEOFI Protein transport protein sec31 OS=Neosartorya fischeri (strain ATCC 1020 / DSM 3700 / FGSC A1164 / NRRL 181) GN=sec31 PE=3 SV=1
378	PDE_09684	1	4	0	5	1.66667	125	0.0311773	gnl|BL_ORD_ID|152949 sp|P53258|GYP2_YEAST GTPase-activating protein GYP2 OS=Saccharomyces cerevisiae GN=MDR1 PE=1 SV=1
379	PDE_04760	1	0	1	2	0.666667	50	0.0311773	gnl|BL_ORD_ID|107800 sp|A5AAA4|EIF3E_ASPNC Eukaryotic translation initiation factor 3 subunit E OS=Aspergillus niger (strain CBS 513.88 / FGSC A1513) GN=int6 PE=3 SV=1
380	PDE_09648	1	0	0	1	0.333333	25	0.0311773	gnl|BL_ORD_ID|508006 sp|Q7Z9I2|YCP9_SCHPO Uncharacterized oxidoreductase C663.09c OS=Schizosaccharomyces pombe GN=SPCC663.09c PE=2 SV=1
381	PDE_00556	0	0	1	1	0.333333	25	0.0311773	-
382	PDE_06145	0	1	0	1	0.333333	26	0.0299604	gnl|BL_ORD_ID|468287 sp|P07144|VDAC_NEUCR Mitochondrial outer membrane protein porin OS=Neurospora crassa GN=B7H23.070 PE=2 SV=1
383	PDE_08225	0	0	2	2	0.666667	52	0.0299604	gnl|BL_ORD_ID|450559 sp|P00899|TRPE_YEAST Anthranilate synthase component 1 OS=Saccharomyces cerevisiae GN=TRP2 PE=1 SV=4
384	PDE_00769	0	3	1	4	1.33333	106	0.0293869	gnl|BL_ORD_ID|509123 sp|O13803|YE06_SCHPO Uncharacterized protein C17H9.06c OS=Schizosaccharomyces pombe GN=SPAC17H9.06c PE=1 SV=1
385	PDE_01485	0	3	0	3	1	80	0.0292005	gnl|BL_ORD_ID|185670 sp|P53863|JJJ1_YEAST J protein JJJ1 OS=Saccharomyces cerevisiae GN=JJJ1 PE=1 SV=1
386	PDE_02588	0	3	0	3	1	80	0.0292005	gnl|BL_ORD_ID|514376 sp|O13796|YKY1_SCHPO Uncharacterized protein C1142.01 OS=Schizosaccharomyces pombe GN=SPAC1142.01 PE=1 SV=2
387	PDE_03737	0	0	4	4	1.33333	107	0.0291082	gnl|BL_ORD_ID|512393 sp|Q8WZK0|YHRA_SCHPO Uncharacterized RNA-binding protein C839.10 OS=Schizosaccharomyces pombe GN=SPBC839.10 PE=2 SV=1
388	PDE_03370	2	0	0	2	0.666667	54	0.0288349	gnl|BL_ORD_ID|172202 sp|Q92407|HXKG_ASPNG Glucokinase OS=Aspergillus niger GN=glkA PE=1 SV=1
389	PDE_04166	1	0	0	1	0.333333	27	0.0288349	gnl|BL_ORD_ID|307537 sp|Q8J269|PYRF_PENNA Orotidine 5&apos;-phosphate decarboxylase OS=Penicillium nalgiovense GN=pyrG PE=3 SV=1
390	PDE_07921	1	0	0	1	0.333333	27	0.0288349	gnl|BL_ORD_ID|286445 sp|Q9UU90|POP5_SCHPO Ribonucleases P/MRP protein subunit POP5 OS=Schizosaccharomyces pombe GN=SPCC830.09c PE=2 SV=1
391	PDE_08156	1	0	0	1	0.333333	27	0.0288349	gnl|BL_ORD_ID|4566 sp|Q9FR99|ACCO_MUSAC 1-aminocyclopropane-1-carboxylate oxidase OS=Musa acuminata GN=MAO1B PE=3 SV=1
392	PDE_08336	1	0	0	1	0.333333	27	0.0288349	gnl|BL_ORD_ID|442326 sp|Q5B5L5|TMEDA_EMENI Endoplasmic reticulum vesicle protein 25 OS=Emericella nidulans GN=erv25 PE=3 SV=1
393	PDE_08017	0	1	0	1	0.333333	27	0.0288349	gnl|BL_ORD_ID|509076 sp|O14165|YDX1_SCHPO Uncharacterized protein C4C5.01 OS=Schizosaccharomyces pombe GN=SPAC4C5.01 PE=2 SV=2
394	PDE_03499	0	0	1	1	0.333333	27	0.0288349	-
395	PDE_01618	0	0	3	3	1	82	0.0284783	gnl|BL_ORD_ID|365039 sp|O42897|RPN3_SCHPO Probable 26S proteasome regulatory subunit rpn3 OS=Schizosaccharomyces pombe GN=rpn3 PE=2 SV=2
396	PDE_06730	1	1	0	2	0.666667	55	0.0283033	gnl|BL_ORD_ID|504122 sp|Q4WPU9|YA530_ASPFU Uncharacterized protein AFUA_4G10530 OS=Aspergillus fumigatus GN=AFUA_4G10530 PE=4 SV=2
397	PDE_08609	1	0	1	2	0.666667	55	0.0283033	gnl|BL_ORD_ID|134840 sp|Q8WZM0|GCN5_YARLI Histone acetyltransferase GCN5 OS=Yarrowia lipolytica GN=GCN5 PE=3 SV=1
398	PDE_02760	0	2	0	2	0.666667	55	0.0283033	gnl|BL_ORD_ID|144747 sp|O08730|GLYG_RAT Glycogenin-1 OS=Rattus norvegicus GN=Gyg1 PE=2 SV=4
399	PDE_02848	3	0	0	3	1	83	0.0281304	gnl|BL_ORD_ID|351381 sp|P0CH07|RL402_SCHPO Ubiquitin-60S ribosomal protein L40 OS=Schizosaccharomyces pombe GN=ubi2 PE=1 SV=1
400	PDE_06672	0	1	0	1	0.333333	28	0.0277909	gnl|BL_ORD_ID|244286 sp|A1DHW1|NCB5R_NEOFI NADH-cytochrome b5 reductase 1 OS=Neosartorya fischeri (strain ATCC 1020 / DSM 3700 / FGSC A1164 / NRRL 181) GN=cbr1 PE=3 SV=2
401	PDE_09514	0	1	0	1	0.333333	28	0.0277909	gnl|BL_ORD_ID|54082 sp|Q4WEN1|CFD1_ASPFU Cytosolic Fe-S cluster assembly factor cfd1 OS=Aspergillus fumigatus GN=cfd1 PE=3 SV=1
402	PDE_04850	0	0	1	1	0.333333	28	0.0277909	-
403	PDE_02481	2	0	1	3	1	85	0.0274595	gnl|BL_ORD_ID|516217 sp|Q9Y7M7|YNT9_SCHPO Uncharacterized ABC transporter ATP-binding protein/permease C9B6.09c OS=Schizosaccharomyces pombe GN=SPBC9B6.09c PE=2 SV=1
404	PDE_04057	0	5	0	5	1.66667	142	0.0273942	gnl|BL_ORD_ID|505072 sp|Q10094|YAOF_SCHPO Uncharacterized protein C11D3.15 OS=Schizosaccharomyces pombe GN=SPAC11D3.15 PE=2 SV=1
405	PDE_00943	1	3	0	4	1.33333	114	0.0272967	-
406	PDE_01550	1	0	1	2	0.666667	57	0.0272967	gnl|BL_ORD_ID|129483 sp|Q99078|FUZ7_USTMA Dual specificity protein kinase FUZ7 OS=Ustilago maydis GN=FUZ7 PE=3 SV=2
407	PDE_08412	1	1	0	2	0.666667	57	0.0272967	gnl|BL_ORD_ID|246715 sp|Q92406|NDUV1_ASPNG NADH-ubiquinone oxidoreductase 51 kDa subunit, mitochondrial OS=Aspergillus niger GN=NUO51 PE=3 SV=1
408	PDE_04043	0	2	0	2	0.666667	57	0.0272967	gnl|BL_ORD_ID|203218 sp|Q0CFY9|LKHA4_ASPTN Leukotriene A-4 hydrolase OS=Aspergillus terreus (strain NIH 2624 / FGSC A1156) GN=ATEG_06861 PE=3 SV=2
409	PDE_02954	2	2	0	4	1.33333	115	0.0270562	gnl|BL_ORD_ID|404405 sp|O74458|SFC4_SCHPO Transcription factor tau subunit sfc4 OS=Schizosaccharomyces pombe GN=sfc4 PE=1 SV=1
410	PDE_00749	1	3	0	4	1.33333	115	0.0270562	gnl|BL_ORD_ID|230987 sp|P87320|MSP1_SCHPO Protein msp1, mitochondrial OS=Schizosaccharomyces pombe GN=msp1 PE=2 SV=2
411	PDE_00009	1	0	0	1	0.333333	29	0.0268198	gnl|BL_ORD_ID|67917 sp|Q8NKC1|COMT2_SCHPO Probable catechol O-methyltransferase 2 OS=Schizosaccharomyces pombe GN=SPBPB21E7.04c PE=3 SV=1
412	PDE_00038	1	0	0	1	0.333333	29	0.0268198	gnl|BL_ORD_ID|102768 sp|P64016|ECHA8_MYCTU Probable enoyl-CoA hydratase echA8 OS=Mycobacterium tuberculosis GN=echA8 PE=1 SV=1
413	PDE_00545	1	0	0	1	0.333333	29	0.0268198	gnl|BL_ORD_ID|20283 sp|Q2TA37|ARL2_BOVIN ADP-ribosylation factor-like protein 2 OS=Bos taurus GN=ARL2 PE=2 SV=1
414	PDE_05861	1	0	0	1	0.333333	29	0.0268198	gnl|BL_ORD_ID|511008 sp|O60176|YG41_SCHPO Uncharacterized RNA-binding protein C23E6.01c OS=Schizosaccharomyces pombe GN=SPBC23E6.01c PE=1 SV=2
415	PDE_07049	1	0	0	1	0.333333	29	0.0268198	-
416	PDE_05911	1	1	0	2	0.666667	59	0.0263593	-
417	PDE_01227	1	0	0	1	0.333333	30	0.0259144	-
418	PDE_01638	1	0	0	1	0.333333	30	0.0259144	gnl|BL_ORD_ID|412068 sp|P11113|SR4_PHYPO Spherulin-4 OS=Physarum polycephalum PE=2 SV=1
419	PDE_04408	1	0	1	2	0.666667	60	0.0259144	gnl|BL_ORD_ID|249579 sp|P28349|NIT4_NEUCR Nitrogen assimilation transcription factor nit-4 OS=Neurospora crassa GN=nit-4 PE=4 SV=2
420	PDE_06518	0	1	0	1	0.333333	30	0.0259144	gnl|BL_ORD_ID|15556 sp|P49348|APA2_KLULA 5&apos;,5&apos;&apos;&apos;-P-1,P-4-tetraphosphate phosphorylase 2 OS=Kluyveromyces lactis GN=APA2 PE=3 SV=1
421	PDE_01215	0	0	1	1	0.333333	30	0.0259144	gnl|BL_ORD_ID|444056 sp|Q9Y885|TOXF_COCCA Putative branched-chain-amino-acid aminotransferase TOXF OS=Cochliobolus carbonum GN=TOXF PE=3 SV=1
422	PDE_03572	0	2	0	2	0.666667	61	0.0254842	gnl|BL_ORD_ID|10438 sp|Q4WW45|AGUA_ASPFU Probable alpha-glucuronidase A OS=Aspergillus fumigatus GN=aguA PE=3 SV=1
423	PDE_03205	1	0	0	1	0.333333	31	0.025068	gnl|BL_ORD_ID|280837 sp|P40035|PIC2_YEAST Mitochondrial phosphate carrier protein 2 OS=Saccharomyces cerevisiae GN=PIC2 PE=1 SV=1
424	PDE_08295	1	0	0	1	0.333333	31	0.025068	gnl|BL_ORD_ID|322867 sp|Q9RPT1|RHLG_PSEAE Rhamnolipids biosynthesis 3-oxoacyl-[acyl-carrier-protein] reductase OS=Pseudomonas aeruginosa GN=rhlG PE=1 SV=1
425	PDE_09342	1	0	1	2	0.666667	62	0.025068	gnl|BL_ORD_ID|4578 sp|Q5ZHT1|ACD11_CHICK Acyl-CoA dehydrogenase family member 11 OS=Gallus gallus GN=ACAD11 PE=2 SV=1
426	PDE_01921	0	3	1	4	1.33333	124	0.025068	gnl|BL_ORD_ID|229942 sp|P21339|MSB1_YEAST Morphogenesis-related protein MSB1 OS=Saccharomyces cerevisiae GN=MSB1 PE=1 SV=1
427	PDE_07875	0	1	0	1	0.333333	31	0.025068	gnl|BL_ORD_ID|410840 sp|P87027|SPG1_SCHPO Septum-promoting GTP-binding protein 1 OS=Schizosaccharomyces pombe GN=spg1 PE=1 SV=1
428	PDE_01021	1	0	0	1	0.333333	32	0.0242752	gnl|BL_ORD_ID|264546 sp|Q8NKB6|OPSB_ASPOR Probable aspartic-type endopeptidase opsB OS=Aspergillus oryzae GN=opsB PE=2 SV=1
429	PDE_04757	1	0	0	1	0.333333	32	0.0242752	gnl|BL_ORD_ID|137638 sp|B6H443|GET3_PENCW ATPase get3 OS=Penicillium chrysogenum (strain ATCC 28089 / DSM 1075 / Wisconsin 54-1255) GN=get3 PE=3 SV=1
430	PDE_06540	1	0	0	1	0.333333	32	0.0242752	gnl|BL_ORD_ID|298160 sp|P55034|PSMD4_ARATH 26S proteasome non-ATPase regulatory subunit 4 OS=Arabidopsis thaliana GN=MBP1 PE=1 SV=1
431	PDE_05666	1	0	1	2	0.666667	65	0.0238973	-
432	PDE_04958	0	7	0	7	2.33333	228	0.0238443	gnl|BL_ORD_ID|16523 sp|O60039|APSB_EMENI Anucleate primary sterigmata protein B OS=Emericella nidulans GN=apsB PE=4 SV=2
433	PDE_03620	1	0	0	1	0.333333	33	0.023531	gnl|BL_ORD_ID|263988 sp|Q12120|OMTA_ASPPA Sterigmatocystin 8-O-methyltransferase OS=Aspergillus parasiticus GN=omtA PE=1 SV=1
434	PDE_04488	1	0	0	1	0.333333	33	0.023531	-
435	PDE_08440	1	0	0	1	0.333333	33	0.023531	gnl|BL_ORD_ID|208455 sp|O50584|LTAE_PSEUN Low specificity L-threonine aldolase OS=Pseudomonas sp. (strain NCIMB 10558) GN=ltaE PE=1 SV=1
436	PDE_08560	0	0	1	1	0.333333	33	0.023531	gnl|BL_ORD_ID|509215 sp|O14075|YEAA_SCHPO Putative 2-hydroxyacid dehydrogenase UNK4.10 OS=Schizosaccharomyces pombe GN=SPACUNK4.10 PE=2 SV=1
437	PDE_04322	0	2	0	2	0.666667	67	0.0231758	gnl|BL_ORD_ID|280139 sp|Q9ST27|PHOT2_ORYSJ Phototropin-2 OS=Oryza sativa subsp. japonica GN=PHOT2 PE=1 SV=1
438	PDE_04690	1	2	0	3	1	101	0.0230597	-
439	PDE_00086	1	0	0	1	0.333333	34	0.0228311	-
440	PDE_02802	1	0	0	1	0.333333	34	0.0228311	-
441	PDE_03068	1	0	0	1	0.333333	34	0.0228311	gnl|BL_ORD_ID|9250 sp|Q9P6C8|ADH1_NEUCR Alcohol dehydrogenase 1 OS=Neurospora crassa GN=adh-1 PE=3 SV=1
442	PDE_06867	1	0	0	1	0.333333	34	0.0228311	gnl|BL_ORD_ID|54459 sp|Q0C7E6|CGR1_ASPTN rRNA-processing protein cgrA OS=Aspergillus terreus (strain NIH 2624 / FGSC A1156) GN=cgrA PE=3 SV=1
443	PDE_03263	0	2	0	2	0.666667	69	0.0224965	gnl|BL_ORD_ID|506027 sp|O42947|YBPC_SCHPO Uncharacterized protein C16H5.12c OS=Schizosaccharomyces pombe GN=SPBC16H5.12c PE=1 SV=2
444	PDE_07163	6	4	1	11	3.66667	385	0.0221716	gnl|BL_ORD_ID|170820 sp|Q01886|HTS1_COCCA HC-toxin synthetase OS=Cochliobolus carbonum GN=HTS1 PE=1 SV=2
445	PDE_07389	0	1	0	1	0.333333	35	0.0221716	gnl|BL_ORD_ID|407987 sp|P12904|SNF4_YEAST Nuclear protein SNF4 OS=Saccharomyces cerevisiae GN=SNF4 PE=1 SV=1
446	PDE_04035	1	0	0	1	0.333333	36	0.0215491	gnl|BL_ORD_ID|291825 sp|O13810|PROB_SCHPO Probable glutamate 5-kinase OS=Schizosaccharomyces pombe GN=SPAC17H9.13c PE=2 SV=1
447	PDE_05977	1	0	0	1	0.333333	36	0.0215491	gnl|BL_ORD_ID|413246 sp|P39926|SSO2_YEAST Protein SSO2 OS=Saccharomyces cerevisiae GN=SSO2 PE=1 SV=2
448	PDE_08346	1	0	0	1	0.333333	36	0.0215491	gnl|BL_ORD_ID|141623 sp|Q96V52|GLNA_EMENI Glutamine synthetase OS=Emericella nidulans GN=glnA PE=3 SV=2
449	PDE_05882	0	1	0	1	0.333333	36	0.0215491	-
450	PDE_07332	0	1	0	1	0.333333	36	0.0215491	gnl|BL_ORD_ID|92169 sp|P36108|DID4_YEAST DOA4-independent degradation protein 4 OS=Saccharomyces cerevisiae GN=DID4 PE=1 SV=2
451	PDE_06339	0	0	1	1	0.333333	36	0.0215491	-
452	PDE_09631	0	0	1	1	0.333333	36	0.0215491	gnl|BL_ORD_ID|508256 sp|Q03193|YD090_YEAST Uncharacterized membrane protein YDR090C OS=Saccharomyces cerevisiae GN=YDR090C PE=1 SV=1
453	PDE_00118	1	0	0	1	0.333333	37	0.0209607	-
454	PDE_04778	1	0	0	1	0.333333	37	0.0209607	gnl|BL_ORD_ID|36614 sp|Q54HG7|AUHM_DICDI Methylglutaconyl-CoA hydratase, mitochondrial OS=Dictyostelium discoideum GN=auh PE=3 SV=1
455	PDE_06774	1	0	0	1	0.333333	37	0.0209607	gnl|BL_ORD_ID|287206 sp|Q09172|PP2C2_SCHPO Protein phosphatase 2C homolog 2 OS=Schizosaccharomyces pombe GN=ptc2 PE=2 SV=1
456	PDE_09829	1	0	0	1	0.333333	37	0.0209607	gnl|BL_ORD_ID|721 sp|Q9I4V0|2NPD_PSEAE Nitronate monooxygenase OS=Pseudomonas aeruginosa GN=PA1024 PE=1 SV=1
457	PDE_00396	0	3	0	3	1	113	0.0205859	gnl|BL_ORD_ID|363809 sp|Q0CMB0|ROK1_ASPTN ATP-dependent RNA helicase rok1 OS=Aspergillus terreus (strain NIH 2624 / FGSC A1156) GN=rok1 PE=3 SV=2
458	PDE_09223	1	0	0	1	0.333333	38	0.0204035	gnl|BL_ORD_ID|505025 sp|Q09923|YAKC_SCHPO Aldo-keto reductase yakc [NADP+] OS=Schizosaccharomyces pombe GN=yakc PE=1 SV=1
459	PDE_04695	0	0	1	1	0.333333	38	0.0204035	-
460	PDE_06040	0	0	1	1	0.333333	38	0.0204035	gnl|BL_ORD_ID|312382 sp|Q9EP71|RAI14_MOUSE Ankycorbin OS=Mus musculus GN=Rai14 PE=1 SV=1
461	PDE_08815	0	0	1	1	0.333333	38	0.0204035	gnl|BL_ORD_ID|1263 sp|P07046|3SHD_NEUCR 3-dehydroshikimate dehydratase OS=Neurospora crassa GN=qa-4 PE=4 SV=1
462	PDE_04874	0	2	2	4	1.33333	153	0.0202688	gnl|BL_ORD_ID|222443 sp|Q10407|MKH1_SCHPO MAP kinase kinase kinase mkh1 OS=Schizosaccharomyces pombe GN=mkh1 PE=2 SV=1
463	PDE_05257	1	1	0	2	0.666667	77	0.0201358	-
464	PDE_00584	1	0	0	1	0.333333	39	0.0198751	-
465	PDE_03392	1	0	0	1	0.333333	39	0.0198751	gnl|BL_ORD_ID|2595 sp|P23542|AATC_YEAST Aspartate aminotransferase, cytoplasmic OS=Saccharomyces cerevisiae GN=AAT2 PE=1 SV=3
466	PDE_04250	1	0	0	1	0.333333	39	0.0198751	gnl|BL_ORD_ID|29470 sp|P32453|ATP11_YEAST Protein ATP11, mitochondrial OS=Saccharomyces cerevisiae GN=ATP11 PE=1 SV=1
467	PDE_07525	1	0	0	1	0.333333	39	0.0198751	gnl|BL_ORD_ID|28176 sp|A7KAM8|ATG18_PENCW Autophagy-related protein 18 OS=Penicillium chrysogenum (strain ATCC 28089 / DSM 1075 / Wisconsin 54-1255) GN=atg18 PE=3 SV=1
468	PDE_07851	1	0	0	1	0.333333	39	0.0198751	gnl|BL_ORD_ID|172352 sp|P80299|HYES_RAT Epoxide hydrolase 2 OS=Rattus norvegicus GN=Ephx2 PE=1 SV=1
469	PDE_05524	0	1	0	1	0.333333	39	0.0198751	-
470	PDE_05573	0	1	0	1	0.333333	39	0.0198751	gnl|BL_ORD_ID|227743 sp|O43014|MPI_SCHPO Mannose-6-phosphate isomerase OS=Schizosaccharomyces pombe GN=pmi40 PE=2 SV=1
471	PDE_09383	0	0	1	1	0.333333	39	0.0198751	gnl|BL_ORD_ID|411825 sp|O60097|SPT8_SCHPO Transcription factor spt8 OS=Schizosaccharomyces pombe GN=spt8 PE=2 SV=1
472	PDE_02304	0	0	1	1	0.333333	39	0.0198751	gnl|BL_ORD_ID|506089 sp|P38278|YBZ1_YEAST UPF0657 nucleolar protein YBR141C OS=Saccharomyces cerevisiae GN=YBR141C PE=1 SV=1
473	PDE_06433	0	0	1	1	0.333333	39	0.0198751	gnl|BL_ORD_ID|311346 sp|Q6MYX6|QUTD_ASPFU Probable quinate permease OS=Aspergillus fumigatus GN=qutD PE=3 SV=1
474	PDE_01605	1	3	0	4	1.33333	160	0.0193735	gnl|BL_ORD_ID|412160 sp|Q0CBX9|SRB8_ASPTN Mediator of RNA polymerase II transcription subunit 12 OS=Aspergillus terreus (strain NIH 2624 / FGSC A1156) GN=srb8 PE=3 SV=2
475	PDE_02135	1	3	0	4	1.33333	160	0.0193735	gnl|BL_ORD_ID|118919 sp|Q10289|FAS2_SCHPO Fatty acid synthase subunit alpha OS=Schizosaccharomyces pombe GN=fas2 PE=1 SV=2
476	PDE_05175	1	0	0	1	0.333333	40	0.0193735	gnl|BL_ORD_ID|520424 sp|P42318|YXJG_BACSU Uncharacterized protein yxjG OS=Bacillus subtilis GN=yxjG PE=4 SV=3
477	PDE_09597	1	0	0	1	0.333333	40	0.0193735	gnl|BL_ORD_ID|28388 sp|A7KAL4|ATG3_PENCW Autophagy-related protein 3 OS=Penicillium chrysogenum (strain ATCC 28089 / DSM 1075 / Wisconsin 54-1255) GN=atg3 PE=3 SV=1
478	PDE_08144	1	0	0	1	0.333333	40	0.0193735	-
479	PDE_04553	0	2	0	2	0.666667	80	0.0193735	-
480	PDE_05286	0	1	0	1	0.333333	40	0.0193735	-
481	PDE_09902	0	1	0	1	0.333333	40	0.0193735	gnl|BL_ORD_ID|127120 sp|Q92250|FPPS_NEUCR Farnesyl pyrophosphate synthase OS=Neurospora crassa GN=fpp PE=3 SV=2
482	PDE_05117	0	0	1	1	0.333333	40	0.0193735	-
483	PDE_05644	1	0	0	1	0.333333	41	0.0188965	gnl|BL_ORD_ID|192031 sp|P07277|KIME_YEAST Mevalonate kinase OS=Saccharomyces cerevisiae GN=ERG12 PE=1 SV=1
484	PDE_07190	0	0	2	2	0.666667	82	0.0188965	gnl|BL_ORD_ID|215704 sp|A1CQ63|MED16_ASPCL Mediator of RNA polymerase II transcription subunit 16 OS=Aspergillus clavatus GN=sin4 PE=3 SV=1
485	PDE_00141	0	4	0	4	1.33333	165	0.0187809	gnl|BL_ORD_ID|254951 sp|Q9P7M8|NU184_SCHPO Nucleoporin nup184 OS=Schizosaccharomyces pombe GN=nup184 PE=2 SV=1
486	PDE_09305	2	1	0	3	1	124	0.0187427	-
487	PDE_01940	1	0	0	1	0.333333	42	0.0184425	-
488	PDE_08711	0	0	1	1	0.333333	42	0.0184425	gnl|BL_ORD_ID|149587 sp|Q9P5U4|GRPE_NEUCR GrpE protein homolog, mitochondrial OS=Neurospora crassa GN=mge-1 PE=3 SV=1
489	PDE_07595	0	0	1	1	0.333333	42	0.0184425	gnl|BL_ORD_ID|125402 sp|Q09752|FNX1_SCHPO Multidrug resistance protein fnx1 OS=Schizosaccharomyces pombe GN=fnx1 PE=2 SV=2
490	PDE_09727	0	0	1	1	0.333333	42	0.0184425	gnl|BL_ORD_ID|217060 sp|Q9Y875|MET2_EMENI Homoserine O-acetyltransferase OS=Emericella nidulans GN=metE PE=3 SV=1
491	PDE_09677	1	0	0	1	0.333333	43	0.0180098	gnl|BL_ORD_ID|411042 sp|Q03563|SPK1_CAEEL Serine/threonine-protein kinase spk-1 OS=Caenorhabditis elegans GN=spk-1 PE=1 SV=3
492	PDE_00986	1	0	0	1	0.333333	43	0.0180098	gnl|BL_ORD_ID|371723 sp|C5CF34|RRF_KOSOT Ribosome-recycling factor OS=Kosmotoga olearia (strain TBF 19.5.1) GN=frr PE=3 SV=1
493	PDE_04341	1	2	0	3	1	129	0.0180098	gnl|BL_ORD_ID|213582 sp|P29458|MCM4_SCHPO DNA replication licensing factor mcm4 OS=Schizosaccharomyces pombe GN=mcm4 PE=1 SV=2
494	PDE_04524	0	2	0	2	0.666667	86	0.0180098	gnl|BL_ORD_ID|107654 sp|Q2URB7|EIF3B_ASPOR Eukaryotic translation initiation factor 3 subunit B OS=Aspergillus oryzae GN=prt1 PE=3 SV=1
495	PDE_07584	0	1	0	1	0.333333	43	0.0180098	-
496	PDE_08545	0	1	0	1	0.333333	43	0.0180098	gnl|BL_ORD_ID|504115 sp|Q09724|YA43_SCHPO Putative 60S ribosomal protein C31A2.03, mitochondrial OS=Schizosaccharomyces pombe GN=SPAC31A2.03 PE=2 SV=1
497	PDE_01250	0	0	1	1	0.333333	43	0.0180098	-
498	PDE_02176	0	0	1	1	0.333333	43	0.0180098	-
499	PDE_09377	0	0	1	1	0.333333	43	0.0180098	gnl|BL_ORD_ID|309528 sp|Q4U3U6|QAY_NEUAF Quinate permease OS=Neurospora africana GN=qa-y PE=3 SV=1
500	PDE_03774	1	2	0	3	1	130	0.01787	gnl|BL_ORD_ID|277286 sp|P46463|PEX1_PICPA Peroxisome biosynthesis protein PAS1 OS=Pichia pastoris GN=PEX1 PE=3 SV=1
501	PDE_01721	0	3	0	3	1	130	0.01787	gnl|BL_ORD_ID|404996 sp|O13971|SGD1_SCHPO Suppressor of glycerol defect protein 1 OS=Schizosaccharomyces pombe GN=sgd1 PE=2 SV=1
502	PDE_02958	1	0	0	1	0.333333	44	0.0175969	-
503	PDE_09843	1	0	0	1	0.333333	44	0.0175969	-
504	PDE_03868	0	2	0	2	0.666667	88	0.0175969	-
505	PDE_01660	0	0	1	1	0.333333	44	0.0175969	gnl|BL_ORD_ID|359235 sp|P41391|RNA1_SCHPO Ran GTPase-activating protein 1 OS=Schizosaccharomyces pombe GN=rna1 PE=1 SV=1
506	PDE_02996	0	0	1	1	0.333333	44	0.0175969	-
507	PDE_00588	0	3	0	3	1	133	0.0174634	gnl|BL_ORD_ID|118725 sp|O74853|FAP1H_SCHPO FKBP12-associated protein 1 homolog OS=Schizosaccharomyces pombe GN=fap1 PE=1 SV=1
508	PDE_02999	0	2	0	2	0.666667	89	0.0173974	gnl|BL_ORD_ID|268839 sp|Q9Y6Z8|PALB_ASPOR Calpain-like protease palB/RIM13 OS=Aspergillus oryzae GN=palB PE=3 SV=1
509	PDE_01614	1	0	2	3	1	135	0.0172025	gnl|BL_ORD_ID|406459 sp|Q9P6L5|SLA2_SCHPO Endocytosis protein end4 OS=Schizosaccharomyces pombe GN=end4 PE=2 SV=1
510	PDE_09927	1	0	0	1	0.333333	45	0.0172025	gnl|BL_ORD_ID|509119 sp|O13801|YE04_SCHPO Uncharacterized RNA-binding protein C17H9.04c OS=Schizosaccharomyces pombe GN=SPAC17H9.04c PE=1 SV=1
511	PDE_09750	1	1	0	2	0.666667	90	0.0172025	gnl|BL_ORD_ID|271077 sp|P09874|PARP1_HUMAN Poly [ADP-ribose] polymerase 1 OS=Homo sapiens GN=PARP1 PE=1 SV=4
512	PDE_08223	0	1	0	1	0.333333	45	0.0172025	gnl|BL_ORD_ID|433505 sp|Q6GPC6|TB1RB_XENLA F-box-like/WD repeat-containing protein TBL1XR1-B OS=Xenopus laevis GN=tbl1xr1-b PE=2 SV=1
513	PDE_02366	0	0	1	1	0.333333	45	0.0172025	gnl|BL_ORD_ID|365050 sp|Q8WZY4|RPN8_NEUCR 26S proteasome regulatory subunit rpn-8 OS=Neurospora crassa GN=rpn-8 PE=3 SV=1
514	PDE_03248	1	0	0	1	0.333333	46	0.0168254	gnl|BL_ORD_ID|508045 sp|O59814|YCT4_SCHPO Uncharacterized transporter C794.04c OS=Schizosaccharomyces pombe GN=SPCC794.04c PE=2 SV=1
515	PDE_07395	1	0	0	1	0.333333	46	0.0168254	gnl|BL_ORD_ID|351540 sp|O74801|RL4P_SCHPO 60S ribosomal protein yml6, mitochondrial OS=Schizosaccharomyces pombe GN=yml6 PE=2 SV=1
516	PDE_02396	0	0	1	1	0.333333	46	0.0168254	-
517	PDE_06053	0	0	1	1	0.333333	47	0.0164645	-
518	PDE_05243	0	0	1	1	0.333333	48	0.0161187	gnl|BL_ORD_ID|96943 sp|Q9USL5|DOM34_SCHPO Protein dom34 OS=Schizosaccharomyces pombe GN=dom34 PE=2 SV=1
519	PDE_04609	0	2	0	2	0.666667	98	0.0157872	gnl|BL_ORD_ID|156155 sp|O94247|HCS1_SCHPO DNA polymerase alpha-associated DNA helicase A OS=Schizosaccharomyces pombe GN=hcs1 PE=2 SV=1
520	PDE_07576	0	1	0	1	0.333333	49	0.0157872	-
521	PDE_08886	0	1	0	1	0.333333	49	0.0157872	-
522	PDE_00461	0	0	1	1	0.333333	49	0.0157872	gnl|BL_ORD_ID|49453 sp|O94389|CC124_SCHPO Coiled-coil domain-containing protein 124 homolog OS=Schizosaccharomyces pombe GN=SPBC29A10.12 PE=2 SV=1
523	PDE_01938	1	0	0	1	0.333333	50	0.015469	gnl|BL_ORD_ID|321300 sp|P0C7N7|RFC2_PHANO Replication factor C subunit 2 OS=Phaeosphaeria nodorum GN=RFC2 PE=3 SV=1
524	PDE_09501	1	0	0	1	0.333333	50	0.015469	gnl|BL_ORD_ID|436396 sp|O14096|TGTL_SCHPO Queuine tRNA-ribosyltransferase-like protein OS=Schizosaccharomyces pombe GN=SPAC2F3.13c PE=2 SV=3
525	PDE_09637	1	0	0	1	0.333333	50	0.015469	gnl|BL_ORD_ID|462514 sp|A5H0J3|URC4_SACKL Uracil catabolism protein 4 OS=Saccharomyces kluyveri GN=URC4 PE=3 SV=1
526	PDE_08454	0	1	0	1	0.333333	50	0.015469	gnl|BL_ORD_ID|142819 sp|Q0IID9|GLPK_BOVIN Glycerol kinase OS=Bos taurus GN=GK PE=2 SV=1
527	PDE_04749	0	0	2	2	0.666667	100	0.015469	gnl|BL_ORD_ID|472594 sp|O74552|VPS35_SCHPO Vacuolar protein sorting-associated protein 35 OS=Schizosaccharomyces pombe GN=vps35 PE=1 SV=1
528	PDE_06151	0	0	1	1	0.333333	50	0.015469	gnl|BL_ORD_ID|458974 sp|Q6NXA9|UBXN1_DANRE UBX domain-containing protein 1 OS=Danio rerio GN=ubxn1 PE=2 SV=1
529	PDE_03007	1	2	0	3	1	151	0.0153658	gnl|BL_ORD_ID|402760 sp|Q9M8Y0|SEC_ARATH Probable UDP-N-acetylglucosamine--peptide N-acetylglucosaminyltransferase SEC OS=Arabidopsis thaliana GN=SEC PE=2 SV=1
530	PDE_08107	0	0	1	1	0.333333	51	0.0151634	-
531	PDE_03217	0	2	0	2	0.666667	103	0.0150151	gnl|BL_ORD_ID|405907 sp|Q9P7Y9|SIN1_SCHPO Stress-activated map kinase-interacting protein 1 OS=Schizosaccharomyces pombe GN=sin1 PE=1 SV=1
532	PDE_01892	1	0	0	1	0.333333	52	0.0148696	gnl|BL_ORD_ID|414263 sp|Q9P371|SST2_SCHPO AMSH-like protease sst2 OS=Schizosaccharomyces pombe GN=sst2 PE=1 SV=1
533	PDE_08638	1	0	0	1	0.333333	52	0.0148696	gnl|BL_ORD_ID|2618 sp|O14192|AATR1_SCHPO Aromatic amino acid aminotransferase C56E4.03 OS=Schizosaccharomyces pombe GN=SPAC56E4.03 PE=2 SV=1
534	PDE_09469	1	0	0	1	0.333333	52	0.0148696	gnl|BL_ORD_ID|281928 sp|P53170|PKP2_YEAST Pyruvate dehydrogenase kinase 2, mitochondrial OS=Saccharomyces cerevisiae GN=PKP2 PE=1 SV=2
535	PDE_00437	1	0	0	1	0.333333	53	0.014587	gnl|BL_ORD_ID|400182 sp|Q5J6J2|SCPB_TRIRU Carboxypeptidase S1 homolog B OS=Trichophyton rubrum GN=SCPB PE=1 SV=1
536	PDE_04589	1	0	0	1	0.333333	53	0.014587	gnl|BL_ORD_ID|505531 sp|Q9P775|YBEG_SCHPO Uncharacterized WD repeat-containing protein C17D11.16 OS=Schizosaccharomyces pombe GN=SPBC1711.16 PE=1 SV=1
537	PDE_04323	0	2	0	2	0.666667	106	0.014587	gnl|BL_ORD_ID|289896 sp|Q03319|PRH1_SCHPO Probable ATP-dependent RNA helicase prh1 OS=Schizosaccharomyces pombe GN=prh1 PE=2 SV=2
538	PDE_02669	0	0	1	1	0.333333	53	0.014587	gnl|BL_ORD_ID|516276 sp|Q12094|YO006_YEAST UPF0293 protein YOR006C OS=Saccharomyces cerevisiae GN=YOR006C PE=1 SV=1
539	PDE_08632	0	0	1	1	0.333333	53	0.014587	gnl|BL_ORD_ID|86230 sp|Q54N50|DCTN2_DICDI Dynactin subunit 2 OS=Dictyostelium discoideum GN=dynB PE=3 SV=1
540	PDE_04490	0	0	1	1	0.333333	53	0.014587	gnl|BL_ORD_ID|520304 sp|O05218|YWRD_BACSU Putative gamma-glutamyltransferase ywrD OS=Bacillus subtilis GN=ywrD PE=1 SV=1
541	PDE_10004	0	0	1	1	0.333333	53	0.014587	gnl|BL_ORD_ID|70544 sp|Q9VJ71|CP310_DROME Probable cytochrome P450 310a1 OS=Drosophila melanogaster GN=Cyp310a1 PE=2 SV=1
542	PDE_03394	1	0	0	1	0.333333	54	0.014315	gnl|BL_ORD_ID|129221 sp|P55250|FUMH_RHIOR Fumarate hydratase, mitochondrial OS=Rhizopus oryzae GN=FUMR PE=3 SV=1
543	PDE_05713	1	0	0	1	0.333333	54	0.014315	-
544	PDE_09308	1	0	0	1	0.333333	54	0.014315	gnl|BL_ORD_ID|313836 sp|P53295|RBG2_YEAST Ribosome-interacting GTPase 2 OS=Saccharomyces cerevisiae GN=RBG2 PE=1 SV=1
545	PDE_09482	1	0	1	2	0.666667	108	0.014315	gnl|BL_ORD_ID|312073 sp|Q00578|RAD25_YEAST DNA repair helicase RAD25 OS=Saccharomyces cerevisiae GN=SSL2 PE=1 SV=1
546	PDE_04031	1	0	0	1	0.333333	55	0.0140529	gnl|BL_ORD_ID|49229 sp|P32582|CBS_YEAST Cystathionine beta-synthase OS=Saccharomyces cerevisiae GN=CYS4 PE=1 SV=1
547	PDE_05317	1	0	0	1	0.333333	55	0.0140529	gnl|BL_ORD_ID|179368 sp|O00086|IMDH3_CANAL Probable inosine-5&apos;-monophosphate dehydrogenase OS=Candida albicans GN=IMH3 PE=1 SV=1
548	PDE_07520	0	1	0	1	0.333333	55	0.0140529	gnl|BL_ORD_ID|326021 sp|Q9P7W5|RIO2_SCHPO Serine/threonine-protein kinase rio2 OS=Schizosaccharomyces pombe GN=rio2 PE=2 SV=1
549	PDE_01396	1	0	0	1	0.333333	56	0.0138002	gnl|BL_ORD_ID|192039 sp|Q9Y7X9|KIN17_SCHPO KIN17-like protein OS=Schizosaccharomyces pombe GN=SPBC365.09c PE=2 SV=1
550	PDE_02297	1	0	0	1	0.333333	56	0.0138002	gnl|BL_ORD_ID|129636 sp|Q4WTQ4|FYV10_ASPFU Protein fyv10 OS=Aspergillus fumigatus GN=fyv10 PE=3 SV=2
551	PDE_05709	0	1	0	1	0.333333	56	0.0138002	gnl|BL_ORD_ID|513965 sp|O59805|YJV7_SCHPO Putative amidase C550.07 OS=Schizosaccharomyces pombe GN=SPCC550.07 PE=2 SV=1
552	PDE_08111	0	1	0	1	0.333333	56	0.0138002	gnl|BL_ORD_ID|85765 sp|Q07346|DCE_PETHY Glutamate decarboxylase OS=Petunia hybrida GN=GAD PE=1 SV=1
553	PDE_09475	0	1	0	1	0.333333	56	0.0138002	gnl|BL_ORD_ID|19844 sp|P05085|ARGR2_YEAST Arginine metabolism regulation protein II OS=Saccharomyces cerevisiae GN=ARGR2 PE=1 SV=3
554	PDE_00093	0	0	1	1	0.333333	56	0.0138002	gnl|BL_ORD_ID|417768 sp|Q4WRE2|SWC5_ASPFU SWR1-complex protein 5 OS=Aspergillus fumigatus GN=swc5 PE=3 SV=1
555	PDE_06081	1	0	0	1	0.333333	57	0.0135565	-
556	PDE_09908	1	0	0	1	0.333333	57	0.0135565	gnl|BL_ORD_ID|473696 sp|Q28D01|WDR26_XENTR WD repeat-containing protein 26 OS=Xenopus tropicalis GN=wdr26 PE=2 SV=2
557	PDE_03581	0	2	0	2	0.666667	114	0.0135565	gnl|BL_ORD_ID|42215 sp|Q4WDD7|BRE1_ASPFU E3 ubiquitin-protein ligase bre1 OS=Aspergillus fumigatus GN=bre1 PE=3 SV=2
558	PDE_06658	0	1	0	1	0.333333	57	0.0135565	gnl|BL_ORD_ID|177938 sp|Q10318|ILV3_SCHPO Putative dihydroxy-acid dehydratase, mitochondrial OS=Schizosaccharomyces pombe GN=SPAC17G8.06c PE=2 SV=1
559	PDE_08937	0	1	0	1	0.333333	57	0.0135565	-
560	PDE_08946	0	1	0	1	0.333333	57	0.0135565	gnl|BL_ORD_ID|508188 sp|O74840|YCY3_SCHPO Smr domain-containing protein C1235.03 OS=Schizosaccharomyces pombe GN=SPCC1235.03 PE=2 SV=1
561	PDE_01498	1	0	0	1	0.333333	58	0.0133212	gnl|BL_ORD_ID|91481 sp|A2QY39|DHH1_ASPNC ATP-dependent RNA helicase dhh1 OS=Aspergillus niger (strain CBS 513.88 / FGSC A1513) GN=dhh1 PE=3 SV=1
562	PDE_08692	1	0	0	1	0.333333	58	0.0133212	gnl|BL_ORD_ID|514804 sp|Q9UTQ5|YL39_SCHPO Uncharacterized J domain-containing protein C1071.09c OS=Schizosaccharomyces pombe GN=SPAC1071.09c PE=2 SV=1
563	PDE_09803	1	1	0	2	0.666667	116	0.0133212	gnl|BL_ORD_ID|281729 sp|Q6AZN6|PK3C3_XENLA Phosphatidylinositol 3-kinase catalytic subunit type 3 OS=Xenopus laevis GN=pik3c3 PE=2 SV=1
564	PDE_02710	0	0	1	1	0.333333	58	0.0133212	gnl|BL_ORD_ID|149875 sp|Q15I80|GRRA_EMENI SCF E3 ubiquitin ligase complex F-box protein grrA OS=Emericella nidulans GN=grrA PE=2 SV=1
565	PDE_05616	0	0	1	1	0.333333	58	0.0133212	gnl|BL_ORD_ID|516359 sp|Q12108|YO118_YEAST Uncharacterized protein YOR118W OS=Saccharomyces cerevisiae GN=YOR118W PE=1 SV=1
566	PDE_00770	1	0	0	1	0.333333	59	0.0130939	-
567	PDE_08530	0	0	1	1	0.333333	59	0.0130939	gnl|BL_ORD_ID|446382 sp|Q12463|TRM11_YEAST tRNA guanosine-2&apos;-O-methyltransferase TRM11 OS=Saccharomyces cerevisiae GN=TRM11 PE=1 SV=1
568	PDE_07341	1	0	0	1	0.333333	60	0.0128743	-
569	PDE_09184	1	0	0	1	0.333333	60	0.0128743	gnl|BL_ORD_ID|312948 sp|O14239|RAX2_SCHPO Polarized growth protein rax2 OS=Schizosaccharomyces pombe GN=rax2 PE=1 SV=1
570	PDE_03117	0	0	1	1	0.333333	60	0.0128743	-
571	PDE_04145	0	0	1	1	0.333333	60	0.0128743	gnl|BL_ORD_ID|411040 sp|O94625|SPJ1_SCHPO DnaJ-related protein spj1 OS=Schizosaccharomyces pombe GN=spj1 PE=2 SV=2
572	PDE_06521	0	0	1	1	0.333333	62	0.0124564	-
573	PDE_03372	0	2	0	2	0.666667	125	0.0123562	gnl|BL_ORD_ID|286470 sp|Q9UTA4|POPI_SCHPO Ribonucleases P/MRP protein subunit pop1 OS=Schizosaccharomyces pombe GN=pop1 PE=2 SV=1
574	PDE_08077	0	1	0	1	0.333333	63	0.0122575	-
575	PDE_03826	1	0	0	1	0.333333	64	0.0120648	gnl|BL_ORD_ID|131136 sp|Q9P7J8|GAD8_SCHPO Serine/threonine-protein kinase gad8 OS=Schizosaccharomyces pombe GN=gad8 PE=1 SV=1
576	PDE_06450	1	0	0	1	0.333333	64	0.0120648	gnl|BL_ORD_ID|127391 sp|O13755|FRDS_SCHPO Putative fumarate reductase OS=Schizosaccharomyces pombe GN=SPAC17A2.05 PE=2 SV=1
577	PDE_08528	1	0	0	1	0.333333	64	0.0120648	gnl|BL_ORD_ID|54387 sp|P30284|CG21_EMENI G2/mitotic-specific cyclin-B OS=Emericella nidulans GN=nimE PE=2 SV=1
578	PDE_06642	0	0	1	1	0.333333	64	0.0120648	gnl|BL_ORD_ID|68573 sp|O13923|CORO_SCHPO Coronin-like protein crn1 OS=Schizosaccharomyces pombe GN=crn1 PE=1 SV=1
579	PDE_05078	1	0	0	1	0.333333	65	0.0118781	-
580	PDE_06943	1	1	0	2	0.666667	132	0.0116971	-
581	PDE_09615	1	0	0	1	0.333333	66	0.0116971	gnl|BL_ORD_ID|208543 sp|O94289|LUB1_SCHPO Ubiquitin homeostasis protein lub1 OS=Schizosaccharomyces pombe GN=lub1 PE=1 SV=1
582	PDE_02992	0	2	0	2	0.666667	134	0.0115215	gnl|BL_ORD_ID|193628 sp|P53914|KRE33_YEAST UPF0202 protein KRE33 OS=Saccharomyces cerevisiae GN=KRE33 PE=1 SV=1
583	PDE_06718	0	0	1	1	0.333333	67	0.0115215	gnl|BL_ORD_ID|511604 sp|O42972|YGZ2_SCHPO UPF0588 membrane protein C20F10.02c OS=Schizosaccharomyces pombe GN=SPBC20F10.02c PE=2 SV=1
584	PDE_01313	0	3	0	3	1	203	0.0114074	gnl|BL_ORD_ID|234410 sp|O60072|MUG81_SCHPO Putative helicase mug81 OS=Schizosaccharomyces pombe GN=mug81 PE=1 SV=1
585	PDE_03037	1	0	0	1	0.333333	68	0.0113511	-
586	PDE_03825	1	0	0	1	0.333333	68	0.0113511	gnl|BL_ORD_ID|8298 sp|Q02336|ADA2_YEAST Transcriptional adapter 2 OS=Saccharomyces cerevisiae GN=ADA2 PE=1 SV=1
587	PDE_03975	1	0	0	1	0.333333	69	0.0111857	gnl|BL_ORD_ID|505256 sp|Q09744|YB63_SCHPO Uncharacterized FAD-binding protein C12C2.03c OS=Schizosaccharomyces pombe GN=SPBC12C2.03c PE=2 SV=1
588	PDE_07770	1	0	0	1	0.333333	69	0.0111857	gnl|BL_ORD_ID|399527 sp|O14369|SCE3_SCHPO Probable RNA-binding protein sce3 OS=Schizosaccharomyces pombe GN=sce3 PE=1 SV=1
589	PDE_07144	0	0	1	1	0.333333	69	0.0111857	gnl|BL_ORD_ID|292361 sp|O42904|PRP31_SCHPO Pre-mRNA-processing factor 31 OS=Schizosaccharomyces pombe GN=prp31 PE=2 SV=1
590	PDE_02014	0	0	1	1	0.333333	69	0.0111857	gnl|BL_ORD_ID|406980 sp|O74534|SLY1_SCHPO Protein sly1 OS=Schizosaccharomyces pombe GN=sly1 PE=2 SV=1
591	PDE_02944	0	0	1	1	0.333333	69	0.0111857	gnl|BL_ORD_ID|512451 sp|Q9USW2|YHZ6_SCHPO Uncharacterized membrane protein C21B10.06c OS=Schizosaccharomyces pombe GN=SPBC21B10.06c PE=2 SV=1
592	PDE_02668	1	0	0	1	0.333333	70	0.011025	gnl|BL_ORD_ID|309676 sp|Q8H0M1|QORH_SPIOL Quinone-oxidoreductase homolog, chloroplastic OS=Spinacia oleracea GN=QOR PE=1 SV=1
593	PDE_03483	1	0	0	1	0.333333	70	0.011025	gnl|BL_ORD_ID|211807 sp|P28344|MASY_EMENI Malate synthase, glyoxysomal OS=Emericella nidulans GN=acuE PE=3 SV=2
594	PDE_05008	1	0	0	1	0.333333	70	0.011025	-
595	PDE_08490	0	1	0	1	0.333333	70	0.011025	-
596	PDE_00944	0	0	1	1	0.333333	70	0.011025	gnl|BL_ORD_ID|265146 sp|Q9JK30|ORC3_MOUSE Origin recognition complex subunit 3 OS=Mus musculus GN=Orc3l PE=1 SV=1
597	PDE_06861	0	1	0	1	0.333333	71	0.0108689	gnl|BL_ORD_ID|108358 sp|Q92556|ELMO1_HUMAN Engulfment and cell motility protein 1 OS=Homo sapiens GN=ELMO1 PE=1 SV=2
598	PDE_06959	0	1	0	1	0.333333	71	0.0108689	gnl|BL_ORD_ID|155468 sp|P45364|HBD_CLODI 3-hydroxybutyryl-CoA dehydrogenase OS=Clostridium difficile GN=hbd PE=3 SV=1
599	PDE_01190	0	0	1	1	0.333333	71	0.0108689	-
600	PDE_09108	0	0	1	1	0.333333	71	0.0108689	gnl|BL_ORD_ID|397916 sp|Q9UUI3|SA145_SCHPO Spliceosome-associated protein 145 OS=Schizosaccharomyces pombe GN=sap145 PE=1 SV=1
601	PDE_09712	1	1	0	2	0.666667	143	0.0107925	gnl|BL_ORD_ID|511608 sp|O42976|YGZ7_SCHPO Uncharacterized membrane protein C20F10.07 OS=Schizosaccharomyces pombe GN=SPBC20F10.07 PE=1 SV=1
602	PDE_02725	0	2	1	3	1	215	0.0107673	gnl|BL_ORD_ID|227358 sp|O43065|MOT1_SCHPO Probable helicase mot1 OS=Schizosaccharomyces pombe GN=mot1 PE=1 SV=4
603	PDE_01873	1	0	0	1	0.333333	72	0.0107171	gnl|BL_ORD_ID|513207 sp|P40566|YIS7_YEAST Uncharacterized glycosyl hydrolase YIR007W OS=Saccharomyces cerevisiae GN=YIR007W PE=1 SV=1
604	PDE_04396	1	0	0	1	0.333333	72	0.0107171	gnl|BL_ORD_ID|199862 sp|P08638|LEUR_YEAST Regulatory protein LEU3 OS=Saccharomyces cerevisiae GN=LEU3 PE=1 SV=1
605	PDE_01557	0	0	1	1	0.333333	72	0.0107171	gnl|BL_ORD_ID|107588 sp|O74965|EIF2A_SCHPO Eukaryotic translation initiation factor 2A OS=Schizosaccharomyces pombe GN=SPBC4B4.04 PE=2 SV=1
606	PDE_03757	0	0	1	1	0.333333	72	0.0107171	gnl|BL_ORD_ID|196266 sp|P30624|LCF1_YEAST Long-chain-fatty-acid--CoA ligase 1 OS=Saccharomyces cerevisiae GN=FAA1 PE=1 SV=1
607	PDE_03872	0	0	1	1	0.333333	72	0.0107171	gnl|BL_ORD_ID|288942 sp|Q10062|PPOX_SCHPO Protoporphyrinogen oxidase OS=Schizosaccharomyces pombe GN=hem14 PE=2 SV=1
608	PDE_06928	0	0	1	1	0.333333	72	0.0107171	gnl|BL_ORD_ID|112641 sp|Q2UMQ5|ESA1_ASPOR Histone acetyltransferase ESA1 OS=Aspergillus oryzae GN=esa1 PE=3 SV=1
609	PDE_08554	0	0	1	1	0.333333	72	0.0107171	gnl|BL_ORD_ID|68612 sp|P38679|COT1_NEUCR Serine/threonine-protein kinase cot-1 OS=Neurospora crassa GN=cot-1 PE=2 SV=2
610	PDE_01046	1	0	0	1	0.333333	73	0.0105696	gnl|BL_ORD_ID|209407 sp|Q58FL6|LYS4_ASPNC Homoaconitase, mitochondrial OS=Aspergillus niger (strain CBS 513.88 / FGSC A1513) GN=lysA PE=3 SV=1
611	PDE_05297	1	0	0	1	0.333333	73	0.0105696	gnl|BL_ORD_ID|515044 sp|Q9UTA7|YL8B_SCHPO Uncharacterized transcriptional regulatory protein C25B8.11 OS=Schizosaccharomyces pombe GN=SPAC25B8.11 PE=2 SV=1
612	PDE_06523	1	0	1	2	0.666667	146	0.0105696	gnl|BL_ORD_ID|431872 sp|P87121|TAF2_SCHPO Transcription initiation factor TFIID subunit 2 OS=Schizosaccharomyces pombe GN=taf2 PE=2 SV=3
613	PDE_08804	1	0	0	1	0.333333	73	0.0105696	gnl|BL_ORD_ID|211320 sp|A2QWU9|MANBA_ASPNC Probable beta-mannosidase A OS=Aspergillus niger (strain CBS 513.88 / FGSC A1513) GN=mndA PE=3 SV=1
614	PDE_09809	1	0	0	1	0.333333	73	0.0105696	gnl|BL_ORD_ID|514096 sp|P36101|YKC7_YEAST Uncharacterized protein YKL027W OS=Saccharomyces cerevisiae GN=YKL027W PE=1 SV=1
615	PDE_02517	0	0	1	1	0.333333	73	0.0105696	gnl|BL_ORD_ID|290923 sp|Q9P326|PRO1_NEUCR Transcriptional regulatory protein pro-1 OS=Neurospora crassa GN=pro-1 PE=2 SV=1
616	PDE_06664	1	0	0	1	0.333333	74	0.010426	gnl|BL_ORD_ID|408304 sp|Q5AZC9|SNX41_EMENI Sorting nexin-41 OS=Emericella nidulans GN=snx41 PE=3 SV=1
617	PDE_00496	1	0	0	1	0.333333	74	0.010426	gnl|BL_ORD_ID|513048 sp|Q9UTN0|YII3_SCHPO Uncharacterized transcriptional regulatory protein C139.03 OS=Schizosaccharomyces pombe GN=SPAC139.03 PE=2 SV=1
618	PDE_05457	0	0	1	1	0.333333	74	0.010426	gnl|BL_ORD_ID|268863 sp|P78612|PALF_EMENI pH-response regulator protein palF/RIM8 OS=Emericella nidulans GN=palF PE=2 SV=1
619	PDE_01709	1	0	0	1	0.333333	75	0.0102863	gnl|BL_ORD_ID|63595 sp|Q8K0V4|CNOT3_MOUSE CCR4-NOT transcription complex subunit 3 OS=Mus musculus GN=Cnot3 PE=1 SV=1
620	PDE_08254	1	0	1	2	0.666667	150	0.0102863	gnl|BL_ORD_ID|42968 sp|P33314|BUD2_YEAST Inhibitory regulator protein BUD2/CLA2 OS=Saccharomyces cerevisiae GN=BUD2 PE=1 SV=2
621	PDE_03502	0	0	1	1	0.333333	75	0.0102863	gnl|BL_ORD_ID|232173 sp|Q59606|MTF7_NEIGO Modification methylase NgoFVII OS=Neisseria gonorrhoeae GN=ngoFVIIM PE=3 SV=1
622	PDE_06032	0	0	1	1	0.333333	75	0.0102863	-
623	PDE_03163	1	0	0	1	0.333333	76	0.0101502	gnl|BL_ORD_ID|214611 sp|P87239|MDJ1_SCHPO DnaJ homolog 1, mitochondrial OS=Schizosaccharomyces pombe GN=mdj1 PE=2 SV=1
624	PDE_06012	1	0	0	1	0.333333	76	0.0101502	gnl|BL_ORD_ID|92609 sp|P40564|DJP1_YEAST DnaJ-like protein 1 OS=Saccharomyces cerevisiae GN=DJP1 PE=1 SV=1
625	PDE_06451	0	1	0	1	0.333333	76	0.0101502	-
626	PDE_05300	0	1	0	1	0.333333	78	0.00988868	gnl|BL_ORD_ID|199862 sp|P08638|LEUR_YEAST Regulatory protein LEU3 OS=Saccharomyces cerevisiae GN=LEU3 PE=1 SV=1
627	PDE_02794	0	0	1	1	0.333333	78	0.00988868	gnl|BL_ORD_ID|508976 sp|P87056|YDJ8_SCHPO Abhydrolase domain-containing protein C57A10.08c OS=Schizosaccharomyces pombe GN=SPAC57A10.08c PE=2 SV=2
628	PDE_09769	0	0	1	1	0.333333	78	0.00988868	gnl|BL_ORD_ID|213283 sp|Q54KE6|MCCA_DICDI Methylcrotonoyl-CoA carboxylase subunit alpha, mitochondrial OS=Dictyostelium discoideum GN=mccA PE=3 SV=1
629	PDE_07040	0	0	1	1	0.333333	79	0.0097629	-
630	PDE_07417	0	1	0	1	0.333333	80	0.00964028	gnl|BL_ORD_ID|510118 sp|O31530|YETA_BACSU Uncharacterized protein yetA OS=Bacillus subtilis GN=yetA PE=4 SV=2
631	PDE_01481	0	0	1	1	0.333333	80	0.00964028	gnl|BL_ORD_ID|289138 sp|Q55905|PPSA_SYNY3 Phosphoenolpyruvate synthase OS=Synechocystis sp. (strain PCC 6803) GN=ppsA PE=3 SV=1
632	PDE_02149	1	0	0	1	0.333333	81	0.0095207	gnl|BL_ORD_ID|27751 sp|Q5T9A4|ATD3B_HUMAN ATPase family AAA domain-containing protein 3B OS=Homo sapiens GN=ATAD3B PE=1 SV=1
633	PDE_07885	1	0	0	1	0.333333	81	0.0095207	gnl|BL_ORD_ID|239769 sp|Q2UB56|MVP1_ASPOR Sorting nexin mvp1 OS=Aspergillus oryzae GN=mvp1 PE=3 SV=1
634	PDE_08274	0	0	1	1	0.333333	81	0.0095207	-
635	PDE_02948	0	0	1	1	0.333333	82	0.00940404	gnl|BL_ORD_ID|510862 sp|Q9UUG2|YFT6_SCHPO Uncharacterized leucine-rich repeat-containing protein C926.06c OS=Schizosaccharomyces pombe GN=SPAC926.06c PE=1 SV=1
636	PDE_09975	0	0	1	1	0.333333	82	0.00940404	gnl|BL_ORD_ID|415499 sp|Q70M86|STRN_SORMA Striatin Pro11 OS=Sordaria macrospora GN=pro11 PE=3 SV=1
637	PDE_05859	1	0	0	1	0.333333	83	0.00929022	-
638	PDE_08811	1	0	0	1	0.333333	83	0.00929022	gnl|BL_ORD_ID|510224 sp|O14130|YF54_SCHPO Uncharacterized transcriptional regulatory protein C3C7.04 OS=Schizosaccharomyces pombe GN=SPAC3C7.04 PE=2 SV=1
639	PDE_00085	1	0	0	1	0.333333	83	0.00929022	gnl|BL_ORD_ID|509181 sp|O14174|YE5A_SCHPO Uncharacterized protein C4D7.10c OS=Schizosaccharomyces pombe GN=SPAC4D7.10c PE=2 SV=1
640	PDE_09459	0	1	1	2	0.666667	166	0.00929022	gnl|BL_ORD_ID|476394 sp|P40383|XRN1_SCHPO 5&apos;-3&apos; exoribonuclease 1 OS=Schizosaccharomyces pombe GN=exo2 PE=1 SV=1
641	PDE_09001	1	0	0	1	0.333333	84	0.00917911	gnl|BL_ORD_ID|284276 sp|A1DMR2|PMIP_NEOFI Mitochondrial intermediate peptidase OS=Neosartorya fischeri (strain ATCC 1020 / DSM 3700 / FGSC A1164 / NRRL 181) GN=oct1 PE=3 SV=1
642	PDE_01160	1	0	0	1	0.333333	84	0.00917911	gnl|BL_ORD_ID|111292 sp|Q4WDF1|EPL1_ASPFU Enhancer of polycomb-like protein 1 OS=Aspergillus fumigatus GN=epl1 PE=3 SV=1
643	PDE_08304	1	0	1	2	0.666667	168	0.00917911	gnl|BL_ORD_ID|184961 sp|Q08773|ISW2_YEAST ISWI chromatin-remodeling complex ATPase ISW2 OS=Saccharomyces cerevisiae GN=ISW2 PE=1 SV=1
644	PDE_04970	0	0	1	1	0.333333	85	0.00907064	gnl|BL_ORD_ID|250728 sp|O94514|NOP56_SCHPO Nucleolar protein 56 OS=Schizosaccharomyces pombe GN=nop56 PE=2 SV=1
645	PDE_09686	1	0	0	1	0.333333	86	0.00896469	-
646	PDE_07308	0	0	1	1	0.333333	86	0.00896469	gnl|BL_ORD_ID|401075 sp|O94590|SEC1_SCHPO Protein transport protein sec1 OS=Schizosaccharomyces pombe GN=sec1 PE=2 SV=1
647	PDE_07657	0	0	1	1	0.333333	87	0.0088612	-
648	PDE_06560	0	0	1	1	0.333333	87	0.0088612	gnl|BL_ORD_ID|298274 sp|Q10264|PSO2_SCHPO DNA cross-link repair protein pso2/snm1 OS=Schizosaccharomyces pombe GN=pso2 PE=2 SV=3
649	PDE_00416	1	0	0	1	0.333333	88	0.00876006	-
650	PDE_04839	0	2	0	2	0.666667	177	0.00871035	gnl|BL_ORD_ID|208488 sp|Q6FT12|LTE1_CANGA Guanine nucleotide exchange factor LTE1 OS=Candida glabrata GN=LTE1 PE=3 SV=1
651	PDE_08467	0	1	0	1	0.333333	89	0.00866121	gnl|BL_ORD_ID|119737 sp|Q9Y297|FBW1A_HUMAN F-box/WD repeat-containing protein 1A OS=Homo sapiens GN=BTRC PE=1 SV=1
652	PDE_05063	0	0	1	1	0.333333	90	0.00856456	gnl|BL_ORD_ID|152950 sp|P87234|GYP3_SCHPO GTPase-activating protein gyp3 OS=Schizosaccharomyces pombe GN=gyp3 PE=1 SV=1
653	PDE_05571	1	0	0	1	0.333333	91	0.00847005	gnl|BL_ORD_ID|436327 sp|Q12043|TGL5_YEAST Lipase 5 OS=Saccharomyces cerevisiae GN=TGL5 PE=1 SV=1
654	PDE_07819	1	0	0	1	0.333333	91	0.00847005	gnl|BL_ORD_ID|407994 sp|Q09699|SNF5_SCHPO SWI/SNF chromatin-remodeling complex subunit snf5 OS=Schizosaccharomyces pombe GN=snf5 PE=1 SV=1
655	PDE_03552	0	2	0	2	0.666667	182	0.00847005	gnl|BL_ORD_ID|505416 sp|O42998|YBC8_SCHPO Uncharacterized protein C27B12.08 OS=Schizosaccharomyces pombe GN=SPBC27B12.08 PE=1 SV=1
656	PDE_05365	0	1	0	1	0.333333	92	0.0083776	-
657	PDE_05810	0	1	0	1	0.333333	93	0.00828714	-
658	PDE_06087	0	0	1	1	0.333333	94	0.00819862	-
659	PDE_00941	1	0	1	2	0.666667	190	0.00811197	gnl|BL_ORD_ID|434126 sp|P40340|TBP7_YEAST Tat-binding homolog 7 OS=Saccharomyces cerevisiae GN=YTA7 PE=1 SV=2
660	PDE_02519	2	0	0	2	0.666667	194	0.00794405	gnl|BL_ORD_ID|102845 sp|P38737|ECM29_YEAST Proteasome component ECM29 OS=Saccharomyces cerevisiae GN=ECM29 PE=1 SV=1
661	PDE_02272	1	0	0	1	0.333333	97	0.00794405	gnl|BL_ORD_ID|59796 sp|O14427|CLA4_CANAL Serine/threonine-protein kinase CLA4 OS=Candida albicans GN=CLA4 PE=3 SV=1
662	PDE_01878	1	0	0	1	0.333333	98	0.00786267	gnl|BL_ORD_ID|518873 sp|Q5UQ35|YR811_MIMIV Putative ariadne-like RING finger protein R811 OS=Acanthamoeba polyphaga mimivirus GN=MIMI_R811 PE=4 SV=1
663	PDE_02327	1	0	0	1	0.333333	98	0.00786267	-
664	PDE_07511	0	1	0	1	0.333333	98	0.00786267	gnl|BL_ORD_ID|262926 sp|O59763|OCA2_SCHPO Serine/threonine-protein kinase oca2 OS=Schizosaccharomyces pombe GN=oca2 PE=1 SV=1
665	PDE_09505	0	1	0	1	0.333333	100	0.00770481	gnl|BL_ORD_ID|143668 sp|Q9US55|GLU2A_SCHPO Glucosidase 2 subunit alpha OS=Schizosaccharomyces pombe GN=gls2 PE=2 SV=1
666	PDE_04765	1	0	0	1	0.333333	101	0.00762824	gnl|BL_ORD_ID|15062 sp|Q9ULJ7|ANR50_HUMAN Ankyrin repeat domain-containing protein 50 OS=Homo sapiens GN=ANKRD50 PE=1 SV=4
667	PDE_07333	1	0	0	1	0.333333	101	0.00762824	gnl|BL_ORD_ID|129736 sp|Q9USY7|FZO1_SCHPO Transmembrane GTPase fzo1 OS=Schizosaccharomyces pombe GN=fzo1 PE=2 SV=1
668	PDE_03017	0	0	1	1	0.333333	101	0.00762824	-
669	PDE_06470	0	0	1	1	0.333333	101	0.00762824	gnl|BL_ORD_ID|223197 sp|Q9UTR1|MMS19_SCHPO DNA repair/transcription protein mms19 OS=Schizosaccharomyces pombe GN=mms19 PE=2 SV=1
670	PDE_06728	0	1	0	1	0.333333	102	0.00755317	gnl|BL_ORD_ID|38505 sp|P35817|BDF1_YEAST Bromodomain-containing factor 1 OS=Saccharomyces cerevisiae GN=BDF1 PE=1 SV=3
671	PDE_07562	0	1	0	1	0.333333	102	0.00755317	-
672	PDE_08193	1	0	0	1	0.333333	103	0.00747956	gnl|BL_ORD_ID|191930 sp|Q5REP4|KIF22_PONAB Kinesin-like protein KIF22 OS=Pongo abelii GN=KIF22 PE=2 SV=1
673	PDE_09857	1	0	0	1	0.333333	103	0.00747956	-
674	PDE_04845	0	0	1	1	0.333333	103	0.00747956	gnl|BL_ORD_ID|516885 sp|Q9Y7J5|YOI9_SCHPO TBC domain-containing protein C1778.09 OS=Schizosaccharomyces pombe GN=SPBC1778.09 PE=2 SV=1
675	PDE_03986	1	0	0	1	0.333333	104	0.00740738	gnl|BL_ORD_ID|15062 sp|Q9ULJ7|ANR50_HUMAN Ankyrin repeat domain-containing protein 50 OS=Homo sapiens GN=ANKRD50 PE=1 SV=4
676	PDE_09568	0	0	1	1	0.333333	104	0.00740738	-
677	PDE_08469	0	0	1	1	0.333333	105	0.00733658	-
678	PDE_07619	0	0	1	1	0.333333	106	0.00726711	gnl|BL_ORD_ID|213607 sp|P49731|MCM6_SCHPO DNA replication licensing factor mcm6 OS=Schizosaccharomyces pombe GN=mcm6 PE=1 SV=2
679	PDE_00651	0	0	1	1	0.333333	108	0.00713206	-
680	PDE_01548	0	0	1	1	0.333333	108	0.00713206	gnl|BL_ORD_ID|509890 sp|O13944|YEH1_SCHPO Oxysterol-binding protein homolog C23H4.01c OS=Schizosaccharomyces pombe GN=SPAC23H4.01c PE=1 SV=2
681	PDE_05185	0	0	1	1	0.333333	108	0.00713206	-
682	PDE_06330	0	0	1	1	0.333333	108	0.00713206	gnl|BL_ORD_ID|10210 sp|O13716|AGN1_SCHPO Glucan endo-1,3-alpha-glucosidase agn1 OS=Schizosaccharomyces pombe GN=agn1 PE=1 SV=2
683	PDE_03387	0	0	1	1	0.333333	109	0.00706639	gnl|BL_ORD_ID|312029 sp|P36617|RAD16_SCHPO DNA repair protein rad16 OS=Schizosaccharomyces pombe GN=rad16 PE=1 SV=1
684	PDE_04659	1	0	0	1	0.333333	110	0.00700193	-
685	PDE_03418	0	0	1	1	0.333333	110	0.00700193	gnl|BL_ORD_ID|249379 sp|P11837|NIMA_EMENI G2-specific protein kinase nimA OS=Emericella nidulans GN=nimA PE=1 SV=1
686	PDE_05009	0	0	1	1	0.333333	111	0.00693863	gnl|BL_ORD_ID|230476 sp|O13396|MSH2_NEUCR DNA mismatch repair protein msh-2 OS=Neurospora crassa GN=msh-2 PE=3 SV=1
687	PDE_04856	0	2	0	2	0.666667	230	0.00669648	gnl|BL_ORD_ID|208765 sp|Q9KLK7|LUXQ_VIBCH Autoinducer 2 sensor kinase/phosphatase luxQ OS=Vibrio cholerae GN=luxQ PE=1 SV=1
688	PDE_06171	1	0	0	1	0.333333	116	0.00663856	gnl|BL_ORD_ID|91372 sp|P00365|DHE2_NEUCR NAD-specific glutamate dehydrogenase OS=Neurospora crassa GN=gdh-1 PE=1 SV=4
689	PDE_06406	0	1	0	1	0.333333	116	0.00663856	gnl|BL_ORD_ID|28286 sp|Q6C8M8|ATG26_YARLI Sterol 3-beta-glucosyltransferase OS=Yarrowia lipolytica GN=ATG26 PE=3 SV=3
690	PDE_01689	1	0	0	1	0.333333	117	0.00658164	gnl|BL_ORD_ID|43763 sp|Q9Y8G7|C505_FUSOX Bifunctional P-450:NADPH-P450 reductase OS=Fusarium oxysporum GN=CYP505 PE=1 SV=1
691	PDE_05354	0	0	1	1	0.333333	117	0.00658164	gnl|BL_ORD_ID|412691 sp|Q10213|SRS2_SCHPO ATP-dependent DNA helicase srs2 OS=Schizosaccharomyces pombe GN=srs2 PE=2 SV=1
692	PDE_05450	1	0	0	1	0.333333	118	0.00652568	gnl|BL_ORD_ID|495034 sp|Q4UMH6|Y381_RICFE Putative ankyrin repeat protein RF_0381 OS=Rickettsia felis GN=RF_0381 PE=4 SV=1
693	PDE_06377	0	1	0	1	0.333333	118	0.00652568	-
694	PDE_03919	0	0	1	1	0.333333	119	0.00647066	gnl|BL_ORD_ID|408176 sp|O94538|SNU66_SCHPO U4/U6.U5 tri-snRNP-associated protein snu66 OS=Schizosaccharomyces pombe GN=snu66 PE=1 SV=1
695	PDE_07238	1	0	0	1	0.333333	120	0.00641657	gnl|BL_ORD_ID|321593 sp|P39083|RGA1_YEAST Rho-type GTPase-activating protein 1 OS=Saccharomyces cerevisiae GN=RGA1 PE=1 SV=1
696	PDE_06309	0	0	2	2	0.666667	241	0.00638986	gnl|BL_ORD_ID|42426 sp|Q9UT24|BRR2_SCHPO Pre-mRNA-splicing factor brr2 OS=Schizosaccharomyces pombe GN=brr2 PE=1 SV=1
697	PDE_03771	1	0	0	1	0.333333	122	0.00631105	gnl|BL_ORD_ID|47099 sp|O94313|CARB_SCHPO Carbamoyl-phosphate synthase arginine-specific large chain OS=Schizosaccharomyces pombe GN=arg4 PE=2 SV=1
698	PDE_05216	0	0	1	1	0.333333	122	0.00631105	-
699	PDE_08265	0	0	1	1	0.333333	124	0.00620894	gnl|BL_ORD_ID|458766 sp|Q01476|UBP2_YEAST Ubiquitin carboxyl-terminal hydrolase 2 OS=Saccharomyces cerevisiae GN=UBP2 PE=1 SV=2
700	PDE_07057	0	1	0	1	0.333333	125	0.00615912	gnl|BL_ORD_ID|43010 sp|P41697|BUD6_YEAST Bud site selection protein 6 OS=Saccharomyces cerevisiae GN=BUD6 PE=1 SV=1
701	PDE_08894	0	0	1	1	0.333333	125	0.00615912	gnl|BL_ORD_ID|417796 sp|Q5BC23|SWF1_EMENI Palmitoyltransferase swf1 OS=Emericella nidulans GN=swf1 PE=3 SV=1
702	PDE_02247	1	0	0	1	0.333333	126	0.00611009	gnl|BL_ORD_ID|284102 sp|P36619|PMD1_SCHPO Leptomycin B resistance protein pmd1 OS=Schizosaccharomyces pombe GN=pmd1 PE=2 SV=2
703	PDE_08998	1	0	0	1	0.333333	127	0.00606183	gnl|BL_ORD_ID|430884 sp|Q09813|T111_SCHPO Putative transcription initiation factor TFIID 111 kDa subunit OS=Schizosaccharomyces pombe GN=SPAC2G11.14 PE=1 SV=1
704	PDE_01574	1	0	0	1	0.333333	128	0.00601433	gnl|BL_ORD_ID|185257 sp|O13853|ITS3_SCHPO Phosphatidylinositol-4-phosphate 5-kinase its3 OS=Schizosaccharomyces pombe GN=its3 PE=1 SV=3
705	PDE_06261	0	1	0	1	0.333333	131	0.00587619	gnl|BL_ORD_ID|191895 sp|Q6S001|KIF11_DICDI Kinesin-related protein 11 OS=Dictyostelium discoideum GN=kif11 PE=3 SV=1
706	PDE_03784	1	0	0	1	0.333333	134	0.00574426	-
707	PDE_03639	0	0	1	1	0.333333	134	0.00574426	gnl|BL_ORD_ID|509069 sp|O14232|YDVG_SCHPO Uncharacterized helicase C6F12.16c OS=Schizosaccharomyces pombe GN=SPAC6F12.16c PE=2 SV=1
708	PDE_05266	0	0	1	1	0.333333	134	0.00574426	gnl|BL_ORD_ID|192711 sp|O59751|KLP6_SCHPO Kinesin-like protein 6 OS=Schizosaccharomyces pombe GN=klp6 PE=1 SV=1
709	PDE_02131	0	5	0	5	1.66667	672	0.00572711	gnl|BL_ORD_ID|455270 sp|O30409|TYCC_BREPA Tyrocidine synthase 3 OS=Brevibacillus parabrevis GN=tycC PE=1 SV=1
710	PDE_06542	0	1	0	1	0.333333	136	0.00565955	gnl|BL_ORD_ID|52915 sp|O74676|CDR4_CANAL ABC transporter CDR4 OS=Candida albicans GN=CDR4 PE=3 SV=1
711	PDE_07415	0	0	1	1	0.333333	137	0.00561812	gnl|BL_ORD_ID|97941 sp|Q9Y767|DPOG_NEUCR DNA polymerase gamma, mitochondrial OS=Neurospora crassa GN=mip-1 PE=3 SV=2
712	PDE_03528	0	0	1	1	0.333333	137	0.00561812	gnl|BL_ORD_ID|401052 sp|A1DLN3|SEC16_NEOFI COPII coat assembly protein sec16 OS=Neosartorya fischeri (strain ATCC 1020 / DSM 3700 / FGSC A1164 / NRRL 181) GN=sec16 PE=3 SV=1
713	PDE_08679	0	0	1	1	0.333333	137	0.00561812	gnl|BL_ORD_ID|227597 sp|O36025|MPD2_SCHPO GYF domain-containing protein mpd2 OS=Schizosaccharomyces pombe GN=mpd2 PE=1 SV=1
714	PDE_05196	1	0	0	1	0.333333	139	0.00553706	gnl|BL_ORD_ID|312024 sp|P28706|RAD13_SCHPO DNA repair protein rad13 OS=Schizosaccharomyces pombe GN=rad13 PE=2 SV=2
715	PDE_06192	1	0	0	1	0.333333	141	0.00545831	gnl|BL_ORD_ID|292313 sp|Q12381|PRP1_SCHPO Pre-mRNA-splicing factor prp1 OS=Schizosaccharomyces pombe GN=prp1 PE=1 SV=1
716	PDE_07741	0	0	1	1	0.333333	142	0.00541976	gnl|BL_ORD_ID|399475 sp|O13816|SCC3_SCHPO Cohesin subunit psc3 OS=Schizosaccharomyces pombe GN=psc3 PE=1 SV=3
717	PDE_08915	1	0	0	1	0.333333	145	0.00530733	gnl|BL_ORD_ID|39068 sp|P41820|BFR1_SCHPO Brefeldin A resistance protein OS=Schizosaccharomyces pombe GN=bfr1 PE=1 SV=1
718	PDE_05134	0	0	1	1	0.333333	148	0.00519947	gnl|BL_ORD_ID|439661 sp|A1CKI4|TIF31_ASPCL Protein TIF31 homolog OS=Aspergillus clavatus GN=tif31 PE=3 SV=1
719	PDE_08413	0	1	0	1	0.333333	153	0.00502913	gnl|BL_ORD_ID|254956 sp|Q9UTK4|NU189_SCHPO Nucleoporin nup189 OS=Schizosaccharomyces pombe GN=nup189 PE=1 SV=1
720	PDE_09392	1	0	0	1	0.333333	154	0.00499639	gnl|BL_ORD_ID|506051 sp|P32386|YBT1_YEAST ATP-dependent bile acid permease OS=Saccharomyces cerevisiae GN=YBT1 PE=1 SV=2
721	PDE_09555	1	0	0	1	0.333333	155	0.00496408	gnl|BL_ORD_ID|323083 sp|P87074|RHP9_SCHPO DNA repair protein rhp9 OS=Schizosaccharomyces pombe GN=rhp9 PE=1 SV=1
722	PDE_00315	0	0	1	1	0.333333	155	0.00496408	gnl|BL_ORD_ID|14518 sp|Q01484|ANK2_HUMAN Ankyrin-2 OS=Homo sapiens GN=ANK2 PE=1 SV=3
723	PDE_03381	1	0	0	1	0.333333	158	0.00486959	gnl|BL_ORD_ID|168053 sp|P34244|HSL1_YEAST Probable serine/threonine-protein kinase HSL1 OS=Saccharomyces cerevisiae GN=HSL1 PE=1 SV=1
724	PDE_01050	0	0	1	1	0.333333	159	0.00483889	gnl|BL_ORD_ID|445395 sp|O14251|TR120_SCHPO Transport protein particle subunit trs120 OS=Schizosaccharomyces pombe GN=trs120 PE=2 SV=1
725	PDE_07977	0	0	1	1	0.333333	163	0.00471987	gnl|BL_ORD_ID|472495 sp|Q9UVG6|VPS15_PICPA Putative serine/threonine-protein kinase VPS15 OS=Pichia pastoris GN=VPS15 PE=3 SV=3
726	PDE_06799	1	0	0	1	0.333333	166	0.00463437	gnl|BL_ORD_ID|408215 sp|Q9USN1|SNX12_SCHPO Sorting nexin-12 OS=Schizosaccharomyces pombe GN=snx12 PE=2 SV=1
727	PDE_01861	0	0	1	1	0.333333	173	0.00444644	gnl|BL_ORD_ID|229509 sp|Q9P7T4|MRC1_SCHPO Mediator of replication checkpoint protein 1 OS=Schizosaccharomyces pombe GN=mrc1 PE=1 SV=1
728	PDE_08653	0	0	1	1	0.333333	175	0.00439551	gnl|BL_ORD_ID|101927 sp|Q01397|DYNA_NEUCR Dynactin, 150 kDa isoform OS=Neurospora crassa GN=ro-3 PE=3 SV=3
729	PDE_04017	2	0	0	2	0.666667	358	0.00429707	gnl|BL_ORD_ID|203599 sp|Q0C8M3|LNKS_ASPTN Lovastatin nonaketide synthase OS=Aspergillus terreus (strain NIH 2624 / FGSC A1156) GN=lovB PE=3 SV=2
730	PDE_02137	1	0	0	1	0.333333	180	0.00427315	gnl|BL_ORD_ID|118912 sp|P34229|FAS1_YARLI Fatty acid synthase subunit beta OS=Yarrowia lipolytica GN=FAS1 PE=3 SV=2
731	PDE_09306	0	0	1	1	0.333333	199	0.00386437	gnl|BL_ORD_ID|134830 sp|Q9HGN1|GCN2_SCHPO Serine/threonine-protein kinase gcn2 OS=Schizosaccharomyces pombe GN=gcn2 PE=2 SV=2
732	PDE_09332	1	0	0	1	0.333333	204	0.00376948	gnl|BL_ORD_ID|20235 sp|Q9Y4B4|ARIP4_HUMAN Helicase ARIP4 OS=Homo sapiens GN=RAD54L2 PE=1 SV=4
733	PDE_07360	0	0	1	1	0.333333	210	0.00366158	gnl|BL_ORD_ID|191847 sp|Q9QXL1|KI21B_MOUSE Kinesin-like protein KIF21B OS=Mus musculus GN=Kif21b PE=1 SV=1
734	PDE_03103	0	0	1	1	0.333333	214	0.00359302	gnl|BL_ORD_ID|10392 sp|Q9USK8|AGS1_SCHPO Cell wall alpha-1,3-glucan synthase ags1 OS=Schizosaccharomyces pombe GN=ags1 PE=1 SV=3
735	PDE_07150	1	0	0	1	0.333333	220	0.00349486	gnl|BL_ORD_ID|56549 sp|P32657|CHD1_YEAST Chromo domain-containing protein 1 OS=Saccharomyces cerevisiae GN=CHD1 PE=1 SV=1
736	PDE_05319	0	0	1	1	0.333333	225	0.00341706	gnl|BL_ORD_ID|360723 sp|O14188|RNG2_SCHPO Ras GTPase-activating-like protein rng2 OS=Schizosaccharomyces pombe GN=rng2 PE=1 SV=1
737	PDE_04336	0	0	1	1	0.333333	265	0.00290053	gnl|BL_ORD_ID|312183 sp|Q6C2R8|RAD5_YARLI DNA repair protein RAD5 OS=Yarrowia lipolytica GN=RAD5 PE=3 SV=1
738	PDE_08720	0	0	1	1	0.333333	275	0.00279491	gnl|BL_ORD_ID|509059 sp|O14207|YDT2_SCHPO Uncharacterized protein C6B12.02c OS=Schizosaccharomyces pombe GN=SPAC6B12.02c PE=2 SV=1
739	PDE_08450	0	0	1	1	0.333333	348	0.00220798	gnl|BL_ORD_ID|472493 sp|Q07878|VPS13_YEAST Vacuolar protein sorting-associated protein 13 OS=Saccharomyces cerevisiae GN=VPS13 PE=1 SV=1
740	PDE_04543	0	0	1	1	0.333333	351	0.00218908	gnl|BL_ORD_ID|170820 sp|Q01886|HTS1_COCCA HC-toxin synthetase OS=Cochliobolus carbonum GN=HTS1 PE=1 SV=2
741	PDE_07768	0	1	0	1	0.333333	367	0.00209355	gnl|BL_ORD_ID|510220 sp|Q6LA55|YF49_SCHPO UPF0648 protein C3H5.09c OS=Schizosaccharomyces pombe GN=SPAC3H5.09c PE=2 SV=1

## Sheet: Sheet 9 Control Po-WT 
	Proteins identified in P. oxalicum wild type strain through TAP-MS.
Rank	Protein	WT-1	WT-2	WT-3	Total PepCount	Average PepCount	Theoretical PepCount	emPAI	Description
1	PDE_01092	7	9	11	27	9	37	4.36698	gnl|BL_ORD_ID|7616 sp|Q9URS0|ACTG_PENCH Actin, gamma OS=Penicillium chrysogenum GN=ACT PE=3 SV=1
2	PDE_09952	5	10	9	24	8	35	3.84969	gnl|BL_ORD_ID|130048 sp|Q12552|G3P_ASPNG Glyceraldehyde-3-phosphate dehydrogenase OS=Aspergillus niger GN=gpdA PE=3 SV=2
3	PDE_04963	11	8	13	32	10.6667	52	3.12463	gnl|BL_ORD_ID|144719 sp|P34898|GLYC_NEUCR Serine hydroxymethyltransferase, cytosolic OS=Neurospora crassa GN=for PE=3 SV=2
4	PDE_04897	7	6	7	20	6.66667	33	3.03702	gnl|BL_ORD_ID|382597 sp|P14799|RS27A_NEUCR Ubiquitin-40S ribosomal protein S27a OS=Neurospora crassa GN=ubi-3 PE=1 SV=4
5	PDE_00491	1	4	4	9	3	19	1.97635	gnl|BL_ORD_ID|382390 sp|Q7RV75|RS22_NEUCR 40S ribosomal protein S22 OS=Neurospora crassa GN=rps-22 PE=3 SV=1
6	PDE_03961	7	6	7	20	6.66667	43	1.91821	gnl|BL_ORD_ID|457243 sp|P0CG63|UBI4P_YEAST Polyubiquitin OS=Saccharomyces cerevisiae GN=UBI4 PE=1 SV=1
7	PDE_02754	6	5	6	17	5.66667	38	1.80136	gnl|BL_ORD_ID|384464 sp|O60128|RS3_SCHPO 40S ribosomal protein S3 OS=Schizosaccharomyces pombe GN=rps3 PE=1 SV=1
8	PDE_00406	3	5	5	13	4.33333	30	1.71227	gnl|BL_ORD_ID|386025 sp|Q7RVI1|RS5_NEUCR 40S ribosomal protein S5 OS=Neurospora crassa GN=rps-5 PE=3 SV=2
9	PDE_01832		1	2	3	1.5	11	0.873817	gnl|BL_ORD_ID|382654 sp|Q7RVN2|RS27_NEUCR 40S ribosomal protein S27 OS=Neurospora crassa GN=rps-27 PE=3 SV=1
10	PDE_02596	7	8	9	24	8	60	1.51189	gnl|BL_ORD_ID|103372 sp|Q9Y713|EF1A_ASPOR Elongation factor 1-alpha OS=Aspergillus oryzae GN=tef1 PE=3 SV=1
11	PDE_02440	4	6	6	16	5.33333	51	1.05933	gnl|BL_ORD_ID|263332 sp|P16387|ODPA_YEAST Pyruvate dehydrogenase E1 component subunit alpha, mitochondrial OS=Saccharomyces cerevisiae GN=PDA1 PE=1 SV=2
12	PDE_02546	4	5	6	15	5	49	1.02359	gnl|BL_ORD_ID|109967 sp|Q96X30|ENO_ASPFU Enolase OS=Aspergillus fumigatus GN=enoA PE=1 SV=3
13	PDE_04579	2	6	4	12	4	40	0.995262	gnl|BL_ORD_ID|433542 sp|P24633|TBA1_EMENI Tubulin alpha-1 chain OS=Emericella nidulans GN=tubA PE=3 SV=2
14	PDE_06476	4	6	10	20	6.66667	67	0.988417	gnl|BL_ORD_ID|31007 sp|P37211|ATPA_NEUCR ATP synthase subunit alpha, mitochondrial OS=Neurospora crassa GN=atp-1 PE=3 SV=1
15	PDE_05280	3	3	3	9	3	31	0.951293	gnl|BL_ORD_ID|305 sp|Q99002|1433_TRIHA 14-3-3 protein homolog OS=Trichoderma harzianum PE=2 SV=1
16	PDE_00542		1	5	6	3	33	0.519911	gnl|BL_ORD_ID|198463 sp|P87256|LEU3A_ASPNG 3-isopropylmalate dehydrogenase A OS=Aspergillus niger GN=leu2A PE=2 SV=1
17	PDE_07131	3	4	4	11	3.66667	41	0.854781	gnl|BL_ORD_ID|398131 sp|P83783|SAHH_CANAL Adenosylhomocysteinase OS=Candida albicans GN=SAH1 PE=1 SV=2
18	PDE_01967	1	1	1	3	1	12	0.778279	-
19	PDE_00225	1			1	1	12	0.211528	-
20	PDE_04761	2			2	2	25	0.202264	gnl|BL_ORD_ID|505100 sp|Q10139|YAS3_SCHPO Uncharacterized protein C3H8.03 OS=Schizosaccharomyces pombe GN=SPAC3H8.03 PE=2 SV=1
21	PDE_06916	1	1	1	3	1	13	0.701254	-
22	PDE_06934		1		1	1	13	0.193777	gnl|BL_ORD_ID|35813 sp|Q06405|ATPK_YEAST ATP synthase subunit f, mitochondrial OS=Saccharomyces cerevisiae GN=ATP17 PE=1 SV=1
23	PDE_01963	3	3	4	10	3.33333	44	0.687612	gnl|BL_ORD_ID|176013 sp|A1CJT5|IF4A_ASPCL ATP-dependent RNA helicase eIF4A OS=Aspergillus clavatus GN=tif1 PE=3 SV=1
24	PDE_03807	3	1	2	6	2	27	0.668101	gnl|BL_ORD_ID|376368 sp|P19115|RS14_NEUCR 40S ribosomal protein S14 OS=Neurospora crassa GN=rps-14 PE=3 SV=2
25	PDE_08134	2	3	1	6	2	27	0.668101	gnl|BL_ORD_ID|151022 sp|Q9P4E9|GSP1_CANAL GTP-binding nuclear protein GSP1/Ran OS=Candida albicans GN=GSP1 PE=3 SV=1
26	PDE_09299	2		3	5	2.5	34	0.403004	gnl|BL_ORD_ID|9222 sp|P41747|ADH1_ASPFN Alcohol dehydrogenase 1 OS=Aspergillus flavus (strain ATCC 200026 / FGSC A1120 / NRRL 3357 / JCM 12722 / SRRC 167) GN=adh1 PE=2 SV=2
27	PDE_09185	1			1	1	14	0.178769	-
28	PDE_02785	1	5	2	8	2.66667	40	0.584893	gnl|BL_ORD_ID|9696 sp|P02723|ADT_NEUCR ADP,ATP carrier protein OS=Neurospora crassa GN=acp PE=3 SV=1
29	PDE_04486		1		1	1	15	0.165914	-
30	PDE_09343		1		1	1	15	0.165914	-
31	PDE_01446	2	3	2	7	2.33333	36	0.564748	gnl|BL_ORD_ID|263366 sp|Q09171|ODPB_SCHPO Pyruvate dehydrogenase E1 component subunit beta, mitochondrial OS=Schizosaccharomyces pombe GN=pdb1 PE=2 SV=1
32	PDE_00677	1	2	4	7	2.33333	36	0.564748	gnl|BL_ORD_ID|433865 sp|P53375|TBB_PENDI Tubulin beta chain OS=Penicillium digitatum GN=TUB2 PE=3 SV=1
33	PDE_02379	4	6	5	15	5	78	0.557068	gnl|BL_ORD_ID|169521 sp|Q5B2V1|HSP70_EMENI Heat shock 70 kDa protein OS=Emericella nidulans GN=hsp70 PE=1 SV=1
34	PDE_03109	1	1	1	3	1	16	0.539927	-
35	PDE_00994	1			1	1	16	0.154782	gnl|BL_ORD_ID|288018 sp|Q5AQL0|PPIH_EMENI Peptidyl-prolyl cis-trans isomerase H OS=Emericella nidulans GN=cyp3 PE=3 SV=2
36	PDE_08108	1	1		2	1	16	0.333521	-
37	PDE_06787	1		1	2	1	16	0.333521	-
38	PDE_05294	2	2	2	6	2	33	0.519911	gnl|BL_ORD_ID|365005 sp|P41878|RPN11_SCHPO 26S proteasome regulatory subunit rpn11 OS=Schizosaccharomyces pombe GN=rpn11 PE=1 SV=2
39	PDE_05144	1	2	3	6	2	33	0.519911	gnl|BL_ORD_ID|387662 sp|O43105|RS7_NEUCR 40S ribosomal protein S7 OS=Neurospora crassa GN=rps-7 PE=3 SV=2
40	PDE_01824		1	2	3	1.5	25	0.318257	gnl|BL_ORD_ID|350366 sp|Q9C0T1|RL37_EMENI 60S ribosomal protein L37 OS=Emericella nidulans GN=rpl37 PE=3 SV=1
41	PDE_05995	1			1	1	17	0.145048	gnl|BL_ORD_ID|222454 sp|P59759|MKL2_MOUSE MKL/myocardin-like protein 2 OS=Mus musculus GN=Mkl2 PE=1 SV=1
42	PDE_09151	1			1	1	18	0.136464	-
43	PDE_00374	3	3	3	9	3	55	0.457593	gnl|BL_ORD_ID|352842 sp|O59953|RL5_NEUCR 60S ribosomal protein L5 OS=Neurospora crassa GN=rpl-5 PE=3 SV=1
44	PDE_00194	1	5	4	10	3.33333	62	0.449741	gnl|BL_ORD_ID|441344 sp|Q9URM2|TKT_SCHPO Probable transketolase OS=Schizosaccharomyces pombe GN=SPBC2G5.05 PE=2 SV=1
45	PDE_05774	3			3	3	56	0.131283	gnl|BL_ORD_ID|330272 sp|O59931|RL13_CANAL 60S ribosomal protein L13 OS=Candida albicans GN=RPL13 PE=3 SV=1
46	PDE_03005	2		1	3	1.5	28	0.279802	gnl|BL_ORD_ID|330097 sp|Q9C285|RL12_NEUCR 60S ribosomal protein L12 OS=Neurospora crassa GN=rpl-12 PE=3 SV=1
47	PDE_01133	1	1		2	1	19	0.274275	-
48	PDE_05292	1			1	1	19	0.128838	gnl|BL_ORD_ID|339286 sp|Q9GNE2|RL23_AEDAE 60S ribosomal protein L23 OS=Aedes aegypti GN=RpL23-A PE=2 SV=1
49	PDE_07021	1			1	1	19	0.128838	gnl|BL_ORD_ID|472576 sp|Q9UTI5|VPS29_SCHPO Vacuolar protein sorting-associated protein 29 OS=Schizosaccharomyces pombe GN=vps29 PE=2 SV=1
50	PDE_07788		1		1	1	19	0.128838	gnl|BL_ORD_ID|79770 sp|P58703|CYNS_NOSS1 Cyanate hydratase OS=Nostoc sp. (strain PCC 7120 / UTEX 2576) GN=cynS PE=3 SV=1
51	PDE_01806	2	2	2	6	2	40	0.412538	gnl|BL_ORD_ID|389382 sp|P52810|RS9_PODAN 40S ribosomal protein S9 OS=Podospora anserina GN=RPS9 PE=3 SV=1
52	PDE_04172	1	1	1	3	1	20	0.412538	gnl|BL_ORD_ID|415030 sp|P32584|STE14_YEAST Protein-S-isoprenylcysteine O-methyltransferase OS=Saccharomyces cerevisiae GN=STE14 PE=1 SV=1
53	PDE_04277	1		1	2	1	20	0.258925	gnl|BL_ORD_ID|250770 sp|Q00278|NOR1_ASPPA Aflatoxin biosynthesis ketoreductase nor-1 OS=Aspergillus parasiticus GN=nor-1 PE=3 SV=1
54	PDE_07400		1		1	1	20	0.122018	-
55	PDE_08100	1	2	2	5	1.66667	34	0.403004	gnl|BL_ORD_ID|379297 sp|Q8ISP0|RS18_BRABE 40S ribosomal protein S18 OS=Branchiostoma belcheri GN=RPS18 PE=2 SV=1
56	PDE_04817	1			1	1	21	0.115884	gnl|BL_ORD_ID|265493 sp|P54964|ORN_YEAST Oligoribonuclease, mitochondrial OS=Saccharomyces cerevisiae GN=REX2 PE=1 SV=1
57	PDE_03158	1			1	1	21	0.115884	gnl|BL_ORD_ID|16222 sp|P49776|APH1_SCHPO Bis(5&apos;-nucleosyl)-tetraphosphatase [asymmetrical] OS=Schizosaccharomyces pombe GN=aph1 PE=1 SV=2
58	PDE_09608		1		1	1	21	0.115884	gnl|BL_ORD_ID|9555 sp|Q01976|ADPP_YEAST ADP-ribose pyrophosphatase OS=Saccharomyces cerevisiae GN=YSA1 PE=1 SV=2
59	PDE_09930		1		1	1	21	0.115884	gnl|BL_ORD_ID|511576 sp|O43034|YGU5_SCHPO Uncharacterized protein C3B9.05 OS=Schizosaccharomyces pombe GN=SPBC3B9.05 PE=2 SV=2
60	PDE_09813	2		2	4	2	44	0.232847	gnl|BL_ORD_ID|189647 sp|P16912|KDC2_DROME Protein kinase DC2 OS=Drosophila melanogaster GN=Pka-C3 PE=1 SV=2
61	PDE_00026	1			1	1	22	0.110336	gnl|BL_ORD_ID|103599 sp|Q90YC0|EF1G_CARAU Elongation factor 1-gamma OS=Carassius auratus GN=eef1g PE=2 SV=1
62	PDE_00106	1		1	2	1	22	0.232847	gnl|BL_ORD_ID|382515 sp|Q7SC06|RS25_NEUCR 40S ribosomal protein S25 OS=Neurospora crassa GN=rps-25 PE=3 SV=1
63	PDE_07296	1			1	1	22	0.110336	-
64	PDE_08569	1			1	1	22	0.110336	gnl|BL_ORD_ID|91536 sp|P16543|DHK2_STRVN Granaticin polyketide synthase putative ketoacyl reductase 2 OS=Streptomyces violaceoruber GN=gra-orf6 PE=3 SV=1
65	PDE_03536		1		1	1	22	0.110336	gnl|BL_ORD_ID|97009 sp|Q9C2M6|DOPP_NEUCR Putative dolichyldiphosphatase OS=Neurospora crassa GN=17E5.220 PE=3 SV=1
66	PDE_09122		1	1	2	1	22	0.232847	gnl|BL_ORD_ID|517863 sp|P33723|YPT1_NEUCR GTP-binding protein ypt1 OS=Neurospora crassa GN=ypt-1 PE=3 SV=1
67	PDE_02949	1	2	2	5	1.66667	37	0.365008	gnl|BL_ORD_ID|287014 sp|P20654|PP1_EMENI Serine/threonine-protein phosphatase PP1 OS=Emericella nidulans GN=bimG PE=2 SV=1
68	PDE_08013	1	2	1	4	1.33333	30	0.359356	gnl|BL_ORD_ID|287126 sp|Q9HFQ2|PP2A1_EMENI Serine/threonine-protein phosphatase PP2A catalytic subunit OS=Emericella nidulans GN=pphA PE=3 SV=2
69	PDE_04530	2	1		3	1.5	34	0.22528	gnl|BL_ORD_ID|76843 sp|P07142|CY1_NEUCR Cytochrome c1, heme protein, mitochondrial OS=Neurospora crassa GN=cyt-1 PE=2 SV=1
70	PDE_08209	1	1	1	3	1	23	0.350314	gnl|BL_ORD_ID|10862 sp|P39721|AIM2_YEAST Protein AIM2 OS=Saccharomyces cerevisiae GN=AIM2 PE=1 SV=1
71	PDE_00777	1		1	2	1	23	0.221677	gnl|BL_ORD_ID|18231 sp|P34727|ARF_AJECA ADP-ribosylation factor OS=Ajellomyces capsulata GN=ARF PE=1 SV=3
72	PDE_01998	1	1		2	1	23	0.221677	-
73	PDE_08324	1			1	1	23	0.105295	gnl|BL_ORD_ID|517101 sp|Q12486|YOR31_YEAST Putative uncharacterized hydrolase YOR131C OS=Saccharomyces cerevisiae GN=YOR131C PE=1 SV=1
74	PDE_09387	1			1	1	23	0.105295	gnl|BL_ORD_ID|155908 sp|Q56840|HCDR_XANP2 2-(R)-hydroxypropyl-CoM dehydrogenase OS=Xanthobacter autotrophicus (strain ATCC BAA-1158 / Py2) GN=xecD PE=1 SV=3
75	PDE_01471		1	1	2	1	23	0.221677	-
76	PDE_05884		1		1	1	23	0.105295	-
77	PDE_01807	1	2	1	4	1.33333	31	0.34596	gnl|BL_ORD_ID|337598 sp|Q9UUC1|RL21A_SCHPO 60S ribosomal protein L21-A OS=Schizosaccharomyces pombe GN=rpl21a PE=2 SV=1
78	PDE_07957		2		2	2	47	0.102943	gnl|BL_ORD_ID|11735 sp|P08157|ALDH_EMENI Aldehyde dehydrogenase OS=Emericella nidulans GN=aldA PE=3 SV=2
79	PDE_05790	1	3	3	7	2.33333	55	0.340518	gnl|BL_ORD_ID|292778 sp|Q01939|PRS8_YEAST 26S protease regulatory subunit 8 homolog OS=Saccharomyces cerevisiae GN=RPT6 PE=1 SV=4
80	PDE_01754	1			1	1	24	0.100694	-
81	PDE_02307	1			1	1	24	0.100694	gnl|BL_ORD_ID|76233 sp|O74772|CWF14_SCHPO Cell cycle control protein cwf14 OS=Schizosaccharomyces pombe GN=cwf14 PE=1 SV=1
82	PDE_05108	1	1		2	1	24	0.211528	gnl|BL_ORD_ID|392857 sp|Q4WYK1|RSSA_ASPFU 40S ribosomal protein S0 OS=Aspergillus fumigatus GN=rps0 PE=3 SV=1
83	PDE_07777	1	1	1	3	1	24	0.333521	-
84	PDE_08785	1		1	2	1	24	0.211528	-
85	PDE_04953		1		1	1	24	0.100694	gnl|BL_ORD_ID|108080 sp|Q2UQC6|EIF3K_ASPOR Eukaryotic translation initiation factor 3 subunit K OS=Aspergillus oryzae GN=AO090005001305 PE=3 SV=1
86	PDE_08575		1	1	2	1	24	0.211528	-
87	PDE_09596	1	1		2	1	25	0.202264	gnl|BL_ORD_ID|51234 sp|Q7ZVX0|CCNL1_DANRE Cyclin-L1 OS=Danio rerio GN=ccnl1 PE=1 SV=1
88	PDE_05493	1			1	1	25	0.0964782	gnl|BL_ORD_ID|97251 sp|Q4WPF7|DPH4_ASPFU Diphthamide biosynthesis protein 4 OS=Aspergillus fumigatus GN=dph4 PE=3 SV=1
89	PDE_08427	1			1	1	25	0.0964782	gnl|BL_ORD_ID|52255 sp|P06704|CDC31_YEAST Cell division control protein 31 OS=Saccharomyces cerevisiae GN=CDC31 PE=1 SV=2
90	PDE_09382	1	1	1	3	1	25	0.318257	-
91	PDE_00232		1		1	1	25	0.0964782	gnl|BL_ORD_ID|154189 sp|Q76MU7|H4_ASPOR Histone H4 OS=Aspergillus oryzae GN=hhfA PE=3 SV=3
92	PDE_08392		1		1	1	25	0.0964782	gnl|BL_ORD_ID|154166 sp|P23751|H42_EMENI Histone H4.2 OS=Emericella nidulans GN=hhfB PE=3 SV=2
93	PDE_05612		1		1	1	25	0.0964782	gnl|BL_ORD_ID|517888 sp|P36586|YPT5_SCHPO GTP-binding protein ypt5 OS=Schizosaccharomyces pombe GN=ypt5 PE=1 SV=1
94	PDE_05806		1	1	2	1	25	0.202264	gnl|BL_ORD_ID|517869 sp|P17609|YPT2_SCHPO GTP-binding protein ypt2 OS=Schizosaccharomyces pombe GN=ypt2 PE=2 SV=1
95	PDE_07230		1	2	3	1.5	38	0.199354	gnl|BL_ORD_ID|218207 sp|P48466|METK_NEUCR S-adenosylmethionine synthase OS=Neurospora crassa GN=eth-1 PE=2 SV=1
96	PDE_05871	2	1	1	4	1.33333	34	0.311134	gnl|BL_ORD_ID|382491 sp|P26782|RS24_YEAST 40S ribosomal protein S24 OS=Saccharomyces cerevisiae GN=RPS24A PE=1 SV=3
97	PDE_03780	1		1	2	1	26	0.193777	gnl|BL_ORD_ID|377194 sp|P34737|RS15_PODAN 40S ribosomal protein S15 OS=Podospora anserina GN=RPS15 PE=3 SV=1
98	PDE_03843	1	1	1	3	1	26	0.304321	gnl|BL_ORD_ID|377566 sp|Q759L8|RS16_ASHGO 40S ribosomal protein S16 OS=Ashbya gossypii GN=RPS16 PE=3 SV=1
99	PDE_05625	1			1	1	26	0.0926009	gnl|BL_ORD_ID|510228 sp|O13926|YF66_SCHPO UPF0665 family protein C23C4.06c OS=Schizosaccharomyces pombe GN=SPAC23C4.06c PE=2 SV=1
100	PDE_09763	1	1	1	3	1	26	0.304321	-
101	PDE_06717	1			1	1	26	0.0926009	gnl|BL_ORD_ID|181662 sp|Q07821|ISA1_YEAST Iron-sulfur assembly protein 1 OS=Saccharomyces cerevisiae GN=ISA1 PE=1 SV=1
102	PDE_04795		1		1	1	26	0.0926009	gnl|BL_ORD_ID|248639 sp|Q4WY33|NHP6_ASPFU Non-histone chromosomal protein 6 OS=Aspergillus fumigatus GN=nhp6 PE=3 SV=1
103	PDE_05268		1		1	1	26	0.0926009	-
104	PDE_09910		1		1	1	26	0.0926009	gnl|BL_ORD_ID|292462 sp|P77541|PRPB_ECOLI Methylisocitrate lyase OS=Escherichia coli (strain K12) GN=prpB PE=1 SV=3
105	PDE_00351	1			1	1	27	0.089023	-
106	PDE_02064		1		1	1	27	0.089023	-
107	PDE_00460		1		1	1	27	0.089023	gnl|BL_ORD_ID|277377 sp|P39108|PEX7_YEAST Peroxisomal targeting signal 2 receptor OS=Saccharomyces cerevisiae GN=PEX7 PE=1 SV=1
108	PDE_08017		1		1	1	27	0.089023	gnl|BL_ORD_ID|509076 sp|O14165|YDX1_SCHPO Uncharacterized protein C4C5.01 OS=Schizosaccharomyces pombe GN=SPAC4C5.01 PE=2 SV=2
109	PDE_08019		1		1	1	27	0.089023	gnl|BL_ORD_ID|260570 sp|Q09793|NUP45_SCHPO Nucleoporin nup45 OS=Schizosaccharomyces pombe GN=nup45 PE=1 SV=2
110	PDE_01489	1	1	1	3	1	28	0.279802	gnl|BL_ORD_ID|153856 sp|A2QY49|H2B_ASPNC Histone H2B OS=Aspergillus niger (strain CBS 513.88 / FGSC A1513) GN=htb1 PE=3 SV=1
111	PDE_02779	1			1	1	28	0.0857111	gnl|BL_ORD_ID|12203 sp|Q5PQ59|ALKB6_XENLA Probable alpha-ketoglutarate-dependent dioxygenase ABH6 OS=Xenopus laevis GN=alkbh6 PE=2 SV=1
112	PDE_00444	1	1	1	3	1	28	0.279802	gnl|BL_ORD_ID|227595 sp|P23641|MPCP_YEAST Mitochondrial phosphate carrier protein OS=Saccharomyces cerevisiae GN=MIR1 PE=1 SV=1
113	PDE_01852	1	1	1	3	1	28	0.279802	gnl|BL_ORD_ID|264544 sp|D4AIS3|OPSB_ARTBC Probable aspartic-type endopeptidase OPSB OS=Arthroderma benhamiae (strain CBS 112371) GN=OPSB PE=3 SV=1
114	PDE_02212	1			1	1	28	0.0857111	gnl|BL_ORD_ID|293210 sp|Q8X077|PSA2_NEUCR Probable proteasome subunit alpha type-2 OS=Neurospora crassa GN=B14D6.510 PE=3 SV=1
115	PDE_02300	1			1	1	28	0.0857111	gnl|BL_ORD_ID|169954 sp|Q9Y814|HTD2_SCHPO Hydroxyacyl-thioester dehydratase type 2, mitochondrial OS=Schizosaccharomyces pombe GN=htd2 PE=2 SV=1
116	PDE_03793	1		1	2	1	28	0.178769	gnl|BL_ORD_ID|378814 sp|P27770|RS17_NEUCR 40S ribosomal protein S17 OS=Neurospora crassa GN=rps-17 PE=3 SV=1
117	PDE_08004	1			1	1	28	0.0857111	-
118	PDE_08142	1	1	1	3	1	28	0.279802	gnl|BL_ORD_ID|345876 sp|Q9XGL4|RL31_CYAPA 60S ribosomal protein L31 OS=Cyanophora paradoxa GN=RPL31 PE=3 SV=1
119	PDE_09500	1			1	1	28	0.0857111	gnl|BL_ORD_ID|194091 sp|P23919|KTHY_HUMAN Thymidylate kinase OS=Homo sapiens GN=DTYMK PE=1 SV=4
120	PDE_05053		1	1	2	1	28	0.178769	gnl|BL_ORD_ID|478831 sp|P44094|Y1014_HAEIN Uncharacterized protein HI_1014 OS=Haemophilus influenzae GN=HI_1014 PE=4 SV=1
121	PDE_07663		1		1	1	28	0.0857111	gnl|BL_ORD_ID|311812 sp|P61294|RAB6B_MOUSE Ras-related protein Rab-6B OS=Mus musculus GN=Rab6b PE=1 SV=1
122	PDE_05651	3	6	5	14	4.66667	132	0.276617	gnl|BL_ORD_ID|305011 sp|O93918|PYC_ASPTE Pyruvate carboxylase OS=Aspergillus terreus GN=pyc PE=2 SV=1
123	PDE_01517	1			1	1	29	0.0826367	gnl|BL_ORD_ID|341488 sp|P78987|RL27A_ERYGR 60S ribosomal protein L27a OS=Erysiphe graminis subsp. hordei PE=2 SV=1
124	PDE_05419	1	1		2	1	29	0.172102	-
125	PDE_06792	1	1	1	3	1	29	0.268961	gnl|BL_ORD_ID|354876 sp|P51401|RL9B_YEAST 60S ribosomal protein L9-B OS=Saccharomyces cerevisiae GN=RPL9B PE=1 SV=1
126	PDE_07833	1			1	1	29	0.0826367	-
127	PDE_09174	1	1	1	3	1	29	0.268961	gnl|BL_ORD_ID|375113 sp|P33192|RS13_CANMA 40S ribosomal protein S13 OS=Candida maltosa GN=RPS13 PE=3 SV=2
128	PDE_01867		1		1	1	29	0.0826367	gnl|BL_ORD_ID|365007 sp|P50524|RPN12_SCHPO 26S proteasome regulatory subunit rpn12 OS=Schizosaccharomyces pombe GN=rpn12 PE=1 SV=1
129	PDE_06464		1		1	1	29	0.0826367	gnl|BL_ORD_ID|34481 sp|Q870C4|ATPF_PARBR ATP synthase subunit 4, mitochondrial OS=Paracoccidioides brasiliensis GN=ATP4 PE=2 SV=1
130	PDE_06444	1	2	2	5	1.66667	49	0.264855	gnl|BL_ORD_ID|5068 sp|P15937|ACH1_NEUCR Acetyl-CoA hydrolase OS=Neurospora crassa GN=acu-8 PE=3 SV=2
131	PDE_08980	2	3	3	8	2.66667	80	0.258925	gnl|BL_ORD_ID|149225 sp|P83616|GRP78_ASPNG 78 kDa glucose-regulated protein homolog OS=Aspergillus niger GN=bipA PE=2 SV=1
132	PDE_01215	1			1	1	30	0.0797752	gnl|BL_ORD_ID|444056 sp|Q9Y885|TOXF_COCCA Putative branched-chain-amino-acid aminotransferase TOXF OS=Cochliobolus carbonum GN=TOXF PE=3 SV=1
133	PDE_01662	1			1	1	30	0.0797752	-
134	PDE_06518	1			1	1	30	0.0797752	gnl|BL_ORD_ID|15556 sp|P49348|APA2_KLULA 5&apos;,5&apos;&apos;&apos;-P-1,P-4-tetraphosphate phosphorylase 2 OS=Kluyveromyces lactis GN=APA2 PE=3 SV=1
135	PDE_09018		1		1	1	30	0.0797752	gnl|BL_ORD_ID|505051 sp|Q10072|YAN6_SCHPO Uncharacterized transporter C3H1.06c OS=Schizosaccharomyces pombe GN=SPAC3H1.06c PE=2 SV=1
136	PDE_03660	1	4	4	9	3	91	0.255744	gnl|BL_ORD_ID|217536 sp|Q9UT19|METE_SCHPO Probable 5-methyltetrahydropteroyltriglutamate--homocysteine methyltransferase OS=Schizosaccharomyces pombe GN=SPAC9.09 PE=1 SV=1
137	PDE_03512	1	1		2	1	31	0.160155	gnl|BL_ORD_ID|330828 sp|P36105|RL14A_YEAST 60S ribosomal protein L14-A OS=Saccharomyces cerevisiae GN=RPL14A PE=1 SV=1
138	PDE_03118	1			1	1	31	0.0771051	gnl|BL_ORD_ID|28252 sp|A7KAK4|ATG22_PICAN Autophagy-related protein 22 OS=Pichia angusta GN=ATG22 PE=3 SV=1
139	PDE_03205	1			1	1	31	0.0771051	gnl|BL_ORD_ID|280837 sp|P40035|PIC2_YEAST Mitochondrial phosphate carrier protein 2 OS=Saccharomyces cerevisiae GN=PIC2 PE=1 SV=1
140	PDE_05017	1	1		2	1	31	0.160155	gnl|BL_ORD_ID|512370 sp|O94343|YHMA_SCHPO Uncharacterized MFS-type transporter C1271.10c OS=Schizosaccharomyces pombe GN=SPBC1271.10c PE=1 SV=1
141	PDE_07774	1			1	1	31	0.0771051	gnl|BL_ORD_ID|346776 sp|Q7RXY1|RL32_NEUCR 60S ribosomal protein L32 OS=Neurospora crassa GN=rpl-32 PE=3 SV=1
142	PDE_01881		1		1	1	31	0.0771051	-
143	PDE_05247		1	1	2	1	31	0.160155	gnl|BL_ORD_ID|445077 sp|P53099|TPN1_YEAST Vitamin B6 transporter TPN1 OS=Saccharomyces cerevisiae GN=TPN1 PE=1 SV=1
144	PDE_05678	2		1	3	1.5	48	0.154782	gnl|BL_ORD_ID|354529 sp|Q7SBD5|RL7_NEUCR 60S ribosomal protein L7 OS=Neurospora crassa GN=rpl-7 PE=3 SV=2
145	PDE_00077	1	1	1	3	1	32	0.240938	-
146	PDE_02923	1	1	1	3	1	32	0.240938	-
147	PDE_04900	1			1	1	32	0.0746078	gnl|BL_ORD_ID|293278 sp|O94517|PSA6_SCHPO Probable proteasome subunit alpha type-6 OS=Schizosaccharomyces pombe GN=SPBC646.16 PE=2 SV=1
148	PDE_05762	1		2	3	1.5	48	0.154782	gnl|BL_ORD_ID|415885 sp|Q9P567|SUCB_NEUCR Probable succinyl-CoA ligase [GDP-forming] subunit beta, mitochondrial OS=Neurospora crassa GN=B9J10.140 PE=3 SV=1
149	PDE_09402	1			1	1	32	0.0746078	gnl|BL_ORD_ID|12243 sp|Q5M8F9|ALKMO_XENTR Alkylglycerol monooxygenase OS=Xenopus tropicalis GN=tmem195 PE=2 SV=1
150	PDE_04625		1	1	2	1	32	0.154782	-
151	PDE_04206	1			1	1	33	0.0722672	gnl|BL_ORD_ID|282800 sp|P33333|PLSC_YEAST Probable 1-acyl-sn-glycerol-3-phosphate acyltransferase OS=Saccharomyces cerevisiae GN=SLC1 PE=1 SV=1
152	PDE_08489	1		1	2	1	33	0.149757	-
153	PDE_08637	1		1	2	1	33	0.149757	-
154	PDE_05642	1		1	2	1	33	0.149757	-
155	PDE_07457	1	1		2	1	33	0.149757	gnl|BL_ORD_ID|431840 sp|P35189|TAF14_YEAST Transcription initiation factor TFIID subunit 14 OS=Saccharomyces cerevisiae GN=TAF14 PE=1 SV=1
156	PDE_07763	1			1	1	33	0.0722672	gnl|BL_ORD_ID|73686 sp|Q4WZP2|CSN5_ASPFU COP9 signalosome complex subunit 5 OS=Aspergillus fumigatus GN=csn5 PE=3 SV=2
157	PDE_08338	1	1		2	1	33	0.149757	gnl|BL_ORD_ID|134013 sp|Q01369|GBLP_NEUCR Guanine nucleotide-binding protein subunit beta-like protein OS=Neurospora crassa GN=cpc-2 PE=3 SV=1
158	PDE_02599		1		1	1	33	0.0722672	gnl|BL_ORD_ID|341498 sp|O14388|RL27A_SCHPO 60S ribosomal protein L27-A OS=Schizosaccharomyces pombe GN=rpl27a PE=2 SV=2
159	PDE_08016		1	1	2	1	33	0.149757	gnl|BL_ORD_ID|518029 sp|O74852|YQ92_SCHPO Uncharacterized MFS-type transporter C18.02 OS=Schizosaccharomyces pombe GN=SPCC18.02 PE=2 SV=1
160	PDE_05588		1		1	1	33	0.0722672	-
161	PDE_08560		1		1	1	33	0.0722672	gnl|BL_ORD_ID|509215 sp|O14075|YEAA_SCHPO Putative 2-hydroxyacid dehydrogenase UNK4.10 OS=Schizosaccharomyces pombe GN=SPACUNK4.10 PE=2 SV=1
162	PDE_09294		2		2	2	67	0.0711511	gnl|BL_ORD_ID|364075 sp|O14086|RPA49_SCHPO DNA-directed RNA polymerase I subunit rpa49 OS=Schizosaccharomyces pombe GN=rpa49 PE=2 SV=1
163	PDE_08649	2	3	4	9	3	102	0.22528	gnl|BL_ORD_ID|103668 sp|Q96X45|EF2_NEUCR Elongation factor 2 OS=Neurospora crassa GN=cot-3 PE=3 SV=3
164	PDE_05203	1	1	1	3	1	34	0.22528	gnl|BL_ORD_ID|374069 sp|P26781|RS11_YEAST 40S ribosomal protein S11 OS=Saccharomyces cerevisiae GN=RPS11A PE=1 SV=3
165	PDE_07168	1		1	2	1	34	0.145048	gnl|BL_ORD_ID|312132 sp|P36601|RAD51_SCHPO DNA repair protein rhp51 OS=Schizosaccharomyces pombe GN=rhp51 PE=1 SV=1
166	PDE_08458		1	1	2	1	34	0.145048	gnl|BL_ORD_ID|227615 sp|Q2UJU5|MPG1_ASPOR Mannose-1-phosphate guanyltransferase OS=Aspergillus oryzae GN=mpg1 PE=3 SV=1
167	PDE_01008		1		1	1	34	0.070069	gnl|BL_ORD_ID|214064 sp|O02640|MDHM_CAEEL Probable malate dehydrogenase, mitochondrial OS=Caenorhabditis elegans GN=mdh-1 PE=2 SV=1
168	PDE_02994		1	1	2	1	34	0.145048	gnl|BL_ORD_ID|35367 sp|O74754|ATPG_SCHPO ATP synthase subunit gamma, mitochondrial OS=Schizosaccharomyces pombe GN=atp3 PE=2 SV=1
169	PDE_04367		1		1	1	34	0.070069	gnl|BL_ORD_ID|102011 sp|P09503|DYR_SHV21 Viral dihydrofolate reductase OS=Saimiriine herpesvirus 2 (strain 11) GN=DHFR PE=3 SV=1
170	PDE_05556		1	1	2	1	34	0.145048	gnl|BL_ORD_ID|44956 sp|O82035|CADH2_PICAB Probable cinnamyl alcohol dehydrogenase 2 OS=Picea abies GN=CAD2 PE=3 SV=1
171	PDE_05778		1	1	2	1	34	0.145048	-
172	PDE_05898		1		1	1	34	0.070069	-
173	PDE_08098		1	1	2	1	34	0.145048	gnl|BL_ORD_ID|51285 sp|Q5B1Z0|CCPR2_EMENI Putative heme-binding peroxidase OS=Emericella nidulans GN=AN5440 PE=3 SV=1
174	PDE_09944		1		1	1	34	0.070069	-
175	PDE_02330	2		1	3	1.5	52	0.142069	gnl|BL_ORD_ID|383758 sp|B6HFE0|RS3A_PENCW 40S ribosomal protein S1 OS=Penicillium chrysogenum (strain ATCC 28089 / DSM 1075 / Wisconsin 54-1255) GN=rps1 PE=3 SV=1
176	PDE_03681	2	1		3	1.5	52	0.142069	gnl|BL_ORD_ID|174846 sp|P32481|IF2G_YEAST Eukaryotic translation initiation factor 2 subunit gamma OS=Saccharomyces cerevisiae GN=GCD11 PE=1 SV=1
177	PDE_06228	2	2	2	6	2	70	0.218188	gnl|BL_ORD_ID|28516 sp|A7KAL8|ATG7_PENCW Ubiquitin-like modifier-activating enzyme atg7 OS=Penicillium chrysogenum (strain ATCC 28089 / DSM 1075 / Wisconsin 54-1255) GN=atg7 PE=3 SV=1
178	PDE_04157	1	1	1	3	1	35	0.218188	gnl|BL_ORD_ID|262981 sp|Q9UTR6|OCH1_SCHPO Initiation-specific alpha-1,6-mannosyltransferase OS=Schizosaccharomyces pombe GN=och1 PE=1 SV=2
179	PDE_01654	1			1	1	35	0.0680004	-
180	PDE_02916	1	1	1	3	1	35	0.218188	gnl|BL_ORD_ID|337584 sp|P0C2I0|RL20_YEAST 60S ribosomal protein L20 OS=Saccharomyces cerevisiae GN=RPL20A PE=1 SV=2
181	PDE_09681	1			1	1	35	0.0680004	gnl|BL_ORD_ID|411605 sp|P32573|SPS19_YEAST Peroxisomal 2,4-dienoyl-CoA reductase SPS19 OS=Saccharomyces cerevisiae GN=SPS19 PE=1 SV=4
182	PDE_05363		1		1	1	35	0.0680004	gnl|BL_ORD_ID|118160 sp|P47734|FADH_METMR S-(hydroxymethyl)glutathione dehydrogenase OS=Methylobacter marinus GN=fdh PE=3 SV=2
183	PDE_06474		1		1	1	35	0.0680004	gnl|BL_ORD_ID|232093 sp|Q9P786|MTD1_SCHPO Methylenetetrahydrofolate dehydrogenase [NAD+] OS=Schizosaccharomyces pombe GN=mtd1 PE=2 SV=1
184	PDE_09358		1	1	2	1	35	0.140625	gnl|BL_ORD_ID|9486 sp|P78825|ADK_SCHPO Adenosine kinase OS=Schizosaccharomyces pombe GN=ado1 PE=2 SV=2
185	PDE_00304	1			1	1	36	0.0660505	gnl|BL_ORD_ID|333499 sp|Q6MY48|RL17_ASPFU 60S ribosomal protein L17 OS=Aspergillus fumigatus GN=rpl17 PE=3 SV=1
186	PDE_07298	1			1	1	36	0.0660505	gnl|BL_ORD_ID|393192 sp|O14182|RT12_SCHPO Probable 40S ribosomal protein S12, mitochondrial OS=Schizosaccharomyces pombe GN=mrps12 PE=2 SV=2
187	PDE_06907		2	2	4	2	72	0.136464	gnl|BL_ORD_ID|426126 sp|Q6BU46|SYNC_DEBHA Asparaginyl-tRNA synthetase, cytoplasmic OS=Debaryomyces hansenii GN=DED81 PE=3 SV=1
188	PDE_04802		1		1	1	36	0.0660505	gnl|BL_ORD_ID|11875 sp|Q9HGY9|ALF_ASPOR Fructose-bisphosphate aldolase OS=Aspergillus oryzae GN=fbaA PE=2 SV=2
189	PDE_07510		1	1	2	1	36	0.136464	gnl|BL_ORD_ID|508626 sp|Q10442|YDE9_SCHPO Uncharacterized mitochondrial carrier C12B10.09 OS=Schizosaccharomyces pombe GN=SPAC12B10.09 PE=2 SV=1
190	PDE_08346		1		1	1	36	0.0660505	gnl|BL_ORD_ID|141623 sp|Q96V52|GLNA_EMENI Glutamine synthetase OS=Emericella nidulans GN=glnA PE=3 SV=2
191	PDE_09946		1		1	1	36	0.0660505	-
192	PDE_06010		2	1	3	1.5	55	0.133824	gnl|BL_ORD_ID|151768 sp|Q4WFT3|GUAA_ASPFU GMP synthase [glutamine-hydrolyzing] OS=Aspergillus fumigatus GN=gua1 PE=3 SV=1
193	PDE_04944	1			1	1	37	0.0642092	gnl|BL_ORD_ID|12576 sp|P32375|ALN_YEAST Allantoinase OS=Saccharomyces cerevisiae GN=DAL1 PE=2 SV=2
194	PDE_02150		1		1	1	37	0.0642092	gnl|BL_ORD_ID|214080 sp|P17505|MDHM_YEAST Malate dehydrogenase, mitochondrial OS=Saccharomyces cerevisiae GN=MDH1 PE=1 SV=2
195	PDE_00987	2	2	2	6	2	76	0.199354	gnl|BL_ORD_ID|169606 sp|P87222|HSP75_CANAL Heat shock protein SSB1 OS=Candida albicans GN=SSB1 PE=1 SV=1
196	PDE_09452	1	1	1	3	1	38	0.199354	gnl|BL_ORD_ID|503466 sp|B2K659|Y944_YERPB UPF0255 protein YPTS_0944 OS=Yersinia pseudotuberculosis serotype IB (strain PB1/+) GN=YPTS_0944 PE=3 SV=1
197	PDE_08732	1	1	1	3	1	38	0.199354	-
198	PDE_08815	1	1	1	3	1	38	0.199354	gnl|BL_ORD_ID|1263 sp|P07046|3SHD_NEUCR 3-dehydroshikimate dehydratase OS=Neurospora crassa GN=qa-4 PE=4 SV=1
199	PDE_01122		1		1	1	38	0.0624678	-
200	PDE_00173		1		1	1	38	0.0624678	gnl|BL_ORD_ID|300413 sp|Q4WSA8|PTPA2_ASPFU Serine/threonine-protein phosphatase 2A activator 2 OS=Aspergillus fumigatus GN=rrd2 PE=3 SV=1
201	PDE_08026		1	1	2	1	38	0.128838	gnl|BL_ORD_ID|512391 sp|P38716|YHR2_YEAST Uncharacterized trans-sulfuration enzyme YHR112C OS=Saccharomyces cerevisiae GN=YHR112C PE=1 SV=1
202	PDE_09141		1		1	1	38	0.0624678	gnl|BL_ORD_ID|80376 sp|P50125|CYSD_EMENI O-acetylhomoserine (thiol)-lyase OS=Emericella nidulans GN=cysD PE=2 SV=2
203	PDE_01121	1	1	1	3	1	39	0.193777	-
204	PDE_02196		1		1	1	39	0.0608184	gnl|BL_ORD_ID|86956 sp|Q4WGS4|DDI1_ASPFU DNA damage-inducible protein 1 OS=Aspergillus fumigatus GN=ddi1 PE=3 SV=1
205	PDE_03565	1		1	2	1	40	0.122018	gnl|BL_ORD_ID|76118 sp|Q4WDD0|CWC21_ASPFU Pre-mRNA-splicing factor cwc21 OS=Aspergillus fumigatus GN=cwc21 PE=3 SV=1
206	PDE_00629	1	1	1	3	1	40	0.188502	gnl|BL_ORD_ID|353194 sp|P05739|RL6B_YEAST 60S ribosomal protein L6-B OS=Saccharomyces cerevisiae GN=RPL6B PE=1 SV=4
207	PDE_09106	1			1	1	40	0.0592537	gnl|BL_ORD_ID|268436 sp|P22192|PAC1_SCHPO Double-strand-specific pac1 ribonuclease OS=Schizosaccharomyces pombe GN=pac1 PE=1 SV=1
208	PDE_01101		1		1	1	40	0.0592537	gnl|BL_ORD_ID|416892 sp|P33300|SUR1_YEAST Mannosyl phosphorylinositol ceramide synthase SUR1 OS=Saccharomyces cerevisiae GN=SUR1 PE=1 SV=1
209	PDE_06082		1		1	1	40	0.0592537	gnl|BL_ORD_ID|513378 sp|Q9USN4|YJA1_SCHPO Uncharacterized transporter C1529.01 OS=Schizosaccharomyces pombe GN=SPCC1529.01 PE=2 SV=2
210	PDE_05286		1		1	1	40	0.0592537	-
211	PDE_07459		1		1	1	40	0.0592537	gnl|BL_ORD_ID|133913 sp|O14435|GBB_CRYPA Guanine nucleotide-binding protein subunit beta OS=Cryphonectria parasitica GN=GB-1 PE=3 SV=1
212	PDE_09547		1		1	1	40	0.0592537	gnl|BL_ORD_ID|459554 sp|Q9UTF8|UGO1_SCHPO Mitochondrial fusion and transport protein ugo1 OS=Schizosaccharomyces pombe GN=ugo1 PE=2 SV=1
213	PDE_09902		1	1	2	1	40	0.122018	gnl|BL_ORD_ID|127120 sp|Q92250|FPPS_NEUCR Farnesyl pyrophosphate synthase OS=Neurospora crassa GN=fpp PE=3 SV=2
214	PDE_01368	1	1	1	3	1	41	0.183507	gnl|BL_ORD_ID|112125 sp|Q9P3R1|ERG6_NEUCR Sterol 24-C-methyltransferase OS=Neurospora crassa GN=B24P7.240 PE=3 SV=1
215	PDE_03723	1	1	1	3	1	41	0.183507	gnl|BL_ORD_ID|2595 sp|P23542|AATC_YEAST Aspartate aminotransferase, cytoplasmic OS=Saccharomyces cerevisiae GN=AAT2 PE=1 SV=3
216	PDE_07290	1			1	1	41	0.0577676	gnl|BL_ORD_ID|273675 sp|P38075|PDX3_YEAST Pyridoxamine 5&apos;-phosphate oxidase OS=Saccharomyces cerevisiae GN=PDX3 PE=1 SV=1
217	PDE_07388	1			1	1	41	0.0577676	-
218	PDE_05146		1		1	1	41	0.0577676	gnl|BL_ORD_ID|74333 sp|Q5TEU4|CT007_HUMAN Probable methyltransferase C20orf7, mitochondrial OS=Homo sapiens GN=C20orf7 PE=1 SV=1
219	PDE_05335		1	1	2	1	41	0.118872	gnl|BL_ORD_ID|166120 sp|P53096|HOS2_YEAST Probable histone deacetylase HOS2 OS=Saccharomyces cerevisiae GN=HOS2 PE=1 SV=1
220	PDE_09149	2	2	3	7	2.33333	97	0.180769	gnl|BL_ORD_ID|169715 sp|P40292|HSP90_ASPFU Heat shock protein 90 OS=Aspergillus fumigatus GN=hsp90 PE=1 SV=3
221	PDE_08711		1	1	2	1	42	0.115884	gnl|BL_ORD_ID|149587 sp|Q9P5U4|GRPE_NEUCR GrpE protein homolog, mitochondrial OS=Neurospora crassa GN=mge-1 PE=3 SV=1
222	PDE_00993		1		1	1	42	0.0563541	gnl|BL_ORD_ID|359115 sp|Q91XF4|RN167_MOUSE E3 ubiquitin-protein ligase RNF167 OS=Mus musculus GN=Rnf167 PE=2 SV=1
223	PDE_01184		1		1	1	42	0.0563541	gnl|BL_ORD_ID|85767 sp|Q04792|DCE_YEAST Glutamate decarboxylase OS=Saccharomyces cerevisiae GN=GAD1 PE=1 SV=1
224	PDE_04594		1		1	1	42	0.0563541	gnl|BL_ORD_ID|25068 sp|O14241|ARPC2_SCHPO Actin-related protein 2/3 complex subunit 2 OS=Schizosaccharomyces pombe GN=arc2 PE=1 SV=1
225	PDE_07447		1		1	1	42	0.0563541	gnl|BL_ORD_ID|514753 sp|Q06170|YL326_YEAST Uncharacterized membrane protein YLR326W OS=Saccharomyces cerevisiae GN=YLR326W PE=1 SV=1
226	PDE_09767		1	1	2	1	42	0.115884	gnl|BL_ORD_ID|311350 sp|P15325|QUTD_EMENI Quinate permease OS=Emericella nidulans GN=qutD PE=1 SV=2
227	PDE_02547	1	2	1	4	1.33333	57	0.175372	gnl|BL_ORD_ID|292654 sp|O74445|PRS10_SCHPO Probable 26S protease subunit rpt4 OS=Schizosaccharomyces pombe GN=rpt4 PE=2 SV=2
228	PDE_00483	1			1	1	43	0.0550081	gnl|BL_ORD_ID|520897 sp|Q9UTS5|ZAS1_SCHPO Zinc finger protein zas1 OS=Schizosaccharomyces pombe GN=zas1 PE=2 SV=1
229	PDE_01785	1	1		2	1	43	0.113042	gnl|BL_ORD_ID|124389 sp|P38094|FLUG_EMENI Protein fluG OS=Emericella nidulans GN=fluG PE=1 SV=1
230	PDE_02176	1	1		2	1	43	0.113042	-
231	PDE_02864	1			1	1	43	0.0550081	gnl|BL_ORD_ID|388954 sp|P05754|RS8_YEAST 40S ribosomal protein S8 OS=Saccharomyces cerevisiae GN=RPS8A PE=1 SV=3
232	PDE_05920	1	1	1	3	1	43	0.174269	gnl|BL_ORD_ID|364376 sp|O94553|RPC6_SCHPO Probable DNA-directed RNA polymerase III subunit rpc6 OS=Schizosaccharomyces pombe GN=rpc6 PE=2 SV=1
233	PDE_07006	1			1	1	43	0.0550081	gnl|BL_ORD_ID|442719 sp|P53322|TNA1_YEAST High-affinity nicotinic acid transporter OS=Saccharomyces cerevisiae GN=TNA1 PE=1 SV=1
234	PDE_00377		1		1	1	43	0.0550081	-
235	PDE_08307		1	1	2	1	43	0.113042	gnl|BL_ORD_ID|229713 sp|P25270|MRM1_YEAST rRNA methyltransferase, mitochondrial OS=Saccharomyces cerevisiae GN=MRM1 PE=1 SV=2
236	PDE_01080	1	1	1	3	1	44	0.169989	gnl|BL_ORD_ID|120359 sp|Q03134|FDH_EMENI Probable formate dehydrogenase OS=Emericella nidulans GN=aciA PE=2 SV=2
237	PDE_03998	1			1	1	44	0.053725	-
238	PDE_09601	1		1	2	1	44	0.110336	gnl|BL_ORD_ID|19699 sp|B6HQD4|ARGJ_PENCW Arginine biosynthesis bifunctional protein ArgJ, mitochondrial OS=Penicillium chrysogenum (strain ATCC 28089 / DSM 1075 / Wisconsin 54-1255) GN=Pc22g15960 PE=3 SV=1
239	PDE_08130	1	1	1	3	1	44	0.169989	gnl|BL_ORD_ID|434895 sp|O59825|TDG_SCHPO G/U mismatch-specific uracil DNA glycosylase OS=Schizosaccharomyces pombe GN=thp1 PE=2 SV=1
240	PDE_00445		1		1	1	44	0.053725	gnl|BL_ORD_ID|201848 sp|P17573|LIP1_GEOCN Lipase 1 OS=Geotrichum candidum GN=LIP1 PE=1 SV=2
241	PDE_02324		1		1	1	44	0.053725	gnl|BL_ORD_ID|403715 sp|P40510|SER33_YEAST D-3-phosphoglycerate dehydrogenase 2 OS=Saccharomyces cerevisiae GN=SER33 PE=1 SV=1
242	PDE_05126		1		1	1	44	0.053725	gnl|BL_ORD_ID|174703 sp|P56286|IF2A_SCHPO Eukaryotic translation initiation factor 2 subunit alpha OS=Schizosaccharomyces pombe GN=tif211 PE=1 SV=1
243	PDE_09537		1		1	1	44	0.053725	-
244	PDE_08056	1	1	1	3	1	45	0.165914	gnl|BL_ORD_ID|442603 sp|P32802|TMN1_YEAST Transmembrane 9 superfamily member 1 OS=Saccharomyces cerevisiae GN=EMP70 PE=1 SV=2
245	PDE_04823	1	1	1	3	1	45	0.165914	gnl|BL_ORD_ID|165122 sp|P54839|HMCS_YEAST Hydroxymethylglutaryl-CoA synthase OS=Saccharomyces cerevisiae GN=ERG13 PE=1 SV=1
246	PDE_01607	1	1	1	3	1	45	0.165914	gnl|BL_ORD_ID|58285 sp|O42636|CIA30_NEUCR Complex I intermediate-associated protein 30, mitochondrial OS=Neurospora crassa GN=cia30 PE=1 SV=1
247	PDE_01772	1			1	1	45	0.0525003	gnl|BL_ORD_ID|28306 sp|A7KAN7|ATG29_PENCW Autophagy-related protein 29 OS=Penicillium chrysogenum (strain ATCC 28089 / DSM 1075 / Wisconsin 54-1255) GN=atg29 PE=3 SV=1
248	PDE_02230	1	1	2	4	1.33333	60	0.165914	gnl|BL_ORD_ID|115967 sp|P32604|F26_YEAST Fructose-2,6-bisphosphatase OS=Saccharomyces cerevisiae GN=FBP26 PE=1 SV=2
249	PDE_09361	1			1	1	45	0.0525003	gnl|BL_ORD_ID|343841 sp|Q75AP7|RL2_ASHGO 60S ribosomal protein L2 OS=Ashbya gossypii GN=RPL2 PE=4 SV=1
250	PDE_09927	1			1	1	45	0.0525003	gnl|BL_ORD_ID|509119 sp|O13801|YE04_SCHPO Uncharacterized RNA-binding protein C17H9.04c OS=Schizosaccharomyces pombe GN=SPAC17H9.04c PE=1 SV=1
251	PDE_00366		1		1	1	45	0.0525003	gnl|BL_ORD_ID|173512 sp|Q9USP8|IDH2_SCHPO Isocitrate dehydrogenase [NAD] subunit 2, mitochondrial OS=Schizosaccharomyces pombe GN=idh2 PE=1 SV=1
252	PDE_02204		1	1	2	1	45	0.107757	gnl|BL_ORD_ID|39874 sp|B4RP93|BIKB_NEIG2 Putative 8-amino-7-oxononanoate synthase/2-amino-3-ketobutyrate coenzyme A ligase OS=Neisseria gonorrhoeae (strain NCCP11945) GN=NGK_1753 PE=3 SV=1
253	PDE_05406		1		1	1	45	0.0525003	-
254	PDE_06758		1	1	2	1	45	0.107757	gnl|BL_ORD_ID|358500 sp|O94345|RM08_SCHPO 60S ribosomal protein L8, mitochondrial OS=Schizosaccharomyces pombe GN=mrpl8 PE=2 SV=1
255	PDE_00403	1	1	1	3	1	46	0.16203	gnl|BL_ORD_ID|429108 sp|O13969|SYTM_SCHPO Probable threonyl-tRNA synthetase, mitochondrial OS=Schizosaccharomyces pombe GN=SPAC24C9.09 PE=2 SV=1
256	PDE_04597	1	1	1	3	1	46	0.16203	gnl|BL_ORD_ID|505987 sp|Q9URV8|YBL3_SCHPO UPF0744 protein C106.03 OS=Schizosaccharomyces pombe GN=SPBC106.03 PE=1 SV=1
257	PDE_09550	1			1	1	46	0.0513302	gnl|BL_ORD_ID|13860 sp|P14904|AMPL_YEAST Vacuolar aminopeptidase 1 OS=Saccharomyces cerevisiae GN=LAP4 PE=1 SV=2
258	PDE_02494		1		1	1	46	0.0513302	gnl|BL_ORD_ID|173501 sp|O13302|IDH1_AJECA Isocitrate dehydrogenase [NAD] subunit 1, mitochondrial OS=Ajellomyces capsulata GN=IDH1 PE=2 SV=1
259	PDE_07069		1	1	2	1	46	0.105295	gnl|BL_ORD_ID|511686 sp|O60121|YH77_SCHPO Uncharacterized protein C16G5.07c OS=Schizosaccharomyces pombe GN=SPBC16G5.07c PE=2 SV=1
260	PDE_08385	1		1	2	1	47	0.102943	gnl|BL_ORD_ID|15234 sp|Q92125|ANXA7_XENLA Annexin A7 OS=Xenopus laevis GN=anxa7 PE=2 SV=1
261	PDE_08840	1			1	1	47	0.0502111	gnl|BL_ORD_ID|281514 sp|P46547|PIP_AERSO Proline iminopeptidase OS=Aeromonas sobria GN=pip PE=1 SV=3
262	PDE_08889	1			1	1	47	0.0502111	gnl|BL_ORD_ID|505384 sp|O60064|YBB2_SCHPO Probable mannose-1-phosphate guanyltransferase OS=Schizosaccharomyces pombe GN=SPBC13G1.02 PE=2 SV=1
263	PDE_00840		1		1	1	47	0.0502111	gnl|BL_ORD_ID|250774 sp|Q00258|NORA_ASPPA Norsolorinic acid reductase OS=Aspergillus parasiticus GN=norA PE=3 SV=1
264	PDE_05983		1	1	2	1	47	0.102943	gnl|BL_ORD_ID|383574 sp|P25443|RS2_YEAST 40S ribosomal protein S2 OS=Saccharomyces cerevisiae GN=RPS2 PE=1 SV=3
265	PDE_06117		1		1	1	47	0.0502111	gnl|BL_ORD_ID|91437 sp|Q9URS1|DHE4_PENCH NADP-specific glutamate dehydrogenase OS=Penicillium chrysogenum GN=GDH PE=3 SV=1
266	PDE_09265		1	1	2	1	47	0.102943	-
267	PDE_00349	1	1	1	3	1	48	0.154782	gnl|BL_ORD_ID|412188 sp|Q6GQ26|SRBP2_XENLA Sterol regulatory element-binding protein 2 OS=Xenopus laevis GN=srebf2 PE=2 SV=1
268	PDE_00638	1	3	1	5	1.66667	80	0.154782	gnl|BL_ORD_ID|279450 sp|Q8YWW1|PHK1_NOSS1 Probable phosphoketolase 1 OS=Nostoc sp. (strain PCC 7120 / UTEX 2576) GN=all1483 PE=3 SV=1
269	PDE_01817	1		1	2	1	48	0.100694	gnl|BL_ORD_ID|385610 sp|O59950|RS4_YARLI 40S ribosomal protein S4 OS=Yarrowia lipolytica GN=RPS4 PE=2 SV=1
270	PDE_02478	1			1	1	48	0.0491397	gnl|BL_ORD_ID|513298 sp|O74814|YJ03_SCHPO UPF0400 protein C337.03 OS=Schizosaccharomyces pombe GN=SPBC337.03 PE=1 SV=1
271	PDE_04528	1		1	2	1	48	0.100694	-
272	PDE_00240		1		1	1	48	0.0491397	gnl|BL_ORD_ID|510869 sp|Q9P7Q9|YFV5_SCHPO Putative glycosyltransferase C1834.05 OS=Schizosaccharomyces pombe GN=SPAC1834.05 PE=2 SV=1
273	PDE_00674		1	1	2	1	48	0.100694	gnl|BL_ORD_ID|99163 sp|Q9US35|DSD1_SCHPO D-serine dehydratase OS=Schizosaccharomyces pombe GN=SPAC1039.06 PE=2 SV=1
274	PDE_04646		1		1	1	48	0.0491397	gnl|BL_ORD_ID|250679 sp|A1CFJ6|NOP16_ASPCL Nucleolar protein 16 OS=Aspergillus clavatus GN=nop16 PE=3 SV=1
275	PDE_05197	1			1	1	49	0.0481131	gnl|BL_ORD_ID|280997 sp|P53252|PIL1_YEAST Sphingolipid long chain base-responsive protein PIL1 OS=Saccharomyces cerevisiae GN=PIL1 PE=1 SV=1
276	PDE_06061	1			1	1	49	0.0481131	-
277	PDE_07158	1		1	2	1	49	0.0985411	gnl|BL_ORD_ID|277996 sp|P41756|PGK_ASPOR Phosphoglycerate kinase OS=Aspergillus oryzae GN=pgkA PE=3 SV=1
278	PDE_09038	1	1		2	1	49	0.0985411	gnl|BL_ORD_ID|166151 sp|Q4QQW3|HOT_RAT Hydroxyacid-oxoacid transhydrogenase, mitochondrial OS=Rattus norvegicus GN=Adhfe1 PE=1 SV=1
279	PDE_05508		1		1	1	49	0.0481131	-
280	PDE_07396	2	1	1	4	1.33333	66	0.149757	gnl|BL_ORD_ID|358698 sp|O14341|RM35_SCHPO 60S ribosomal protein L35, mitochondrial OS=Schizosaccharomyces pombe GN=SPBC2F12.10 PE=2 SV=1
281	PDE_01711	1			1	1	50	0.0471285	gnl|BL_ORD_ID|287971 sp|Q4WIF3|PPID_ASPFU Peptidyl-prolyl cis-trans isomerase D OS=Aspergillus fumigatus GN=cpr6 PE=3 SV=1
282	PDE_04410	1			1	1	50	0.0471285	gnl|BL_ORD_ID|152517 sp|O14057|GUAD_SCHPO Probable guanine deaminase OS=Schizosaccharomyces pombe GN=SPCC1672.03c PE=2 SV=1
283	PDE_01634		2	1	3	1.5	75	0.0964782	gnl|BL_ORD_ID|282182 sp|P40977|PLC1_SCHPO 1-phosphatidylinositol-4,5-bisphosphate phosphodiesterase 1 OS=Schizosaccharomyces pombe GN=plc1 PE=1 SV=1
284	PDE_00878		1	1	2	1	50	0.0964782	gnl|BL_ORD_ID|172160 sp|Q4U3Y2|HXK1_ASPFU Hexokinase-1 OS=Aspergillus fumigatus GN=hxkA PE=2 SV=1
285	PDE_07279		1		1	1	50	0.0471285	gnl|BL_ORD_ID|32008 sp|P23704|ATPB_NEUCR ATP synthase subunit beta, mitochondrial OS=Neurospora crassa GN=atp-2 PE=2 SV=1
286	PDE_05927	1		2	3	1.5	76	0.0951502	gnl|BL_ORD_ID|207483 sp|Q8ILR9|LRR1_PLAF7 LRR domain-containing protein PF14_0175 OS=Plasmodium falciparum (isolate 3D7) GN=PF14_0175 PE=4 SV=1
287	PDE_00432	1	1	1	3	1	51	0.145048	gnl|BL_ORD_ID|165121 sp|P54874|HMCS_SCHPO Hydroxymethylglutaryl-CoA synthase OS=Schizosaccharomyces pombe GN=hcs1 PE=1 SV=1
288	PDE_05409	1	1	1	3	1	51	0.145048	-
289	PDE_05548	1	1	1	3	1	51	0.145048	gnl|BL_ORD_ID|515249 sp|Q9URW9|YLX7_SCHPO Putative aldehyde dehydrogenase-like protein C922.07c OS=Schizosaccharomyces pombe GN=SPAC922.07c PE=2 SV=1
290	PDE_01586		1	1	2	1	51	0.0944998	gnl|BL_ORD_ID|43417 sp|Q3KPR1|C1D_XENLA Nuclear nucleic acid-binding protein C1D OS=Xenopus laevis GN=c1d PE=2 SV=1
291	PDE_03144		1	1	2	1	51	0.0944998	gnl|BL_ORD_ID|515757 sp|O74829|YN2F_SCHPO Uncharacterized MFS-type transporter C530.15c OS=Schizosaccharomyces pombe GN=SPBC530.15c PE=1 SV=2
292	PDE_02303		1		1	1	51	0.0461834	gnl|BL_ORD_ID|36756 sp|P47082|AVT1_YEAST Vacuolar amino acid transporter 1 OS=Saccharomyces cerevisiae GN=AVT1 PE=1 SV=1
293	PDE_02712		1	1	2	1	51	0.0944998	-
294	PDE_08859		1		1	1	51	0.0461834	gnl|BL_ORD_ID|1590 sp|P53319|6PGD2_YEAST 6-phosphogluconate dehydrogenase, decarboxylating 2 OS=Saccharomyces cerevisiae GN=GND2 PE=1 SV=1
295	PDE_03920	1	1	1	3	1	52	0.142069	gnl|BL_ORD_ID|2609 sp|P05202|AATM_MOUSE Aspartate aminotransferase, mitochondrial OS=Mus musculus GN=Got2 PE=1 SV=1
296	PDE_07802	1			1	1	52	0.0452755	gnl|BL_ORD_ID|97893 sp|P30261|DPOD3_SCHPO DNA polymerase delta subunit 3 OS=Schizosaccharomyces pombe GN=cdc27 PE=1 SV=1
297	PDE_01507		1		1	1	52	0.0452755	gnl|BL_ORD_ID|262872 sp|O94512|OBP1_SCHPO Oxysterol-binding protein-like protein 1 OS=Schizosaccharomyces pombe GN=obp1 PE=1 SV=1
298	PDE_00836		1	1	2	1	52	0.0926009	-
299	PDE_01699	1	1	1	3	1	53	0.13921	gnl|BL_ORD_ID|519918 sp|O32182|YUSP_BACSU Uncharacterized MFS-type transporter yusP OS=Bacillus subtilis GN=yusP PE=3 SV=1
300	PDE_00437	1	1	1	3	1	53	0.13921	gnl|BL_ORD_ID|400182 sp|Q5J6J2|SCPB_TRIRU Carboxypeptidase S1 homolog B OS=Trichophyton rubrum GN=SCPB PE=1 SV=1
301	PDE_01045	1			1	1	53	0.0444026	gnl|BL_ORD_ID|404047 sp|P33330|SERC_YEAST Phosphoserine aminotransferase OS=Saccharomyces cerevisiae GN=SER1 PE=1 SV=1
302	PDE_04151	1			1	1	53	0.0444026	gnl|BL_ORD_ID|211150 sp|Q02751|MALT_CANAL Alpha-glucosidase OS=Candida albicans GN=MAL2 PE=1 SV=4
303	PDE_05769	1		1	2	1	53	0.0907767	gnl|BL_ORD_ID|25010 sp|Q4W9M3|ARP6_ASPFU Actin-like protein arp6 OS=Aspergillus fumigatus GN=arp6 PE=3 SV=1
304	PDE_09036	1	1	1	3	1	53	0.13921	gnl|BL_ORD_ID|403717 sp|O04130|SERA_ARATH D-3-phosphoglycerate dehydrogenase, chloroplastic OS=Arabidopsis thaliana GN=At1g17745 PE=1 SV=2
305	PDE_01088		1		1	1	53	0.0444026	-
306	PDE_04156		1		1	1	53	0.0444026	gnl|BL_ORD_ID|510214 sp|O13899|YF38_SCHPO Uncharacterized CDP-alcohol phosphatidyltransferase class-I family protein C22A12.08c OS=Schizosaccharomyces pombe GN=SPAC22A12.08c PE=2 SV=1
307	PDE_08763		1		1	1	53	0.0444026	gnl|BL_ORD_ID|38742 sp|A7MFA8|BETA_ENTS8 Choline dehydrogenase OS=Enterobacter sakazakii (strain ATCC BAA-894) GN=betA PE=3 SV=1
308	PDE_07237		1		1	1	54	0.0435626	gnl|BL_ORD_ID|467601 sp|P31412|VATC_YEAST V-type proton ATPase subunit C OS=Saccharomyces cerevisiae GN=VMA5 PE=1 SV=4
309	PDE_00640		1		1	1	54	0.0435626	gnl|BL_ORD_ID|38444 sp|P58932|BCSA_XANAC Cellulose synthase catalytic subunit [UDP-forming] OS=Xanthomonas axonopodis pv. citri GN=bcsA PE=3 SV=1
310	PDE_02392		1		1	1	54	0.0435626	gnl|BL_ORD_ID|178916 sp|Q58672|ILVD_METJA Dihydroxy-acid dehydratase OS=Methanocaldococcus jannaschii GN=ilvD PE=3 SV=2
311	PDE_09318		1	1	2	1	54	0.089023	gnl|BL_ORD_ID|415026 sp|O74252|STE12_EMENI Transcription factor steA OS=Emericella nidulans GN=steA PE=2 SV=1
312	PDE_07390	1	2		3	1.5	82	0.087891	-
313	PDE_04746	1		1	2	1	55	0.0873357	gnl|BL_ORD_ID|131506 sp|P04385|GAL1_YEAST Galactokinase OS=Saccharomyces cerevisiae GN=GAL1 PE=1 SV=4
314	PDE_05626	1			1	1	55	0.0427539	-
315	PDE_07402	1	1	1	3	1	55	0.133824	gnl|BL_ORD_ID|510221 sp|Q6LA56|YF4B_SCHPO Uncharacterized kinase C3H5.11 OS=Schizosaccharomyces pombe GN=SPAC3H5.11 PE=2 SV=1
316	PDE_04873		1	1	2	1	55	0.0873357	gnl|BL_ORD_ID|273180 sp|Q4WXX9|PDC_ASPFU Pyruvate decarboxylase OS=Aspergillus fumigatus GN=pdcA PE=3 SV=1
317	PDE_02075	1		1	2	1	56	0.0857111	gnl|BL_ORD_ID|247709 sp|P87185|NFS1_CANAL Cysteine desulfurase, mitochondrial OS=Candida albicans GN=NFS1 PE=3 SV=1
318	PDE_05188	1	1	1	3	1	56	0.131283	gnl|BL_ORD_ID|193352 sp|Q12669|KPYK_ASPNG Pyruvate kinase OS=Aspergillus niger GN=pkiA PE=3 SV=1
319	PDE_06458	1	1	1	3	1	56	0.131283	-
320	PDE_06703	1			1	1	56	0.0419746	gnl|BL_ORD_ID|386338 sp|Q9C0Z7|RS6B_SCHPO 40S ribosomal protein S6-B OS=Schizosaccharomyces pombe GN=rps6b PE=1 SV=1
321	PDE_06712		1		1	1	56	0.0419746	gnl|BL_ORD_ID|394907 sp|Q5BBV9|RUVB1_EMENI RuvB-like helicase 1 OS=Emericella nidulans GN=rvb1 PE=3 SV=2
322	PDE_02628		1	2	3	1.5	85	0.0846612	gnl|BL_ORD_ID|399586 sp|P11792|SCH9_YEAST Serine/threonine-protein kinase SCH9 OS=Saccharomyces cerevisiae GN=SCH9 PE=1 SV=3
323	PDE_04228	1		1	2	1	57	0.0841459	gnl|BL_ORD_ID|70337 sp|Q92095|CP1A1_OPSTA Cytochrome P450 1A1 OS=Opsanus tau GN=cyp1a1 PE=2 SV=1
324	PDE_08629	1			1	1	57	0.0412233	gnl|BL_ORD_ID|45783 sp|Q6Q487|CALX_ASPFU Calnexin homolog OS=Aspergillus fumigatus GN=AFUA_4G12850 PE=2 SV=2
325	PDE_04043		1		1	1	57	0.0412233	gnl|BL_ORD_ID|203218 sp|Q0CFY9|LKHA4_ASPTN Leukotriene A-4 hydrolase OS=Aspergillus terreus (strain NIH 2624 / FGSC A1156) GN=ATEG_06861 PE=3 SV=2
326	PDE_01455		1		1	1	57	0.0412233	gnl|BL_ORD_ID|264754 sp|O14031|OPT_SCHPO Uncharacterized oligopeptide transporter C29B12.10c OS=Schizosaccharomyces pombe GN=SPAC29B12.10c PE=1 SV=1
327	PDE_03039		1		1	1	57	0.0412233	-
328	PDE_06999		1	1	2	1	57	0.0841459	gnl|BL_ORD_ID|413500 sp|Q9P7Y0|SSR4_SCHPO SWI/SNF and RSC complexes subunit ssr4 OS=Schizosaccharomyces pombe GN=ssr4 PE=1 SV=1
329	PDE_08556		1	1	2	1	57	0.0841459	gnl|BL_ORD_ID|434009 sp|Q8CIV8|TBCE_MOUSE Tubulin-specific chaperone E OS=Mus musculus GN=Tbce PE=1 SV=1
330	PDE_00749		2		2	2	115	0.0408576	gnl|BL_ORD_ID|230987 sp|P87320|MSP1_SCHPO Protein msp1, mitochondrial OS=Schizosaccharomyces pombe GN=msp1 PE=2 SV=2
331	PDE_08845	1	1		2	1	58	0.0826367	gnl|BL_ORD_ID|152772 sp|P53154|GUP1_YEAST Glycerol uptake protein 1 OS=Saccharomyces cerevisiae GN=GUP1 PE=1 SV=1
332	PDE_01498		1		1	1	58	0.0404983	gnl|BL_ORD_ID|91481 sp|A2QY39|DHH1_ASPNC ATP-dependent RNA helicase dhh1 OS=Aspergillus niger (strain CBS 513.88 / FGSC A1513) GN=dhh1 PE=3 SV=1
333	PDE_08095		1		1	1	58	0.0404983	gnl|BL_ORD_ID|63893 sp|P33313|CNS1_YEAST Hsp70/Hsp90 co-chaperone CNS1 OS=Saccharomyces cerevisiae GN=CNS1 PE=1 SV=1
334	PDE_09769	2	1	1	4	1.33333	78	0.125336	gnl|BL_ORD_ID|213283 sp|Q54KE6|MCCA_DICDI Methylcrotonoyl-CoA carboxylase subunit alpha, mitochondrial OS=Dictyostelium discoideum GN=mccA PE=3 SV=1
335	PDE_03526	1	1	1	3	1	59	0.12421	gnl|BL_ORD_ID|172208 sp|P80581|HXK_EMENI Hexokinase OS=Emericella nidulans GN=hxkA PE=1 SV=2
336	PDE_04025		1		1	1	59	0.0397984	gnl|BL_ORD_ID|446052 sp|O13317|TRI11_FUSSP Isotrichodermin C-15 hydroxylase OS=Fusarium sporotrichioides GN=TRI11 PE=3 SV=1
337	PDE_03298	1			1	1	60	0.0391223	gnl|BL_ORD_ID|414959 sp|P38699|STB5_YEAST Protein STB5 OS=Saccharomyces cerevisiae GN=STB5 PE=1 SV=1
338	PDE_04454	1			1	1	60	0.0391223	gnl|BL_ORD_ID|211193 sp|Q9P6J3|MALT_SCHPO Alpha-glucosidase OS=Schizosaccharomyces pombe GN=mal1 PE=2 SV=1
339	PDE_05076	1			1	1	60	0.0391223	-
340	PDE_05101	1			1	1	60	0.0391223	gnl|BL_ORD_ID|24915 sp|Q9QZB7|ARP10_MOUSE Actin-related protein 10 OS=Mus musculus GN=Actr10 PE=1 SV=1
341	PDE_05314		1		1	1	60	0.0391223	gnl|BL_ORD_ID|421822 sp|P15625|SYFA_YEAST Phenylalanyl-tRNA synthetase alpha chain OS=Saccharomyces cerevisiae GN=FRS2 PE=1 SV=3
342	PDE_09456		1		1	1	60	0.0391223	gnl|BL_ORD_ID|411195 sp|P48009|SPN4_SCHPO Septin homolog spn4 OS=Schizosaccharomyces pombe GN=spn4 PE=1 SV=1
343	PDE_01646	1	1	1	3	1	61	0.119903	gnl|BL_ORD_ID|434586 sp|P50999|TCPD_SCHPO T-complex protein 1 subunit delta OS=Schizosaccharomyces pombe GN=cct4 PE=2 SV=2
344	PDE_04105	1	1	1	3	1	61	0.119903	gnl|BL_ORD_ID|7294 sp|Q6GLK6|ACSF3_XENLA Acyl-CoA synthetase family member 3, mitochondrial OS=Xenopus laevis GN=acsf3 PE=2 SV=1
345	PDE_02485	1			1	1	61	0.0384688	gnl|BL_ORD_ID|225660 sp|Q9C512|MNS1_ARATH Mannosyl-oligosaccharide 1,2-alpha-mannosidase MNS1 OS=Arabidopsis thaliana GN=MNS1 PE=1 SV=1
346	PDE_01565		1	1	2	1	61	0.0784174	gnl|BL_ORD_ID|39425 sp|Q0CTD7|BGLA_ASPTN Probable beta-glucosidase A OS=Aspergillus terreus (strain NIH 2624 / FGSC A1156) GN=bglA PE=3 SV=1
347	PDE_02591		1	1	2	1	61	0.0784174	gnl|BL_ORD_ID|515137 sp|Q9P6K3|YLF8_SCHPO UPF0662 protein C30C2.08 OS=Schizosaccharomyces pombe GN=SPAC30C2.08 PE=2 SV=1
348	PDE_06331		1		1	1	61	0.0384688	gnl|BL_ORD_ID|73627 sp|Q5BD89|CSN1_EMENI COP9 signalosome complex subunit 1 OS=Emericella nidulans GN=csnA PE=1 SV=2
349	PDE_08941		1		1	1	61	0.0384688	gnl|BL_ORD_ID|72214 sp|A1DMI8|CREC_NEOFI Probable catabolite repression protein creC OS=Neosartorya fischeri (strain ATCC 1020 / DSM 3700 / FGSC A1164 / NRRL 181) GN=creC PE=3 SV=1
350	PDE_03740	1			1	1	62	0.0378367	gnl|BL_ORD_ID|508521 sp|Q10367|YDBH_SCHPO Uncharacterized protein C22E12.17c OS=Schizosaccharomyces pombe GN=SPAC22E12.17c PE=2 SV=1
351	PDE_07624	1		1	2	1	62	0.0771051	-
352	PDE_06521	1			1	1	62	0.0378367	-
353	PDE_08927	1			1	1	62	0.0378367	gnl|BL_ORD_ID|72223 sp|A1DMJ3|CRED_NEOFI Probable HECT-type ubiquitin ligase-interacting protein creD OS=Neosartorya fischeri (strain ATCC 1020 / DSM 3700 / FGSC A1164 / NRRL 181) GN=creD PE=3 SV=1
354	PDE_09336	1			1	1	62	0.0378367	gnl|BL_ORD_ID|506129 sp|P87243|YC0I_SCHPO Uncharacterized protein C4G3.18 OS=Schizosaccharomyces pombe GN=SPCC4G3.18 PE=2 SV=1
355	PDE_02789		1		1	1	62	0.0378367	gnl|BL_ORD_ID|284470 sp|P37967|PNBA_BACSU Para-nitrobenzyl esterase OS=Bacillus subtilis GN=pnbA PE=1 SV=2
356	PDE_03412		1	1	2	1	62	0.0771051	gnl|BL_ORD_ID|398062 sp|O74517|SAF1_SCHPO Protein saf1 OS=Schizosaccharomyces pombe GN=saf1 PE=2 SV=1
357	PDE_05924		1		1	1	62	0.0378367	gnl|BL_ORD_ID|459559 sp|P78811|UGPA1_SCHPO Probable UTP--glucose-1-phosphate uridylyltransferase OS=Schizosaccharomyces pombe GN=SPCC1322.04 PE=1 SV=2
358	PDE_09008		1		1	1	62	0.0378367	gnl|BL_ORD_ID|49476 sp|P13994|CC130_HUMAN Coiled-coil domain-containing protein 130 OS=Homo sapiens GN=CCDC130 PE=1 SV=2
359	PDE_09708	1	1	1	3	1	63	0.115884	gnl|BL_ORD_ID|513172 sp|Q9UT73|YIPH_SCHPO Uncharacterized WD repeat-containing protein C343.17c OS=Schizosaccharomyces pombe GN=SPAC343.17c PE=2 SV=1
360	PDE_06660	1			1	1	63	0.0372251	gnl|BL_ORD_ID|19844 sp|P05085|ARGR2_YEAST Arginine metabolism regulation protein II OS=Saccharomyces cerevisiae GN=ARGR2 PE=1 SV=3
361	PDE_08996		1		1	1	63	0.0372251	gnl|BL_ORD_ID|122661 sp|P0C1B0|FKBP4_EMENI FK506-binding protein 4 OS=Emericella nidulans GN=fpr4 PE=3 SV=1
362	PDE_08055		1	1	2	1	63	0.0758359	gnl|BL_ORD_ID|504110 sp|Q09713|YA36_SCHPO Uncharacterized protein C18B11.06 OS=Schizosaccharomyces pombe GN=SPAC18B11.06 PE=1 SV=1
363	PDE_02481	1	2	1	4	1.33333	85	0.114445	gnl|BL_ORD_ID|516217 sp|Q9Y7M7|YNT9_SCHPO Uncharacterized ABC transporter ATP-binding protein/permease C9B6.09c OS=Schizosaccharomyces pombe GN=SPBC9B6.09c PE=2 SV=1
364	PDE_02670	1	1	1	3	1	64	0.113974	gnl|BL_ORD_ID|505187 sp|P87157|YB0G_SCHPO Probable ADP-ribosylation factor-binding protein C25H2.16c OS=Schizosaccharomyces pombe GN=SPBC25H2.16c PE=1 SV=1
365	PDE_01083	1		1	2	1	64	0.0746078	gnl|BL_ORD_ID|231574 sp|Q9UTE7|MSS1_SCHPO tRNA modification GTPase mss1, mitochondrial OS=Schizosaccharomyces pombe GN=mss1 PE=2 SV=1
366	PDE_02471	1	1	1	3	1	64	0.113974	gnl|BL_ORD_ID|511594 sp|O94280|YGX1_SCHPO UPF0674 endoplasmic reticulum membrane protein C2G5.01 OS=Schizosaccharomyces pombe GN=SPBC2G5.01 PE=2 SV=1
367	PDE_02602	1			1	1	64	0.0366329	gnl|BL_ORD_ID|413496 sp|Q9P7S3|SSR3_SCHPO SWI/SNF and RSC complexes subunit ssr3 OS=Schizosaccharomyces pombe GN=ssr3 PE=1 SV=1
368	PDE_01647		1	1	2	1	64	0.0746078	gnl|BL_ORD_ID|292763 sp|P33299|PRS7_YEAST 26S protease regulatory subunit 7 homolog OS=Saccharomyces cerevisiae GN=RPT1 PE=1 SV=1
369	PDE_09868		1	1	2	1	64	0.0746078	gnl|BL_ORD_ID|102837 sp|Q05958|ECM22_YEAST Sterol regulatory element-binding protein ECM22 OS=Saccharomyces cerevisiae GN=ECM22 PE=1 SV=1
370	PDE_04360	1			1	1	65	0.0360593	gnl|BL_ORD_ID|176237 sp|Q09689|IF5_SCHPO Probable eukaryotic translation initiation factor 5 OS=Schizosaccharomyces pombe GN=SPAC2F7.05c PE=2 SV=1
371	PDE_04693	1			1	1	65	0.0360593	gnl|BL_ORD_ID|90390 sp|Q99288|DET1_YEAST Putative phosphoglycerate mutase DET1 OS=Saccharomyces cerevisiae GN=DET1 PE=1 SV=1
372	PDE_05666	1	1	1	3	1	65	0.112126	-
373	PDE_03725		1	1	2	1	65	0.0734189	gnl|BL_ORD_ID|244395 sp|O77775|NCF2_BOVIN Neutrophil cytosol factor 2 OS=Bos taurus GN=NCF2 PE=2 SV=1
374	PDE_05389		1		1	1	65	0.0360593	gnl|BL_ORD_ID|419429 sp|P04802|SYDC_YEAST Aspartyl-tRNA synthetase, cytoplasmic OS=Saccharomyces cerevisiae GN=DPS1 PE=1 SV=3
375	PDE_08897		1	1	2	1	65	0.0734189	gnl|BL_ORD_ID|434602 sp|Q9UTM4|TCPE_SCHPO T-complex protein 1 subunit epsilon OS=Schizosaccharomyces pombe GN=cct5 PE=2 SV=1
376	PDE_02243	1	1	1	3	1	66	0.110336	-
377	PDE_06194	1			1	1	66	0.0355034	gnl|BL_ORD_ID|152946 sp|O59737|GYP1_SCHPO GTPase-activating protein gyp1 OS=Schizosaccharomyces pombe GN=gyp1 PE=2 SV=1
378	PDE_07478	1			1	1	66	0.0355034	gnl|BL_ORD_ID|511130 sp|O94565|YGD8_SCHPO Uncharacterized mannosyltransferase C1773.08c OS=Schizosaccharomyces pombe GN=SPBC1773.08c PE=2 SV=1
379	PDE_08646	1			1	1	66	0.0355034	gnl|BL_ORD_ID|520897 sp|Q9UTS5|ZAS1_SCHPO Zinc finger protein zas1 OS=Schizosaccharomyces pombe GN=zas1 PE=2 SV=1
380	PDE_09914		1		1	1	66	0.0355034	gnl|BL_ORD_ID|467318 sp|P11592|VATA_NEUCR V-type proton ATPase catalytic subunit A OS=Neurospora crassa GN=vma-1 PE=3 SV=1
381	PDE_00324	1			1	1	67	0.0349643	gnl|BL_ORD_ID|513965 sp|O59805|YJV7_SCHPO Putative amidase C550.07 OS=Schizosaccharomyces pombe GN=SPCC550.07 PE=2 SV=1
382	PDE_02870		1		1	1	67	0.0349643	-
383	PDE_07338		1		1	1	67	0.0349643	gnl|BL_ORD_ID|249495 sp|P28348|NIRA_EMENI Nitrogen assimilation transcription factor nirA OS=Emericella nidulans GN=nirA PE=4 SV=1
384	PDE_09973		1	1	2	1	67	0.0711511	gnl|BL_ORD_ID|312026 sp|O59753|RAD14_SCHPO DNA repair protein rad14 OS=Schizosaccharomyces pombe GN=rhp14 PE=2 SV=1
385	PDE_04469	1			1	1	68	0.0344414	gnl|BL_ORD_ID|434569 sp|Q10147|TCPB_SCHPO Probable T-complex protein 1 subunit beta OS=Schizosaccharomyces pombe GN=cct2 PE=2 SV=1
386	PDE_05510	1			1	1	68	0.0344414	gnl|BL_ORD_ID|177367 sp|Q54RJ4|IKSA_DICDI Probable serine/threonine-protein kinase iksA OS=Dictyostelium discoideum GN=iksA PE=3 SV=1
387	PDE_01462		1		1	1	68	0.0344414	-
388	PDE_04971		1		1	1	68	0.0344414	gnl|BL_ORD_ID|434679 sp|O94515|TCPZ_SCHPO T-complex protein 1 subunit zeta OS=Schizosaccharomyces pombe GN=cct6 PE=2 SV=1
389	PDE_01384		2	1	3	1.5	103	0.0693656	gnl|BL_ORD_ID|136583 sp|Q09785|GCSP_SCHPO Putative glycine dehydrogenase [decarboxylating], mitochondrial OS=Schizosaccharomyces pombe GN=SPAC13G6.06c PE=2 SV=1
390	PDE_05166	1	2	1	4	1.33333	92	0.105295	gnl|BL_ORD_ID|25598 sp|P40467|ASG1_YEAST Activator of stress genes 1 OS=Saccharomyces cerevisiae GN=ASG1 PE=1 SV=1
391	PDE_07860	1			1	1	69	0.0339338	-
392	PDE_07530		1	1	2	1	69	0.0690192	gnl|BL_ORD_ID|406259 sp|P78963|SKB1_SCHPO Protein arginine N-methyltransferase skb1 OS=Schizosaccharomyces pombe GN=skb1 PE=2 SV=2
393	PDE_00946	2			2	2	140	0.0334411	gnl|BL_ORD_ID|250673 sp|O43051|NOP14_SCHPO Probable nucleolar complex protein 14 OS=Schizosaccharomyces pombe GN=nop14 PE=1 SV=1
394	PDE_03483	1	1		2	1	70	0.0680004	gnl|BL_ORD_ID|211807 sp|P28344|MASY_EMENI Malate synthase, glyoxysomal OS=Emericella nidulans GN=acuE PE=3 SV=2
395	PDE_03550		1		1	1	70	0.0334411	gnl|BL_ORD_ID|53652 sp|Q8AYS7|CENPI_CHICK Centromere protein I OS=Gallus gallus GN=CENPI PE=1 SV=1
396	PDE_04295		1		1	1	70	0.0334411	gnl|BL_ORD_ID|498748 sp|Q5B288|Y5342_EMENI Uncharacterized protein AN5342 OS=Emericella nidulans GN=AN5342 PE=1 SV=1
397	PDE_05008		1		1	1	70	0.0334411	-
398	PDE_06614		1	1	2	1	70	0.0680004	gnl|BL_ORD_ID|292939 sp|P25375|PRTD_YEAST Saccharolysin OS=Saccharomyces cerevisiae GN=PRD1 PE=1 SV=1
399	PDE_08110		1		1	1	70	0.0334411	gnl|BL_ORD_ID|2210 sp|Q5ZLG0|AACS_CHICK Acetoacetyl-CoA synthetase OS=Gallus gallus GN=AACS PE=2 SV=1
400	PDE_00758		1		1	1	71	0.0329624	gnl|BL_ORD_ID|405845 sp|P57059|SIK1_HUMAN Serine/threonine-protein kinase SIK1 OS=Homo sapiens GN=SIK1 PE=1 SV=2
401	PDE_08414		1	1	2	1	71	0.0670113	gnl|BL_ORD_ID|7191 sp|P36333|ACSA_PENCH Acetyl-coenzyme A synthetase OS=Penicillium chrysogenum GN=facA PE=3 SV=1
402	PDE_09820		1		1	1	71	0.0329624	gnl|BL_ORD_ID|43652 sp|Q9SD61|C3H42_ARATH Zinc finger CCCH domain-containing protein 42 OS=Arabidopsis thaliana GN=At3g47120 PE=2 SV=1
403	PDE_08325		1		1	1	72	0.0324972	gnl|BL_ORD_ID|11091 sp|P40507|AIR1_YEAST Protein AIR1 OS=Saccharomyces cerevisiae GN=AIR1 PE=1 SV=1
404	PDE_02821		1		1	1	72	0.0324972	gnl|BL_ORD_ID|473495 sp|Q03631|WAR1_YEAST Weak acid resistance protein 1 OS=Saccharomyces cerevisiae GN=WAR1 PE=1 SV=1
405	PDE_07752		1		1	1	72	0.0324972	-
406	PDE_00019		1		1	1	72	0.0324972	gnl|BL_ORD_ID|393524 sp|P32608|RTG2_YEAST Retrograde regulation protein 2 OS=Saccharomyces cerevisiae GN=RTG2 PE=1 SV=2
407	PDE_03177	1	1	1	3	1	73	0.0992485	gnl|BL_ORD_ID|79302 sp|O60184|CYC8_SCHPO General transcriptional corepressor ssn6 OS=Schizosaccharomyces pombe GN=ssn6 PE=1 SV=1
408	PDE_02711	1			1	1	73	0.032045	gnl|BL_ORD_ID|506046 sp|P38244|YBS4_YEAST Uncharacterized zinc metalloprotease YBR074W OS=Saccharomyces cerevisiae GN=YBR074W/YBR075W PE=1 SV=2
409	PDE_03467		1	1	2	1	73	0.0651169	gnl|BL_ORD_ID|521797 sp|A0MS83|ZN148_DANRE Zinc finger protein 148 OS=Danio rerio GN=znf148 PE=2 SV=2
410	PDE_06345		1	1	2	1	73	0.0651169	-
411	PDE_08881	1		1	2	1	74	0.0642092	-
412	PDE_06966		1	1	2	1	74	0.0642092	-
413	PDE_07734		1		1	1	74	0.0316052	gnl|BL_ORD_ID|512440 sp|O60155|YHY6_SCHPO Putative prolyl-tRNA synthetase C19C7.06 OS=Schizosaccharomyces pombe GN=SPBC19C7.06 PE=2 SV=1
414	PDE_00122	1	2	1	4	1.33333	99	0.0974988	gnl|BL_ORD_ID|280256 sp|P06738|PHSG_YEAST Glycogen phosphorylase OS=Saccharomyces cerevisiae GN=GPH1 PE=1 SV=4
415	PDE_05296	1	1		2	1	75	0.0633266	gnl|BL_ORD_ID|440933 sp|Q5B4P0|TIM50_EMENI Mitochondrial import inner membrane translocase subunit tim50 OS=Emericella nidulans GN=tim50 PE=3 SV=1
416	PDE_03114		1		1	1	75	0.0311773	gnl|BL_ORD_ID|397479 sp|O14975|S27A2_HUMAN Very long-chain acyl-CoA synthetase OS=Homo sapiens GN=SLC27A2 PE=1 SV=2
417	PDE_07534		1		1	1	75	0.0311773	gnl|BL_ORD_ID|252343 sp|O42626|NRC2_NEUCR Serine/threonine-protein kinase nrc-2 OS=Neurospora crassa GN=nrc-2 PE=3 SV=1
418	PDE_09561		1		1	1	75	0.0311773	gnl|BL_ORD_ID|112134 sp|Q96WJ0|ERG7_PNECA Lanosterol synthase OS=Pneumocystis carinii GN=ERG7 PE=2 SV=1
419	PDE_00436	1			1	1	76	0.0307608	gnl|BL_ORD_ID|515750 sp|O59741|YN25_SCHPO Uncharacterized transcriptional regulatory protein C530.05 OS=Schizosaccharomyces pombe GN=SPBC530.05 PE=2 SV=1
420	PDE_09144	1			1	1	76	0.0307608	gnl|BL_ORD_ID|195628 sp|Q8LKS5|LACS7_ARATH Long chain acyl-CoA synthetase 7, peroxisomal OS=Arabidopsis thaliana GN=LACS7 PE=1 SV=2
421	PDE_02167	1			1	1	77	0.0303553	gnl|BL_ORD_ID|5763 sp|O65202|ACOX1_ARATH Peroxisomal acyl-coenzyme A oxidase 1 OS=Arabidopsis thaliana GN=ACX1 PE=1 SV=1
422	PDE_00027		1		1	1	77	0.0303553	gnl|BL_ORD_ID|118721 sp|B5WWZ9|FAO2_LOTJA Long-chain-alcohol oxidase FAO2 OS=Lotus japonicus GN=FAO2 PE=2 SV=1
423	PDE_04916		1		1	1	77	0.0303553	gnl|BL_ORD_ID|126276 sp|O77564|FOLH1_PIG Glutamate carboxypeptidase 2 OS=Sus scrofa GN=FOLH1 PE=1 SV=1
424	PDE_05868	1	1	1	3	1	78	0.0926009	gnl|BL_ORD_ID|288063 sp|Q2U256|PPIL4_ASPOR Peptidyl-prolyl cis-trans isomerase-like 4 OS=Aspergillus oryzae GN=cyp6 PE=3 SV=1
425	PDE_00063		1	1	2	1	78	0.0608184	gnl|BL_ORD_ID|203211 sp|Q10156|LKH1_SCHPO Dual specificity protein kinase lkh1 OS=Schizosaccharomyces pombe GN=lkh1 PE=1 SV=3
426	PDE_08824		1		1	1	78	0.0299604	gnl|BL_ORD_ID|111971 sp|O74718|ERF3_SCHPO Eukaryotic peptide chain release factor GTP-binding subunit OS=Schizosaccharomyces pombe GN=sup35 PE=1 SV=2
427	PDE_03178		1	1	2	1	78	0.0608184	gnl|BL_ORD_ID|350594 sp|Q8NKF4|RL3_ASPFU 60S ribosomal protein L3 OS=Aspergillus fumigatus GN=rpl3 PE=1 SV=2
428	PDE_04052		1		1	1	78	0.0299604	gnl|BL_ORD_ID|122154 sp|P32599|FIMB_YEAST Fimbrin OS=Saccharomyces cerevisiae GN=SAC6 PE=1 SV=1
429	PDE_08887		1		1	1	78	0.0299604	gnl|BL_ORD_ID|424346 sp|Q9UUE6|SYKC_SCHPO Lysyl-tRNA synthetase, cytoplasmic OS=Schizosaccharomyces pombe GN=krs1 PE=2 SV=1
430	PDE_05430	1	1		2	1	79	0.0600258	gnl|BL_ORD_ID|513048 sp|Q9UTN0|YII3_SCHPO Uncharacterized transcriptional regulatory protein C139.03 OS=Schizosaccharomyces pombe GN=SPAC139.03 PE=2 SV=1
431	PDE_08579	1			1	1	79	0.0295756	gnl|BL_ORD_ID|179711 sp|O74736|ING2_SCHPO Chromatin modification-related protein png2 OS=Schizosaccharomyces pombe GN=png2 PE=1 SV=1
432	PDE_02968		1		1	1	79	0.0295756	gnl|BL_ORD_ID|219069 sp|Q99257|MEX67_YEAST mRNA export factor MEX67 OS=Saccharomyces cerevisiae GN=MEX67 PE=1 SV=1
433	PDE_03574		1		1	1	79	0.0295756	gnl|BL_ORD_ID|455285 sp|Q8BJ37|TYDP1_MOUSE Tyrosyl-DNA phosphodiesterase 1 OS=Mus musculus GN=Tdp1 PE=2 SV=2
434	PDE_09630		1		1	1	79	0.0295756	gnl|BL_ORD_ID|213842 sp|P87323|MCS4_SCHPO Response regulator mcs4 OS=Schizosaccharomyces pombe GN=mcs4 PE=2 SV=1
435	PDE_09870	1		1	2	1	80	0.0592537	gnl|BL_ORD_ID|250114 sp|P11024|NNTM_BOVIN NAD(P) transhydrogenase, mitochondrial OS=Bos taurus GN=NNT PE=1 SV=3
436	PDE_05824	1	1		2	1	80	0.0592537	-
437	PDE_06233	1	1	1	3	1	80	0.0901845	gnl|BL_ORD_ID|84870 sp|Q2UMH8|DBP3_ASPOR ATP-dependent RNA helicase dbp3 OS=Aspergillus oryzae GN=dbp3 PE=3 SV=1
438	PDE_00838		2	1	3	1.5	120	0.0592537	-
439	PDE_03866		1		1	1	80	0.0292005	gnl|BL_ORD_ID|472692 sp|O94388|VPS92_SCHPO Vacuolar protein sorting-associated protein 9b OS=Schizosaccharomyces pombe GN=vps902 PE=1 SV=1
440	PDE_06197		1		1	1	80	0.0292005	-
441	PDE_09704		1		1	1	80	0.0292005	gnl|BL_ORD_ID|17697 sp|P40024|ARB1_YEAST ABC transporter ATP-binding protein ARB1 OS=Saccharomyces cerevisiae GN=ARB1 PE=1 SV=1
442	PDE_02573	1			1	1	81	0.0288349	gnl|BL_ORD_ID|513315 sp|O13681|YJ13_SCHPO Uncharacterized protein C737.03c OS=Schizosaccharomyces pombe GN=SPCC737.03c PE=2 SV=2
443	PDE_02271		2		2	2	162	0.0288349	gnl|BL_ORD_ID|423043 sp|P38088|SYG_YEAST Glycyl-tRNA synthetase 1 OS=Saccharomyces cerevisiae GN=GRS1 PE=1 SV=1
444	PDE_07885		1		1	1	81	0.0288349	gnl|BL_ORD_ID|239769 sp|Q2UB56|MVP1_ASPOR Sorting nexin mvp1 OS=Aspergillus oryzae GN=mvp1 PE=3 SV=1
445	PDE_04004	1			1	1	82	0.0284783	gnl|BL_ORD_ID|159042 sp|Q00808|HETE1_PODAN Vegetative incompatibility protein HET-E-1 OS=Podospora anserina GN=HET-E1 PE=4 SV=1
446	PDE_03987		1		1	1	82	0.0284783	gnl|BL_ORD_ID|159042 sp|Q00808|HETE1_PODAN Vegetative incompatibility protein HET-E-1 OS=Podospora anserina GN=HET-E1 PE=4 SV=1
447	PDE_05998	1	1	1	3	1	83	0.0867874	gnl|BL_ORD_ID|211340 sp|A1D911|MANBB_NEOFI Probable beta-mannosidase B OS=Neosartorya fischeri (strain ATCC 1020 / DSM 3700 / FGSC A1164 / NRRL 181) GN=mndB PE=3 SV=1
448	PDE_02408	1	1		2	1	83	0.0570521	gnl|BL_ORD_ID|513091 sp|Q8TFH0|YIKE_SCHPO Probable 6-phosphofructo-2-kinase PB17E12.14c OS=Schizosaccharomyces pombe GN=SPAPB17E12.14c PE=2 SV=1
449	PDE_08648	1	1		2	1	84	0.0563541	gnl|BL_ORD_ID|512382 sp|Q9USP9|YHP4_SCHPO Uncharacterized RNA-binding protein C902.04 OS=Schizosaccharomyces pombe GN=SPBC902.04 PE=1 SV=1
450	PDE_08882	1			1	1	84	0.0277909	gnl|BL_ORD_ID|213353 sp|A1CT57|MCES_ASPCL mRNA cap guanine-N7 methyltransferase OS=Aspergillus clavatus GN=abd1 PE=3 SV=1
451	PDE_09001	1			1	1	84	0.0277909	gnl|BL_ORD_ID|284276 sp|A1DMR2|PMIP_NEOFI Mitochondrial intermediate peptidase OS=Neosartorya fischeri (strain ATCC 1020 / DSM 3700 / FGSC A1164 / NRRL 181) GN=oct1 PE=3 SV=1
452	PDE_00666	1			1	1	85	0.0274595	gnl|BL_ORD_ID|44835 sp|P80235|CACM_YEAST Putative mitochondrial carnitine O-acetyltransferase OS=Saccharomyces cerevisiae GN=YAT1 PE=1 SV=2
453	PDE_03760		1		1	1	85	0.0274595	gnl|BL_ORD_ID|169673 sp|Q5B0C0|HSP7M_EMENI Heat shock 70 kDa protein OS=Emericella nidulans GN=AN6010 PE=1 SV=1
454	PDE_01336		1		1	1	85	0.0274595	gnl|BL_ORD_ID|510847 sp|O14267|YFPC_SCHPO Uncharacterized protein C7D4.12c OS=Schizosaccharomyces pombe GN=SPAC7D4.12c PE=2 SV=1
455	PDE_05012		1		1	1	86	0.0271359	gnl|BL_ORD_ID|372370 sp|Q10146|RRP6_SCHPO Exosome complex exonuclease rrp6 OS=Schizosaccharomyces pombe GN=rrp6 PE=2 SV=2
456	PDE_06269		1	1	2	1	86	0.0550081	gnl|BL_ORD_ID|312187 sp|O74999|RAD7_SCHPO DNA repair protein rhp7 OS=Schizosaccharomyces pombe GN=rhp7 PE=2 SV=1
457	PDE_07521		1		1	1	86	0.0271359	gnl|BL_ORD_ID|365019 sp|Q7S8R8|RPN1_NEUCR 26S proteasome regulatory subunit rpn-1 OS=Neurospora crassa GN=rpn-1 PE=3 SV=2
458	PDE_08857		1		1	1	86	0.0271359	gnl|BL_ORD_ID|151552 sp|Q9BX10|GTPB2_HUMAN GTP-binding protein 2 OS=Homo sapiens GN=GTPBP2 PE=2 SV=1
459	PDE_00759	1			1	1	87	0.0268198	gnl|BL_ORD_ID|435226 sp|O60132|TEA4_SCHPO Tip elongation aberrant protein Tea4 OS=Schizosaccharomyces pombe GN=tea4 PE=1 SV=1
460	PDE_01804	1		1	2	1	87	0.054359	-
461	PDE_03070	1			1	1	87	0.0268198	gnl|BL_ORD_ID|25045 sp|Q9US07|ARP8_SCHPO Probable actin-related protein 8 OS=Schizosaccharomyces pombe GN=SPAC664.02c PE=2 SV=1
462	PDE_02970		1		1	1	87	0.0268198	gnl|BL_ORD_ID|472644 sp|Q5ZLD7|VPS53_CHICK Vacuolar protein sorting-associated protein 53 homolog OS=Gallus gallus GN=VPS53 PE=2 SV=1
463	PDE_03102		1		1	1	87	0.0268198	gnl|BL_ORD_ID|199159 sp|P55251|LEUC_RHIPU 3-isopropylmalate dehydratase OS=Rhizomucor pusillus GN=LEUA PE=3 SV=1
464	PDE_05451		1		1	1	87	0.0268198	gnl|BL_ORD_ID|285661 sp|O74653|POB1_SCHPO Protein pob1 OS=Schizosaccharomyces pombe GN=pob1 PE=1 SV=1
465	PDE_09895	1	1		2	1	88	0.053725	gnl|BL_ORD_ID|213591 sp|P41389|MCM5_SCHPO DNA replication licensing factor mcm5 OS=Schizosaccharomyces pombe GN=mcm5 PE=1 SV=2
466	PDE_08296		1		1	1	88	0.0265111	gnl|BL_ORD_ID|445857 sp|O42777|TREB_EMENI Neutral trehalase OS=Emericella nidulans GN=treB PE=3 SV=1
467	PDE_07311	1			1	1	89	0.0262093	-
468	PDE_00474	1			1	1	89	0.0262093	gnl|BL_ORD_ID|229865 sp|Q4WRP2|MS116_ASPFU ATP-dependent RNA helicase mss116, mitochondrial OS=Aspergillus fumigatus GN=mss116 PE=3 SV=1
469	PDE_00389		1		1	1	89	0.0262093	gnl|BL_ORD_ID|226933 sp|Q5RKZ7|MOCS1_MOUSE Molybdenum cofactor biosynthesis protein 1 OS=Mus musculus GN=Mocs1 PE=2 SV=2
470	PDE_02040	1	2	1	4	1.33333	120	0.0797752	gnl|BL_ORD_ID|509967 sp|O14111|YEJF_SCHPO C2 domain-containing protein C31G5.15 OS=Schizosaccharomyces pombe GN=SPAC31G5.15 PE=2 SV=1
471	PDE_02391	1	1		2	1	90	0.0525003	gnl|BL_ORD_ID|213533 sp|Q9C107|MCL1_SCHPO Minichromosome loss protein 1 OS=Schizosaccharomyces pombe GN=mcl1 PE=1 SV=1
472	PDE_05063		1		1	1	90	0.0259144	gnl|BL_ORD_ID|152950 sp|P87234|GYP3_SCHPO GTPase-activating protein gyp3 OS=Schizosaccharomyces pombe GN=gyp3 PE=1 SV=1
473	PDE_05611		1		1	1	90	0.0259144	gnl|BL_ORD_ID|512427 sp|O59725|YHX5_SCHPO Uncharacterized protein C3E7.05c OS=Schizosaccharomyces pombe GN=SPBC3E7.05c PE=2 SV=1
474	PDE_09341	1	1		2	1	91	0.0519086	gnl|BL_ORD_ID|207604 sp|Q10190|LSG1_SCHPO Large subunit GTPase 1 OS=Schizosaccharomyces pombe GN=lsg1 PE=2 SV=1
475	PDE_07024		1		1	1	91	0.025626	gnl|BL_ORD_ID|392780 sp|Q0CCL1|RSP5_ASPTN Probable E3 ubiquitin-protein ligase hulA OS=Aspergillus terreus (strain NIH 2624 / FGSC A1156) GN=hulA PE=3 SV=1
476	PDE_01877	1	1		2	1	92	0.0513302	gnl|BL_ORD_ID|470371 sp|Q1MTR3|VID27_SCHPO Vacuolar import and degradation protein 27 OS=Schizosaccharomyces pombe GN=vid27 PE=1 SV=1
477	PDE_07986		1	2	3	1.5	138	0.0513302	gnl|BL_ORD_ID|84820 sp|A1DNG2|DBP10_NEOFI ATP-dependent RNA helicase dbp10 OS=Neosartorya fischeri (strain ATCC 1020 / DSM 3700 / FGSC A1164 / NRRL 181) GN=dbp10 PE=3 SV=1
478	PDE_00208	1	1	1	3	1	93	0.0771051	gnl|BL_ORD_ID|511571 sp|O43059|YGT6_SCHPO FCH domain-containing protein C4C3.06 OS=Schizosaccharomyces pombe GN=SPBC4C3.06 PE=1 SV=1
479	PDE_05810	1			1	1	93	0.025068	-
480	PDE_05392		1	1	2	1	93	0.0507645	gnl|BL_ORD_ID|68130 sp|P87140|COPG_SCHPO Probable coatomer subunit gamma OS=Schizosaccharomyces pombe GN=sec21 PE=1 SV=1
481	PDE_00589		1	1	2	1	94	0.0502111	gnl|BL_ORD_ID|511673 sp|O94311|YH56_SCHPO UPF0743 protein C215.06c OS=Schizosaccharomyces pombe GN=SPBC215.06c PE=1 SV=1
482	PDE_07881		1	1	2	1	94	0.0502111	gnl|BL_ORD_ID|389867 sp|P46974|RSF2_YEAST Respiration factor 2 OS=Saccharomyces cerevisiae GN=RSF2 PE=1 SV=1
483	PDE_08271		1		1	1	95	0.0245339	gnl|BL_ORD_ID|429090 sp|P04801|SYTC_YEAST Threonyl-tRNA synthetase, cytoplasmic OS=Saccharomyces cerevisiae GN=THS1 PE=1 SV=2
484	PDE_09578		1		1	1	95	0.0245339	gnl|BL_ORD_ID|518447 sp|O74977|YQL4_SCHPO Ankyrin repeat-containing protein C1827.04 OS=Schizosaccharomyces pombe GN=SPCC1827.04 PE=1 SV=1
485	PDE_04878	1		1	2	1	96	0.0491397	gnl|BL_ORD_ID|513391 sp|P47077|YJB0_YEAST Pumilio domain-containing protein YJL010C OS=Saccharomyces cerevisiae GN=YJL010C PE=1 SV=1
486	PDE_00369		1		1	1	96	0.0242752	gnl|BL_ORD_ID|248764 sp|P36858|NIA_ASPNG Nitrate reductase [NADPH] OS=Aspergillus niger GN=niaD PE=3 SV=1
487	PDE_04196		1		1	1	96	0.0242752	gnl|BL_ORD_ID|404190 sp|Q2TZH4|SET9_ASPOR Histone-lysine N-methyltransferase set9 OS=Aspergillus oryzae GN=set9 PE=3 SV=1
488	PDE_07694		1	1	2	1	96	0.0491397	gnl|BL_ORD_ID|456865 sp|O94609|UBA1_SCHPO Ubiquitin-activating enzyme E1 1 OS=Schizosaccharomyces pombe GN=ptr3 PE=1 SV=1
489	PDE_09674		1		1	1	96	0.0242752	gnl|BL_ORD_ID|509022 sp|P87136|YDM5_SCHPO Uncharacterized protein C57A7.05 OS=Schizosaccharomyces pombe GN=SPAC57A7.05 PE=2 SV=1
490	PDE_00244	1			1	1	97	0.024022	gnl|BL_ORD_ID|312028 sp|P26659|RAD15_SCHPO DNA repair helicase rad15 OS=Schizosaccharomyces pombe GN=rad15 PE=1 SV=2
491	PDE_08092	1	1		2	1	97	0.048621	gnl|BL_ORD_ID|249907 sp|Q2TYB1|NM111_ASPOR Pro-apoptotic serine protease nma111 OS=Aspergillus oryzae GN=nma111 PE=3 SV=1
492	PDE_07528		1		1	1	97	0.024022	-
493	PDE_03535	1			1	1	98	0.023774	gnl|BL_ORD_ID|118784 sp|P53917|FAR11_YEAST Factor arrest protein 11 OS=Saccharomyces cerevisiae GN=FAR11 PE=1 SV=1
494	PDE_01674		1		1	1	98	0.023774	gnl|BL_ORD_ID|284066 sp|P28877|PMA1_CANAL Plasma membrane ATPase 1 OS=Candida albicans GN=PMA1 PE=1 SV=1
495	PDE_03913		1		1	1	99	0.023531	gnl|BL_ORD_ID|401210 sp|O74846|SEC6_SCHPO Exocyst complex component sec6 OS=Schizosaccharomyces pombe GN=sec6 PE=2 SV=1
496	PDE_08254	2		1	3	1.5	150	0.0471285	gnl|BL_ORD_ID|42968 sp|P33314|BUD2_YEAST Inhibitory regulator protein BUD2/CLA2 OS=Saccharomyces cerevisiae GN=BUD2 PE=1 SV=2
497	PDE_01901	1	1		2	1	100	0.0471285	gnl|BL_ORD_ID|43507 sp|P09440|C1TM_YEAST C-1-tetrahydrofolate synthase, mitochondrial OS=Saccharomyces cerevisiae GN=MIS1 PE=1 SV=1
498	PDE_09565	1	1	1	3	1	100	0.0715193	gnl|BL_ORD_ID|419255 sp|Q09860|SYC_SCHPO Probable cysteinyl-tRNA synthetase OS=Schizosaccharomyces pombe GN=SPAC29E6.06c PE=2 SV=1
499	PDE_07829		1		1	1	100	0.023293	-
500	PDE_02007		1		1	1	101	0.0230597	gnl|BL_ORD_ID|407977 sp|Q00372|SNF1_CANGA Carbon catabolite-derepressing protein kinase OS=Candida glabrata GN=SNF1 PE=3 SV=2
501	PDE_06470		1		1	1	101	0.0230597	gnl|BL_ORD_ID|223197 sp|Q9UTR1|MMS19_SCHPO DNA repair/transcription protein mms19 OS=Schizosaccharomyces pombe GN=mms19 PE=2 SV=1
502	PDE_06728	1		1	2	1	102	0.0461834	gnl|BL_ORD_ID|38505 sp|P35817|BDF1_YEAST Bromodomain-containing factor 1 OS=Saccharomyces cerevisiae GN=BDF1 PE=1 SV=3
503	PDE_03266	1	1	1	3	1	103	0.0693656	gnl|BL_ORD_ID|251255 sp|Q12200|NPC1_YEAST Niemann-Pick type C-related protein 1 OS=Saccharomyces cerevisiae GN=NCR1 PE=1 SV=1
504	PDE_09857	1			1	1	103	0.0226069	-
505	PDE_07828	1	1	1	3	1	104	0.0686762	gnl|BL_ORD_ID|250217 sp|Q07896|NOC3_YEAST Nucleolar complex-associated protein 3 OS=Saccharomyces cerevisiae GN=NOC3 PE=1 SV=1
506	PDE_08187	1	1		2	1	104	0.0452755	gnl|BL_ORD_ID|466998 sp|P87145|VAC14_SCHPO Protein VAC14 homolog OS=Schizosaccharomyces pombe GN=SPBC25H2.03 PE=2 SV=1
507	PDE_09568		1	1	2	1	104	0.0452755	-
508	PDE_06840		1	1	2	1	104	0.0452755	gnl|BL_ORD_ID|476093 sp|P14068|XPO1_SCHPO Exportin-1 OS=Schizosaccharomyces pombe GN=xpo1 PE=1 SV=3
509	PDE_04187	1			1	1	105	0.0221716	gnl|BL_ORD_ID|27471 sp|Q5RDR3|AT1A1_PONAB Sodium/potassium-transporting ATPase subunit alpha-1 OS=Pongo abelii GN=ATP1A1 PE=2 SV=1
510	PDE_05751	1			1	1	105	0.0221716	gnl|BL_ORD_ID|15408 sp|Q7QG73|AP2A_ANOGA AP-2 complex subunit alpha OS=Anopheles gambiae GN=alpha-Adaptin PE=3 SV=4
511	PDE_09509		1		1	1	106	0.0219602	gnl|BL_ORD_ID|284071 sp|P07038|PMA1_NEUCR Plasma membrane ATPase OS=Neurospora crassa GN=pma-1 PE=1 SV=1
512	PDE_08118		1	1	2	1	106	0.0444026	gnl|BL_ORD_ID|389837 sp|Q4WLI5|RSE1_ASPFU Pre-mRNA-splicing factor rse1 OS=Aspergillus fumigatus GN=rse1 PE=3 SV=1
513	PDE_05416		1		1	1	107	0.0217527	gnl|BL_ORD_ID|393277 sp|P36056|RT22_YEAST 37S ribosomal protein S22, mitochondrial OS=Saccharomyces cerevisiae GN=RSM22 PE=1 SV=1
514	PDE_06314	1	1	2	4	1.33333	143	0.0665274	gnl|BL_ORD_ID|429987 sp|P28350|SYV_NEUCR Valyl-tRNA synthetase, mitochondrial OS=Neurospora crassa GN=cyt-20 PE=1 SV=1
515	PDE_00651		1	1	2	1	108	0.0435626	-
516	PDE_01615		1		1	1	108	0.0215491	gnl|BL_ORD_ID|517366 sp|Q06833|YP091_YEAST Uncharacterized PH domain-containing protein YPR091C OS=Saccharomyces cerevisiae GN=YPR091C PE=1 SV=1
517	PDE_00207		1	1	2	1	108	0.0435626	gnl|BL_ORD_ID|210696 sp|Q6C452|MAD1_YARLI Spindle assembly checkpoint component MAD1 OS=Yarrowia lipolytica GN=MAD1 PE=3 SV=1
518	PDE_09482		1		1	1	108	0.0215491	gnl|BL_ORD_ID|312073 sp|Q00578|RAD25_YEAST DNA repair helicase RAD25 OS=Saccharomyces cerevisiae GN=SSL2 PE=1 SV=1
519	PDE_00789	1			1	1	109	0.0213493	gnl|BL_ORD_ID|170820 sp|Q01886|HTS1_COCCA HC-toxin synthetase OS=Cochliobolus carbonum GN=HTS1 PE=1 SV=2
520	PDE_04144	1	1		2	1	109	0.0431545	gnl|BL_ORD_ID|508465 sp|Q10327|YD72_SCHPO Uncharacterized protein C32A11.02c OS=Schizosaccharomyces pombe GN=SPAC32A11.02c PE=2 SV=1
521	PDE_00683		1		1	1	109	0.0213493	gnl|BL_ORD_ID|68069 sp|Q9UUF7|COPB_SCHPO Coatomer subunit beta OS=Schizosaccharomyces pombe GN=sec26 PE=2 SV=1
522	PDE_05987		1		1	1	109	0.0213493	gnl|BL_ORD_ID|424261 sp|Q8DGI7|SYI_THEEB Isoleucyl-tRNA synthetase OS=Thermosynechococcus elongatus (strain BP-1) GN=ileS PE=3 SV=2
523	PDE_07900	1			1	1	110	0.0211532	gnl|BL_ORD_ID|515390 sp|Q12751|YM48_YEAST Uncharacterized protein YMR185W OS=Saccharomyces cerevisiae GN=YMR185W PE=1 SV=1
524	PDE_00729	1	1		2	1	112	0.0419746	-
525	PDE_00052		1		1	1	113	0.0205859	gnl|BL_ORD_ID|513048 sp|Q9UTN0|YII3_SCHPO Uncharacterized transcriptional regulatory protein C139.03 OS=Schizosaccharomyces pombe GN=SPAC139.03 PE=2 SV=1
526	PDE_08818		1		1	1	113	0.0205859	gnl|BL_ORD_ID|432703 sp|O60067|TAPT1_SCHPO Protein TAPT1 homolog OS=Schizosaccharomyces pombe GN=SPBC13G1.05 PE=1 SV=1
527	PDE_08175	1	1	1	3	1	114	0.0624678	gnl|BL_ORD_ID|12594 sp|O94534|ALP14_SCHPO Spindle pole body component alp14 OS=Schizosaccharomyces pombe GN=alp14 PE=1 SV=1
528	PDE_05568	1	1	1	3	1	114	0.0624678	gnl|BL_ORD_ID|298140 sp|Q99460|PSMD1_HUMAN 26S proteasome non-ATPase regulatory subunit 1 OS=Homo sapiens GN=PSMD1 PE=1 SV=2
529	PDE_05380		1	1	2	1	114	0.0412233	gnl|BL_ORD_ID|519475 sp|P40341|YTA12_YEAST Mitochondrial respiratory chain complexes assembly protein YTA12 OS=Saccharomyces cerevisiae GN=YTA12 PE=1 SV=2
530	PDE_00609		1		1	1	115	0.0202243	gnl|BL_ORD_ID|509022 sp|P87136|YDM5_SCHPO Uncharacterized protein C57A7.05 OS=Schizosaccharomyces pombe GN=SPAC57A7.05 PE=2 SV=1
531	PDE_06171	1			1	1	116	0.0200482	gnl|BL_ORD_ID|91372 sp|P00365|DHE2_NEUCR NAD-specific glutamate dehydrogenase OS=Neurospora crassa GN=gdh-1 PE=1 SV=4
532	PDE_06406	1			1	1	116	0.0200482	gnl|BL_ORD_ID|28286 sp|Q6C8M8|ATG26_YARLI Sterol 3-beta-glucosyltransferase OS=Yarrowia lipolytica GN=ATG26 PE=3 SV=3
533	PDE_01820		1		1	1	116	0.0200482	-
534	PDE_07518	1		1	2	1	117	0.0401453	gnl|BL_ORD_ID|204381 sp|Q4WVD9|LONP2_ASPFU Lon protease homolog 2, peroxisomal OS=Aspergillus fumigatus GN=AFUA_5G11750 PE=3 SV=1
535	PDE_02716	1			1	1	118	0.0197051	gnl|BL_ORD_ID|288104 sp|O43066|PPK30_SCHPO Serine/threonine-protein kinase ppk30 OS=Schizosaccharomyces pombe GN=ppk30 PE=1 SV=1
536	PDE_08746		1		1	1	118	0.0197051	gnl|BL_ORD_ID|495034 sp|Q4UMH6|Y381_RICFE Putative ankyrin repeat protein RF_0381 OS=Rickettsia felis GN=RF_0381 PE=4 SV=1
537	PDE_03245		1		1	1	118	0.0197051	gnl|BL_ORD_ID|396949 sp|Q07458|RXT3_YEAST Transcriptional regulatory protein RXT3 OS=Saccharomyces cerevisiae GN=RXT3 PE=1 SV=1
538	PDE_01959	1		1	2	1	119	0.0394575	gnl|BL_ORD_ID|211267 sp|Q9UT61|MAN1_SCHPO Alpha-mannosidase OS=Schizosaccharomyces pombe GN=ams1 PE=2 SV=1
539	PDE_02051	1			1	1	119	0.0195379	gnl|BL_ORD_ID|105537 sp|Q2UC64|EFR3_ASPOR Protein efr3 OS=Aspergillus oryzae GN=efr3 PE=3 SV=1
540	PDE_07500	1	1		2	1	120	0.0391223	gnl|BL_ORD_ID|434000 sp|Q9BTW9|TBCD_HUMAN Tubulin-specific chaperone D OS=Homo sapiens GN=TBCD PE=1 SV=2
541	PDE_09981		2	1	3	1.5	180	0.0391223	gnl|BL_ORD_ID|508527 sp|Q10369|YDBJ_SCHPO Uncharacterized protein C22E12.19 OS=Schizosaccharomyces pombe GN=SPAC22E12.19 PE=2 SV=2
542	PDE_06252	1	1	1	3	1	121	0.0587499	gnl|BL_ORD_ID|286238 sp|P10978|POLX_TOBAC Retrovirus-related Pol polyprotein from transposon TNT 1-94 OS=Nicotiana tabacum PE=2 SV=1
543	PDE_09647	1		1	2	1	121	0.0387928	-
544	PDE_01454		1		1	1	121	0.0192118	gnl|BL_ORD_ID|431304 sp|O94416|T2FA_SCHPO Transcription initiation factor IIF subunit alpha OS=Schizosaccharomyces pombe GN=tfg1 PE=1 SV=2
545	PDE_05128		1		1	1	121	0.0192118	gnl|BL_ORD_ID|27723 sp|P39986|ATC6_YEAST Probable cation-transporting ATPase 1 OS=Saccharomyces cerevisiae GN=SPF1 PE=1 SV=1
546	PDE_00995	1	1	1	3	1	122	0.0582546	gnl|BL_ORD_ID|418148 sp|Q5AQL1|SYA_EMENI Alanyl-tRNA synthetase OS=Emericella nidulans GN=ala1 PE=3 SV=2
547	PDE_05967	1		1	2	1	123	0.0381501	-
548	PDE_05361		1		1	1	123	0.0188965	gnl|BL_ORD_ID|465019 sp|O60161|UTP4_SCHPO U3 small nucleolar RNA-associated protein 4 OS=Schizosaccharomyces pombe GN=utp4 PE=2 SV=1
549	PDE_07410	1			1	1	124	0.0187427	gnl|BL_ORD_ID|75585 sp|Q13619|CUL4A_HUMAN Cullin-4A OS=Homo sapiens GN=CUL4A PE=1 SV=3
550	PDE_05610	2	1		3	1.5	189	0.0372251	-
551	PDE_07322	1	1	1	3	1	126	0.0563541	gnl|BL_ORD_ID|323117 sp|O74945|RIA1_SCHPO Ribosome assembly protein 1 OS=Schizosaccharomyces pombe GN=ria1 PE=2 SV=1
552	PDE_06123	1			1	1	127	0.0182959	gnl|BL_ORD_ID|495034 sp|Q4UMH6|Y381_RICFE Putative ankyrin repeat protein RF_0381 OS=Rickettsia felis GN=RF_0381 PE=4 SV=1
553	PDE_02108		1		1	1	128	0.0181517	gnl|BL_ORD_ID|39487 sp|A1DPG0|BGLH_NEOFI Probable beta-glucosidase H OS=Neosartorya fischeri (strain ATCC 1020 / DSM 3700 / FGSC A1164 / NRRL 181) GN=bglH PE=3 SV=1
554	PDE_08997	1			1	1	130	0.01787	gnl|BL_ORD_ID|48851 sp|P0C1B1|CBK1_EMENI Serine/threonine-protein kinase cbk1 OS=Emericella nidulans GN=cbk1 PE=3 SV=1
555	PDE_06261	1		1	2	1	131	0.0357792	gnl|BL_ORD_ID|191895 sp|Q6S001|KIF11_DICDI Kinesin-related protein 11 OS=Dictyostelium discoideum GN=kif11 PE=3 SV=1
556	PDE_06817		1		1	1	131	0.0177324	gnl|BL_ORD_ID|430893 sp|Q8K1H7|T11L2_MOUSE T-complex protein 11-like protein 2 OS=Mus musculus GN=Tcp11l2 PE=2 SV=1
557	PDE_09257		1		1	1	131	0.0177324	gnl|BL_ORD_ID|103711 sp|O94489|EF3_SCHPO Elongation factor 3 OS=Schizosaccharomyces pombe GN=tef3 PE=1 SV=1
558	PDE_07165		1		1	1	133	0.0174634	gnl|BL_ORD_ID|507510 sp|P39109|YCFI_YEAST Metal resistance protein YCF1 OS=Saccharomyces cerevisiae GN=YCF1 PE=1 SV=2
559	PDE_05266		1		1	1	134	0.017332	gnl|BL_ORD_ID|192711 sp|O59751|KLP6_SCHPO Kinesin-like protein 6 OS=Schizosaccharomyces pombe GN=klp6 PE=1 SV=1
560	PDE_01614	1			1	1	135	0.0172025	gnl|BL_ORD_ID|406459 sp|Q9P6L5|SLA2_SCHPO Endocytosis protein end4 OS=Schizosaccharomyces pombe GN=end4 PE=2 SV=1
561	PDE_08520	1	1	1	3	1	136	0.0521044	gnl|BL_ORD_ID|92315 sp|P37202|DIS3_SCHPO Exosome complex exonuclease dis3 OS=Schizosaccharomyces pombe GN=dis3 PE=1 SV=1
562	PDE_04318	1			1	1	137	0.0169492	gnl|BL_ORD_ID|412114 sp|Q2TBM9|SRAC1_BOVIN Protein SERAC1 OS=Bos taurus GN=SERAC1 PE=2 SV=1
563	PDE_09224		1		1	1	140	0.016583	gnl|BL_ORD_ID|74776 sp|P0C1D3|CTF18_EMENI Chromosome transmission fidelity protein 18 OS=Emericella nidulans GN=ctf18 PE=3 SV=1
564	PDE_09004		1	1	2	1	141	0.0332	-
565	PDE_08995		1		1	1	142	0.0163476	gnl|BL_ORD_ID|319609 sp|O94623|REV1_SCHPO DNA repair protein rev1 OS=Schizosaccharomyces pombe GN=rev1 PE=2 SV=3
566	PDE_00378		1		1	1	143	0.0162323	gnl|BL_ORD_ID|219806 sp|P43638|MHP1_YEAST MAP-homologous protein 1 OS=Saccharomyces cerevisiae GN=MHP1 PE=1 SV=1
567	PDE_09777		1		1	1	144	0.0161187	-
568	PDE_00680	1			1	1	145	0.0160067	gnl|BL_ORD_ID|474459 sp|O14299|WIS4_SCHPO MAP kinase kinase kinase wis4 OS=Schizosaccharomyces pombe GN=wis4 PE=2 SV=1
569	PDE_03611	1		1	2	1	148	0.0316052	-
570	PDE_06131		1		1	1	148	0.0156797	gnl|BL_ORD_ID|403629 sp|Q0CL79|SEPH_ASPTN Cytokinesis protein sepH OS=Aspergillus terreus (strain NIH 2624 / FGSC A1156) GN=sepH PE=3 SV=2
571	PDE_08735		1		1	1	149	0.0155736	-
572	PDE_03525	1			1	1	150	0.015469	-
573	PDE_01525		1		1	1	152	0.0152639	gnl|BL_ORD_ID|509081 sp|O13690|YDYB_SCHPO PH and SEC7 domain-containing protein C11E3.11c OS=Schizosaccharomyces pombe GN=SPAC11E3.11c PE=2 SV=1
574	PDE_05398		1	1	2	1	152	0.0307608	gnl|BL_ORD_ID|222216 sp|P87141|MIP1_SCHPO WD repeat-containing protein mip1 OS=Schizosaccharomyces pombe GN=mip1 PE=1 SV=1
575	PDE_04192		1		1	1	154	0.0150642	gnl|BL_ORD_ID|43003 sp|P53705|BUD4_CANAL Bud site selection protein BUD4 OS=Candida albicans GN=BUD4 PE=1 SV=2
576	PDE_00619	1	1		2	1	157	0.0297667	gnl|BL_ORD_ID|413071 sp|P24276|SSD1_YEAST Protein SSD1 OS=Saccharomyces cerevisiae GN=SSD1 PE=1 SV=1
577	PDE_08970		1		1	1	157	0.0147742	gnl|BL_ORD_ID|513969 sp|O59810|YJVE_SCHPO KH domain-containing protein C550.14 OS=Schizosaccharomyces pombe GN=SPCC550.14 PE=1 SV=1
578	PDE_06158		1		1	1	162	0.014315	gnl|BL_ORD_ID|185594 sp|Q4WHB7|JHD1_ASPFU JmjC domain-containing histone demethylation protein 1 OS=Aspergillus fumigatus GN=jhd1 PE=3 SV=1
579	PDE_00141		1		1	1	165	0.0140529	gnl|BL_ORD_ID|254951 sp|Q9P7M8|NU184_SCHPO Nucleoporin nup184 OS=Schizosaccharomyces pombe GN=nup184 PE=2 SV=1
580	PDE_07668		1	1	2	1	165	0.0283033	gnl|BL_ORD_ID|368210 sp|P38671|RPOM_NEUCR DNA-directed RNA polymerase, mitochondrial OS=Neurospora crassa GN=cyt-5 PE=3 SV=2
581	PDE_05652		1		1	1	168	0.0138002	gnl|BL_ORD_ID|60275 sp|Q10161|CLH_SCHPO Probable clathrin heavy chain OS=Schizosaccharomyces pombe GN=chc1 PE=1 SV=1
582	PDE_08304		1		1	1	168	0.0138002	gnl|BL_ORD_ID|184961 sp|Q08773|ISW2_YEAST ISWI chromatin-remodeling complex ATPase ISW2 OS=Saccharomyces cerevisiae GN=ISW2 PE=1 SV=1
583	PDE_06445		1		1	1	169	0.013718	gnl|BL_ORD_ID|298357 sp|Q09750|PST1_SCHPO Paired amphipathic helix protein pst1 OS=Schizosaccharomyces pombe GN=pst1 PE=1 SV=1
584	PDE_04077	1			1	1	170	0.0136368	gnl|BL_ORD_ID|52233 sp|Q10752|CDC28_SCHPO Pre-mRNA-splicing factor ATP-dependent RNA helicase-like protein cdc28 OS=Schizosaccharomyces pombe GN=cdc28 PE=2 SV=2
585	PDE_01499		1		1	1	170	0.0136368	gnl|BL_ORD_ID|407375 sp|P53692|SMC6_SCHPO Structural maintenance of chromosomes protein 6 OS=Schizosaccharomyces pombe GN=smc6 PE=1 SV=1
586	PDE_05847	1	1	1	3	1	171	0.0412233	gnl|BL_ORD_ID|509078 sp|O13683|YDY2_SCHPO Uncharacterized protein C11E3.02c OS=Schizosaccharomyces pombe GN=SPAC11E3.02c PE=2 SV=1
587	PDE_08792	1		1	2	1	179	0.026061	gnl|BL_ORD_ID|508621 sp|Q10435|YDE1_SCHPO Probable ubiquitin fusion degradation protein C12B10.01c OS=Schizosaccharomyces pombe GN=SPAC12B10.01c PE=2 SV=2
588	PDE_01549	1			1	1	181	0.0128027	gnl|BL_ORD_ID|411812 sp|Q2U561|SPT6_ASPOR Transcription elongation factor spt6 OS=Aspergillus oryzae GN=spt6 PE=3 SV=1
589	PDE_02600	1		2	3	1.5	275	0.0254373	-
590	PDE_09685	1	1		2	1	185	0.0252052	gnl|BL_ORD_ID|321641 sp|Q9Y7U5|RGF3_SCHPO Rho1 guanine nucleotide exchange factor 3 OS=Schizosaccharomyces pombe GN=rgf3 PE=1 SV=1
591	PDE_09498	1	1	1	3	1	191	0.0368282	gnl|BL_ORD_ID|201554 sp|Q9HDV4|LID2_SCHPO Lid2 complex component lid2 OS=Schizosaccharomyces pombe GN=lid2 PE=1 SV=1
592	PDE_02011	1			1	1	194	0.0119397	gnl|BL_ORD_ID|364304 sp|Q6BI69|RPC1_DEBHA DNA-directed RNA polymerase III subunit RPC1 OS=Debaryomyces hansenii GN=RPC1 PE=3 SV=2
[truncated: 34 more rows]
