# Supplementary material for: Transcription factor NF-Y complex interacts with chromatin remodeling complexes SWI/SNF and RSC to coordinately regulate gene expression
Source: Nucleic Acids Res. 2026 May 30;54(10):gkag543. doi: 10.1093/nar/gkag543 (PMC13221647; doi:10.1093/nar/gkag543)
Supplement: gkag543_Supplemental_Files [file gkag543_supplemental_files.zip › DATASET_S5 Proteins interacting with TrFif1, TrFif3 and TrHap5 identified through TAP-MS.xlsx]

## Sheet: Sheet 1 TrNF-YC sample
	Proteins interacting with TrNF-YC identified through TAP-MS.
Rank	Protein	TrYC-TAP	Theoretical PepCount	emPAI	Description
1	XP_006963761.1	18	12	30.6228	TrNF-YB
2	XP_006969781.1	12	14	6.19686	TrNF-YC
3	XP_006969966.1	9	15	2.98107	TrNF-YA
4	XP_006965317.1	6	15	1.51189	small GTPase [Trichoderma reesei QM6a]
5	XP_006966688.1	20	59	1.18264	TrSrp1
6	XP_006961679.1	15	45	1.15443	hsp60 mitochondrial precursor-like protein [Trichoderma reesei QM6a]
7	XP_006961992.1	13	48	0.865664	TrRsc8
8	XP_006965703.1	19	71	0.851849	26S proteasome non-ATPase regulatory subunit 1
9	XP_006968226.1	1	4	0.778279	uncharacterized protein TRIREDRAFT_80922 [Trichoderma reesei QM6a]
10	XP_006966939.1	1	4	0.778279	uncharacterized protein TRIREDRAFT_43418, partial [Trichoderma reesei QM6a]
11	XP_006967440.1	4	17	0.719072	uncharacterized protein TRIREDRAFT_80216 [Trichoderma reesei QM6a]
12	XP_006966648.1	8	40	0.584893	hsp70 family protein [Trichoderma reesei QM6a]
13	XP_006961933.1	1	5	0.584893	uncharacterized protein TRIREDRAFT_119983 [Trichoderma reesei QM6a]
14	XP_006963922.1	2	10	0.584893	uncharacterized protein TRIREDRAFT_105589 [Trichoderma reesei QM6a]
15	XP_006969783.1	2	10	0.584893	histone H3 [Trichoderma reesei QM6a]
16	XP_006963588.1	5	28	0.508591	uncharacterized protein TRIREDRAFT_46619 [Trichoderma reesei QM6a]
17	XP_006965064.1	6	34	0.501311	pyruvate decarboxylase [Trichoderma reesei QM6a]
18	XP_006967525.1	1	6	0.467799	histone H4 [Trichoderma reesei QM6a]
19	XP_006965347.1	5	31	0.449741	beta subunit of ATP citrate lyase [Trichoderma reesei QM6a]
20	XP_006964931.1	2	13	0.425103	uncharacterized protein TRIREDRAFT_121579 [Trichoderma reesei QM6a]
21	XP_006963555.1	2	13	0.425103	uncharacterized protein TRIREDRAFT_31611, partial [Trichoderma reesei QM6a]
22	XP_006965116.1	4	28	0.389495	thiamine biosynthesis transporter [Trichoderma reesei QM6a]
23	XP_006967873.1	1	7	0.389495	60s ribosomal protein rla2, P2 [Trichoderma reesei QM6a]
24	XP_006969036.1	1	7	0.389495	ribosomal protein P1 [Trichoderma reesei QM6a]
25	XP_006963022.1	5	36	0.376857	TrSsr4
26	XP_006964974.1	4	32	0.333521	uncharacterized protein TRIREDRAFT_77587 [Trichoderma reesei QM6a]
27	XP_006963676.1	2	16	0.333521	TrTaf14
28	XP_006968279.1	1	8	0.333521	uncharacterized protein TRIREDRAFT_32798, partial [Trichoderma reesei QM6a]
29	XP_006963612.1	3	25	0.318257	uncharacterized protein TRIREDRAFT_76218 [Trichoderma reesei QM6a]
30	XP_006968138.1	4	34	0.311134	TrSsr3
31	XP_006962567.1	3	26	0.304321	uncharacterized protein TRIREDRAFT_45595 [Trichoderma reesei QM6a]
32	XP_006963810.1	7	61	0.302429	uncharacterized protein TRIREDRAFT_76238 [Trichoderma reesei QM6a]
33	XP_006968580.1	5	45	0.29155	uncharacterized protein TRIREDRAFT_68304 [Trichoderma reesei QM6a]
34	XP_006966630.1	1	9	0.29155	dynein light chain [Trichoderma reesei QM6a]
35	XP_006966100.1	3	29	0.268961	uncharacterized protein TRIREDRAFT_122226 [Trichoderma reesei QM6a]
36	XP_006966177.1	2	20	0.258925	uncharacterized protein TRIREDRAFT_78836 [Trichoderma reesei QM6a]
37	XP_006967436.1	1	10	0.258925	uncharacterized protein TRIREDRAFT_65717 [Trichoderma reesei QM6a]
38	XP_006967688.1	3	31	0.249609	uncharacterized protein TRIREDRAFT_80326 [Trichoderma reesei QM6a]
39	XP_006962364.1	6	63	0.245197	uncharacterized protein TRIREDRAFT_120153 [Trichoderma reesei QM6a]
40	XP_006967552.1	4	42	0.245197	uncharacterized protein TRIREDRAFT_65774 [Trichoderma reesei QM6a]
41	XP_006961337.1	2	21	0.245197	L-xylulose reductase [Trichoderma reesei QM6a]
42	XP_006968797.1	2	22	0.232847	thiazole biosynthetic enzyme [Trichoderma reesei QM6a]
43	XP_006961598.1	4	45	0.227125	uncharacterized protein TRIREDRAFT_73733 [Trichoderma reesei QM6a]
44	XP_006961877.1	3	34	0.22528	translation elongation factor precursor, mitochondrial [Trichoderma reesei QM6a]
45	XP_006968139.1	2	23	0.221677	uncharacterized protein TRIREDRAFT_80843 [Trichoderma reesei QM6a]
46	XP_006968689.1	3	36	0.211528	uncharacterized protein TRIREDRAFT_23206 [Trichoderma reesei QM6a]
47	XP_006966565.1	1	12	0.211528	uncharacterized protein TRIREDRAFT_122587 [Trichoderma reesei QM6a]
48	XP_006960973.1	1	12	0.211528	ribosomal protein S12 [Trichoderma reesei QM6a]
49	XP_006966046.1	3	37	0.205261	uncharacterized protein TRIREDRAFT_78817 [Trichoderma reesei QM6a]
50	XP_006961543.1	3	38	0.199354	uncharacterized protein TRIREDRAFT_73574 [Trichoderma reesei QM6a]
51	XP_006966263.1	3	38	0.199354	uncharacterized protein TRIREDRAFT_63751 [Trichoderma reesei QM6a]
52	XP_006966738.1	2	26	0.193777	uncharacterized protein TRIREDRAFT_79439 [Trichoderma reesei QM6a]
53	XP_006965403.1	1	13	0.193777	Hypothetical protein TRIREDRAFT_121915 [Trichoderma reesei QM6a]
54	XP_006965345.1	4	53	0.189794	uncharacterized protein TRIREDRAFT_121820 [Trichoderma reesei QM6a]
55	XP_006964976.1	3	42	0.178769	uncharacterized protein TRIREDRAFT_77591 [Trichoderma reesei QM6a]
56	XP_006961632.1	1	14	0.178769	uncharacterized protein TRIREDRAFT_73823 [Trichoderma reesei QM6a]
57	XP_006965260.1	1	14	0.178769	uncharacterized protein TRIREDRAFT_48055 [Trichoderma reesei QM6a]
58	XP_006964576.1	1	14	0.178769	ras small GTPase [Trichoderma reesei QM6a]
59	XP_006960965.1	2	29	0.172102	TrSrp1
60	XP_006966398.1	2	29	0.172102	uncharacterized protein TRIREDRAFT_49205 [Trichoderma reesei QM6a]
61	XP_006961644.1	3	48	0.154782	TrSnf5
62	XP_006962569.1	1	16	0.154782	ADP-ribosylation factor GTPase of the ras superfamily [Trichoderma reesei QM6a]
63	XP_006967725.1	1	16	0.154782	ribosomal protein L17 [Trichoderma reesei QM6a]
64	XP_006963547.1	2	32	0.154782	uncharacterized protein TRIREDRAFT_21937 [Trichoderma reesei QM6a]
65	XP_006966835.1	2	36	0.136464	uncharacterized protein TRIREDRAFT_49923 [Trichoderma reesei QM6a]
66	XP_006962120.1	1	18	0.136464	uncharacterized protein TRIREDRAFT_55902, partial [Trichoderma reesei QM6a]
67	XP_006962179.1	8	149	0.131596	bifunctional carbamoylphosphate synthase/aspartate carbamoyltransferase [Trichoderma reesei QM6a]
68	XP_006967721.1	1	19	0.128838	uncharacterized protein TRIREDRAFT_80400 [Trichoderma reesei QM6a]
69	XP_006965338.1	1	19	0.128838	uncharacterized protein TRIREDRAFT_77906 [Trichoderma reesei QM6a]
70	XP_006964422.1	1	19	0.128838	uncharacterized protein TRIREDRAFT_41664, partial [Trichoderma reesei QM6a]
71	XP_006961021.1	1	20	0.122018	uncharacterized protein TRIREDRAFT_29275, partial [Trichoderma reesei QM6a]
72	XP_006962025.1	1	21	0.115884	uncharacterized protein TRIREDRAFT_44705 [Trichoderma reesei QM6a]
73	XP_006961617.1	1	23	0.105295	uncharacterized protein TRIREDRAFT_73783 [Trichoderma reesei QM6a]
74	XP_006962167.1	1	24	0.100694	uncharacterized protein TRIREDRAFT_74884 [Trichoderma reesei QM6a]
75	XP_006968198.1	1	25	0.0964782	uncharacterized protein TRIREDRAFT_123382 [Trichoderma reesei QM6a]
76	XP_006968059.1	1	25	0.0964782	uncharacterized protein TRIREDRAFT_50947 [Trichoderma reesei QM6a]
77	XP_006968541.1	1	26	0.0926009	uncharacterized protein TRIREDRAFT_123556 [Trichoderma reesei QM6a]
78	XP_006963120.1	1	27	0.089023	uncharacterized protein TRIREDRAFT_46238 [Trichoderma reesei QM6a]
79	XP_006968809.1	1	27	0.089023	malate dehydrogenase [Trichoderma reesei QM6a]
80	XP_006967232.1	1	27	0.089023	phosphoserine phosphatase [Trichoderma reesei QM6a]
81	XP_006965052.1	1	27	0.089023	uncharacterized protein TRIREDRAFT_77330 [Trichoderma reesei QM6a]
82	XP_006962710.1	1	29	0.0826367	uncharacterized protein TRIREDRAFT_120416 [Trichoderma reesei QM6a]
83	XP_006967397.1	1	31	0.0771051	E1 component alpha subunit of pyruvate dehydrogenase [Trichoderma reesei QM6a]
84	XP_006966156.1	1	31	0.0771051	O-acetylhomoserine sulfhydrylase [Trichoderma reesei QM6a]
85	XP_006967823.1	1	32	0.0746078	serine protease-like protein [Trichoderma reesei QM6a]
86	XP_006962045.1	3	100	0.0715193	beta subunit of assimilatory sulfite reductase [Trichoderma reesei QM6a]
87	XP_006965474.1	2	67	0.0711511	vesicle fusion factor [Trichoderma reesei QM6a]
88	XP_006964549.1	1	35	0.0680004	uncharacterized protein TRIREDRAFT_121427 [Trichoderma reesei QM6a]
89	XP_006967259.1	1	35	0.0680004	uncharacterized protein TRIREDRAFT_50268, partial [Trichoderma reesei QM6a]
90	XP_006965491.1	1	36	0.0660505	uncharacterized protein TRIREDRAFT_121839 [Trichoderma reesei QM6a]
91	XP_006963080.1	1	38	0.0624678	uncharacterized protein TRIREDRAFT_21836 [Trichoderma reesei QM6a]
92	XP_006964351.1	1	38	0.0624678	uncharacterized protein TRIREDRAFT_106130 [Trichoderma reesei QM6a]
93	XP_006964082.1	1	39	0.0608184	uncharacterized protein TRIREDRAFT_105832 [Trichoderma reesei QM6a]
94	XP_006961058.1	1	39	0.0608184	uncharacterized protein TRIREDRAFT_43649 [Trichoderma reesei QM6a]
95	XP_006963730.1	1	40	0.0592537	uncharacterized protein TRIREDRAFT_121023 [Trichoderma reesei QM6a]
96	XP_006964313.1	1	42	0.0563541	RhoGAP protein, partial [Trichoderma reesei QM6a]
97	XP_006960918.1	1	43	0.0550081	uncharacterized protein TRIREDRAFT_1751 [Trichoderma reesei QM6a]
98	XP_006962063.1	1	43	0.0550081	uncharacterized protein TRIREDRAFT_55358, partial [Trichoderma reesei QM6a]
99	XP_006968145.1	1	47	0.0502111	uncharacterized protein TRIREDRAFT_80872 [Trichoderma reesei QM6a]
100	XP_006965483.1	1	47	0.0502111	alpha subunit of ATP citrate lyase [Trichoderma reesei QM6a]
101	XP_006966264.1	1	48	0.0491397	uncharacterized protein TRIREDRAFT_122385 [Trichoderma reesei QM6a]
102	XP_006964060.1	1	48	0.0491397	sulfate adenylyltransferase [Trichoderma reesei QM6a]
103	XP_006961216.1	1	52	0.0452755	phosphodiesterase [Trichoderma reesei QM6a]
104	XP_006965753.1	1	55	0.0427539	TrRsc1
105	XP_006963186.1	1	56	0.0419746	calcium P-type ATPase-like protein [Trichoderma reesei QM6a]
106	XP_006961368.1	1	63	0.0372251	uncharacterized protein TRIREDRAFT_54408 [Trichoderma reesei QM6a]
107	XP_006966677.1	1	67	0.0349643	uncharacterized protein TRIREDRAFT_79377 [Trichoderma reesei QM6a]
108	XP_006968345.1	1	86	0.0271359	uncharacterized protein TRIREDRAFT_81014 [Trichoderma reesei QM6a]
109	XP_006968885.1	1	102	0.0228311	uncharacterized protein TRIREDRAFT_68875, partial [Trichoderma reesei QM6a]
110	XP_006963468.1	1	105	0.0221716	TrSnf21
111	XP_006969933.1	1	117	0.0198751	non-ribosomal peptide synthetase, partial [Trichoderma reesei QM6a]
112	XP_006969537.1	1	140	0.016583	uncharacterized protein TRIREDRAFT_82208 [Trichoderma reesei QM6a]

## Sheet: Sheet 2 TrFif1 samples
	Proteins interacting with TrFif1 identified through TAP-MS.
Rank	Protein	TrFif1-TAP-1	TrFif1-TAP-2	Total PepCount	Average PepCount	Theoretical PepCount	emPAI	Description
1	XP_006961955.1	17	17	34	17	15	12.5936	TrFif1
2	XP_006961992.1	50	48	98	49	48	9.4914	TrRsc8
3	XP_006968138.1	35	31	66	33	34	8.34519	TrSsr3
4	XP_006963676.1	14	11	25	12.5	16	5.04296	TrTaf14
5	XP_006967796.1	27	25	52	26	34	4.81709	TrFif2
6	XP_006963022.1	27	28	55	27.5	36	4.80616	TrSsr4
7	XP_006966781.1	25	28	53	26.5	36	4.44642	TrArp4
8	XP_006962299.1	30	32	62	31	45	3.88527	PoArp9
9	XP_006961644.1	32	32	64	32	48	3.64159	PoSnf5
10	XP_006963468.1	64	64	128	64	105	3.06934	TrSnf21
11	XP_006966231.1	18	20	38	19	32	2.92419	TrSnf59
12	XP_006964980.1	26	28	54	27	50	2.46737	PoSol1
13	XP_006966565.1	5	5	10	5	12	1.61016	uncharacterized protein TRIREDRAFT_122587 [Trichoderma reesei QM6a]
14	XP_006967337.1	4	3	7	3.5	10	1.23872	uncharacterized protein TRIREDRAFT_80025 [Trichoderma reesei QM6a]
15	XP_006964370.1	6	5	11	5.5	17	1.10634	uncharacterized protein TRIREDRAFT_121278 [Trichoderma reesei QM6a]
16	XP_006968797.1	7	7	14	7	22	1.08057	thiazole biosynthetic enzyme [Trichoderma reesei QM6a]
17	XP_006966648.1	11	14	25	12.5	40	1.05353	hsp70 family protein [Trichoderma reesei QM6a]
18	XP_006966738.1	7	9	16	8	26	1.03092	uncharacterized protein TRIREDRAFT_79439 [Trichoderma reesei QM6a]
19	XP_006967725.1	5	4	9	4.5	16	0.910953	ribosomal protein L17 [Trichoderma reesei QM6a]
20	XP_006965064.1	10	7	17	8.5	34	0.778279	pyruvate decarboxylase [Trichoderma reesei QM6a]
21	XP_006962281.1	3	4	7	3.5	14	0.778279	60S ribosomal protein L24 [Trichoderma reesei QM6a]
22	XP_006967525.1	2	1	3	1.5	6	0.778279	histone H4 [Trichoderma reesei QM6a]
23	XP_006962849.1	1	1	2	1	4	0.778279	uncharacterized protein TRIREDRAFT_104152 [Trichoderma reesei QM6a]
24	XP_006961877.1	7	9	16	8	34	0.719072	translation elongation factor precursor, mitochondrial [Trichoderma reesei QM6a]
25	XP_006962569.1	3	4	7	3.5	16	0.654817	ADP-ribosylation factor GTPase of the ras superfamily [Trichoderma reesei QM6a]
26	XP_006968495.1	1	1	2	1	5	0.584893	ribosomal protein S30 [Trichoderma reesei QM6a]
27	XP_006961222.1	5	3	8	4	21	0.550516	uncharacterized protein TRIREDRAFT_73840 [Trichoderma reesei QM6a]
28	XP_006960965.1	5	6	11	5.5	29	0.547587	TrSrp1
29	XP_006961073.1	3	3	6	3	16	0.539927	ribosomal protein L1 [Trichoderma reesei QM6a]
30	XP_006961610.1	3	7	10	5	28	0.508591	uncharacterized protein TRIREDRAFT_73765 [Trichoderma reesei QM6a]
31	XP_006969355.1	5	3	8	4	24	0.467799	ribosomal protein L16, L13 family [Trichoderma reesei QM6a]
32	XP_006960973.1	2	2	4	2	12	0.467799	ribosomal protein S12 [Trichoderma reesei QM6a]
33	XP_006965801.1	2	2	4	2	12	0.467799	uncharacterized protein TRIREDRAFT_122040 [Trichoderma reesei QM6a]
34	XP_006965116.1	4	5	9	4.5	28	0.447819	thiamine biosynthesis transporter [Trichoderma reesei QM6a]
35	XP_006963707.1	2	2	4	2	13	0.425103	ribosomal protein L34 [Trichoderma reesei QM6a]
36	XP_006965264.1	2	1	3	1.5	10	0.412538	uncharacterized protein TRIREDRAFT_48170 [Trichoderma reesei QM6a]
37	XP_006965489.1	2	1	3	1.5	10	0.412538	ribosomal protein S25 [Trichoderma reesei QM6a]
38	XP_006963109.1	1	2	3	1.5	10	0.412538	ribosomal protein L36 [Trichoderma reesei QM6a]
39	XP_006963588.1	3	5	8	4	28	0.389495	uncharacterized protein TRIREDRAFT_46619 [Trichoderma reesei QM6a]
40	XP_006967192.1	2	2	4	2	14	0.389495	ribosomal protein L19A [Trichoderma reesei QM6a]
41	XP_006967873.1	1	1	2	1	7	0.389495	60s ribosomal protein rla2, P2 [Trichoderma reesei QM6a]
42	XP_006965526.1	3	2	5	2.5	18	0.376857	uncharacterized protein TRIREDRAFT_121904 [Trichoderma reesei QM6a]
43	XP_006966398.1	4	4	8	4	29	0.373824	uncharacterized protein TRIREDRAFT_49205 [Trichoderma reesei QM6a]
44	XP_006965569.1	1	2	3	1.5	11	0.368875	uncharacterized protein TRIREDRAFT_22386 [Trichoderma reesei QM6a]
45	XP_006968838.1	5	5	10	5	38	0.353876	uncharacterized protein TRIREDRAFT_81599 [Trichoderma reesei QM6a]
46	XP_006962522.1	3	2	5	2.5	19	0.353876	uncharacterized protein TRIREDRAFT_21658 [Trichoderma reesei QM6a]
47	XP_006967823.1	3	5	8	4	32	0.333521	serine protease-like protein [Trichoderma reesei QM6a]
48	XP_006962284.1	1	1	2	1	8	0.333521	ribosomal protein L37e [Trichoderma reesei QM6a]
49	XP_006968441.1	1	1	2	1	8	0.333521	uncharacterized protein TRIREDRAFT_110879 [Trichoderma reesei QM6a]
50	XP_006961614.1	6	5	11	5.5	45	0.325019	acetyl-CoA synthase [Trichoderma reesei QM6a]
51	XP_006966284.1	2	5	7	3.5	29	0.320352	uncharacterized protein TRIREDRAFT_78970 [Trichoderma reesei QM6a]
52	XP_006963612.1	2	4	6	3	25	0.318257	uncharacterized protein TRIREDRAFT_76218 [Trichoderma reesei QM6a]
53	XP_006966263.1	5	4	9	4.5	38	0.313473	uncharacterized protein TRIREDRAFT_63751 [Trichoderma reesei QM6a]
54	XP_006969662.1	1	2	3	1.5	13	0.304321	uncharacterized protein TRIREDRAFT_124149 [Trichoderma reesei QM6a]
55	XP_006963555.1	2	1	3	1.5	13	0.304321	uncharacterized protein TRIREDRAFT_31611, partial [Trichoderma reesei QM6a]
56	XP_006969572.1	1	4	5	2.5	22	0.299081	ribosomal protein L8 [Trichoderma reesei QM6a]
57	XP_006967688.1	4	3	7	3.5	31	0.29689	uncharacterized protein TRIREDRAFT_80326 [Trichoderma reesei QM6a]
58	XP_006961679.1	5	5	10	5	45	0.29155	hsp60 mitochondrial precursor-like protein [Trichoderma reesei QM6a]
59	XP_006968839.1	1	1	2	1	9	0.29155	ribosomal protein S26E, partial [Trichoderma reesei QM6a]
60	XP_006966046.1	3	5	8	4	37	0.28265	uncharacterized protein TRIREDRAFT_78817 [Trichoderma reesei QM6a]
61	XP_006963541.1	2	1	3	1.5	14	0.279802	ribosomal protein L32 [Trichoderma reesei QM6a]
62	XP_006962939.1	8	6	14	7	66	0.276617	uncharacterized protein TRIREDRAFT_57100 [Trichoderma reesei QM6a]
63	XP_006961543.1	5	3	8	4	38	0.274275	uncharacterized protein TRIREDRAFT_73574 [Trichoderma reesei QM6a]
64	XP_006966653.1	5	1	6	3	30	0.258925	uncharacterized protein TRIREDRAFT_79334 [Trichoderma reesei QM6a]
65	XP_006965376.1	1	2	3	1.5	15	0.258925	40s ribosomal protein S19e [Trichoderma reesei QM6a]
66	XP_006967748.1	1	1	2	1	10	0.258925	ribosomal protein L12, L11 family [Trichoderma reesei QM6a]
67	XP_006966939.1	2	0	0	1	10	0.258925	uncharacterized protein TRIREDRAFT_43418, partial [Trichoderma reesei QM6a]
68	XP_006963252.1	3	4	7	3.5	36	0.250899	uncharacterized protein TRIREDRAFT_75992 [Trichoderma reesei QM6a]
69	XP_006965347.1	3	3	6	3	31	0.249609	beta subunit of ATP citrate lyase [Trichoderma reesei QM6a]
70	XP_006967552.1	5	3	8	4	42	0.245197	uncharacterized protein TRIREDRAFT_65774 [Trichoderma reesei QM6a]
71	XP_006968153.1	2	1	3	1.5	16	0.240938	ras GTPase [Trichoderma reesei QM6a]
72	XP_006963039.1	2	1	3	1.5	16	0.240938	uncharacterized protein TRIREDRAFT_75609 [Trichoderma reesei QM6a]
73	XP_006968261.1	1	1	2	1	11	0.232847	uncharacterized protein TRIREDRAFT_5324 [Trichoderma reesei QM6a]
74	XP_006964656.1	2	1	3	1.5	17	0.22528	small GTPase of the Rab/Ypt family [Trichoderma reesei QM6a]
75	XP_006962364.1	7	4	11	5.5	63	0.222648	uncharacterized protein TRIREDRAFT_120153 [Trichoderma reesei QM6a]
76	XP_006968145.1	7	1	8	4	47	0.216484	uncharacterized protein TRIREDRAFT_80872 [Trichoderma reesei QM6a]
77	XP_006968430.1	1	1	2	1	12	0.211528	uncharacterized protein TRIREDRAFT_34112, partial [Trichoderma reesei QM6a]
78	XP_006963810.1	6	4	10	5	61	0.207723	uncharacterized protein TRIREDRAFT_76238 [Trichoderma reesei QM6a]
79	XP_006961058.1	3	3	6	3	39	0.193777	uncharacterized protein TRIREDRAFT_43649 [Trichoderma reesei QM6a]
80	XP_006967750.1	1	1	2	1	13	0.193777	GTPase [Trichoderma reesei QM6a]
81	XP_006966177.1	1	2	3	1.5	20	0.188502	uncharacterized protein TRIREDRAFT_78836 [Trichoderma reesei QM6a]
82	XP_006961449.1	3	2	5	2.5	34	0.184485	uncharacterized protein TRIREDRAFT_74442 [Trichoderma reesei QM6a]
83	XP_006965471.1	3	3	6	3	41	0.183507	uncharacterized protein TRIREDRAFT_121801 [Trichoderma reesei QM6a]
84	XP_006968706.1	6	1	7	3.5	48	0.182815	uncharacterized protein TRIREDRAFT_81450 [Trichoderma reesei QM6a]
85	XP_006961337.1	1	2	3	1.5	21	0.178769	L-xylulose reductase [Trichoderma reesei QM6a]
86	XP_006962218.1	0	6	0	3	42	0.178769	isocitrate dehydrogenase, subunit 2, NAD-dependent, mitochondrial [Trichoderma reesei QM6a]
87	XP_006965654.1	1	2	3	1.5	22	0.169989	uncharacterized protein TRIREDRAFT_107784 [Trichoderma reesei QM6a]
88	XP_006964979.1	2	2	4	2	35	0.140625	glycosyltransferase family 20 [Trichoderma reesei QM6a]
89	XP_006965338.1	1	1	2	1	19	0.128838	uncharacterized protein TRIREDRAFT_77906 [Trichoderma reesei QM6a]
90	XP_006965992.1	1	1	2	1	19	0.128838	60s ribosomal protein L152/L15B [Trichoderma reesei QM6a]
91	XP_006966376.1	2	2	4	2	39	0.125336	uncharacterized protein TRIREDRAFT_63772 [Trichoderma reesei QM6a]
92	XP_006965317.1	2	0	0	1	20	0.122018	small GTPase [Trichoderma reesei QM6a]
93	XP_006964884.1	1	1	2	1	21	0.115884	uncharacterized protein TRIREDRAFT_47829 [Trichoderma reesei QM6a]
94	XP_006966214.1	1	1	2	1	22	0.110336	uncharacterized protein TRIREDRAFT_22608 [Trichoderma reesei QM6a]
95	XP_006965474.1	3	3	6	3	67	0.108603	vesicle fusion factor [Trichoderma reesei QM6a]
96	XP_006961598.1	1	3	4	2	45	0.107757	uncharacterized protein TRIREDRAFT_73733 [Trichoderma reesei QM6a]
97	XP_006966688.1	3	2	5	2.5	59	0.102485	uncharacterized protein TRIREDRAFT_79405 [Trichoderma reesei QM6a]
98	XP_006968689.1	2	1	3	1.5	36	0.100694	uncharacterized protein TRIREDRAFT_23206 [Trichoderma reesei QM6a]
99	XP_006966023.1	1	1	2	1	25	0.0964782	uncharacterized protein TRIREDRAFT_78765 [Trichoderma reesei QM6a]
100	XP_006966115.1	1	1	2	1	26	0.0926009	uncharacterized protein TRIREDRAFT_78679 [Trichoderma reesei QM6a]
101	XP_006963742.1	1	1	2	1	26	0.0926009	60S acidic ribosomal protein P0 [Trichoderma reesei QM6a]
102	XP_006965345.1	2	2	4	2	53	0.0907767	uncharacterized protein TRIREDRAFT_121820 [Trichoderma reesei QM6a]
103	XP_006962179.1	4	6	10	5	149	0.0803315	bifunctional carbamoylphosphate synthase/aspartate carbamoyltransferase [Trichoderma reesei QM6a]
104	XP_006962946.1	1	1	2	1	30	0.0797752	arginosuccinate synthetase [Trichoderma reesei QM6a]
105	XP_006965483.1	2	1	3	1.5	47	0.0762543	alpha subunit of ATP citrate lyase [Trichoderma reesei QM6a]
106	XP_006965056.1	1	1	2	1	32	0.0746078	uncharacterized protein TRIREDRAFT_77353 [Trichoderma reesei QM6a]
107	XP_006963129.1	2	0	0	1	32	0.0746078	ribosomal protein S23 [Trichoderma reesei QM6a]
108	XP_006964314.1	1	0	0	0.5	16	0.0746078	ribosomal protein S28 [Trichoderma reesei QM6a]
109	XP_006968707.1	1	0	0	0.5	17	0.070069	uncharacterized protein TRIREDRAFT_51707 [Trichoderma reesei QM6a]
110	XP_006967259.1	1	1	2	1	35	0.0680004	uncharacterized protein TRIREDRAFT_50268, partial [Trichoderma reesei QM6a]
111	XP_006965703.1	2	2	4	2	71	0.0670113	uncharacterized protein TRIREDRAFT_78423 [Trichoderma reesei QM6a]
112	XP_006966022.1	3	0	0	1.5	54	0.0660505	citrate-synthase [Trichoderma reesei QM6a]
113	XP_006968524.1	0	1	0	0.5	18	0.0660505	ribosomal protein L30 [Trichoderma reesei QM6a]
114	XP_006962523.1	2	1	3	1.5	57	0.0624678	dipeptidyl peptidase [Trichoderma reesei QM6a]
115	XP_006962147.1	1	1	2	1	39	0.0608184	uncharacterized protein TRIREDRAFT_120143 [Trichoderma reesei QM6a]
116	XP_006961060.1	1	1	2	1	40	0.0592537	UTP-glucose-1-phosphate uridylyltransferase [Trichoderma reesei QM6a]
117	XP_006961898.1	1	0	0	0.5	20	0.0592537	uncharacterized protein TRIREDRAFT_53318 [Trichoderma reesei QM6a]
118	XP_006966394.1	2	1	3	1.5	62	0.0572886	uncharacterized protein TRIREDRAFT_49197 [Trichoderma reesei QM6a]
119	XP_006964059.1	1	0	0	0.5	21	0.0563541	ras small GTPase RAC1 [Trichoderma reesei QM6a]
120	XP_006964506.1	0	1	0	0.5	22	0.053725	ribosomal protein L38 [Trichoderma reesei QM6a]
121	XP_006961861.1	0	1	0	0.5	23	0.0513302	uncharacterized protein TRIREDRAFT_119871 [Trichoderma reesei QM6a]
122	XP_006965994.1	2	0	0	1	47	0.0502111	uncharacterized protein TRIREDRAFT_48883 [Trichoderma reesei QM6a]
123	XP_006964902.1	0	2	0	1	47	0.0502111	dihydrolipoyl dehydrogenase-like protein [Trichoderma reesei QM6a]
124	XP_006967795.1	0	1	0	0.5	24	0.0491397	uncharacterized protein TRIREDRAFT_66524 [Trichoderma reesei QM6a]
125	XP_006967913.1	0	1	0	0.5	24	0.0491397	small GTPase rho3 [Trichoderma reesei QM6a]
126	XP_006966570.1	1	0	0	0.5	25	0.0471285	rab5-like GTPase [Trichoderma reesei QM6a]
127	XP_006962514.1	1	0	0	0.5	25	0.0471285	ubiquinol cytochrome reductase [Trichoderma reesei QM6a]
128	XP_006964974.1	0	2	0	1	51	0.0461834	uncharacterized protein TRIREDRAFT_77587 [Trichoderma reesei QM6a]
129	XP_006966782.1	2	0	0	1	52	0.0452755	uncharacterized protein TRIREDRAFT_122703 [Trichoderma reesei QM6a]
130	XP_006967605.1	1	0	0	0.5	27	0.0435626	dehyrdogenase/reductase domain-containing protein [Trichoderma reesei QM6a]
131	XP_006964972.1	1	1	2	1	55	0.0427539	uncharacterized protein TRIREDRAFT_60956, partial [Trichoderma reesei QM6a]
132	XP_006963547.1	2	0	0	1	55	0.0427539	uncharacterized protein TRIREDRAFT_21937 [Trichoderma reesei QM6a]
133	XP_006967440.1	1	0	0	0.5	28	0.0419746	uncharacterized protein TRIREDRAFT_80216 [Trichoderma reesei QM6a]
134	XP_006961079.1	1	1	2	1	57	0.0412233	uncharacterized protein TRIREDRAFT_44041 [Trichoderma reesei QM6a]
135	XP_006968600.1	1	0	0	0.5	30	0.0391223	uncharacterized protein TRIREDRAFT_111082 [Trichoderma reesei QM6a]
136	XP_006964339.1	1	0	0	0.5	30	0.0391223	RAS-GTPase RSR1, rap subfamily [Trichoderma reesei QM6a]
137	XP_006969135.1	1	0	0	0.5	30	0.0391223	uncharacterized protein TRIREDRAFT_69257 [Trichoderma reesei QM6a]
138	XP_006969412.1	1	0	0	0.5	30	0.0391223	proteasome, subunit alpha type 4-like protein [Trichoderma reesei QM6a]
139	XP_006965092.1	1	1	2	1	68	0.0344414	uncharacterized protein TRIREDRAFT_60796, partial [Trichoderma reesei QM6a]
140	XP_006968480.1	1	0	0	0.5	34	0.0344414	uncharacterized protein TRIREDRAFT_110960 [Trichoderma reesei QM6a]
141	XP_006969347.1	1	0	0	0.5	34	0.0344414	glycoside hydrolase family 30 [Trichoderma reesei QM6a]
142	XP_006962882.1	1	0	0	0.5	34	0.0344414	uncharacterized protein TRIREDRAFT_104239 [Trichoderma reesei QM6a]
143	XP_006967907.1	0	1	0	0.5	35	0.0334411	flavohemoglobin [Trichoderma reesei QM6a]
144	XP_006966105.1	1	0	0	0.5	36	0.0324972	Isocitrate/isopropylmalate dehydrogenase [Trichoderma reesei QM6a]
145	XP_006963013.1	0	1	0	0.5	37	0.0316052	60S ribosomal protein L11, L5 family [Trichoderma reesei QM6a]
146	XP_006963120.1	0	1	0	0.5	38	0.0307608	uncharacterized protein TRIREDRAFT_46238 [Trichoderma reesei QM6a]
147	XP_006961963.1	0	1	0	0.5	40	0.0292005	uncharacterized protein TRIREDRAFT_2476 [Trichoderma reesei QM6a]
148	XP_006968569.1	0	1	0	0.5	40	0.0292005	uncharacterized protein TRIREDRAFT_23184 [Trichoderma reesei QM6a]
149	XP_006961911.1	0	1	0	0.5	40	0.0292005	mitochondrial ribosomal protein YmL8 [Trichoderma reesei QM6a]
150	XP_006961459.1	1	0	0	0.5	41	0.0284783	uncharacterized protein TRIREDRAFT_103311 [Trichoderma reesei QM6a]
151	XP_006965231.1	1	0	0	0.5	42	0.0277909	uncharacterized protein TRIREDRAFT_22314 [Trichoderma reesei QM6a]
152	XP_006963273.1	1	0	0	0.5	45	0.0259144	uncharacterized protein TRIREDRAFT_120779 [Trichoderma reesei QM6a]
153	XP_006963360.1	2	0	0	1	92	0.0253439	dynamin-like protein [Trichoderma reesei QM6a]
154	XP_006963906.1	1	0	0	0.5	46	0.0253439	serine carboxypeptidase [Trichoderma reesei QM6a]
155	XP_006963050.1	1	0	0	0.5	47	0.0247981	G-Protein alpha subunit [Trichoderma reesei QM6a]
156	XP_006969244.1	1	0	0	0.5	48	0.0242752	ferric reductase-like transmembrane component [Trichoderma reesei QM6a]
157	XP_006967933.1	1	0	0	0.5	49	0.023774	aldehyde dehydrogenase [Trichoderma reesei QM6a]
158	XP_006966120.1	0	1	0	0.5	49	0.023774	aldehyde dehydrogenase [Trichoderma reesei QM6a]
159	XP_006964519.1	1	1	2	1	99	0.023531	uncharacterized protein TRIREDRAFT_77142 [Trichoderma reesei QM6a]
160	XP_006967397.1	1	0	0	0.5	51	0.0228311	E1 component alpha subunit of pyruvate dehydrogenase [Trichoderma reesei QM6a]
161	XP_006967564.1	1	0	0	0.5	52	0.0223872	uncharacterized protein TRIREDRAFT_80268 [Trichoderma reesei QM6a]
162	XP_006965014.1	0	1	0	0.5	52	0.0223872	serine hydroxymethyltransferase [Trichoderma reesei QM6a]
163	XP_006963730.1	1	0	0	0.5	54	0.0215491	uncharacterized protein TRIREDRAFT_121023 [Trichoderma reesei QM6a]
164	XP_006961081.1	1	0	0	0.5	55	0.0211532	uncharacterized protein TRIREDRAFT_44097 [Trichoderma reesei QM6a]
165	XP_006962682.1	1	1	2	1	112	0.0207716	cis-Golgi transport protein particle complex subunit [Trichoderma reesei QM6a]
166	XP_006961374.1	1	0	0	0.5	56	0.0207716	coatomer complex, delta subunit [Trichoderma reesei QM6a]
167	XP_006969098.1	1	0	0	0.5	58	0.0200482	aspartate kinase [Trichoderma reesei QM6a]
168	XP_006963462.1	0	1	0	0.5	58	0.0200482	uncharacterized protein TRIREDRAFT_76057 [Trichoderma reesei QM6a]
169	XP_006962507.1	3	0	0	1.5	186	0.0187427	uncharacterized protein TRIREDRAFT_2759 [Trichoderma reesei QM6a]
170	XP_006967330.1	0	1	0	0.5	64	0.0181517	uncharacterized protein TRIREDRAFT_79993 [Trichoderma reesei QM6a]
171	XP_006963364.1	0	1	0	0.5	66	0.0175969	glucose-6-phosphate dehydrogenase [Trichoderma reesei QM6a]
172	XP_006967405.1	0	1	0	0.5	68	0.0170749	N-terminal fungal transcription regulatory domain-containing protein [Trichoderma reesei QM6a]
173	XP_006963302.1	1	0	0	0.5	74	0.0156797	uncharacterized protein TRIREDRAFT_58150 [Trichoderma reesei QM6a]
174	XP_006961099.1	0	1	0	0.5	75	0.015469	uncharacterized protein TRIREDRAFT_44449 [Trichoderma reesei QM6a]
175	XP_006966264.1	1	0	0	0.5	81	0.014315	uncharacterized protein TRIREDRAFT_122385 [Trichoderma reesei QM6a]
176	XP_006961105.1	0	1	0	0.5	81	0.014315	glycogen synthase 1 [Trichoderma reesei QM6a]
177	XP_006969593.1	1	0	0	0.5	82	0.0141392	translation release factor eRF3 [Trichoderma reesei QM6a]
178	XP_006967425.1	0	1	0	0.5	83	0.0139676	uncharacterized protein TRIREDRAFT_65921 [Trichoderma reesei QM6a]
179	XP_006965897.1	0	1	0	0.5	91	0.0127319	glycosyltransferase family 20 [Trichoderma reesei QM6a]
180	XP_006968828.1	1	0	0	0.5	100	0.0115795	alpha subunit of assimilatory sulfite reductase [Trichoderma reesei QM6a]
181	XP_006963396.1	0	1	0	0.5	103	0.0112403	uncharacterized protein TRIREDRAFT_75890 [Trichoderma reesei QM6a]
182	XP_006968783.1	1	0	0	0.5	107	0.0108178	coatamer complex, beta subunit [Trichoderma reesei QM6a]
183	XP_006968328.1	0	2	0	1	266	0.00869391	acetyl-CoA carboxylase [Trichoderma reesei QM6a]
184	XP_006968110.1	1	0	0	0.5	139	0.00831708	uncharacterized protein TRIREDRAFT_5227 [Trichoderma reesei QM6a]
185	XP_006966551.1	1	0	0	0.5	148	0.00780934	uncharacterized protein TRIREDRAFT_79304 [Trichoderma reesei QM6a]

## Sheet: Sheet 3 TrFif3 samples
	Proteins interacting with TrFif3 identified through TAP-MS.
Rank	Protein	TrFif3-TAP-1	TrFif3-TAP-2	Total PepCount	Average PepCount	Theoretical PepCount	emPAI	Description
1	XP_006961992.1	52	47	99	49.5	48	9.74608	TrRsc8
2	XP_006968138.1	34	32	66	33	34	8.34519	TrSsr3
3	XP_006966781.1	27	28	55	27.5	36	4.80616	TrArp4
4	XP_006966376.1	30	28	58	29	39	4.54102	TrRsc7
5	XP_006962299.1	32	34	66	33	45	4.4117	TrArp9
6	XP_006963022.1	27	25	52	26	36	4.275	TrSsr4
7	XP_006965753.1	42	37	79	39.5	55	4.22615	TrRsc1
8	XP_006962939.1	47	45	92	46	66	3.97702	TrRsc9
9	XP_006966590.1	31	29	60	30	44	3.80638	TrFif4
10	XP_006964972.1	36	35	71	35.5	55	3.42033	TrFif3
11	XP_006963468.1	70	64	134	67	105	3.34606	TrSnf21
12	XP_006961537.1	20	19	39	19.5	31	3.2563	TrSfh1
13	XP_006967525.1	4	3	7	3.5	25	0.380384	histone H4 [Trichoderma reesei QM6a]
14	XP_006966648.1	20	17	37	18.5	80	0.703139	hsp70 family protein [Trichoderma reesei QM6a]
15	XP_006966738.1	12	10	22	11	34	1.10634	uncharacterized protein TRIREDRAFT_79439 [Trichoderma reesei QM6a]
16	XP_006966565.1	5	5	10	5	33	0.417474	uncharacterized protein TRIREDRAFT_122587 [Trichoderma reesei QM6a]
17	XP_006961073.1	6	7	13	6.5	36	0.515499	ribosomal protein L1 [Trichoderma reesei QM6a]
18	XP_006967337.1	4	4	8	4	30	0.359356	uncharacterized protein TRIREDRAFT_80025 [Trichoderma reesei QM6a]
19	XP_006967873.1	3	2	5	2.5	11	0.687612	60s ribosomal protein rla2, P2 [Trichoderma reesei QM6a]
20	XP_006969716.1	17	20	37	18.5	81	0.691979	uncharacterized protein TRIREDRAFT_112342 [Trichoderma reesei QM6a]
21	XP_006968495.1	2	1	3	1.5	17	0.22528	ribosomal protein S30 [Trichoderma reesei QM6a]
22	XP_006961610.1	8	7	15	7.5	75	0.258925	uncharacterized protein TRIREDRAFT_73765 [Trichoderma reesei QM6a]
23	XP_006964370.1	4	5	9	4.5	32	0.382372	uncharacterized protein TRIREDRAFT_121278 [Trichoderma reesei QM6a]
24	XP_006962569.1	5	3	8	4	23	0.492496	ADP-ribosylation factor GTPase of the ras superfamily [Trichoderma reesei QM6a]
25	XP_006963039.1	4	4	8	4	41	0.251875	uncharacterized protein TRIREDRAFT_75609 [Trichoderma reesei QM6a]
26	XP_006968797.1	4	7	11	5.5	30	0.525223	thiazole biosynthetic enzyme [Trichoderma reesei QM6a]
27	XP_006967725.1	4	4	8	4	36	0.29155	ribosomal protein L17 [Trichoderma reesei QM6a]
28	XP_006966939.1	1	1	2	1	10	0.258925	uncharacterized protein TRIREDRAFT_43418, partial [Trichoderma reesei QM6a]
29	XP_006963612.1	8	4	12	6	32	0.539927	uncharacterized protein TRIREDRAFT_76218 [Trichoderma reesei QM6a]
30	XP_006961222.1	6	4	10	5	47	0.277565	uncharacterized protein TRIREDRAFT_73840 [Trichoderma reesei QM6a]
31	XP_006961877.1	9	7	16	8	52	0.425103	translation elongation factor precursor, mitochondrial [Trichoderma reesei QM6a]
32	XP_006963588.1	8	5	13	6.5	45	0.394583	uncharacterized protein TRIREDRAFT_46619 [Trichoderma reesei QM6a]
33	XP_006965264.1	2	2	4	2	30	0.165914	uncharacterized protein TRIREDRAFT_48170 [Trichoderma reesei QM6a]
34	XP_006965116.1	7	4	11	5.5	43	0.342477	thiamine biosynthesis transporter [Trichoderma reesei QM6a]
35	XP_006965526.1	3	4	7	3.5	50	0.174898	uncharacterized protein TRIREDRAFT_121904 [Trichoderma reesei QM6a]
36	XP_006965064.1	7	6	13	6.5	53	0.326299	pyruvate decarboxylase [Trichoderma reesei QM6a]
37	XP_006968569.1	4	5	9	4.5	40	0.295687	uncharacterized protein TRIREDRAFT_23184 [Trichoderma reesei QM6a]
38	XP_006962218.1	5	5	10	5	42	0.315369	isocitrate dehydrogenase, subunit 2, NAD-dependent, mitochondrial [Trichoderma reesei QM6a]
39	XP_006963541.1	3	2	5	2.5	33	0.190577	ribosomal protein L32 [Trichoderma reesei QM6a]
40	XP_006964506.1	1	1	2	1	22	0.110336	ribosomal protein L38 [Trichoderma reesei QM6a]
41	XP_006967823.1	5	5	10	5	56	0.228247	serine protease-like protein [Trichoderma reesei QM6a]
42	XP_006961598.1	10	4	14	7	63	0.29155	uncharacterized protein TRIREDRAFT_73733 [Trichoderma reesei QM6a]
43	XP_006966284.1	4	5	9	4.5	43	0.272481	uncharacterized protein TRIREDRAFT_78970 [Trichoderma reesei QM6a]
44	XP_006963707.1	2	2	4	2	30	0.165914	ribosomal protein L34 [Trichoderma reesei QM6a]
45	XP_006966177.1	4	2	6	3	31	0.249609	uncharacterized protein TRIREDRAFT_78836 [Trichoderma reesei QM6a]
46	XP_006967748.1	2	1	3	1.5	27	0.136464	ribosomal protein L12, L11 family [Trichoderma reesei QM6a]
47	XP_006965489.1	1	2	3	1.5	22	0.169989	ribosomal protein S25 [Trichoderma reesei QM6a]
48	XP_006966046.1	7	4	11	5.5	58	0.244021	uncharacterized protein TRIREDRAFT_78817 [Trichoderma reesei QM6a]
49	XP_006961066.1	1	1	2	1	22	0.110336	uncharacterized protein TRIREDRAFT_43814 [Trichoderma reesei QM6a]
50	XP_006969036.1	1	1	2	1	9	0.29155	ribosomal protein P1 [Trichoderma reesei QM6a]
51	XP_006963273.1	2	3	5	2.5	45	0.136464	uncharacterized protein TRIREDRAFT_120779 [Trichoderma reesei QM6a]
52	XP_006966398.1	5	3	8	4	42	0.245197	uncharacterized protein TRIREDRAFT_49205 [Trichoderma reesei QM6a]
53	XP_006969572.1	2	4	6	3	57	0.128838	ribosomal protein L8 [Trichoderma reesei QM6a]
54	XP_006961543.1	7	3	10	5	64	0.197085	uncharacterized protein TRIREDRAFT_73574 [Trichoderma reesei QM6a]
55	XP_006965992.1	1	4	5	2.5	49	0.124658	60s ribosomal protein L152/L15B [Trichoderma reesei QM6a]
56	XP_006968153.1	1	3	4	2	22	0.232847	ras GTPase [Trichoderma reesei QM6a]
57	XP_006965801.1	2	1	3	1.5	27	0.136464	uncharacterized protein TRIREDRAFT_122040 [Trichoderma reesei QM6a]
58	XP_006962284.1	1	1	2	1	28	0.0857111	ribosomal protein L37e [Trichoderma reesei QM6a]
59	XP_006966263.1	6	3	9	4.5	59	0.191986	uncharacterized protein TRIREDRAFT_63751 [Trichoderma reesei QM6a]
60	XP_006961058.1	6	3	9	4.5	65	0.172818	uncharacterized protein TRIREDRAFT_43649 [Trichoderma reesei QM6a]
61	XP_006963013.1	2	1	3	1.5	37	0.0978438	60S ribosomal protein L11, L5 family [Trichoderma reesei QM6a]
62	XP_006962281.1	1	2	3	1.5	44	0.0816603	60S ribosomal protein L24 [Trichoderma reesei QM6a]
63	XP_006967192.1	1	2	3	1.5	51	0.070069	ribosomal protein L19A [Trichoderma reesei QM6a]
64	XP_006968461.1	3	1	4	2	41	0.118872	uncharacterized protein TRIREDRAFT_51430 [Trichoderma reesei QM6a]
65	XP_006962522.1	2	2	4	2	39	0.125336	uncharacterized protein TRIREDRAFT_21658 [Trichoderma reesei QM6a]
66	XP_006960965.1	3	3	6	3	51	0.145048	TrSrp1
67	XP_006966653.1	5	1	6	3	45	0.165914	uncharacterized protein TRIREDRAFT_79334 [Trichoderma reesei QM6a]
68	XP_006963109.1	1	1	2	1	31	0.0771051	ribosomal protein L36 [Trichoderma reesei QM6a]
69	XP_006962179.1	20	9	29	14.5	218	0.165504	bifunctional carbamoylphosphate synthase/aspartate carbamoyltransferase [Trichoderma reesei QM6a]
70	XP_006967552.1	4	4	8	4	69	0.142802	uncharacterized protein TRIREDRAFT_65774 [Trichoderma reesei QM6a]
71	XP_006961644.1	3	6	9	4.5	85	0.129643	uncharacterized protein TRIREDRAFT_54670 [Trichoderma reesei QM6a]
72	XP_006964974.1	4	2	6	3	51	0.145048	uncharacterized protein TRIREDRAFT_77587 [Trichoderma reesei QM6a]
73	XP_006963676.1	2	1	3	1.5	26	0.142069	uncharacterized protein TRIREDRAFT_76330 [Trichoderma reesei QM6a]
74	XP_006965654.1	3	1	4	2	34	0.145048	uncharacterized protein TRIREDRAFT_107784 [Trichoderma reesei QM6a]
75	XP_006963181.1	1	1	2	1	19	0.128838	uncharacterized protein TRIREDRAFT_120621 [Trichoderma reesei QM6a]
76	XP_006961679.1	6	2	8	4	67	0.147365	hsp60 mitochondrial precursor-like protein [Trichoderma reesei QM6a]
77	XP_006961614.1	6	2	8	4	72	0.136464	acetyl-CoA synthase [Trichoderma reesei QM6a]
78	XP_006967259.1	4	2	6	3	35	0.218188	uncharacterized protein TRIREDRAFT_50268, partial [Trichoderma reesei QM6a]
79	XP_006963252.1	4	2	6	3	53	0.13921	uncharacterized protein TRIREDRAFT_75992 [Trichoderma reesei QM6a]
80	XP_006960973.1	1	1	2	1	19	0.128838	ribosomal protein S12 [Trichoderma reesei QM6a]
81	XP_006965347.1	4	1	5	2.5	45	0.136464	beta subunit of ATP citrate lyase [Trichoderma reesei QM6a]
82	XP_006967688.1	4	1	5	2.5	65	0.0926009	uncharacterized protein TRIREDRAFT_80326 [Trichoderma reesei QM6a]
83	XP_006968838.1	4	2	6	3	82	0.087891	uncharacterized protein TRIREDRAFT_81599 [Trichoderma reesei QM6a]
84	XP_006967750.1	1	1	2	1	21	0.115884	GTPase [Trichoderma reesei QM6a]
85	XP_006963433.1	1	1	2	1	17	0.145048	uncharacterized protein TRIREDRAFT_75995 [Trichoderma reesei QM6a]
86	XP_006966688.1	7	2	9	4.5	92	0.119214	uncharacterized protein TRIREDRAFT_79405 [Trichoderma reesei QM6a]
87	XP_006967796.1	3	2	5	2.5	59	0.102485	uncharacterized protein TRIREDRAFT_72042, partial [Trichoderma reesei QM6a]
88	XP_006962364.1	6	3	9	4.5	82	0.134692	uncharacterized protein TRIREDRAFT_120153 [Trichoderma reesei QM6a]
89	XP_006964979.1	3	2	5	2.5	51	0.119488	glycosyltransferase family 20 [Trichoderma reesei QM6a]
90	XP_006963396.1	4	5	9	4.5	103	0.105832	uncharacterized protein TRIREDRAFT_75890 [Trichoderma reesei QM6a]
91	XP_006965376.1	1	1	2	1	25	0.0964782	40s ribosomal protein S19e [Trichoderma reesei QM6a]
92	XP_006969355.1	1	2	3	1.5	44	0.0816603	ribosomal protein L16, L13 family [Trichoderma reesei QM6a]
93	XP_006964656.1	1	1	2	1	25	0.0964782	small GTPase of the Rab/Ypt family [Trichoderma reesei QM6a]
94	XP_006963810.1	6	1	7	3.5	101	0.0830624	uncharacterized protein TRIREDRAFT_76238 [Trichoderma reesei QM6a]
95	XP_006963120.1	2	1	3	1.5	38	0.0951502	uncharacterized protein TRIREDRAFT_46238 [Trichoderma reesei QM6a]
96	XP_006963462.1	2	2	4	2	58	0.0826367	uncharacterized protein TRIREDRAFT_76057 [Trichoderma reesei QM6a]
97	XP_006961033.1	3	3	6	3	87	0.0826367	uncharacterized protein TRIREDRAFT_35183, partial [Trichoderma reesei QM6a]
98	XP_006963547.1	2	1	3	1.5	55	0.0648115	uncharacterized protein TRIREDRAFT_21937 [Trichoderma reesei QM6a]
99	XP_006963836.1	1	1	2	1	29	0.0826367	uncharacterized protein TRIREDRAFT_59078 [Trichoderma reesei QM6a]
100	XP_006961449.1	2	1	3	1.5	47	0.0762543	uncharacterized protein TRIREDRAFT_74442 [Trichoderma reesei QM6a]
101	XP_006967907.1	1	1	2	1	35	0.0680004	flavohemoglobin [Trichoderma reesei QM6a]
102	XP_006966115.1	1	1	2	1	38	0.0624678	uncharacterized protein TRIREDRAFT_78679 [Trichoderma reesei QM6a]
103	XP_006965471.1	2	1	3	1.5	96	0.0366329	uncharacterized protein TRIREDRAFT_121801 [Trichoderma reesei QM6a]
104	XP_006966100.1	1	1	2	1	41	0.0577676	uncharacterized protein TRIREDRAFT_122226 [Trichoderma reesei QM6a]
105	XP_006966320.1	1	1	2	1	50	0.0471285	uncharacterized protein TRIREDRAFT_122448 [Trichoderma reesei QM6a]
106	XP_006965474.1	3	1	4	2	83	0.0570521	vesicle fusion factor [Trichoderma reesei QM6a]
107	XP_006963730.1	1	1	2	1	54	0.0435626	uncharacterized protein TRIREDRAFT_121023 [Trichoderma reesei QM6a]
108	XP_006964976.1	1	1	2	1	69	0.0339338	uncharacterized protein TRIREDRAFT_77591 [Trichoderma reesei QM6a]
109	XP_006964060.1	1	1	2	1	72	0.0324972	sulfate adenylyltransferase [Trichoderma reesei QM6a]
110	XP_006968328.1	1	3	4	2	266	0.0174634	acetyl-CoA carboxylase [Trichoderma reesei QM6a]
111	XP_006961646.1	21	0	0	10.5	91	0.304321	uncharacterized protein TRIREDRAFT_102700 [Trichoderma reesei QM6a]
112	XP_006968689.1	5	0	0	2.5	66	0.0911358	uncharacterized protein TRIREDRAFT_23206 [Trichoderma reesei QM6a]
113	XP_006968706.1	4	0	0	2	80	0.0592537	uncharacterized protein TRIREDRAFT_81450 [Trichoderma reesei QM6a]
114	XP_006961079.1	4	0	0	2	84	0.0563541	uncharacterized protein TRIREDRAFT_44041 [Trichoderma reesei QM6a]
115	XP_006962516.1	4	0	0	2	63	0.0758359	uncharacterized protein TRIREDRAFT_21633 [Trichoderma reesei QM6a]
116	XP_006961840.1	4	0	0	2	44	0.110336	acetylglutamate kinase [Trichoderma reesei QM6a]
117	XP_006961326.1	2	0	0	1	39	0.0608184	uncharacterized protein TRIREDRAFT_54521 [Trichoderma reesei QM6a]
118	XP_006962946.1	3	0	0	1.5	46	0.077975	arginosuccinate synthetase [Trichoderma reesei QM6a]
119	XP_006967191.1	3	0	0	1.5	278	0.0125015	uncharacterized protein TRIREDRAFT_71872 [Trichoderma reesei QM6a]
120	XP_006965345.1	3	0	0	1.5	90	0.0391223	uncharacterized protein TRIREDRAFT_121820 [Trichoderma reesei QM6a]
121	XP_006967440.1	3	0	0	1.5	28	0.131283	uncharacterized protein TRIREDRAFT_80216 [Trichoderma reesei QM6a]
122	XP_006965569.1	2	0	0	1	14	0.178769	uncharacterized protein TRIREDRAFT_22386 [Trichoderma reesei QM6a]
123	XP_006967397.1	2	0	0	1	51	0.0461834	E1 component alpha subunit of pyruvate dehydrogenase [Trichoderma reesei QM6a]
124	XP_006962514.1	2	0	0	1	25	0.0964782	ubiquinol cytochrome reductase [Trichoderma reesei QM6a]
125	XP_006961060.1	2	0	0	1	60	0.0391223	UTP-glucose-1-phosphate uridylyltransferase [Trichoderma reesei QM6a]
126	XP_006969213.1	2	0	0	1	40	0.0592537	uncharacterized protein TRIREDRAFT_123979 [Trichoderma reesei QM6a]
127	XP_006967605.1	2	0	0	1	27	0.089023	dehyrdogenase/reductase domain-containing protein [Trichoderma reesei QM6a]
128	XP_006964902.1	2	0	0	1	47	0.0502111	dihydrolipoyl dehydrogenase-like protein [Trichoderma reesei QM6a]
129	XP_006966733.1	1	0	0	0.5	21	0.0563541	guanine nucleotide-binding protein beta subunit-like protein [Trichoderma reesei QM6a]
130	XP_006962147.1	1	0	0	0.5	64	0.0181517	uncharacterized protein TRIREDRAFT_120143 [Trichoderma reesei QM6a]
131	XP_006963050.1	2	0	0	1	47	0.0502111	G-Protein alpha subunit [Trichoderma reesei QM6a]
132	XP_006962849.1	2	0	0	1	7	0.389495	uncharacterized protein TRIREDRAFT_104152 [Trichoderma reesei QM6a]
133	XP_006966086.1	1	0	0	0.5	63	0.0184425	uncharacterized protein TRIREDRAFT_122199 [Trichoderma reesei QM6a]
134	XP_006963906.1	1	0	0	0.5	46	0.0253439	serine carboxypeptidase [Trichoderma reesei QM6a]
135	XP_006963865.1	2	0	0	1	42	0.0563541	uncharacterized protein TRIREDRAFT_59068 [Trichoderma reesei QM6a]
136	XP_006961370.1	1	0	0	0.5	17	0.070069	translation initiation factor 6 [Trichoderma reesei QM6a]
137	XP_006961861.1	1	0	0	0.5	23	0.0513302	uncharacterized protein TRIREDRAFT_119871 [Trichoderma reesei QM6a]
138	XP_006969662.1	1	0	0	0.5	49	0.023774	uncharacterized protein TRIREDRAFT_124149 [Trichoderma reesei QM6a]
139	XP_006966264.1	1	0	0	0.5	81	0.014315	uncharacterized protein TRIREDRAFT_122385 [Trichoderma reesei QM6a]
140	XP_006965615.1	1	0	0	0.5	14	0.0857111	ribosomal protein S21 [Trichoderma reesei QM6a]
141	XP_006968635.1	1	0	0	0.5	55	0.0211532	uncharacterized protein TRIREDRAFT_68178 [Trichoderma reesei QM6a]
142	XP_006965338.1	1	0	0	0.5	25	0.0471285	uncharacterized protein TRIREDRAFT_77906 [Trichoderma reesei QM6a]
143	XP_006965056.1	1	0	0	0.5	46	0.0253439	uncharacterized protein TRIREDRAFT_77353 [Trichoderma reesei QM6a]
144	XP_006961911.1	1	0	0	0.5	40	0.0292005	mitochondrial ribosomal protein YmL8 [Trichoderma reesei QM6a]
145	XP_006968145.1	1	0	0	0.5	70	0.016583	uncharacterized protein TRIREDRAFT_80872 [Trichoderma reesei QM6a]
146	XP_006964519.1	1	0	0	0.5	140	0.00825742	uncharacterized protein TRIREDRAFT_77142 [Trichoderma reesei QM6a]
147	XP_006968011.1	1	0	0	0.5	30	0.0391223	uncharacterized protein TRIREDRAFT_110443 [Trichoderma reesei QM6a]
148	XP_006961105.1	1	0	0	0.5	81	0.014315	glycogen synthase 1 [Trichoderma reesei QM6a]
149	XP_006961605.1	1	0	0	0.5	27	0.0435626	uncharacterized protein TRIREDRAFT_102607 [Trichoderma reesei QM6a]
150	XP_006966446.1	1	0	0	0.5	158	0.00731327	Hydantoinase/oxoprolinase [Trichoderma reesei QM6a]
151	XP_006968279.1	1	0	0	0.5	9	0.136464	uncharacterized protein TRIREDRAFT_32798, partial [Trichoderma reesei QM6a]
152	XP_006965186.1	1	0	0	0.5	44	0.0265111	uncharacterized protein TRIREDRAFT_77713 [Trichoderma reesei QM6a]
153	XP_006966394.1	1	0	0	0.5	99	0.0116971	uncharacterized protein TRIREDRAFT_49197 [Trichoderma reesei QM6a]
154	XP_006964339.1	1	0	0	0.5	30	0.0391223	RAS-GTPase RSR1, rap subfamily [Trichoderma reesei QM6a]
155	XP_006966022.1	1	0	0	0.5	54	0.0215491	citrate-synthase [Trichoderma reesei QM6a]
156	XP_006966214.1	1	0	0	0.5	27	0.0435626	uncharacterized protein TRIREDRAFT_22608 [Trichoderma reesei QM6a]
157	XP_006963913.1	1	0	0	0.5	27	0.0435626	proteasome catalytic subunit 3 [Trichoderma reesei QM6a]
158	XP_006966156.1	1	0	0	0.5	43	0.0271359	O-acetylhomoserine sulfhydrylase [Trichoderma reesei QM6a]
159	XP_006961099.1	1	0	0	0.5	75	0.015469	uncharacterized protein TRIREDRAFT_44449 [Trichoderma reesei QM6a]
160	XP_006968595.1	1	0	0	0.5	57	0.0204035	uncharacterized protein TRIREDRAFT_81362 [Trichoderma reesei QM6a]
161	XP_006963371.1	1	0	0	0.5	65	0.01787	transketolase-like protein [Trichoderma reesei QM6a]
162	XP_006967245.1	1	0	0	0.5	15	0.0797752	uncharacterized protein TRIREDRAFT_65659 [Trichoderma reesei QM6a]
163	XP_006961454.1	1	0	0	0.5	34	0.0344414	uncharacterized protein TRIREDRAFT_74453 [Trichoderma reesei QM6a]
164	XP_006969412.1	1	0	0	0.5	30	0.0391223	proteasome, subunit alpha type 4-like protein [Trichoderma reesei QM6a]
165	XP_006967203.1	1	0	0	0.5	42	0.0277909	uncharacterized protein TRIREDRAFT_122857 [Trichoderma reesei QM6a]
166	XP_006968839.1	0	1	0	0.5	28	0.0419746	ribosomal protein S26E, partial [Trichoderma reesei QM6a]
167	XP_006961904.1	0	1	0	0.5	62	0.0187427	uncharacterized protein TRIREDRAFT_54736, partial [Trichoderma reesei QM6a]
168	XP_006966570.1	0	1	0	0.5	25	0.0471285	rab5-like GTPase [Trichoderma reesei QM6a]
169	XP_006967293.1	0	1	0	0.5	28	0.0419746	uncharacterized protein TRIREDRAFT_65315 [Trichoderma reesei QM6a]
170	XP_006965418.1	0	1	0	0.5	27	0.0435626	uncharacterized protein TRIREDRAFT_61595, partial [Trichoderma reesei QM6a]
171	XP_006961924.1	0	1	0	0.5	16	0.0746078	uncharacterized protein TRIREDRAFT_103356 [Trichoderma reesei QM6a]
172	XP_006962682.1	0	1	0	0.5	171	0.00675542	cis-Golgi transport protein particle complex subunit [Trichoderma reesei QM6a]
173	XP_006965014.1	0	1	0	0.5	52	0.0223872	serine hydroxymethyltransferase [Trichoderma reesei QM6a]
174	XP_006967752.1	0	1	0	0.5	48	0.0242752	uncharacterized protein TRIREDRAFT_80498 [Trichoderma reesei QM6a]
175	XP_006969885.1	0	1	0	0.5	17	0.070069	uncharacterized protein TRIREDRAFT_70912 [Trichoderma reesei QM6a]
176	XP_006965025.1	0	1	0	0.5	135	0.00856456	uncharacterized protein TRIREDRAFT_77703 [Trichoderma reesei QM6a]
177	XP_006963735.1	0	1	0	0.5	29	0.0404983	uncharacterized protein TRIREDRAFT_58405 [Trichoderma reesei QM6a]
178	XP_006968261.1	0	1	0	0.5	23	0.0513302	uncharacterized protein TRIREDRAFT_5324 [Trichoderma reesei QM6a]
179	XP_006968430.1	0	1	0	0.5	17	0.070069	uncharacterized protein TRIREDRAFT_34112, partial [Trichoderma reesei QM6a]
180	XP_006966704.1	0	1	0	0.5	138	0.0083776	uncharacterized protein TRIREDRAFT_4707 [Trichoderma reesei QM6a]
181	XP_006962024.1	0	1	0	0.5	92	0.0125927	rab family GTPase activating protein [Trichoderma reesei QM6a]
182	XP_006961055.1	0	1	0	0.5	82	0.0141392	vacuolar sorting protein [Trichoderma reesei QM6a]
183	XP_006969672.1	0	1	0	0.5	40	0.0292005	mitogen activated protein kinase 2 [Trichoderma reesei QM6a]
184	XP_006964103.1	0	1	0	0.5	43	0.0271359	uncharacterized protein TRIREDRAFT_59549 [Trichoderma reesei QM6a]
185	XP_006961166.1	0	1	0	0.5	47	0.0247981	uncharacterized protein TRIREDRAFT_53796 [Trichoderma reesei QM6a]
186	XP_006964053.1	0	1	0	0.5	48	0.0242752	uncharacterized protein TRIREDRAFT_46882 [Trichoderma reesei QM6a]
187	XP_006967330.1	0	1	0	0.5	64	0.0181517	uncharacterized protein TRIREDRAFT_79993 [Trichoderma reesei QM6a]
188	XP_006969867.1	0	1	0	0.5	12	0.100694	uncharacterized protein TRIREDRAFT_70894 [Trichoderma reesei QM6a]
189	XP_006964224.1	0	1	0	0.5	331	0.00348428	uncharacterized protein TRIREDRAFT_59315 [Trichoderma reesei QM6a]
190	XP_006967954.1	0	1	0	0.5	45	0.0259144	uncharacterized protein TRIREDRAFT_5202 [Trichoderma reesei QM6a]
191	XP_006962882.1	0	1	0	0.5	34	0.0344414	uncharacterized protein TRIREDRAFT_104239 [Trichoderma reesei QM6a]

## Sheet: Sheet 4 Control Tr-WT
	Proteins identified in T. reesei wild type strain through TAP-MS.
Rank	Protein	WT-1	WT-2	WT-3	Total PepCount	Average Unique_PepCount	Theoretical PepCount	emPAI	Description
1	XP_006961104.1	7	10	8	25	8.33333	37	0.679675	uncharacterized protein TRIREDRAFT_44504 [Trichoderma reesei QM6a]
2	XP_006968883.1	7	6	7	20	6.66667	34	0.570646	ubiquitin/small ribosomal subunit protein 31 fusion protein [Trichoderma reesei QM6a]
3	XP_006961373.1	8	3	7	18	6	38	0.43845	40s ribosomal protein [Trichoderma reesei QM6a]
4	XP_006964056.1	9	9	10	28	9.33333	60	0.430723	translation elongation factor 1a [Trichoderma reesei QM6a]
5	XP_006966790.1	7	6	7	20	6.66667	45	0.406527	polyubiquitin [Trichoderma reesei QM6a]
6	XP_006965373.1	4	5	3	12	4	28	0.389495	uncharacterized protein TRIREDRAFT_62100 [Trichoderma reesei QM6a]
7	XP_006965357.1	4	6	3	13	4.33333	33	0.353048	ribosomal protein S5, S7 family [Trichoderma reesei QM6a]
8	XP_006962784.1	4	4	2	10	3.33333	27	0.328791	GTP-binding nuclear protein [Trichoderma reesei QM6a]
9	XP_006965398.1	3	2	3	8	2.66667	27	0.255352	ribosomal protein S14, S11 family [Trichoderma reesei QM6a]
10	XP_006961263.1	5	2	2	9	3	38	0.199354	glyceraldehyde-3-phosphate dehydrogenase [Trichoderma reesei QM6a]
11	XP_006962527.1	5	3	5	13	4.33333	65	0.165914	ATP synthase alpha chain mitochondrial precursor [Trichoderma reesei QM6a]
12	XP_006961399.1	1	1	1	3	1	15	0.165914	uncharacterized protein TRIREDRAFT_103155, partial [Trichoderma reesei QM6a]
13	XP_006961310.1	3	6	3	12	4	69	0.142802	acetolactate synthase [Trichoderma reesei QM6a]
14	XP_006963908.1	1	3	2	6	2	35	0.140625	ribosomal protein S18, S13 family [Trichoderma reesei QM6a]
15	XP_006968333.1	1	1	1	3	1	18	0.136464	uncharacterized protein TRIREDRAFT_67579 [Trichoderma reesei QM6a]
16	XP_006967262.1	0	0	2	2	0.666667	12	0.136464	ribosomal protein S27 [Trichoderma reesei QM6a]
17	XP_006963731.1	2	1	2	5	1.66667	32	0.127414	uncharacterized protein TRIREDRAFT_121028 [Trichoderma reesei QM6a]
18	XP_006964176.1	2	1	1	4	1.33333	26	0.125336	secretion-related GTPase [Trichoderma reesei QM6a]
19	XP_006966399.1	2	1	2	5	1.66667	33	0.123324	14-3-3 class protein [Trichoderma reesei QM6a]
20	XP_006963331.1	1	1	1	3	1	20	0.122018	uncharacterized protein TRIREDRAFT_57870 [Trichoderma reesei QM6a]
21	XP_006965616.1	1	1	1	3	1	21	0.115884	uncharacterized protein TRIREDRAFT_122001 [Trichoderma reesei QM6a]
22	XP_006961689.1	1	2	1	4	1.33333	29	0.111673	uncharacterized protein TRIREDRAFT_73985 [Trichoderma reesei QM6a]
23	XP_006968503.1	1	0	1	2	0.666667	15	0.107757	uncharacterized protein TRIREDRAFT_111012 [Trichoderma reesei QM6a]
24	XP_006967830.1	0	1	1	2	0.666667	15	0.107757	polysaccharide lyase family 7 [Trichoderma reesei QM6a]
25	XP_006968412.1	1	1	0	2	0.666667	17	0.0944998	phospho-ethanolamine N-methyltransferase [Trichoderma reesei QM6a]
26	XP_006967749.1	0	1	1	2	0.666667	17	0.0944998	uncharacterized protein TRIREDRAFT_66474 [Trichoderma reesei QM6a]
27	XP_006966060.1	0	0	1	1	0.333333	9	0.089023	uncharacterized protein TRIREDRAFT_108367 [Trichoderma reesei QM6a]
28	XP_006965798.1	2	1	2	5	1.66667	47	0.0850781	uncharacterized protein TRIREDRAFT_122036 [Trichoderma reesei QM6a]
29	XP_006963706.1	1	1	0	2	0.666667	19	0.0841459	uncharacterized protein TRIREDRAFT_59112 [Trichoderma reesei QM6a]
30	XP_006966632.1	1	0	1	2	0.666667	19	0.0841459	uncharacterized protein TRIREDRAFT_64144 [Trichoderma reesei QM6a]
31	XP_006962305.1	4	3	2	9	3	86	0.0836367	hsp70 family protein, mitochondrial precursor [Trichoderma reesei QM6a]
32	XP_006965057.1	1	1	1	3	1	29	0.0826367	histone H2B [Trichoderma reesei QM6a]
33	XP_006963323.1	1	1	1	3	1	29	0.0826367	ribosomal protein S13, S15 family [Trichoderma reesei QM6a]
34	XP_006962052.1	1	0	1	2	0.666667	20	0.0797752	uncharacterized protein TRIREDRAFT_74563 [Trichoderma reesei QM6a]
35	XP_006963607.1	0	3	2	5	1.66667	50	0.0797752	uncharacterized protein TRIREDRAFT_76215 [Trichoderma reesei QM6a]
36	XP_006961190.1	1	1	0	2	0.666667	21	0.0758359	ribosomal protein S22, S8 family [Trichoderma reesei QM6a]
37	XP_006961805.1	1	1	0	2	0.666667	21	0.0758359	uncharacterized protein TRIREDRAFT_74215 [Trichoderma reesei QM6a]
38	XP_006966029.1	0	1	1	2	0.666667	21	0.0758359	uncharacterized protein TRIREDRAFT_63277 [Trichoderma reesei QM6a]
39	XP_006966360.1	1	1	1	3	1	32	0.0746078	uncharacterized protein TRIREDRAFT_78870 [Trichoderma reesei QM6a]
40	XP_006967465.1	1	1	1	3	1	32	0.0746078	uncharacterized protein TRIREDRAFT_109872 [Trichoderma reesei QM6a]
41	XP_006961818.1	2	1	2	5	1.66667	55	0.0722672	Acyl-CoA synthetase-like protein [Trichoderma reesei QM6a]
42	XP_006963210.1	1	0	1	2	0.666667	22	0.0722672	uncharacterized protein TRIREDRAFT_57923 [Trichoderma reesei QM6a]
43	XP_006964492.1	1	0	0	1	0.333333	11	0.0722672	uncharacterized protein TRIREDRAFT_121350 [Trichoderma reesei QM6a]
44	XP_006964710.1	1	1	1	3	1	33	0.0722672	uncharacterized protein TRIREDRAFT_121411 [Trichoderma reesei QM6a]
45	XP_006964898.1	1	0	1	2	0.666667	22	0.0722672	histone H2A [Trichoderma reesei QM6a]
46	XP_006966467.1	0	2	0	2	0.666667	22	0.0722672	uncharacterized protein TRIREDRAFT_4484 [Trichoderma reesei QM6a]
47	XP_006963995.1	0	1	1	2	0.666667	22	0.0722672	uncharacterized protein TRIREDRAFT_59137, partial [Trichoderma reesei QM6a]
48	XP_006961410.1	0	1	1	2	0.666667	23	0.0690192	uncharacterized protein TRIREDRAFT_103177 [Trichoderma reesei QM6a]
49	XP_006965429.1	2	1	0	3	1	35	0.0680004	ribosomal protein S7 [Trichoderma reesei QM6a]
50	XP_006961908.1	1	1	1	3	1	36	0.0660505	uncharacterized protein TRIREDRAFT_74477 [Trichoderma reesei QM6a]
51	XP_006961958.1	1	1	1	3	1	36	0.0660505	uncharacterized protein TRIREDRAFT_2433 [Trichoderma reesei QM6a]
52	XP_006963365.1	1	0	0	1	0.333333	12	0.0660505	uncharacterized protein TRIREDRAFT_57832 [Trichoderma reesei QM6a]
53	XP_006967211.1	1	1	1	3	1	36	0.0660505	fructose-bisphosphatase [Trichoderma reesei QM6a]
54	XP_006962561.1	0	0	1	1	0.333333	12	0.0660505	v-SNARE protein [Trichoderma reesei QM6a]
55	XP_006963341.1	2	1	1	4	1.33333	49	0.0646599	phosphopyruvate hydratase [Trichoderma reesei QM6a]
56	XP_006965001.1	1	0	1	2	0.666667	25	0.0633266	uncharacterized protein TRIREDRAFT_61383 [Trichoderma reesei QM6a]
57	XP_006969243.1	1	0	1	2	0.666667	25	0.0633266	uncharacterized protein TRIREDRAFT_69537, partial [Trichoderma reesei QM6a]
58	XP_006966331.1	0	3	3	6	2	77	0.0616321	uncharacterized protein TRIREDRAFT_79111 [Trichoderma reesei QM6a]
59	XP_006963464.1	1	1	1	3	1	39	0.0608184	tubulin alpha chain 2 [Trichoderma reesei QM6a]
60	XP_006967586.1	1	0	0	1	0.333333	13	0.0608184	uncharacterized protein TRIREDRAFT_5048 [Trichoderma reesei QM6a]
61	XP_006963994.1	0	1	1	2	0.666667	26	0.0608184	uncharacterized protein TRIREDRAFT_58613 [Trichoderma reesei QM6a]
62	XP_006963066.1	0	1	1	2	0.666667	26	0.0608184	uncharacterized protein TRIREDRAFT_21743 [Trichoderma reesei QM6a]
63	XP_006961719.1	1	1	1	3	1	40	0.0592537	uncharacterized protein TRIREDRAFT_53673 [Trichoderma reesei QM6a]
64	XP_006965488.1	1	1	1	3	1	40	0.0592537	adenine nucleotide translocator [Trichoderma reesei QM6a]
65	XP_006961098.1	2	2	0	4	1.33333	54	0.0585012	uncharacterized protein TRIREDRAFT_44434 [Trichoderma reesei QM6a]
66	XP_006965575.1	0	1	1	2	0.666667	27	0.0585012	uncharacterized protein TRIREDRAFT_22453 [Trichoderma reesei QM6a]
67	XP_006969194.1	0	1	1	2	0.666667	27	0.0585012	uncharacterized protein TRIREDRAFT_81979 [Trichoderma reesei QM6a]
68	XP_006963292.1	0	1	1	2	0.666667	27	0.0585012	40s ribosomal protein S15 [Trichoderma reesei QM6a]
69	XP_006962320.1	1	1	1	3	1	41	0.0577676	aspartate/other aminotransferase [Trichoderma reesei QM6a]
70	XP_006967539.1	1	1	1	3	1	41	0.0577676	uncharacterized protein TRIREDRAFT_123026 [Trichoderma reesei QM6a]
71	XP_006969480.1	1	0	1	2	0.666667	28	0.0563541	uncharacterized protein TRIREDRAFT_124052 [Trichoderma reesei QM6a]
72	XP_006967880.1	0	2	1	3	1	42	0.0563541	uncharacterized protein TRIREDRAFT_110171 [Trichoderma reesei QM6a]
73	XP_006963497.1	1	1	1	3	1	43	0.0550081	tubulin alpha chain 1 [Trichoderma reesei QM6a]
74	XP_006965727.1	1	1	0	2	0.666667	29	0.054359	ribosomal protein L28 [Trichoderma reesei QM6a]
75	XP_006962442.1	2	1	2	5	1.66667	74	0.0532283	uncharacterized protein TRIREDRAFT_103949 [Trichoderma reesei QM6a]
76	XP_006964555.1	0	1	1	2	0.666667	30	0.0525003	uncharacterized protein TRIREDRAFT_106537 [Trichoderma reesei QM6a]
77	XP_006966538.1	1	1	1	3	1	46	0.0513302	uncharacterized protein TRIREDRAFT_64130 [Trichoderma reesei QM6a]
78	XP_006963217.1	2	0	0	2	0.666667	31	0.0507645	uncharacterized protein TRIREDRAFT_104878 [Trichoderma reesei QM6a]
79	XP_006963515.1	1	1	0	2	0.666667	31	0.0507645	uncharacterized protein TRIREDRAFT_76166 [Trichoderma reesei QM6a]
80	XP_006967502.1	2	1	1	4	1.33333	64	0.0491397	uncharacterized protein TRIREDRAFT_109716 [Trichoderma reesei QM6a]
81	XP_006965444.1	0	1	0	1	0.333333	16	0.0491397	uncharacterized protein TRIREDRAFT_62026, partial [Trichoderma reesei QM6a]
82	XP_006967657.1	0	0	1	1	0.333333	16	0.0491397	regulatory protein calmodulin [Trichoderma reesei QM6a]
83	XP_006964646.1	0	0	1	1	0.333333	16	0.0491397	uncharacterized protein TRIREDRAFT_106267 [Trichoderma reesei QM6a]
84	XP_006965556.1	1	0	1	2	0.666667	33	0.0476158	Aspartate/tyrosine/aromatic aminotransferase [Trichoderma reesei QM6a]
85	XP_006962762.1	0	1	1	2	0.666667	33	0.0476158	60S ribosomal protein L35, L29 family [Trichoderma reesei QM6a]
86	XP_006961009.1	1	1	1	3	1	50	0.0471285	phosphoglycerate kinase [Trichoderma reesei QM6a]
87	XP_006963854.1	1	0	0	1	0.333333	17	0.0461834	uncharacterized protein TRIREDRAFT_105408 [Trichoderma reesei QM6a]
88	XP_006966382.1	1	1	0	2	0.666667	34	0.0461834	uncharacterized protein TRIREDRAFT_49149 [Trichoderma reesei QM6a]
89	XP_006963474.1	1	1	1	3	1	51	0.0461834	uncharacterized protein TRIREDRAFT_57632 [Trichoderma reesei QM6a]
90	XP_006969013.1	1	0	1	2	0.666667	34	0.0461834	uncharacterized protein TRIREDRAFT_81713 [Trichoderma reesei QM6a]
91	XP_006969077.1	1	1	1	3	1	51	0.0461834	uncharacterized protein TRIREDRAFT_123888 [Trichoderma reesei QM6a]
92	XP_006966459.1	0	1	0	1	0.333333	17	0.0461834	uncharacterized protein TRIREDRAFT_108639 [Trichoderma reesei QM6a]
93	XP_006967323.1	0	0	1	1	0.333333	17	0.0461834	uncharacterized protein TRIREDRAFT_79972 [Trichoderma reesei QM6a]
94	XP_006964101.1	2	0	1	3	1	52	0.0452755	uncharacterized protein TRIREDRAFT_59669 [Trichoderma reesei QM6a]
95	XP_006964591.1	1	1	1	3	1	52	0.0452755	uncharacterized protein TRIREDRAFT_106640 [Trichoderma reesei QM6a]
96	XP_006967667.1	0	1	2	3	1	52	0.0452755	uncharacterized protein TRIREDRAFT_80484 [Trichoderma reesei QM6a]
97	XP_006965688.1	2	0	0	2	0.666667	35	0.0448348	uncharacterized protein TRIREDRAFT_62213, partial [Trichoderma reesei QM6a]
98	XP_006963239.1	1	1	0	2	0.666667	35	0.0448348	Serine/threonine protein phosphatase [Trichoderma reesei QM6a]
99	XP_006969741.1	0	1	1	2	0.666667	35	0.0448348	uncharacterized protein TRIREDRAFT_70599 [Trichoderma reesei QM6a]
100	XP_006965223.1	0	0	2	2	0.666667	35	0.0448348	uncharacterized protein TRIREDRAFT_4009 [Trichoderma reesei QM6a]
101	XP_006969070.1	1	0	0	1	0.333333	18	0.0435626	uncharacterized protein TRIREDRAFT_111600 [Trichoderma reesei QM6a]
102	XP_006969646.1	0	0	2	2	0.666667	36	0.0435626	uncharacterized protein TRIREDRAFT_23420 [Trichoderma reesei QM6a]
103	XP_006965289.1	0	1	1	2	0.666667	37	0.0423607	uncharacterized protein TRIREDRAFT_77806 [Trichoderma reesei QM6a]
104	XP_006965884.1	1	0	0	1	0.333333	19	0.0412233	uncharacterized protein TRIREDRAFT_62389 [Trichoderma reesei QM6a]
105	XP_006966796.1	0	1	0	1	0.333333	19	0.0412233	uncharacterized protein TRIREDRAFT_64601 [Trichoderma reesei QM6a]
106	XP_006961780.1	0	0	1	1	0.333333	19	0.0412233	uncharacterized protein TRIREDRAFT_74177 [Trichoderma reesei QM6a]
107	XP_006965456.1	2	1	1	4	1.33333	78	0.0401453	phospholipase C [Trichoderma reesei QM6a]
108	XP_006965097.1	1	0	1	2	0.666667	39	0.0401453	uncharacterized protein TRIREDRAFT_121594 [Trichoderma reesei QM6a]
109	XP_006961611.1	1	1	1	3	1	63	0.0372251	uncharacterized protein TRIREDRAFT_102616, partial [Trichoderma reesei QM6a]
110	XP_006966005.1	1	0	0	1	0.333333	21	0.0372251	uncharacterized protein TRIREDRAFT_108202 [Trichoderma reesei QM6a]
111	XP_006962511.1	0	1	1	2	0.666667	42	0.0372251	uncharacterized protein TRIREDRAFT_21588 [Trichoderma reesei QM6a]
112	XP_006964960.1	0	0	1	1	0.333333	21	0.0372251	uncharacterized protein TRIREDRAFT_61354, partial [Trichoderma reesei QM6a]
113	XP_006964483.1	1	1	0	2	0.666667	43	0.0363439	uncharacterized protein TRIREDRAFT_121345 [Trichoderma reesei QM6a]
114	XP_006961985.1	1	1	0	2	0.666667	44	0.0355034	G protein alpha subunit [Trichoderma reesei QM6a]
115	XP_006968718.1	1	0	1	2	0.666667	44	0.0355034	uncharacterized protein TRIREDRAFT_68548 [Trichoderma reesei QM6a]
116	XP_006961028.1	0	1	0	1	0.333333	22	0.0355034	uncharacterized protein TRIREDRAFT_32402, partial [Trichoderma reesei QM6a]
117	XP_006966327.1	0	1	0	1	0.333333	22	0.0355034	uncharacterized protein TRIREDRAFT_108573 [Trichoderma reesei QM6a]
118	XP_006969631.1	0	0	1	1	0.333333	22	0.0355034	uncharacterized protein TRIREDRAFT_112237 [Trichoderma reesei QM6a]
119	XP_006964933.1	1	1	1	3	1	67	0.0349643	uncharacterized protein TRIREDRAFT_77485 [Trichoderma reesei QM6a]
120	XP_006969409.1	1	0	1	2	0.666667	45	0.0347009	uncharacterized protein TRIREDRAFT_52375 [Trichoderma reesei QM6a]
121	XP_006962506.1	0	1	1	2	0.666667	45	0.0347009	fumarate hydratase-like protein [Trichoderma reesei QM6a]
122	XP_006968195.1	1	1	1	3	1	69	0.0339338	uncharacterized protein TRIREDRAFT_67408, partial [Trichoderma reesei QM6a]
123	XP_006962761.1	1	0	1	2	0.666667	46	0.0339338	uncharacterized protein TRIREDRAFT_56196 [Trichoderma reesei QM6a]
124	XP_006962932.1	1	1	0	2	0.666667	46	0.0339338	uncharacterized protein TRIREDRAFT_104353 [Trichoderma reesei QM6a]
125	XP_006962587.1	0	0	1	1	0.333333	23	0.0339338	pote amino acid transporter [Trichoderma reesei QM6a]
126	XP_006963901.1	1	1	1	3	1	71	0.0329624	uncharacterized protein TRIREDRAFT_120994 [Trichoderma reesei QM6a]
127	XP_006966457.1	1	0	0	1	0.333333	24	0.0324972	uncharacterized protein TRIREDRAFT_108637 [Trichoderma reesei QM6a]
128	XP_006961027.1	0	1	0	1	0.333333	24	0.0324972	uncharacterized protein TRIREDRAFT_32364, partial [Trichoderma reesei QM6a]
129	XP_006964881.1	0	1	0	1	0.333333	24	0.0324972	uncharacterized protein TRIREDRAFT_47795 [Trichoderma reesei QM6a]
130	XP_006961371.1	0	0	1	1	0.333333	24	0.0324972	uncharacterized protein TRIREDRAFT_53080, partial [Trichoderma reesei QM6a]
131	XP_006966078.1	0	0	1	1	0.333333	24	0.0324972	uncharacterized protein TRIREDRAFT_62914 [Trichoderma reesei QM6a]
132	XP_006969748.1	1	1	0	2	0.666667	49	0.0318236	uncharacterized protein TRIREDRAFT_112399 [Trichoderma reesei QM6a]
133	XP_006961725.1	0	1	0	1	0.333333	25	0.0311773	uncharacterized protein TRIREDRAFT_102871 [Trichoderma reesei QM6a]
134	XP_006962586.1	0	0	1	1	0.333333	25	0.0311773	uncharacterized protein TRIREDRAFT_104064 [Trichoderma reesei QM6a]
135	XP_006964367.1	0	0	1	1	0.333333	25	0.0311773	uncharacterized protein TRIREDRAFT_106181 [Trichoderma reesei QM6a]
136	XP_006964817.1	0	0	1	1	0.333333	25	0.0311773	uncharacterized protein TRIREDRAFT_3741 [Trichoderma reesei QM6a]
137	XP_006967473.1	1	1	0	2	0.666667	51	0.0305567	uncharacterized protein TRIREDRAFT_123071 [Trichoderma reesei QM6a]
138	XP_006966958.1	1	1	1	3	1	78	0.0299604	uncharacterized protein TRIREDRAFT_109230, partial [Trichoderma reesei QM6a]
139	XP_006961024.1	1	0	0	1	0.333333	26	0.0299604	uncharacterized protein TRIREDRAFT_31551, partial [Trichoderma reesei QM6a]
140	XP_006963581.1	0	1	0	1	0.333333	26	0.0299604	uncharacterized protein TRIREDRAFT_46490 [Trichoderma reesei QM6a]
141	XP_006968128.1	0	0	1	1	0.333333	26	0.0299604	uncharacterized protein TRIREDRAFT_27181, partial [Trichoderma reesei QM6a]
142	XP_006968440.1	1	1	1	3	1	79	0.0295756	uncharacterized protein TRIREDRAFT_51378 [Trichoderma reesei QM6a]
143	XP_006967543.1	0	1	1	2	0.666667	53	0.0293869	uncharacterized protein TRIREDRAFT_109815 [Trichoderma reesei QM6a]
144	XP_006968111.1	1	0	1	2	0.666667	54	0.0288349	uncharacterized protein TRIREDRAFT_5233 [Trichoderma reesei QM6a]
145	XP_006968051.1	0	1	0	1	0.333333	27	0.0288349	uncharacterized protein TRIREDRAFT_67117, partial [Trichoderma reesei QM6a]
146	XP_006966247.1	0	1	1	2	0.666667	55	0.0283033	uncharacterized protein TRIREDRAFT_108409 [Trichoderma reesei QM6a]
147	XP_006961475.1	1	0	1	2	0.666667	56	0.0277909	uncharacterized protein TRIREDRAFT_74498 [Trichoderma reesei QM6a]
148	XP_006964794.1	1	0	0	1	0.333333	28	0.0277909	uncharacterized protein TRIREDRAFT_60018 [Trichoderma reesei QM6a]
149	XP_006967599.1	0	1	0	1	0.333333	28	0.0277909	uncharacterized protein TRIREDRAFT_43242, partial [Trichoderma reesei QM6a]
150	XP_006961968.1	0	1	1	2	0.666667	57	0.0272967	uncharacterized protein TRIREDRAFT_21425 [Trichoderma reesei QM6a]
151	XP_006961866.1	1	0	0	1	0.333333	29	0.0268198	uncharacterized protein TRIREDRAFT_103193 [Trichoderma reesei QM6a]
152	XP_006965541.1	0	0	1	1	0.333333	29	0.0268198	uncharacterized protein TRIREDRAFT_107577 [Trichoderma reesei QM6a]
153	XP_006965612.1	1	0	0	1	0.333333	30	0.0259144	uncharacterized protein TRIREDRAFT_62439 [Trichoderma reesei QM6a]
154	XP_006961444.1	0	1	0	1	0.333333	30	0.0259144	uncharacterized protein TRIREDRAFT_54256, partial [Trichoderma reesei QM6a]
155	XP_006966828.1	0	1	0	1	0.333333	30	0.0259144	TATA binding protein [Trichoderma reesei QM6a]
156	XP_006966328.1	0	0	1	1	0.333333	30	0.0259144	40s ribosomal protein L44e [Trichoderma reesei QM6a]
157	XP_006965745.1	0	0	1	1	0.333333	30	0.0259144	uncharacterized protein TRIREDRAFT_71556 [Trichoderma reesei QM6a]
158	XP_006966458.1	1	1	1	3	1	91	0.025626	uncharacterized protein TRIREDRAFT_63454 [Trichoderma reesei QM6a]
159	XP_006966506.1	0	1	1	2	0.666667	61	0.0254842	uncharacterized protein TRIREDRAFT_108674 [Trichoderma reesei QM6a]
160	XP_006963447.1	0	1	0	1	0.333333	31	0.025068	uncharacterized protein TRIREDRAFT_120765 [Trichoderma reesei QM6a]
161	XP_006965301.1	0	0	1	1	0.333333	31	0.025068	Hypothetical protein TRIREDRAFT_61988 [Trichoderma reesei QM6a]
162	XP_006963662.1	0	0	1	1	0.333333	31	0.025068	uncharacterized protein TRIREDRAFT_58264 [Trichoderma reesei QM6a]
163	XP_006969292.1	2	1	1	4	1.33333	125	0.024865	uncharacterized protein TRIREDRAFT_123999 [Trichoderma reesei QM6a]
164	XP_006963486.1	0	1	1	2	0.666667	63	0.0246653	uncharacterized protein TRIREDRAFT_120813 [Trichoderma reesei QM6a]
165	XP_006963107.1	1	1	1	3	1	95	0.0245339	uncharacterized protein TRIREDRAFT_45866, partial [Trichoderma reesei QM6a]
166	XP_006962889.1	1	0	0	1	0.333333	32	0.0242752	catalase [Trichoderma reesei QM6a]
167	XP_006969773.1	1	1	1	3	1	96	0.0242752	DNA excision repair helicase [Trichoderma reesei QM6a]
168	XP_006965224.1	0	1	0	1	0.333333	32	0.0242752	uncharacterized protein TRIREDRAFT_22271 [Trichoderma reesei QM6a]
169	XP_006964541.1	0	0	1	1	0.333333	32	0.0242752	uncharacterized protein TRIREDRAFT_106494 [Trichoderma reesei QM6a]
170	XP_006967631.1	1	0	2	3	1	97	0.024022	uncharacterized protein TRIREDRAFT_123114 [Trichoderma reesei QM6a]
171	XP_006963428.1	1	0	1	2	0.666667	65	0.0238973	uncharacterized protein TRIREDRAFT_57696 [Trichoderma reesei QM6a]
172	XP_006965026.1	1	0	0	1	0.333333	33	0.023531	uncharacterized protein TRIREDRAFT_61142 [Trichoderma reesei QM6a]
173	XP_006968857.1	1	0	0	1	0.333333	33	0.023531	uncharacterized protein TRIREDRAFT_68717 [Trichoderma reesei QM6a]
174	XP_006961285.1	0	1	0	1	0.333333	33	0.023531	uncharacterized protein TRIREDRAFT_102846 [Trichoderma reesei QM6a]
175	XP_006964599.1	0	0	1	1	0.333333	33	0.023531	uncharacterized protein TRIREDRAFT_77291, partial [Trichoderma reesei QM6a]
176	XP_006968907.1	0	0	1	1	0.333333	33	0.023531	uncharacterized protein TRIREDRAFT_68813 [Trichoderma reesei QM6a]
177	XP_006962163.1	0	0	1	1	0.333333	33	0.023531	uncharacterized protein TRIREDRAFT_103755 [Trichoderma reesei QM6a]
178	XP_006963549.1	2	1	1	4	1.33333	133	0.023352	pyruvate carboxylase [Trichoderma reesei QM6a]
179	XP_006966287.1	0	1	1	2	0.666667	67	0.0231758	glycoside hydrolase family 13 [Trichoderma reesei QM6a]
180	XP_006964837.1	1	0	1	2	0.666667	68	0.0228311	uncharacterized protein TRIREDRAFT_22191 [Trichoderma reesei QM6a]
181	XP_006968225.1	1	0	0	1	0.333333	34	0.0228311	alcohol dehydrogenase [Trichoderma reesei QM6a]
182	XP_006969790.1	1	0	0	1	0.333333	34	0.0228311	uncharacterized protein TRIREDRAFT_6037 [Trichoderma reesei QM6a]
183	XP_006967587.1	0	1	0	1	0.333333	34	0.0228311	alpha subunit of GDP-forming succinate-CoA ligase [Trichoderma reesei QM6a]
184	XP_006964598.1	0	0	1	1	0.333333	34	0.0228311	uncharacterized protein TRIREDRAFT_77288 [Trichoderma reesei QM6a]
185	XP_006962629.1	2	1	1	4	1.33333	139	0.0223329	DNA repair rad4-like protein [Trichoderma reesei QM6a]
186	XP_006963950.1	1	0	0	1	0.333333	35	0.0221716	uncharacterized protein TRIREDRAFT_105647 [Trichoderma reesei QM6a]
187	XP_006965281.1	1	1	0	2	0.666667	70	0.0221716	glycoside hydrolase family 3 [Trichoderma reesei QM6a]
188	XP_006967310.1	1	0	0	1	0.333333	35	0.0221716	tubulin beta chain 2 [Trichoderma reesei QM6a]
189	XP_006963065.1	1	0	0	1	0.333333	35	0.0221716	tubulin beta chain 1 [Trichoderma reesei QM6a]
190	XP_006962476.1	0	1	1	2	0.666667	70	0.0221716	uncharacterized protein TRIREDRAFT_2508 [Trichoderma reesei QM6a]
191	XP_006965853.1	0	0	1	1	0.333333	35	0.0221716	uncharacterized protein TRIREDRAFT_122102 [Trichoderma reesei QM6a]
192	XP_006968791.1	0	0	1	1	0.333333	35	0.0221716	uncharacterized protein TRIREDRAFT_81511 [Trichoderma reesei QM6a]
193	XP_006966561.1	0	1	1	2	0.666667	71	0.0218559	uncharacterized protein TRIREDRAFT_64193 [Trichoderma reesei QM6a]
194	XP_006969249.1	0	0	2	2	0.666667	71	0.0218559	uncharacterized protein TRIREDRAFT_52248, partial [Trichoderma reesei QM6a]
195	XP_006962690.1	1	1	0	2	0.666667	72	0.0215491	uncharacterized protein TRIREDRAFT_120394 [Trichoderma reesei QM6a]
196	XP_006965607.1	1	0	0	1	0.333333	36	0.0215491	proteasome regulatory particle subunit [Trichoderma reesei QM6a]
197	XP_006969496.1	1	0	0	1	0.333333	36	0.0215491	uncharacterized protein TRIREDRAFT_82204 [Trichoderma reesei QM6a]
198	XP_006965464.1	0	1	0	1	0.333333	36	0.0215491	uncharacterized protein TRIREDRAFT_61885, partial [Trichoderma reesei QM6a]
199	XP_006961468.1	0	1	0	1	0.333333	36	0.0215491	porphobilinogen synthase-like protein [Trichoderma reesei QM6a]
200	XP_006963739.1	0	0	1	1	0.333333	36	0.0215491	uncharacterized protein TRIREDRAFT_105623 [Trichoderma reesei QM6a]
201	XP_006969237.1	0	0	1	1	0.333333	36	0.0215491	Hypothetical protein TRIREDRAFT_69650 [Trichoderma reesei QM6a]
202	XP_006967410.1	0	0	1	1	0.333333	36	0.0215491	uncharacterized protein TRIREDRAFT_109756 [Trichoderma reesei QM6a]
203	XP_006967557.1	1	0	1	2	0.666667	73	0.0212508	uncharacterized protein TRIREDRAFT_71970 [Trichoderma reesei QM6a]
204	XP_006966032.1	1	0	0	1	0.333333	37	0.0209607	uncharacterized protein TRIREDRAFT_108284, partial [Trichoderma reesei QM6a]
205	XP_006965827.1	1	0	0	1	0.333333	37	0.0209607	uncharacterized protein TRIREDRAFT_62230 [Trichoderma reesei QM6a]
206	XP_006963781.1	0	0	1	1	0.333333	37	0.0209607	uncharacterized protein TRIREDRAFT_105765, partial [Trichoderma reesei QM6a]
207	XP_006964634.1	1	1	1	3	1	112	0.0207716	uncharacterized protein TRIREDRAFT_106234 [Trichoderma reesei QM6a]
208	XP_006966746.1	1	1	1	3	1	114	0.0204035	uncharacterized protein TRIREDRAFT_79464 [Trichoderma reesei QM6a]
209	XP_006966258.1	1	0	0	1	0.333333	38	0.0204035	uncharacterized protein TRIREDRAFT_63624 [Trichoderma reesei QM6a]
210	XP_006964726.1	1	0	0	1	0.333333	38	0.0204035	uncharacterized protein TRIREDRAFT_60345 [Trichoderma reesei QM6a]
211	XP_006965151.1	1	0	0	1	0.333333	38	0.0204035	uncharacterized protein TRIREDRAFT_107008 [Trichoderma reesei QM6a]
212	XP_006966522.1	1	0	0	1	0.333333	38	0.0204035	uncharacterized protein TRIREDRAFT_108706 [Trichoderma reesei QM6a]
213	XP_006963293.1	0	1	0	1	0.333333	38	0.0204035	uncharacterized protein TRIREDRAFT_57234 [Trichoderma reesei QM6a]
214	XP_006968986.1	0	1	1	2	0.666667	76	0.0204035	uncharacterized protein TRIREDRAFT_123860 [Trichoderma reesei QM6a]
215	XP_006965374.1	0	1	0	1	0.333333	38	0.0204035	uncharacterized protein TRIREDRAFT_121877 [Trichoderma reesei QM6a]
216	XP_006968170.1	0	1	0	1	0.333333	38	0.0204035	uncharacterized protein TRIREDRAFT_110647 [Trichoderma reesei QM6a]
217	XP_006960948.1	0	0	1	1	0.333333	38	0.0204035	uncharacterized protein TRIREDRAFT_2068 [Trichoderma reesei QM6a]
218	XP_006968097.1	1	1	1	3	1	116	0.0200482	uncharacterized protein TRIREDRAFT_110499 [Trichoderma reesei QM6a]
219	XP_006961720.1	0	1	0	1	0.333333	39	0.0198751	deoxyhypusine synthase [Trichoderma reesei QM6a]
220	XP_006961845.1	0	1	0	1	0.333333	39	0.0198751	multicopper oxidase [Trichoderma reesei QM6a]
221	XP_006961907.1	0	1	0	1	0.333333	39	0.0198751	uncharacterized protein TRIREDRAFT_53169 [Trichoderma reesei QM6a]
222	XP_006961093.1	0	1	0	1	0.333333	39	0.0198751	uncharacterized protein TRIREDRAFT_44366 [Trichoderma reesei QM6a]
223	XP_006962512.1	0	0	1	1	0.333333	39	0.0198751	uncharacterized protein TRIREDRAFT_21595 [Trichoderma reesei QM6a]
224	XP_006965757.1	1	0	1	2	0.666667	79	0.0196211	uncharacterized protein TRIREDRAFT_62663 [Trichoderma reesei QM6a]
225	XP_006967237.1	1	0	1	2	0.666667	79	0.0196211	uncharacterized protein TRIREDRAFT_122920 [Trichoderma reesei QM6a]
226	XP_006965991.1	1	0	0	1	0.333333	40	0.0193735	uncharacterized protein TRIREDRAFT_108160 [Trichoderma reesei QM6a]
227	XP_006966794.1	1	1	2	4	1.33333	160	0.0193735	uncharacterized protein TRIREDRAFT_71791 [Trichoderma reesei QM6a]
228	XP_006965546.1	0	1	0	1	0.333333	40	0.0193735	uncharacterized protein TRIREDRAFT_61503 [Trichoderma reesei QM6a]
229	XP_006964769.1	0	0	1	1	0.333333	40	0.0193735	uncharacterized protein TRIREDRAFT_77279 [Trichoderma reesei QM6a]
230	XP_006960974.1	1	0	1	2	0.666667	81	0.019132	uncharacterized protein TRIREDRAFT_21174 [Trichoderma reesei QM6a]
231	XP_006968253.1	1	0	1	2	0.666667	81	0.019132	endonuclease [Trichoderma reesei QM6a]
232	XP_006965874.1	1	0	0	1	0.333333	41	0.0188965	uncharacterized protein TRIREDRAFT_78465 [Trichoderma reesei QM6a]
233	XP_006963063.1	1	0	0	1	0.333333	42	0.0184425	glycoside hydrolase family 20 [Trichoderma reesei QM6a]
234	XP_006965346.1	1	0	0	1	0.333333	42	0.0184425	uncharacterized protein TRIREDRAFT_62071 [Trichoderma reesei QM6a]
235	XP_006967326.1	1	0	0	1	0.333333	42	0.0184425	uncharacterized protein TRIREDRAFT_109560 [Trichoderma reesei QM6a]
236	XP_006962288.1	0	1	0	1	0.333333	42	0.0184425	uncharacterized protein TRIREDRAFT_55668 [Trichoderma reesei QM6a]
237	XP_006964217.1	0	0	1	1	0.333333	42	0.0184425	ribosomal protein S9, S4 family [Trichoderma reesei QM6a]
238	XP_006964320.1	0	0	1	1	0.333333	42	0.0184425	chitin biosynthesis protein [Trichoderma reesei QM6a]
239	XP_006969418.1	0	0	1	1	0.333333	42	0.0184425	glycosyltransferase family 15 [Trichoderma reesei QM6a]
240	XP_006962313.1	1	1	1	3	1	127	0.0182959	kinesin [Trichoderma reesei QM6a]
241	XP_006965316.1	1	0	1	2	0.666667	86	0.0180098	uncharacterized protein TRIREDRAFT_121777 [Trichoderma reesei QM6a]
242	XP_006962848.1	1	0	0	1	0.333333	43	0.0180098	uncharacterized protein TRIREDRAFT_75196 [Trichoderma reesei QM6a]
243	XP_006961463.1	0	1	0	1	0.333333	43	0.0180098	uncharacterized protein TRIREDRAFT_74476 [Trichoderma reesei QM6a]
244	XP_006967125.1	0	1	0	1	0.333333	43	0.0180098	amidase [Trichoderma reesei QM6a]
245	XP_006963373.1	0	0	1	1	0.333333	43	0.0180098	uncharacterized protein TRIREDRAFT_57282 [Trichoderma reesei QM6a]
246	XP_006968623.1	1	0	0	1	0.333333	44	0.0175969	uncharacterized protein TRIREDRAFT_68130, partial [Trichoderma reesei QM6a]
247	XP_006965018.1	0	1	1	2	0.666667	88	0.0175969	oligomeric Golgi complex component 3 [Trichoderma reesei QM6a]
248	XP_006965551.1	0	1	0	1	0.333333	44	0.0175969	uncharacterized protein TRIREDRAFT_4040 [Trichoderma reesei QM6a]
249	XP_006968168.1	0	1	0	1	0.333333	44	0.0175969	uncharacterized protein TRIREDRAFT_80956 [Trichoderma reesei QM6a]
250	XP_006966088.1	0	0	1	1	0.333333	44	0.0175969	uncharacterized protein TRIREDRAFT_78585 [Trichoderma reesei QM6a]
251	XP_006962676.1	0	0	1	1	0.333333	44	0.0175969	isocitrate dehydrogenase, subunit 1, NAD dependent, mitochondrial [Trichoderma reesei QM6a]
252	XP_006967982.1	0	0	1	1	0.333333	44	0.0175969	uncharacterized protein TRIREDRAFT_110368 [Trichoderma reesei QM6a]
253	XP_006968370.1	0	0	1	1	0.333333	44	0.0175969	uncharacterized protein TRIREDRAFT_67541 [Trichoderma reesei QM6a]
254	XP_006962559.1	0	1	1	2	0.666667	89	0.0173974	uncharacterized protein TRIREDRAFT_45456 [Trichoderma reesei QM6a]
255	XP_006960947.1	1	1	2	4	1.33333	180	0.0172025	uncharacterized protein TRIREDRAFT_2050 [Trichoderma reesei QM6a]
256	XP_006963009.1	1	0	0	1	0.333333	45	0.0172025	uncharacterized protein TRIREDRAFT_75551 [Trichoderma reesei QM6a]
257	XP_006964032.1	1	0	0	1	0.333333	45	0.0172025	uncharacterized protein TRIREDRAFT_22012 [Trichoderma reesei QM6a]
258	XP_006966239.1	1	0	0	1	0.333333	45	0.0172025	vacuolar sorting protein [Trichoderma reesei QM6a]
259	XP_006962096.1	0	1	0	1	0.333333	45	0.0172025	uncharacterized protein TRIREDRAFT_103555 [Trichoderma reesei QM6a]
260	XP_006964531.1	0	0	1	1	0.333333	45	0.0172025	uncharacterized protein TRIREDRAFT_106473 [Trichoderma reesei QM6a]
261	XP_006968367.1	0	0	1	1	0.333333	45	0.0172025	homocitrate synthase [Trichoderma reesei QM6a]
262	XP_006969987.1	0	0	1	1	0.333333	45	0.0172025	uncharacterized protein TRIREDRAFT_112656 [Trichoderma reesei QM6a]
263	XP_006961056.1	1	0	0	1	0.333333	46	0.0168254	uncharacterized protein TRIREDRAFT_43615 [Trichoderma reesei QM6a]
264	XP_006963660.1	1	0	0	1	0.333333	46	0.0168254	selenocysteine lyase, partial [Trichoderma reesei QM6a]
265	XP_006969079.1	1	1	1	3	1	138	0.0168254	uncharacterized protein TRIREDRAFT_81859 [Trichoderma reesei QM6a]
266	XP_006969527.1	0	1	0	1	0.333333	46	0.0168254	uncharacterized protein TRIREDRAFT_112147 [Trichoderma reesei QM6a]
267	XP_006961615.1	0	0	1	1	0.333333	46	0.0168254	replication factor C, subunit 5-like protein [Trichoderma reesei QM6a]
268	XP_006968363.1	0	0	1	1	0.333333	46	0.0168254	uncharacterized protein TRIREDRAFT_67751 [Trichoderma reesei QM6a]
269	XP_006962374.1	1	1	1	3	1	139	0.0167033	uncharacterized protein TRIREDRAFT_103756 [Trichoderma reesei QM6a]
270	XP_006962266.1	0	1	0	1	0.333333	47	0.0164645	uncharacterized protein TRIREDRAFT_74568 [Trichoderma reesei QM6a]
271	XP_006968753.1	0	1	0	1	0.333333	47	0.0164645	uncharacterized protein TRIREDRAFT_68624 [Trichoderma reesei QM6a]
272	XP_006966784.1	1	0	1	2	0.666667	95	0.0162897	Golgi-associated retrograde protein complex component [Trichoderma reesei QM6a]
273	XP_006968746.1	1	0	0	1	0.333333	48	0.0161187	amidase-like protein [Trichoderma reesei QM6a]
274	XP_006964027.1	0	1	0	1	0.333333	48	0.0161187	uncharacterized protein TRIREDRAFT_21997 [Trichoderma reesei QM6a]
275	XP_006965714.1	0	1	0	1	0.333333	48	0.0161187	uncharacterized protein TRIREDRAFT_48653 [Trichoderma reesei QM6a]
276	XP_006964240.1	0	0	1	1	0.333333	48	0.0161187	uncharacterized protein TRIREDRAFT_59558 [Trichoderma reesei QM6a]
277	XP_006965535.1	0	0	1	1	0.333333	48	0.0161187	uncharacterized protein TRIREDRAFT_61765, partial [Trichoderma reesei QM6a]
278	XP_006965353.1	1	0	0	1	0.333333	49	0.0157872	uncharacterized protein TRIREDRAFT_61677 [Trichoderma reesei QM6a]
279	XP_006961778.1	1	0	0	1	0.333333	49	0.0157872	uncharacterized protein TRIREDRAFT_74172 [Trichoderma reesei QM6a]
280	XP_006967307.1	1	0	0	1	0.333333	49	0.0157872	uncharacterized protein TRIREDRAFT_122879 [Trichoderma reesei QM6a]
281	XP_006967492.1	1	0	1	2	0.666667	98	0.0157872	vacuolar sorting protein [Trichoderma reesei QM6a]
282	XP_006965996.1	1	1	0	2	0.666667	98	0.0157872	uncharacterized protein TRIREDRAFT_122255 [Trichoderma reesei QM6a]
283	XP_006962798.1	0	1	0	1	0.333333	49	0.0157872	hydroxymethylglutaryl CoA synthase [Trichoderma reesei QM6a]
284	XP_006964874.1	0	1	0	1	0.333333	49	0.0157872	uncharacterized protein TRIREDRAFT_47621 [Trichoderma reesei QM6a]
285	XP_006969502.1	1	1	0	2	0.666667	99	0.0156265	uncharacterized protein TRIREDRAFT_5899 [Trichoderma reesei QM6a]
286	XP_006968222.1	1	0	0	1	0.333333	50	0.015469	Gamma-glutamyltranspeptidase [Trichoderma reesei QM6a]
287	XP_006969273.1	1	0	0	1	0.333333	50	0.015469	uncharacterized protein TRIREDRAFT_82039 [Trichoderma reesei QM6a]
288	XP_006965434.1	0	1	0	1	0.333333	50	0.015469	v-SNARE protein [Trichoderma reesei QM6a]
289	XP_006967263.1	1	0	0	1	0.333333	51	0.0151634	amidase [Trichoderma reesei QM6a]
290	XP_006961308.1	1	0	0	1	0.333333	51	0.0151634	uncharacterized protein TRIREDRAFT_102920 [Trichoderma reesei QM6a]
291	XP_006962402.1	1	0	1	2	0.666667	102	0.0151634	glycosyl transferase [Trichoderma reesei QM6a]
292	XP_006961005.1	1	0	0	1	0.333333	51	0.0151634	uncharacterized protein TRIREDRAFT_21388 [Trichoderma reesei QM6a]
293	XP_006965779.1	1	0	0	1	0.333333	51	0.0151634	malate dehydrogenase [Trichoderma reesei QM6a]
294	XP_006962228.1	0	1	0	1	0.333333	51	0.0151634	uncharacterized protein TRIREDRAFT_55999 [Trichoderma reesei QM6a]
295	XP_006962911.1	0	1	0	1	0.333333	51	0.0151634	uncharacterized protein TRIREDRAFT_104301 [Trichoderma reesei QM6a]
296	XP_006964385.1	0	1	0	1	0.333333	51	0.0151634	uncharacterized protein TRIREDRAFT_3568 [Trichoderma reesei QM6a]
297	XP_006968483.1	0	1	0	1	0.333333	51	0.0151634	uncharacterized protein TRIREDRAFT_51499 [Trichoderma reesei QM6a]
298	XP_006963825.1	0	0	1	1	0.333333	51	0.0151634	uncharacterized protein TRIREDRAFT_105338 [Trichoderma reesei QM6a]
299	XP_006964248.1	0	0	1	1	0.333333	51	0.0151634	uncharacterized protein TRIREDRAFT_105863 [Trichoderma reesei QM6a]
300	XP_006966699.1	0	0	1	1	0.333333	51	0.0151634	uncharacterized protein TRIREDRAFT_4668 [Trichoderma reesei QM6a]
301	XP_006963843.1	1	0	0	1	0.333333	52	0.0148696	uncharacterized protein TRIREDRAFT_105386 [Trichoderma reesei QM6a]
302	XP_006969349.1	0	0	1	1	0.333333	52	0.0148696	uncharacterized protein TRIREDRAFT_52334, partial [Trichoderma reesei QM6a]
303	XP_006963001.1	0	0	1	1	0.333333	52	0.0148696	uncharacterized protein TRIREDRAFT_56671 [Trichoderma reesei QM6a]
304	XP_006961534.1	1	0	0	1	0.333333	53	0.014587	uncharacterized protein TRIREDRAFT_119554 [Trichoderma reesei QM6a]
305	XP_006964908.1	1	0	0	1	0.333333	53	0.014587	uncharacterized protein TRIREDRAFT_77412 [Trichoderma reesei QM6a]
306	XP_006965477.1	1	1	0	2	0.666667	106	0.014587	uncharacterized protein TRIREDRAFT_62120 [Trichoderma reesei QM6a]
307	XP_006968241.1	1	0	0	1	0.333333	53	0.014587	ribosomal protein L5 [Trichoderma reesei QM6a]
308	XP_006961019.1	0	1	0	1	0.333333	53	0.014587	ER-resident thioredoxin protein, partial [Trichoderma reesei QM6a]
309	XP_006969557.1	0	1	0	1	0.333333	53	0.014587	uncharacterized protein TRIREDRAFT_5917 [Trichoderma reesei QM6a]
310	XP_006962448.1	0	0	1	1	0.333333	53	0.014587	uncharacterized protein TRIREDRAFT_120260 [Trichoderma reesei QM6a]
311	XP_006966554.1	0	0	1	1	0.333333	53	0.014587	uncharacterized protein TRIREDRAFT_64117 [Trichoderma reesei QM6a]
312	XP_006965472.1	1	0	0	1	0.333333	54	0.014315	uncharacterized protein TRIREDRAFT_121804 [Trichoderma reesei QM6a]
313	XP_006963301.1	1	0	0	1	0.333333	54	0.014315	uncharacterized protein TRIREDRAFT_105158 [Trichoderma reesei QM6a]
314	XP_006965743.1	1	1	0	2	0.666667	108	0.014315	uncharacterized protein TRIREDRAFT_108014 [Trichoderma reesei QM6a]
315	XP_006967981.1	1	0	0	1	0.333333	54	0.014315	uncharacterized protein TRIREDRAFT_110366 [Trichoderma reesei QM6a]
316	XP_006969323.1	1	0	0	1	0.333333	54	0.014315	uncharacterized protein TRIREDRAFT_52368 [Trichoderma reesei QM6a]
317	XP_006961202.1	0	1	0	1	0.333333	54	0.014315	uncharacterized protein TRIREDRAFT_54852 [Trichoderma reesei QM6a]
318	XP_006966189.1	0	0	1	1	0.333333	54	0.014315	glutamate decarboxylase [Trichoderma reesei QM6a]
319	XP_006962978.1	1	1	0	2	0.666667	109	0.0141827	uncharacterized protein TRIREDRAFT_104463 [Trichoderma reesei QM6a]
320	XP_006967755.1	1	0	1	2	0.666667	110	0.0140529	uncharacterized protein TRIREDRAFT_5058 [Trichoderma reesei QM6a]
321	XP_006961206.1	0	0	1	1	0.333333	55	0.0140529	uncharacterized protein TRIREDRAFT_54454 [Trichoderma reesei QM6a]
322	XP_006965695.1	0	0	1	1	0.333333	55	0.0140529	uncharacterized protein TRIREDRAFT_62769 [Trichoderma reesei QM6a]
323	XP_006968771.1	0	0	1	1	0.333333	55	0.0140529	uncharacterized protein TRIREDRAFT_111192 [Trichoderma reesei QM6a]
324	XP_006962925.1	1	0	0	1	0.333333	56	0.0138002	uncharacterized protein TRIREDRAFT_104333 [Trichoderma reesei QM6a]
325	XP_006968948.1	1	0	0	1	0.333333	56	0.0138002	uncharacterized protein TRIREDRAFT_69035 [Trichoderma reesei QM6a]
326	XP_006962049.1	0	1	0	1	0.333333	56	0.0138002	transcription factor [Trichoderma reesei QM6a]
327	XP_006963459.1	0	1	0	1	0.333333	56	0.0138002	40s ribosomal protein S6 [Trichoderma reesei QM6a]
328	XP_006966673.1	0	1	0	1	0.333333	56	0.0138002	uncharacterized protein TRIREDRAFT_108866 [Trichoderma reesei QM6a]
329	XP_006961545.1	0	0	1	1	0.333333	56	0.0138002	uncharacterized protein TRIREDRAFT_73580 [Trichoderma reesei QM6a]
330	XP_006961557.1	1	0	0	1	0.333333	57	0.0135565	uncharacterized protein TRIREDRAFT_102487 [Trichoderma reesei QM6a]
331	XP_006967193.1	1	0	0	1	0.333333	57	0.0135565	serine hydroxymethyltransferase [Trichoderma reesei QM6a]
332	XP_006968991.1	1	0	0	1	0.333333	57	0.0135565	isocitrate dehydrogenase [Trichoderma reesei QM6a]
333	XP_006968792.1	0	1	0	1	0.333333	57	0.0135565	glycosyltransferase family 4 [Trichoderma reesei QM6a]
334	XP_006966772.1	0	0	1	1	0.333333	57	0.0135565	uncharacterized protein TRIREDRAFT_79535 [Trichoderma reesei QM6a]
335	XP_006967121.1	0	0	1	1	0.333333	57	0.0135565	uncharacterized protein TRIREDRAFT_65179 [Trichoderma reesei QM6a]
336	XP_006962329.1	0	0	1	1	0.333333	57	0.0135565	uncharacterized protein TRIREDRAFT_56002 [Trichoderma reesei QM6a]
337	XP_006963389.1	0	1	1	2	0.666667	115	0.0134378	uncharacterized protein TRIREDRAFT_104856 [Trichoderma reesei QM6a]
338	XP_006961501.1	1	0	0	1	0.333333	58	0.0133212	dehydratase [Trichoderma reesei QM6a]
339	XP_006964390.1	1	0	0	1	0.333333	58	0.0133212	phosphatidylglycerophosphate synthase [Trichoderma reesei QM6a]
340	XP_006963023.1	0	1	0	1	0.333333	58	0.0133212	6-phosphogluconate dehydrogenase, decarboxylating [Trichoderma reesei QM6a]
341	XP_006965119.1	0	1	0	1	0.333333	58	0.0133212	glycoside hydrolase family 92 [Trichoderma reesei QM6a]
342	XP_006964454.1	0	0	1	1	0.333333	58	0.0133212	uncharacterized protein TRIREDRAFT_121304 [Trichoderma reesei QM6a]
343	XP_006963131.1	1	0	1	2	0.666667	117	0.0132066	ER to Golgi protein transport [Trichoderma reesei QM6a]
344	XP_006960986.1	0	1	0	1	0.333333	59	0.0130939	uncharacterized protein TRIREDRAFT_21250 [Trichoderma reesei QM6a]
345	XP_006960915.1	1	0	1	2	0.666667	120	0.0128743	uncharacterized protein TRIREDRAFT_1702 [Trichoderma reesei QM6a]
346	XP_006960971.1	1	0	0	1	0.333333	60	0.0128743	uncharacterized protein TRIREDRAFT_21166 [Trichoderma reesei QM6a]
347	XP_006969902.1	1	0	0	1	0.333333	60	0.0128743	uncharacterized protein TRIREDRAFT_112560 [Trichoderma reesei QM6a]
348	XP_006969916.1	0	1	1	2	0.666667	120	0.0128743	histidine kinase [Trichoderma reesei QM6a]
349	XP_006962190.1	0	0	1	1	0.333333	60	0.0128743	uncharacterized protein TRIREDRAFT_55508 [Trichoderma reesei QM6a]
350	XP_006969450.1	0	0	1	1	0.333333	60	0.0128743	uncharacterized protein TRIREDRAFT_69998 [Trichoderma reesei QM6a]
351	XP_006964259.1	0	0	1	1	0.333333	60	0.0128743	uncharacterized protein TRIREDRAFT_76690, partial [Trichoderma reesei QM6a]
352	XP_006968818.1	0	0	1	1	0.333333	60	0.0128743	uncharacterized protein TRIREDRAFT_23228 [Trichoderma reesei QM6a]
353	XP_006968896.1	1	1	1	3	1	181	0.0128027	uncharacterized protein TRIREDRAFT_111382 [Trichoderma reesei QM6a]
354	XP_006969416.1	0	1	1	2	0.666667	121	0.0127672	uncharacterized protein TRIREDRAFT_111994 [Trichoderma reesei QM6a]
355	XP_006966259.1	1	0	0	1	0.333333	61	0.0126619	uncharacterized protein TRIREDRAFT_63780 [Trichoderma reesei QM6a]
356	XP_006967779.1	0	1	0	1	0.333333	61	0.0126619	uncharacterized protein TRIREDRAFT_80515 [Trichoderma reesei QM6a]
357	XP_006964657.1	0	0	1	1	0.333333	61	0.0126619	guanosine diphosphatase [Trichoderma reesei QM6a]
358	XP_006966589.1	0	0	1	1	0.333333	61	0.0126619	uncharacterized protein TRIREDRAFT_64327 [Trichoderma reesei QM6a]
359	XP_006966754.1	0	0	1	1	0.333333	61	0.0126619	uncharacterized protein TRIREDRAFT_79485 [Trichoderma reesei QM6a]
360	XP_006969727.1	0	0	1	1	0.333333	61	0.0126619	X-Prolyl aminopeptidase [Trichoderma reesei QM6a]
361	XP_006962746.1	1	1	0	2	0.666667	123	0.0125583	uncharacterized protein TRIREDRAFT_75450 [Trichoderma reesei QM6a]
362	XP_006965196.1	1	1	0	2	0.666667	123	0.0125583	uncharacterized protein TRIREDRAFT_107151 [Trichoderma reesei QM6a]
363	XP_006968001.1	1	1	0	2	0.666667	123	0.0125583	uncharacterized protein TRIREDRAFT_110418 [Trichoderma reesei QM6a]
364	XP_006964359.1	1	0	0	1	0.333333	62	0.0124564	uncharacterized protein TRIREDRAFT_76905 [Trichoderma reesei QM6a]
365	XP_006964594.1	0	0	1	1	0.333333	62	0.0124564	uncharacterized protein TRIREDRAFT_106646 [Trichoderma reesei QM6a]
366	XP_006964118.1	0	1	2	3	1	187	0.0123894	vesicular transport protein, partial [Trichoderma reesei QM6a]
367	XP_006967468.1	0	1	1	2	0.666667	125	0.0123562	uncharacterized protein TRIREDRAFT_65982 [Trichoderma reesei QM6a]
368	XP_006962447.1	1	0	0	1	0.333333	63	0.0122575	uncharacterized protein TRIREDRAFT_75027 [Trichoderma reesei QM6a]
369	XP_006967950.1	0	1	1	2	0.666667	126	0.0122575	uncharacterized protein TRIREDRAFT_5148 [Trichoderma reesei QM6a]
370	XP_006966353.1	0	0	1	1	0.333333	63	0.0122575	uncharacterized protein TRIREDRAFT_63620, partial [Trichoderma reesei QM6a]
371	XP_006963617.1	1	0	0	1	0.333333	64	0.0120648	uncharacterized protein TRIREDRAFT_105263 [Trichoderma reesei QM6a]
372	XP_006965683.1	1	0	0	1	0.333333	64	0.0120648	uncharacterized protein TRIREDRAFT_78387 [Trichoderma reesei QM6a]
373	XP_006962458.1	0	1	0	1	0.333333	64	0.0120648	uncharacterized protein TRIREDRAFT_75069 [Trichoderma reesei QM6a]
374	XP_006963817.1	1	0	0	1	0.333333	65	0.0118781	Hypothetical protein TRIREDRAFT_58421, partial [Trichoderma reesei QM6a]
375	XP_006961193.1	0	1	0	1	0.333333	65	0.0118781	uncharacterized protein TRIREDRAFT_119633 [Trichoderma reesei QM6a]
376	XP_006964379.1	0	0	1	1	0.333333	65	0.0118781	uncharacterized protein TRIREDRAFT_3501 [Trichoderma reesei QM6a]
377	XP_006968000.1	1	0	1	2	0.666667	131	0.0117869	uncharacterized protein TRIREDRAFT_80732 [Trichoderma reesei QM6a]
378	XP_006963895.1	0	0	1	1	0.333333	66	0.0116971	fungal specific transcription factor domain-containing protein [Trichoderma reesei QM6a]
379	XP_006965998.1	0	0	1	1	0.333333	66	0.0116971	heat shock factor-type DNA-binding domain-containing protein [Trichoderma reesei QM6a]
380	XP_006967669.1	0	0	1	1	0.333333	66	0.0116971	uncharacterized protein TRIREDRAFT_123180 [Trichoderma reesei QM6a]
381	XP_006965999.1	0	1	0	1	0.333333	67	0.0115215	uncharacterized protein TRIREDRAFT_108182 [Trichoderma reesei QM6a]
382	XP_006962993.1	0	1	0	1	0.333333	67	0.0115215	uncharacterized protein TRIREDRAFT_56789, partial [Trichoderma reesei QM6a]
383	XP_006964194.1	0	1	0	1	0.333333	68	0.0113511	uncharacterized protein TRIREDRAFT_106131 [Trichoderma reesei QM6a]
384	XP_006965729.1	0	1	0	1	0.333333	68	0.0113511	uncharacterized protein TRIREDRAFT_48686, partial [Trichoderma reesei QM6a]
385	XP_006969868.1	0	1	0	1	0.333333	68	0.0113511	uncharacterized protein TRIREDRAFT_82599 [Trichoderma reesei QM6a]
386	XP_006965360.1	0	0	1	1	0.333333	68	0.0113511	uncharacterized protein TRIREDRAFT_121843 [Trichoderma reesei QM6a]
387	XP_006968204.1	0	0	1	1	0.333333	68	0.0113511	uncharacterized protein TRIREDRAFT_67394 [Trichoderma reesei QM6a]
388	XP_006966158.1	0	0	1	1	0.333333	69	0.0111857	uncharacterized protein TRIREDRAFT_122304 [Trichoderma reesei QM6a]
389	XP_006967742.1	0	0	1	1	0.333333	69	0.0111857	uncharacterized protein TRIREDRAFT_66394 [Trichoderma reesei QM6a]
390	XP_006965567.1	1	0	0	1	0.333333	70	0.011025	uncharacterized protein TRIREDRAFT_22375 [Trichoderma reesei QM6a]
391	XP_006968090.1	0	1	0	1	0.333333	70	0.011025	uncharacterized protein TRIREDRAFT_80775 [Trichoderma reesei QM6a]
392	XP_006964515.1	1	0	0	1	0.333333	71	0.0108689	uncharacterized protein TRIREDRAFT_77135 [Trichoderma reesei QM6a]
393	XP_006966890.1	1	0	0	1	0.333333	71	0.0108689	glycoside hydrolase family 81 [Trichoderma reesei QM6a]
394	XP_006968018.1	1	0	0	1	0.333333	71	0.0108689	serine/threonine protein kinase [Trichoderma reesei QM6a]
395	XP_006963729.1	0	0	1	1	0.333333	71	0.0108689	succinate dehydrogenase [Trichoderma reesei QM6a]
396	XP_006966573.1	0	0	1	1	0.333333	71	0.0108689	N-terminal fungal transcription regulatory domain-containing protein [Trichoderma reesei QM6a]
397	XP_006968725.1	0	0	1	1	0.333333	71	0.0108689	uncharacterized protein TRIREDRAFT_123697 [Trichoderma reesei QM6a]
398	XP_006961590.1	1	0	0	1	0.333333	72	0.0107171	uncharacterized protein TRIREDRAFT_53972 [Trichoderma reesei QM6a]
399	XP_006969338.1	0	1	0	1	0.333333	72	0.0107171	glycoside hydrolase family 16 [Trichoderma reesei QM6a]
400	XP_006969136.1	0	0	1	1	0.333333	72	0.0107171	uncharacterized protein TRIREDRAFT_81865 [Trichoderma reesei QM6a]
401	XP_006966685.1	1	0	0	1	0.333333	73	0.0105696	uncharacterized protein TRIREDRAFT_63955 [Trichoderma reesei QM6a]
402	XP_006967575.1	0	0	1	1	0.333333	73	0.0105696	uncharacterized protein TRIREDRAFT_4989 [Trichoderma reesei QM6a]
403	XP_006962042.1	0	1	0	1	0.333333	74	0.010426	vacuolar sorting protein [Trichoderma reesei QM6a]
404	XP_006966668.1	0	1	0	1	0.333333	74	0.010426	uncharacterized protein TRIREDRAFT_108852 [Trichoderma reesei QM6a]
405	XP_006961114.1	0	1	0	1	0.333333	75	0.0102863	kinesin-like protein [Trichoderma reesei QM6a]
406	XP_006967503.1	1	1	0	2	0.666667	151	0.0102178	uncharacterized protein TRIREDRAFT_122988 [Trichoderma reesei QM6a]
407	XP_006967566.1	1	1	0	2	0.666667	151	0.0102178	Rho-guanyl nucleotide exchange factor [Trichoderma reesei QM6a]
408	XP_006961174.1	0	1	1	2	0.666667	151	0.0102178	uncharacterized protein TRIREDRAFT_54283 [Trichoderma reesei QM6a]
409	XP_006968193.1	0	1	0	1	0.333333	76	0.0101502	uncharacterized protein TRIREDRAFT_67534, partial [Trichoderma reesei QM6a]
410	XP_006969597.1	0	1	0	1	0.333333	76	0.0101502	uncharacterized protein TRIREDRAFT_112215 [Trichoderma reesei QM6a]
411	XP_006966744.1	1	0	0	1	0.333333	77	0.0100177	uncharacterized protein TRIREDRAFT_79461 [Trichoderma reesei QM6a]
412	XP_006966751.1	0	1	0	1	0.333333	77	0.0100177	uncharacterized protein TRIREDRAFT_49696, partial [Trichoderma reesei QM6a]
413	XP_006961116.1	0	0	1	1	0.333333	77	0.0100177	uncharacterized protein TRIREDRAFT_73511 [Trichoderma reesei QM6a]
414	XP_006963578.1	1	0	0	1	0.333333	78	0.00988868	uncharacterized protein TRIREDRAFT_46446, partial [Trichoderma reesei QM6a]
415	XP_006961676.1	0	0	1	1	0.333333	78	0.00988868	uncharacterized protein TRIREDRAFT_73961 [Trichoderma reesei QM6a]
416	XP_006966366.1	0	0	1	1	0.333333	78	0.00988868	uncharacterized protein TRIREDRAFT_78886 [Trichoderma reesei QM6a]
417	XP_006967716.1	0	0	1	1	0.333333	78	0.00988868	uncharacterized protein TRIREDRAFT_80398 [Trichoderma reesei QM6a]
418	XP_006965845.1	0	1	1	2	0.666667	157	0.00982539	DNA repair protein [Trichoderma reesei QM6a]
419	XP_006968481.1	1	0	0	1	0.333333	79	0.0097629	glycosyltransferase family 2 [Trichoderma reesei QM6a]
420	XP_006962677.1	0	0	1	1	0.333333	79	0.0097629	Lysyl-tRNA synthetase, class II [Trichoderma reesei QM6a]
421	XP_006965089.1	0	0	1	1	0.333333	79	0.0097629	uncharacterized protein TRIREDRAFT_77481 [Trichoderma reesei QM6a]
422	XP_006961180.1	1	0	0	1	0.333333	80	0.00964028	serine/threonine protein kinase [Trichoderma reesei QM6a]
423	XP_006965527.1	1	0	1	2	0.666667	160	0.00964028	uncharacterized protein TRIREDRAFT_62057 [Trichoderma reesei QM6a]
424	XP_006968829.1	1	0	0	1	0.333333	80	0.00964028	uncharacterized protein TRIREDRAFT_123740 [Trichoderma reesei QM6a]
425	XP_006962224.1	0	0	1	1	0.333333	80	0.00964028	uncharacterized protein TRIREDRAFT_55362 [Trichoderma reesei QM6a]
426	XP_006964329.1	1	0	0	1	0.333333	82	0.00940404	uncharacterized protein TRIREDRAFT_59417 [Trichoderma reesei QM6a]
427	XP_006964312.1	1	0	0	1	0.333333	82	0.00940404	protein kinase [Trichoderma reesei QM6a]
428	XP_006968552.1	0	1	0	1	0.333333	82	0.00940404	uncharacterized protein TRIREDRAFT_67923 [Trichoderma reesei QM6a]
429	XP_006962361.1	0	0	1	1	0.333333	82	0.00940404	uncharacterized protein TRIREDRAFT_103725 [Trichoderma reesei QM6a]
430	XP_006966193.1	1	0	0	1	0.333333	84	0.00917911	uncharacterized protein TRIREDRAFT_4366 [Trichoderma reesei QM6a]
431	XP_006964177.1	0	1	0	1	0.333333	84	0.00917911	uncharacterized protein TRIREDRAFT_59232 [Trichoderma reesei QM6a]
432	XP_006961914.1	0	0	1	1	0.333333	84	0.00917911	uncharacterized protein TRIREDRAFT_103336 [Trichoderma reesei QM6a]
433	XP_006966010.1	1	0	0	1	0.333333	85	0.00907064	uncharacterized protein TRIREDRAFT_108227 [Trichoderma reesei QM6a]
434	XP_006963097.1	0	1	0	1	0.333333	85	0.00907064	uncharacterized protein TRIREDRAFT_37761, partial [Trichoderma reesei QM6a]
435	XP_006967472.1	0	0	1	1	0.333333	85	0.00907064	uncharacterized protein TRIREDRAFT_109889 [Trichoderma reesei QM6a]
436	XP_006962297.1	1	0	0	1	0.333333	86	0.00896469	uncharacterized protein TRIREDRAFT_120035 [Trichoderma reesei QM6a]
437	XP_006963613.1	1	0	0	1	0.333333	86	0.00896469	uncharacterized protein TRIREDRAFT_105255 [Trichoderma reesei QM6a]
438	XP_006965104.1	0	0	1	1	0.333333	86	0.00896469	uncharacterized protein TRIREDRAFT_61322, partial [Trichoderma reesei QM6a]
439	XP_006964171.1	0	1	0	1	0.333333	87	0.0088612	uncharacterized protein TRIREDRAFT_106055 [Trichoderma reesei QM6a]
440	XP_006964511.1	1	0	0	1	0.333333	88	0.00876006	nucleotide exicision repair protein [Trichoderma reesei QM6a]
441	XP_006962879.1	0	0	1	1	0.333333	88	0.00876006	uncharacterized protein TRIREDRAFT_104230 [Trichoderma reesei QM6a]
442	XP_006968102.1	1	1	0	2	0.666667	178	0.00866121	uncharacterized protein TRIREDRAFT_110509 [Trichoderma reesei QM6a]
443	XP_006967621.1	0	0	1	1	0.333333	89	0.00866121	uncharacterized protein TRIREDRAFT_66353, partial [Trichoderma reesei QM6a]
444	XP_006963449.1	0	1	1	2	0.666667	179	0.00861261	uncharacterized protein TRIREDRAFT_76029 [Trichoderma reesei QM6a]
445	XP_006964824.1	0	1	0	1	0.333333	90	0.00856456	uncharacterized protein TRIREDRAFT_3817 [Trichoderma reesei QM6a]
446	XP_006967164.1	0	1	0	1	0.333333	90	0.00856456	uncharacterized protein TRIREDRAFT_22839 [Trichoderma reesei QM6a]
447	XP_006969047.1	0	1	0	1	0.333333	91	0.00847005	uncharacterized protein TRIREDRAFT_5710 [Trichoderma reesei QM6a]
448	XP_006961570.1	1	0	0	1	0.333333	92	0.0083776	intra-Golgi transport complex, subunit 4 [Trichoderma reesei QM6a]
449	XP_006964371.1	0	1	0	1	0.333333	92	0.0083776	uncharacterized protein TRIREDRAFT_59302 [Trichoderma reesei QM6a]
450	XP_006962529.1	1	0	0	1	0.333333	93	0.00828714	uncharacterized protein TRIREDRAFT_26214, partial [Trichoderma reesei QM6a]
451	XP_006963503.1	0	1	0	1	0.333333	93	0.00828714	uncharacterized protein TRIREDRAFT_57671 [Trichoderma reesei QM6a]
452	XP_006967244.1	0	0	1	1	0.333333	93	0.00828714	uncharacterized protein TRIREDRAFT_122931 [Trichoderma reesei QM6a]
453	XP_006969822.1	1	0	0	1	0.333333	94	0.00819862	uncharacterized protein TRIREDRAFT_82577 [Trichoderma reesei QM6a]
454	XP_006968077.1	0	1	0	1	0.333333	94	0.00819862	uncharacterized protein TRIREDRAFT_110444 [Trichoderma reesei QM6a]
455	XP_006967745.1	0	1	0	1	0.333333	94	0.00819862	uncharacterized protein TRIREDRAFT_80475 [Trichoderma reesei QM6a]
456	XP_006967957.1	0	1	0	1	0.333333	94	0.00819862	uncharacterized protein TRIREDRAFT_22994 [Trichoderma reesei QM6a]
457	XP_006968767.1	0	1	0	1	0.333333	94	0.00819862	uncharacterized protein TRIREDRAFT_123672 [Trichoderma reesei QM6a]
458	XP_006963104.1	0	0	1	1	0.333333	94	0.00819862	cytoskeleton assembly control protein, partial [Trichoderma reesei QM6a]
459	XP_006961601.1	1	1	0	2	0.666667	189	0.00815507	uncharacterized protein TRIREDRAFT_54541 [Trichoderma reesei QM6a]
460	XP_006967754.1	0	1	1	2	0.666667	191	0.00806933	myosin [Trichoderma reesei QM6a]
461	XP_006964342.1	0	0	1	1	0.333333	96	0.00802713	coatamer complex, gamma subunit [Trichoderma reesei QM6a]
462	XP_006965121.1	0	0	1	1	0.333333	96	0.00802713	uncharacterized protein TRIREDRAFT_106939 [Trichoderma reesei QM6a]
463	XP_006966845.1	0	2	0	2	0.666667	194	0.00794405	uncharacterized protein TRIREDRAFT_108950 [Trichoderma reesei QM6a]
464	XP_006965690.1	0	0	1	1	0.333333	97	0.00794405	uncharacterized protein TRIREDRAFT_78401 [Trichoderma reesei QM6a]
465	XP_006962669.1	0	0	1	1	0.333333	99	0.00778294	uncharacterized protein TRIREDRAFT_75262 [Trichoderma reesei QM6a]
466	XP_006963467.1	0	0	1	1	0.333333	99	0.00778294	uncharacterized protein TRIREDRAFT_105054 [Trichoderma reesei QM6a]
467	XP_006964495.1	1	0	0	1	0.333333	100	0.00770481	uncharacterized protein TRIREDRAFT_60250 [Trichoderma reesei QM6a]
468	XP_006966926.1	0	1	0	1	0.333333	100	0.00770481	guanine-nucleotide dissociation stimulator [Trichoderma reesei QM6a]
469	XP_006966461.1	1	0	0	1	0.333333	101	0.00762824	uncharacterized protein TRIREDRAFT_108645 [Trichoderma reesei QM6a]
470	XP_006964982.1	0	1	1	2	0.666667	202	0.00762824	uncharacterized protein TRIREDRAFT_77616 [Trichoderma reesei QM6a]
471	XP_006962424.1	0	1	0	1	0.333333	101	0.00762824	elongation factor 2 [Trichoderma reesei QM6a]
472	XP_006966481.1	0	1	0	1	0.333333	101	0.00762824	uncharacterized protein TRIREDRAFT_22661 [Trichoderma reesei QM6a]
473	XP_006969320.1	0	0	1	1	0.333333	102	0.00755317	phosphatidylinositol polyphosphate phosphatase [Trichoderma reesei QM6a]
474	XP_006969188.1	1	0	0	1	0.333333	104	0.00740738	uncharacterized protein TRIREDRAFT_69652 [Trichoderma reesei QM6a]
475	XP_006969174.1	1	0	0	1	0.333333	104	0.00740738	uncharacterized protein TRIREDRAFT_23332 [Trichoderma reesei QM6a]
476	XP_006962650.1	0	0	1	1	0.333333	104	0.00740738	ubiquitin-activating enzyme [Trichoderma reesei QM6a]
477	XP_006966665.1	0	0	1	1	0.333333	104	0.00740738	uncharacterized protein TRIREDRAFT_64175 [Trichoderma reesei QM6a]
478	XP_006965088.1	0	1	0	1	0.333333	105	0.00733658	kinesin-like protein [Trichoderma reesei QM6a]
479	XP_006969154.1	0	1	0	1	0.333333	105	0.00733658	Rho-GTase activating protein [Trichoderma reesei QM6a]
480	XP_006964970.1	0	0	1	1	0.333333	105	0.00733658	uncharacterized protein TRIREDRAFT_61000 [Trichoderma reesei QM6a]
481	XP_006962771.1	0	1	1	2	0.666667	212	0.00726711	uncharacterized protein TRIREDRAFT_120482 [Trichoderma reesei QM6a]
482	XP_006968056.1	0	1	0	1	0.333333	106	0.00726711	uncharacterized protein TRIREDRAFT_80695 [Trichoderma reesei QM6a]
483	XP_006961385.1	0	0	1	1	0.333333	106	0.00726711	uncharacterized protein TRIREDRAFT_103122 [Trichoderma reesei QM6a]
484	XP_006969453.1	0	1	0	1	0.333333	108	0.00713206	uncharacterized protein TRIREDRAFT_112052 [Trichoderma reesei QM6a]
485	XP_006967958.1	0	0	1	1	0.333333	108	0.00713206	oligomeric Golgi complex component [Trichoderma reesei QM6a]
486	XP_006961332.1	0	0	1	1	0.333333	109	0.00706639	uncharacterized protein TRIREDRAFT_53079 [Trichoderma reesei QM6a]
487	XP_006969871.1	1	0	0	1	0.333333	110	0.00700193	uncharacterized protein TRIREDRAFT_70875 [Trichoderma reesei QM6a]
488	XP_006966019.1	0	1	0	1	0.333333	110	0.00700193	uncharacterized protein TRIREDRAFT_78753 [Trichoderma reesei QM6a]
489	XP_006960991.1	0	0	1	1	0.333333	111	0.00693863	uncharacterized protein TRIREDRAFT_21279 [Trichoderma reesei QM6a]
490	XP_006963034.1	0	0	1	1	0.333333	113	0.00681541	uncharacterized protein TRIREDRAFT_75603 [Trichoderma reesei QM6a]
491	XP_006968894.1	0	0	1	1	0.333333	114	0.00675542	phosphatidylinositol-4-phosphate 5-kinase [Trichoderma reesei QM6a]
492	XP_006968724.1	0	1	0	1	0.333333	115	0.00669648	uncharacterized protein TRIREDRAFT_68582 [Trichoderma reesei QM6a]
493	XP_006961192.1	0	0	1	1	0.333333	115	0.00669648	uncharacterized protein TRIREDRAFT_52979, partial [Trichoderma reesei QM6a]
494	XP_006965501.1	0	1	0	1	0.333333	117	0.00658164	uncharacterized protein TRIREDRAFT_78010 [Trichoderma reesei QM6a]
495	XP_006963363.1	0	0	1	1	0.333333	117	0.00658164	uncharacterized protein TRIREDRAFT_120618 [Trichoderma reesei QM6a]
496	XP_006967362.1	0	1	0	1	0.333333	119	0.00647066	uncharacterized protein TRIREDRAFT_4939 [Trichoderma reesei QM6a]
497	XP_006969899.1	0	1	0	1	0.333333	119	0.00647066	sporulation transcription factor [Trichoderma reesei QM6a]
498	XP_006967670.1	1	0	0	1	0.333333	123	0.00625958	cation transporter [Trichoderma reesei QM6a]
499	XP_006965517.1	1	1	1	3	1	372	0.00620894	uncharacterized protein TRIREDRAFT_61715 [Trichoderma reesei QM6a]
500	XP_006964168.1	1	1	0	2	0.666667	250	0.00615912	uncharacterized protein TRIREDRAFT_59544 [Trichoderma reesei QM6a]
501	XP_006963679.1	1	0	0	1	0.333333	125	0.00615912	NAD-dependent glutamate dehydrogenase [Trichoderma reesei QM6a]
502	XP_006962427.1	1	0	0	1	0.333333	126	0.00611009	exocyst complex subunit [Trichoderma reesei QM6a]
503	XP_006963045.1	1	0	0	1	0.333333	126	0.00611009	helicase [Trichoderma reesei QM6a]
504	XP_006963685.1	1	0	0	1	0.333333	126	0.00611009	uncharacterized protein TRIREDRAFT_58366, partial [Trichoderma reesei QM6a]
505	XP_006963522.1	0	1	0	1	0.333333	126	0.00611009	uncharacterized protein TRIREDRAFT_120864 [Trichoderma reesei QM6a]
506	XP_006965863.1	0	1	0	1	0.333333	126	0.00611009	ABC-transporter [Trichoderma reesei QM6a]
507	XP_006965266.1	0	0	1	1	0.333333	126	0.00611009	uncharacterized protein TRIREDRAFT_48211 [Trichoderma reesei QM6a]
508	XP_006965126.1	1	0	0	1	0.333333	127	0.00606183	uncharacterized protein TRIREDRAFT_60987, partial [Trichoderma reesei QM6a]
509	XP_006964526.1	0	1	0	1	0.333333	128	0.00601433	uncharacterized protein TRIREDRAFT_60508 [Trichoderma reesei QM6a]
510	XP_006967312.1	0	0	1	1	0.333333	128	0.00601433	uncharacterized protein TRIREDRAFT_109526 [Trichoderma reesei QM6a]
511	XP_006964983.1	0	0	1	1	0.333333	128	0.00601433	vacuolar sorting protein [Trichoderma reesei QM6a]
512	XP_006962355.1	1	0	0	1	0.333333	129	0.00596757	uncharacterized protein TRIREDRAFT_55838 [Trichoderma reesei QM6a]
513	XP_006967711.1	0	1	0	1	0.333333	129	0.00596757	uncharacterized protein TRIREDRAFT_123126 [Trichoderma reesei QM6a]
514	XP_006962135.1	0	0	1	1	0.333333	130	0.00592153	uncharacterized protein TRIREDRAFT_120125 [Trichoderma reesei QM6a]
515	XP_006964501.1	0	1	0	1	0.333333	131	0.00587619	uncharacterized protein TRIREDRAFT_77084 [Trichoderma reesei QM6a]
516	XP_006965599.1	1	0	0	1	0.333333	132	0.00583155	vesicle coatomer complex, alpha subunit [Trichoderma reesei QM6a]
517	XP_006967903.1	0	1	1	2	0.666667	266	0.00578757	uncharacterized protein TRIREDRAFT_80586 [Trichoderma reesei QM6a]
518	XP_006966866.1	0	0	1	1	0.333333	133	0.00578757	uncharacterized protein TRIREDRAFT_109007 [Trichoderma reesei QM6a]
519	XP_006964956.1	0	1	1	2	0.666667	270	0.00570159	phosphatidylinositol 3-kinase-like protein [Trichoderma reesei QM6a]
520	XP_006964369.1	1	0	0	1	0.333333	136	0.00565955	transmembrane actin-binding-like protein [Trichoderma reesei QM6a]
521	XP_006966525.1	0	1	0	1	0.333333	136	0.00565955	uncharacterized protein TRIREDRAFT_108712 [Trichoderma reesei QM6a]
522	XP_006966062.1	0	0	1	1	0.333333	136	0.00565955	nuclear exosomal RNA helicase [Trichoderma reesei QM6a]
523	XP_006963857.1	1	0	0	1	0.333333	139	0.00553706	uncharacterized protein TRIREDRAFT_105423 [Trichoderma reesei QM6a]
524	XP_006967290.1	1	0	0	1	0.333333	139	0.00553706	uncharacterized protein TRIREDRAFT_65447 [Trichoderma reesei QM6a]
525	XP_006967826.1	1	0	0	1	0.333333	139	0.00553706	uncharacterized protein TRIREDRAFT_80593 [Trichoderma reesei QM6a]
526	XP_006968052.1	0	0	1	1	0.333333	142	0.00541976	DNA polymerase gamma [Trichoderma reesei QM6a]
527	XP_006963286.1	0	1	0	1	0.333333	149	0.00516449	uncharacterized protein TRIREDRAFT_120806 [Trichoderma reesei QM6a]
528	XP_006961445.1	0	0	1	1	0.333333	149	0.00516449	uncharacterized protein TRIREDRAFT_103282 [Trichoderma reesei QM6a]
529	XP_006963492.1	0	0	1	1	0.333333	150	0.00512997	map kinase [Trichoderma reesei QM6a]
530	XP_006961419.1	0	1	0	1	0.333333	153	0.00502913	oxysterol-binding protein, partial [Trichoderma reesei QM6a]
531	XP_006969786.1	0	0	1	1	0.333333	154	0.00499639	uncharacterized protein TRIREDRAFT_82519 [Trichoderma reesei QM6a]
532	XP_006965436.1	1	0	0	1	0.333333	155	0.00496408	uncharacterized protein TRIREDRAFT_77811 [Trichoderma reesei QM6a]
533	XP_006966844.1	0	0	1	1	0.333333	160	0.00480858	uncharacterized protein TRIREDRAFT_79441 [Trichoderma reesei QM6a]
534	XP_006966539.1	1	0	0	1	0.333333	162	0.00474907	uncharacterized protein TRIREDRAFT_64111 [Trichoderma reesei QM6a]
535	XP_006967740.1	0	0	1	1	0.333333	162	0.00474907	guanine nucleotide exchange factor, partial [Trichoderma reesei QM6a]
536	XP_006962421.1	0	1	0	1	0.333333	166	0.00463437	uncharacterized protein TRIREDRAFT_120231 [Trichoderma reesei QM6a]
537	XP_006962425.1	0	1	1	2	0.666667	332	0.00463437	uncharacterized protein TRIREDRAFT_120236 [Trichoderma reesei QM6a]
538	XP_006963821.1	1	0	0	1	0.333333	169	0.00455192	uncharacterized protein TRIREDRAFT_105330 [Trichoderma reesei QM6a]
539	XP_006965635.1	1	0	0	1	0.333333	177	0.00434573	uncharacterized protein TRIREDRAFT_107745 [Trichoderma reesei QM6a]
540	XP_006961215.1	1	0	0	1	0.333333	179	0.00429707	uncharacterized protein TRIREDRAFT_119664 [Trichoderma reesei QM6a]
541	XP_006961271.1	1	0	0	1	0.333333	181	0.00424949	p150/dynactin-like protein [Trichoderma reesei QM6a]
542	XP_006964272.1	0	0	1	1	0.333333	185	0.00415742	uncharacterized protein TRIREDRAFT_76710 [Trichoderma reesei QM6a]
543	XP_006964218.1	0	1	0	1	0.333333	188	0.00409094	zeta catalytic subunit of dna polymerase [Trichoderma reesei QM6a]
544	XP_006963240.1	1	0	0	1	0.333333	192	0.00400554	uncharacterized protein TRIREDRAFT_75954 [Trichoderma reesei QM6a]
545	XP_006966241.1	0	1	0	1	0.333333	196	0.00392364	phosphatidylinositol-4-kinase [Trichoderma reesei QM6a]
546	XP_006964400.1	0	0	1	1	0.333333	196	0.00392364	uncharacterized protein TRIREDRAFT_22117 [Trichoderma reesei QM6a]
547	XP_006967296.1	0	1	0	1	0.333333	197	0.00390368	RGS-protein [Trichoderma reesei QM6a]
548	XP_006968830.1	0	1	0	1	0.333333	205	0.00375106	Hypothetical protein TRIREDRAFT_68850, partial [Trichoderma reesei QM6a]
549	XP_006961367.1	1	0	0	1	0.333333	206	0.00373282	polymerase [Trichoderma reesei QM6a]
550	XP_006961546.1	0	1	0	1	0.333333	208	0.00369686	uncharacterized protein TRIREDRAFT_102458 [Trichoderma reesei QM6a]
551	XP_006965218.1	0	1	0	1	0.333333	208	0.00369686	uncharacterized protein TRIREDRAFT_3949 [Trichoderma reesei QM6a]
552	XP_006962574.1	0	0	1	1	0.333333	208	0.00369686	Hypothetical protein TRIREDRAFT_45689 [Trichoderma reesei QM6a]
553	XP_006961896.1	0	1	0	1	0.333333	209	0.00367914	uncharacterized protein TRIREDRAFT_53481 [Trichoderma reesei QM6a]
554	XP_006969627.1	0	1	0	1	0.333333	212	0.00362698	kinesin-like protein [Trichoderma reesei QM6a]
555	XP_006964708.1	0	0	1	1	0.333333	212	0.00362698	uncharacterized protein TRIREDRAFT_77167 [Trichoderma reesei QM6a]
556	XP_006969478.1	1	0	0	1	0.333333	216	0.00355969	uncharacterized protein TRIREDRAFT_82153 [Trichoderma reesei QM6a]
557	XP_006964476.1	0	1	0	1	0.333333	224	0.00343234	uncharacterized protein TRIREDRAFT_77031 [Trichoderma reesei QM6a]
558	XP_006966015.1	0	0	1	1	0.333333	242	0.00317664	glutamate synthase [Trichoderma reesei QM6a]
559	XP_006965408.1	0	1	0	1	0.333333	290	0.00265016	uncharacterized protein TRIREDRAFT_78109 [Trichoderma reesei QM6a]
560	XP_006965789.1	0	1	0	1	0.333333	323	0.00237907	1-phosphatidylinositol-3-phosphate 5-kinase [Trichoderma reesei QM6a]
561	XP_006967068.1	0	0	1	1	0.333333	340	0.00225999	uncharacterized protein TRIREDRAFT_65104 [Trichoderma reesei QM6a]
562	XP_006964755.1	0	1	0	1	0.333333	422	0.00182044	uncharacterized protein TRIREDRAFT_77251 [Trichoderma reesei QM6a]
563	XP_006969410.1	1	0	0	1	0.333333	433	0.00177415	non-ribosomal peptide synthetase, siderophore synthesis [Trichoderma reesei QM6a]
564	XP_006968566.1	1	1	0	2	0.666667	1755	0.000875059	uncharacterized protein TRIREDRAFT_23171 [Trichoderma reesei QM6a]
565	XP_006968900.1	0	1	0	1	0.333333	1370	0.000560397	non-ribosomal peptide synthetase [Trichoderma reesei QM6a]
