# Supplementary material for: Transcription factor NF-Y complex interacts with chromatin remodeling complexes SWI/SNF and RSC to coordinately regulate gene expression
Source: Nucleic Acids Res. 2026 May 30;54(10):gkag543. doi: 10.1093/nar/gkag543 (PMC13221647; doi:10.1093/nar/gkag543)
Supplement: gkag543_Supplemental_Files [file gkag543_supplemental_files.zip › DATASET_S6 Homologs of PoFif1-4 and their sequence identities in representative filamentous fungi.xlsx]

## Sheet: PoFif1
	BLASTP results in different organisms using PoFif1 as a query
	Organisms	Description/Definition	Accession	E value	Percent identtity (%)
Eurotiomycetes	Penicillium ucsense	Uncharacterized protein PECM_008175	KAF7714545.1	7e-176	85.03
	Penicillium brasilianum	hypothetical protein PMG11_04401	CEO59736.1	1e-145	74.92
	Penicillium chrysogenum Wisconsin 54-1255	Pc22g00780	CAP97366.1	2e-102	58.64
	Aspergillus nidulans FGSC A4	hypothetical protein	XP_050468266.1	3e-67	45.31
	Aspergillus niger CBS 513.88	hypothetical protein	Aspni_DSM_1|162123	6.48e-49	67.5
	Aspergillus oryzae RIB40	nnamed protein product	XP_023093915.1	4e-60	58.62
Dothideomycetes	Cladosporium sphaerospermum UM 843	hypothetical protein	Clasph1|6292	3.37e-06	67.7
	Passalora fulva	uncharacterized protein CLAFUR5_09399	XP_047765783.1	9e-20	41.03
	Alternaria alternata	peroxisome inheritance	OWY56449.1	2e-22	48.48
Leotiomycetes	Blumeria graminis f. sp. hordei DH14	hypothetical protein	Blugr2|5963	7.42e-07	50
	Botrytis cinerea T4	hypothetical protein	Botcin1|15941	1.8e-09	62.5
Sordariomycetes	Neurospora crassa ATCC 24698	Uncharacterized protein	NCU06363	3e-08	24.8
	Trichoderma reesei QM6a	uncharacterized protein TRIREDRAFT_2384	XP_006961955.1	7e-14	38.18
	Fusarium oxysporum Fo47	uncharacterized protein FOBCDRAFT_238999	XP_059464681.1	7e-14	36.79
	Fusarium graminearum PH-1	hypothetical protein FGSG_09637	XP_011328071.1	3e-14	36.84
	Magnaporthe oryzae 70-15	uncharacterized protein MGG_04195	XP_003719627.1	4e-10	33.64
	Beauveria bassiana ARSEF 2860	pyridoxamine 5'-phosphate oxidase	XP_008594662.1	9e-14	37.74
	Metarhizium acridum CQMa 102	glutamine repeat protein-1	EFY87540.1	3e-15	39.05

## Sheet: PoFif2
	BLASTP results in different organisms using PoFif2 as a query
	Organisms	Description/Definition	Accession	E value	Percent identtity (%)
Eurotiomycetes	Penicillium ucsense	Uncharacterized protein PECM_004470	KAF7717295.1	0	64.17
	Penicillium brasilianum	Putative LYR family protein	CEJ56930.1	0	60.57
	Penicillium chrysogenum Wisconsin 54-1255	Pc20g07750	CAP86104.1	8e-158	69.21
	Aspergillus nidulans FGSC A4	hypothetical protein	XP_660502.1	9e-85	60.54
	Aspergillus niger CBS 513.88	hypothetical protein	Aspni_DSM_1|164192	1.63e-62	33.2
	Aspergillus oryzae RIB40	nnamed protein product	XP_001824468.3	3e-84	64.87
Dothideomycetes	Cladosporium sphaerospermum UM 843	hypothetical protein	Clasph1|7745	6.02e-06	22
	Passalora fulva	uncharacterized protein CLAFUR5_14391	XP_047769605.1	4e-43	42.62
	Alternaria alternata	hypothetical protein B0T12DRAFT_415411	KAH6852539.1	1e-47	42.33
Leotiomycetes	Blumeria graminis f. sp. hordei DH14	hypothetical protein	Blugr2|2748	1.63e-62	33.2
Sordariomycetes	Neurospora crassa OR74A	hypothetical protein NCU02006
	Trichoderma reesei QM6a	uncharacterized protein TRIREDRAFT_72042	XP_964871.1	8e-16	33.33
	Fusarium oxysporum Fo47	uncharacterized protein FOBCDRAFT_283065	XP_006967796.1	8e-21	32.98
	Fusarium graminearum PH-1	hypothetical protein FGSG_00263	XP_031041445.2	3e-20	31.94
	Magnaporthe oryzae 70-15	uncharacterized protein MGG_13486	XP_011315904.1	2e-20	32.98
	Beauveria bassiana ARSEF 2860	apopolysialoglycoprotein	XP_003716227.1	4e-16	29.44
	Metarhizium acridum CQMa 102	LYR family protein	XP_008596105.1	9e-18	28.71
			EFY89569.1	3e-15	29.9

## Sheet: PoFif3
	BLASTP results in different organisms using PoFif3 as a query
	Organisms	Description/Definition	Accession(NCBI/Uniprot/JGI)	E value	Percent identtity (%)
Eurotiomycetes	Penicillium ucsense	Uncharacterized protein PECM_008359	KAF7714381.1	0	76.65
	Penicillium brasilianum	hypothetical protein PMG11_02630	CEJ56422.1	0	72.81
	Penicillium chrysogenum Wisconsin 54-1255	Pc13g09790	CAP92048.1	0	56.81
	Aspergillus nidulans FGSC A4	hypothetical protein	XP_660502.1	0	49.15
	Aspergillus niger CBS 513.88	hypothetical protein	Aspni_DSM_1|157251	1.93e-32	54.1
	Aspergillus oryzae RIB40	nnamed protein product	XP_001819849.1	0	47.53
Dothideomycetes	Cladosporium sphaerospermum UM 843	hypothetical protein	Clasph1|7867	1.46e-14	31.7
	Passalora fulva	uncharacterized protein CLAFUR5_13074	XP_047768034.1	3e-52	28.44
	Alternaria alternata	hypothetical protein AA0117_g1154	RYN83910.1	4e-57	29.77
Leotiomycetes	Blumeria graminis f. sp. hordei DH14	Uncharacterized protein	Blugr2 | 6649	6.81e-26	37.3
	Botrytis cinerea T4	Uncharacterized protein	Botcin | 15469	6.07e-26	44.9
Sordariomycetes	Neurospora crassa OR74A	hypothetical protein NCU02272	XP_959916.1	4e-45	26.7
	Trichoderma reesei QM6a	uncharacterized protein TRIREDRAFT_60956	XP_006964972.1	1e-42	28.19
	Fusarium oxysporum Fo47	uncharacterized protein FOBCDRAFT_229918	XP_031035325.3	1e-44	29.3
	Fusarium graminearum PH-1	hypothetical protein FGSG_10781	XP_011325621.1	9e-45	28.42
	Magnaporthe oryzae 70-15	uncharacterized protein MGG_11470	XP_003718038.1	2e-46	25.97
	Beauveria bassiana ARSEF 2860	uncharacterized protein BBA_04889	XP_008598208.1	9e-48	28.74
	Metarhizium acridum CQMa 102	hypothetical protein MAC_01465	EFY92499.1	7e-49	29.33

## Sheet: PoFif4
	BLASTP results in different organisms using PoFif4 as a query
	Organisms	Description/Definition	Accession	E value	Percent identtity (%)
Eurotiomycetes	Penicillium ucsense	Bromo domain-containing protein	KAF7713231.1	0	64.44
	Penicillium brasilianum	hypothetical protein PMG11_03239	CEO58521.1	0	70.35
	Penicillium chrysogenum Wisconsin 54-1255	Pc22g10300	CAP98318.1	3e-161	52.23
	Aspergillus nidulans FGSC A4	hypothetical protein	XP_659882.1	1e-08	27.32
	Aspergillus niger CBS 513.88	hypothetical protein	An17g01410	1.50E-09	26.1
	Aspergillus oryzae RIB40	nnamed protein product	XP_023088731.1	7e-07	29.25
Dothideomycetes	Cladosporium sphaerospermum UM 843	hypothetical protein	Clasph1|1643	4.05e-24	47.9
	Passalora fulva	uncharacterized protein CLAFUR5_07961	XP_047759340.1	8e-56	32.53
	Alternaria alternata	Bromodomain-domain-containing protein	XP_018386943.1	2e-49	29.47
Leotiomycetes	Blumeria graminis f. sp. hordei DH14	hypothetical protein	Blugr2|1954	3.31e-18	45.6
	Botrytis cinerea T4	hypothetical protein	Botcin1|2403	3.83e-22	47.4
Sordariomycetes	Neurospora crassa OR74A	hypothetical protein NCU02078	XP_964605.1	8e-38	27.44
	Trichoderma reesei QM6a	uncharacterized protein TRIREDRAFT_122628	XP_006966590.1	8e-42	32.54
	Fusarium oxysporum Fo47	Bromodomain-containing protein	XP_031041640.2	3e-33	29.9
	Fusarium graminearum PH-1	hypothetical protein FGSG_00752	XP_011316461.1	1e-40	29.86
	Magnaporthe oryzae 70-15	uncharacterized protein MGG_11512	XP_003718329.1	3e-45	30.7
	Beauveria bassiana ARSEF 2860	Bromodomain containing protein	XP_008594947.1	7e-27	36.31
	Metarhizium acridum CQMa 102	Bromodomain containing protein	EFY88724.1	5e-38	30.59
