# Supplementary material for: Transcription factor NF-Y complex interacts with chromatin remodeling complexes SWI/SNF and RSC to coordinately regulate gene expression
Source: Nucleic Acids Res. 2026 May 30;54(10):gkag543. doi: 10.1093/nar/gkag543 (PMC13221647; doi:10.1093/nar/gkag543)
Supplement: gkag543_Supplemental_Files [file gkag543_supplemental_files.zip › DATASET_S7 high salt-TAP.xlsx]

## Sheet: Sheet 1 PoFif1 sample
	High salt: proteins interacting with PoFif1 identified through TAP-MS.
Rank	Protein	PoFif1-TAP	Theoretical PepCount	emPAI	Description
1	PDE_06201	33	41	5.38084	PoArp4
2	PDE_08093	12	16	4.62341	PoFif1
3	PDE_09254	46	71	3.44516	PoRsc8
4	PDE_04763	36	61	2.89192	PoSol1
5	PDE_06999	32	57	2.64253	PoSsr4
6	PDE_01580	33	59	2.62512	PoFif2
7	PDE_02602	35	64	2.52269	PoSsr3
8	PDE_01397	31	57	2.49832	PoArp9
9	PDE_07457	17	33	2.27455	PoTaf14
10	PDE_09363	97	203	2.00492	PoSnf21
11	PDE_07819	42	91	1.89427	PoSnf5
12	PDE_02951	9	20	1.81838	gnl|BL_ORD_ID|398598 sp|Q0CUN7|SAR1_ASPTN Small COPII coat GTPase sar1 OS=Aspergillus terreus (strain NIH 2624 / FGSC A1156) GN=sar1 PE=3 SV=1
13	PDE_07209	21	55	1.4089	PoSnf59
14	PDE_04721	2	6	1.15443	gnl|BL_ORD_ID|254425 sp|Q96VN3|NTF2_EMENI Nuclear transport factor 2 OS=Emericella nidulans GN=ntf2 PE=3 SV=1
15	PDE_05389	19	65	0.960233	gnl|BL_ORD_ID|419429 sp|P04802|SYDC_YEAST Aspartyl-tRNA synthetase, cytoplasmic OS=Saccharomyces cerevisiae GN=DPS1 PE=1 SV=3
16	PDE_07008	9	31	0.951293	gnl|BL_ORD_ID|437110 sp|Q9UUZ9|THI4_ASPOR Thiazole biosynthetic enzyme, mitochondrial OS=Aspergillus oryzae GN=thiA PE=3 SV=2
17	PDE_02849	6	21	0.930698	gnl|BL_ORD_ID|176156 sp|O94083|IF5A_CANAL Eukaryotic translation initiation factor 5A OS=Candida albicans GN=ANB1 PE=3 SV=1
18	PDE_07126	2	7	0.930698	-
19	PDE_08686	17	60	0.920142	gnl|BL_ORD_ID|467494 sp|P11593|VATB_NEUCR V-type proton ATPase subunit B OS=Neurospora crassa GN=vma-2 PE=3 SV=1
20	PDE_03432	5	18	0.895736	gnl|BL_ORD_ID|456265 sp|Q61YZ4|U483_CAEBR UPF0483 protein CBG03338 OS=Caenorhabditis briggsae GN=CBG03338 PE=3 SV=1
21	PDE_00638	22	80	0.883649	gnl|BL_ORD_ID|279450 sp|Q8YWW1|PHK1_NOSS1 Probable phosphoketolase 1 OS=Nostoc sp. (strain PCC 7120 / UTEX 2576) GN=all1483 PE=3 SV=1
22	PDE_08338	9	33	0.873817	gnl|BL_ORD_ID|134013 sp|Q01369|GBLP_NEUCR Guanine nucleotide-binding protein subunit beta-like protein OS=Neurospora crassa GN=cpc-2 PE=3 SV=1
23	PDE_06571	3	12	0.778279	-
24	PDE_05697	2	8	0.778279	gnl|BL_ORD_ID|29478 sp|C6Y4A3|ATP19_SCHPO ATP synthase subunit K, mitochondrial OS=Schizosaccharomyces pombe GN=atp19 PE=2 SV=1
25	PDE_09282	8	33	0.747528	gnl|BL_ORD_ID|415862 sp|Q9P727|SUCA_NEUCR Probable succinyl-CoA ligase [GDP-forming] subunit alpha, mitochondrial OS=Neurospora crassa GN=8D4.130 PE=3 SV=1
26	PDE_08414	17	71	0.735548	gnl|BL_ORD_ID|7191 sp|P36333|ACSA_PENCH Acetyl-coenzyme A synthetase OS=Penicillium chrysogenum GN=facA PE=3 SV=1
27	PDE_07302	8	34	0.719072	gnl|BL_ORD_ID|131377 sp|P04397|GAL10_YEAST Bifunctional protein GAL10 OS=Saccharomyces cerevisiae GN=GAL10 PE=1 SV=2
28	PDE_09222	8	34	0.719072	gnl|BL_ORD_ID|113091 sp|P78790|ETFA_SCHPO Probable electron transfer flavoprotein subunit alpha, mitochondrial OS=Schizosaccharomyces pombe GN=SPAC27D7.06 PE=2 SV=3
29	PDE_08458	8	34	0.719072	gnl|BL_ORD_ID|227615 sp|Q2UJU5|MPG1_ASPOR Mannose-1-phosphate guanyltransferase OS=Aspergillus oryzae GN=mpg1 PE=3 SV=1
30	PDE_07967	50	213	0.716887	gnl|BL_ORD_ID|305131 sp|O93937|PYR1_EMENI Protein pyrABCN OS=Emericella nidulans GN=pyrABCN PE=3 SV=2
31	PDE_03102	20	87	0.697794	gnl|BL_ORD_ID|199159 sp|P55251|LEUC_RHIPU 3-isopropylmalate dehydratase OS=Rhizomucor pusillus GN=LEUA PE=3 SV=1
32	PDE_08724	7	31	0.681924	gnl|BL_ORD_ID|464232 sp|Q96WV0|UREG_SCHPO Uncharacterized urease accessory protein ureG-like OS=Schizosaccharomyces pombe GN=SPCPB16A4.05c PE=2 SV=1
33	PDE_03644	7	31	0.681924	gnl|BL_ORD_ID|177949 sp|P25605|ILV6_YEAST Acetolactate synthase small subunit, mitochondrial OS=Saccharomyces cerevisiae GN=ILV6 PE=1 SV=2
34	PDE_01648	16	71	0.680166	gnl|BL_ORD_ID|91791 sp|Q9UTJ7|DHSA_SCHPO Probable succinate dehydrogenase [ubiquinone] flavoprotein subunit, mitochondrial OS=Schizosaccharomyces pombe GN=sdh1 PE=2 SV=1
35	PDE_01500	11	49	0.676833	gnl|BL_ORD_ID|100022 sp|Q9P6I2|DUG1_SCHPO Cys-Gly metallodipeptidase dug1 OS=Schizosaccharomyces pombe GN=dug1 PE=2 SV=1
36	PDE_00191	2	9	0.668101	gnl|BL_ORD_ID|309590 sp|P48503|QCR8_NEUCR Cytochrome b-c1 complex subunit 8 OS=Neurospora crassa GN=qcr-8 PE=1 SV=1
37	PDE_05790	12	55	0.652654	gnl|BL_ORD_ID|292778 sp|Q01939|PRS8_YEAST 26S protease regulatory subunit 8 homolog OS=Saccharomyces cerevisiae GN=RPT6 PE=1 SV=4
38	PDE_07521	18	86	0.619207	gnl|BL_ORD_ID|365019 sp|Q7S8R8|RPN1_NEUCR 26S proteasome regulatory subunit rpn-1 OS=Neurospora crassa GN=rpn-1 PE=3 SV=2
39	PDE_04537	9	43	0.619207	gnl|BL_ORD_ID|146728 sp|Q7Z8E7|GPD_COLGL Glycerol-3-phosphate dehydrogenase [NAD+] OS=Colletotrichum gloeosporioides PE=2 SV=1
40	PDE_05108	5	24	0.615598	gnl|BL_ORD_ID|392857 sp|Q4WYK1|RSSA_ASPFU 40S ribosomal protein S0 OS=Aspergillus fumigatus GN=rps0 PE=3 SV=1
41	PDE_04890	13	63	0.608234	gnl|BL_ORD_ID|451075 sp|P13228|TRP_NEUCR Tryptophan synthase OS=Neurospora crassa GN=trp-3 PE=1 SV=1
42	PDE_07742	11	54	0.598467	PoSrp1
43	PDE_03916	10	50	0.584893	gnl|BL_ORD_ID|166130 sp|O94225|HOSM_PENCW Homocitrate synthase, mitochondrial OS=Penicillium chrysogenum (strain ATCC 28089 / DSM 1075 / Wisconsin 54-1255) GN=lys1 PE=1 SV=1
44	PDE_02618	13	66	0.573873	gnl|BL_ORD_ID|292732 sp|P33297|PRS6A_YEAST 26S protease regulatory subunit 6A OS=Saccharomyces cerevisiae GN=RPT5 PE=1 SV=3
45	PDE_05774	11	56	0.571913	gnl|BL_ORD_ID|330272 sp|O59931|RL13_CANAL 60S ribosomal protein L13 OS=Candida albicans GN=RPL13 PE=3 SV=1
46	PDE_06805	15	77	0.566048	gnl|BL_ORD_ID|425602 sp|Q9UUF2|SYMC_SCHPO Probable methionyl-tRNA synthetase, cytoplasmic OS=Schizosaccharomyces pombe GN=SPBC17A3.04c PE=2 SV=1
47	PDE_04802	7	36	0.564748	gnl|BL_ORD_ID|11875 sp|Q9HGY9|ALF_ASPOR Fructose-bisphosphate aldolase OS=Aspergillus oryzae GN=fbaA PE=2 SV=2
48	PDE_07264	7	36	0.564748	gnl|BL_ORD_ID|91813 sp|O42772|DHSB_MYCGR Succinate dehydrogenase [ubiquinone] iron-sulfur subunit, mitochondrial OS=Mycosphaerella graminicola GN=SDH2 PE=3 SV=1
49	PDE_06826	8	42	0.550516	gnl|BL_ORD_ID|411193 sp|Q09116|SPN2_SCHPO Septin homolog spn2 OS=Schizosaccharomyces pombe GN=spn2 PE=1 SV=2
50	PDE_06774	7	37	0.545928	gnl|BL_ORD_ID|287206 sp|Q09172|PP2C2_SCHPO Protein phosphatase 2C homolog 2 OS=Schizosaccharomyces pombe GN=ptc2 PE=2 SV=1
51	PDE_05070	12	67	0.510443	gnl|BL_ORD_ID|434619 sp|O74341|TCPG_SCHPO T-complex protein 1 subunit gamma OS=Schizosaccharomyces pombe GN=cct3 PE=1 SV=1
52	PDE_00490	12	68	0.501311	PoKap95
53	PDE_00140	13	74	0.498565	gnl|BL_ORD_ID|450908 sp|P24773|TRPG_PENCH Anthranilate synthase component 2 OS=Penicillium chrysogenum GN=trpC PE=4 SV=1
54	PDE_09818	9	52	0.489625	gnl|BL_ORD_ID|411194 sp|P48008|SPN3_SCHPO Septin homolog spn3 OS=Schizosaccharomyces pombe GN=spn3 PE=1 SV=3
55	PDE_09309	6	36	0.467799	gnl|BL_ORD_ID|46858 sp|A1CZ92|CARA_NEOFI Carbamoyl-phosphate synthase arginine-specific small chain OS=Neosartorya fischeri (strain ATCC 1020 / DSM 3700 / FGSC A1164 / NRRL 181) GN=cpa1 PE=3 SV=1
56	PDE_00053	4	24	0.467799	gnl|BL_ORD_ID|434729 sp|Q4WRB8|TCTP_ASPFU Translationally-controlled tumor protein homolog OS=Aspergillus fumigatus GN=AFUA_1G16840 PE=3 SV=1
57	PDE_07734	12	74	0.452654	gnl|BL_ORD_ID|512440 sp|O60155|YHY6_SCHPO Putative prolyl-tRNA synthetase C19C7.06 OS=Schizosaccharomyces pombe GN=SPBC19C7.06 PE=2 SV=1
58	PDE_07735	12	74	0.452654	gnl|BL_ORD_ID|434557 sp|O94501|TCPA_SCHPO T-complex protein 1 subunit alpha OS=Schizosaccharomyces pombe GN=cct1 PE=2 SV=1
59	PDE_02675	11	68	0.451325	gnl|BL_ORD_ID|434632 sp|P87153|TCPH_SCHPO Probable T-complex protein 1 subunit eta OS=Schizosaccharomyces pombe GN=cct7 PE=1 SV=1
60	PDE_05494	7	44	0.442417	gnl|BL_ORD_ID|51291 sp|Q4WPF8|CCPR_ASPFU Cytochrome c peroxidase, mitochondrial OS=Aspergillus fumigatus GN=ccp1 PE=3 SV=1
61	PDE_02440	8	51	0.435036	gnl|BL_ORD_ID|263332 sp|P16387|ODPA_YEAST Pyruvate dehydrogenase E1 component subunit alpha, mitochondrial OS=Saccharomyces cerevisiae GN=PDA1 PE=1 SV=2
62	PDE_05144	5	33	0.417474	gnl|BL_ORD_ID|387662 sp|O43105|RS7_NEUCR 40S ribosomal protein S7 OS=Neurospora crassa GN=rps-7 PE=3 SV=2
63	PDE_09456	9	60	0.412538	gnl|BL_ORD_ID|411195 sp|P48009|SPN4_SCHPO Septin homolog spn4 OS=Schizosaccharomyces pombe GN=spn4 PE=1 SV=1
64	PDE_01925	3	20	0.412538	gnl|BL_ORD_ID|347373 sp|P41056|RL33B_YEAST 60S ribosomal protein L33-B OS=Saccharomyces cerevisiae GN=RPL33B PE=1 SV=2
65	PDE_09187	10	68	0.403004	gnl|BL_ORD_ID|52268 sp|P39826|CDC3_CANAL Cell division control protein 3 OS=Candida albicans GN=CDC3 PE=3 SV=1
66	PDE_08476	7	48	0.39905	gnl|BL_ORD_ID|209434 sp|Q9P4R4|LYS9_MAGGR Saccharopine dehydrogenase [NADP+, L-glutamate-forming] OS=Magnaporthe grisea GN=LYS3 PE=1 SV=2
67	PDE_07924	7	49	0.389495	gnl|BL_ORD_ID|5542 sp|O13907|ACL2_SCHPO Probable ATP-citrate synthase subunit 2 OS=Schizosaccharomyces pombe GN=SPAC22A12.16 PE=1 SV=1
68	PDE_05315	2	14	0.389495	gnl|BL_ORD_ID|381778 sp|Q4WI01|RS21_ASPFU 40S ribosomal protein S21 OS=Aspergillus fumigatus GN=rps21 PE=3 SV=1
69	PDE_01085	3	22	0.368875	gnl|BL_ORD_ID|513636 sp|P47044|YJF5_YEAST LOG family protein YJL055W OS=Saccharomyces cerevisiae GN=YJL055W PE=1 SV=1
70	PDE_03148	5	37	0.365008	gnl|BL_ORD_ID|266914 sp|P24552|OXDA_FUSSO D-amino-acid oxidase OS=Fusarium solani subsp. pisi PE=1 SV=1
71	PDE_02230	8	60	0.359356	gnl|BL_ORD_ID|115967 sp|P32604|F26_YEAST Fructose-2,6-bisphosphatase OS=Saccharomyces cerevisiae GN=FBP26 PE=1 SV=2
72	PDE_02693	4	30	0.359356	gnl|BL_ORD_ID|382543 sp|P21772|RS26_NEUCR 40S ribosomal protein S26E OS=Neurospora crassa GN=rps-26 PE=3 SV=2
73	PDE_02707	6	45	0.359356	gnl|BL_ORD_ID|333096 sp|Q9P720|RL16_NEUCR 60S ribosomal protein L16 OS=Neurospora crassa GN=rpl-16 PE=3 SV=1
74	PDE_08546	6	46	0.350314	gnl|BL_ORD_ID|450365 sp|O60122|TRPD_SCHPO Anthranilate phosphoribosyltransferase OS=Schizosaccharomyces pombe GN=trp4 PE=2 SV=1
75	PDE_05730	3	23	0.350314	gnl|BL_ORD_ID|476201 sp|P47165|XPT1_YEAST Xanthine phosphoribosyltransferase 1 OS=Saccharomyces cerevisiae GN=XPT1 PE=1 SV=1
76	PDE_03126	3	23	0.350314	gnl|BL_ORD_ID|293264 sp|Q9UT97|PSA5_SCHPO Probable proteasome subunit alpha type-5 OS=Schizosaccharomyces pombe GN=SPAC323.02c PE=1 SV=1
77	PDE_07774	4	31	0.34596	gnl|BL_ORD_ID|346776 sp|Q7RXY1|RL32_NEUCR 60S ribosomal protein L32 OS=Neurospora crassa GN=rpl-32 PE=3 SV=1
78	PDE_04060	5	39	0.343399	gnl|BL_ORD_ID|334284 sp|Q8TFH1|RL18B_SCHPO 60S ribosomal protein L18-B OS=Schizosaccharomyces pombe GN=rpl18b PE=1 SV=1
79	PDE_07075	9	71	0.338938	gnl|BL_ORD_ID|440919 sp|O60084|TIM44_SCHPO Mitochondrial import inner membrane translocase subunit tim44 OS=Schizosaccharomyces pombe GN=tim44 PE=2 SV=1
80	PDE_05188	7	56	0.333521	gnl|BL_ORD_ID|193352 sp|Q12669|KPYK_ASPNG Pyruvate kinase OS=Aspergillus niger GN=pkiA PE=3 SV=1
81	PDE_09702	5	40	0.333521	gnl|BL_ORD_ID|506035 sp|O42896|YBQ3_SCHPO Uncharacterized oxidoreductase C115.03 OS=Schizosaccharomyces pombe GN=SPBC115.03 PE=2 SV=1
82	PDE_02544	4	32	0.333521	gnl|BL_ORD_ID|251 sp|P62262|1433E_SHEEP 14-3-3 protein epsilon OS=Ovis aries GN=YWHAE PE=1 SV=1
83	PDE_03510	3	24	0.333521	gnl|BL_ORD_ID|30226 sp|P0C2C8|ATP7_ASPTN ATP synthase subunit d, mitochondrial OS=Aspergillus terreus (strain NIH 2624 / FGSC A1156) GN=atp7 PE=3 SV=1
84	PDE_03064	5	40	0.333521	gnl|BL_ORD_ID|118158 sp|Q06099|FADH_CANMA S-(hydroxymethyl)glutathione dehydrogenase OS=Candida maltosa GN=FDH1 PE=3 SV=1
85	PDE_03974	3	24	0.333521	gnl|BL_ORD_ID|267687 sp|P22008|P5CR_PSEAE Pyrroline-5-carboxylate reductase OS=Pseudomonas aeruginosa GN=proC PE=1 SV=2
86	PDE_09195	2	16	0.333521	gnl|BL_ORD_ID|400669 sp|O74882|SDH3_SCHPO Succinate dehydrogenase cytochrome B subunit, mitochondrial OS=Schizosaccharomyces pombe GN=sdh3 PE=2 SV=1
87	PDE_02182	2	16	0.333521	gnl|BL_ORD_ID|222676 sp|Q09196|MLR4_SCHPO Myosin regulatory light chain cdc4 OS=Schizosaccharomyces pombe GN=cdc4 PE=1 SV=1
88	PDE_03870	1	8	0.333521	gnl|BL_ORD_ID|309604 sp|P22289|QCR9_YEAST Cytochrome b-c1 complex subunit 9 OS=Saccharomyces cerevisiae GN=QCR9 PE=1 SV=2
89	PDE_06127	11	89	0.329216	gnl|BL_ORD_ID|326189 sp|Q9UW15|RIR1_NEUCR Ribonucleoside-diphosphate reductase large chain OS=Neurospora crassa GN=rnr-1 PE=1 SV=2
90	PDE_02271	20	162	0.328791	gnl|BL_ORD_ID|423043 sp|P38088|SYG_YEAST Glycyl-tRNA synthetase 1 OS=Saccharomyces cerevisiae GN=GRS1 PE=1 SV=1
91	PDE_09921	7	57	0.326805	gnl|BL_ORD_ID|92665 sp|P46681|DLD2_YEAST D-lactate dehydrogenase [cytochrome] 2, mitochondrial OS=Saccharomyces cerevisiae GN=DLD2 PE=1 SV=1
92	PDE_02599	4	33	0.321941	gnl|BL_ORD_ID|341498 sp|O14388|RL27A_SCHPO 60S ribosomal protein L27-A OS=Schizosaccharomyces pombe GN=rpl27a PE=2 SV=2
93	PDE_04328	2	17	0.311134	gnl|BL_ORD_ID|345133 sp|Q7S7F1|RL30_NEUCR 60S ribosomal protein L30 OS=Neurospora crassa GN=rpl-30 PE=3 SV=1
94	PDE_09504	2	17	0.311134	gnl|BL_ORD_ID|245543 sp|Q7Z8P9|NDK_ASPFU Nucleoside diphosphate kinase OS=Aspergillus fumigatus GN=ndk1 PE=3 SV=1
95	PDE_08233	9	77	0.30883	gnl|BL_ORD_ID|107448 sp|P56287|EI2BE_SCHPO Probable translation initiation factor eIF-2B subunit epsilon OS=Schizosaccharomyces pombe GN=tif225 PE=1 SV=1
96	PDE_07151	8	69	0.305997	gnl|BL_ORD_ID|355858 sp|Q03195|RLI1_YEAST Translation initiation factor RLI1 OS=Saccharomyces cerevisiae GN=RLI1 PE=1 SV=1
97	PDE_02287	3	26	0.304321	gnl|BL_ORD_ID|191808 sp|P17423|KHSE_YEAST Homoserine kinase OS=Saccharomyces cerevisiae GN=THR1 PE=1 SV=4
98	PDE_06474	4	35	0.301025	gnl|BL_ORD_ID|232093 sp|Q9P786|MTD1_SCHPO Methylenetetrahydrofolate dehydrogenase [NAD+] OS=Schizosaccharomyces pombe GN=mtd1 PE=2 SV=1
99	PDE_01024	6	53	0.297799	gnl|BL_ORD_ID|315602 sp|P78706|RCO1_NEUCR Transcriptional repressor rco-1 OS=Neurospora crassa GN=rco-1 PE=4 SV=2
100	PDE_05824	9	80	0.295687	-
101	PDE_02650	1	9	0.29155	-
102	PDE_02775	2	18	0.29155	gnl|BL_ORD_ID|374371 sp|O59936|RS12_ERYGR 40S ribosomal protein S12 OS=Erysiphe graminis subsp. hordei GN=RPS12 PE=3 SV=1
103	PDE_00021	1	9	0.29155	gnl|BL_ORD_ID|363727 sp|P28346|RODL_EMENI Rodlet protein OS=Emericella nidulans GN=rodA PE=2 SV=1
104	PDE_03779	1	9	0.29155	gnl|BL_ORD_ID|355817 sp|Q9C3Z5|RLA2_PODAN 60S acidic ribosomal protein P2 OS=Podospora anserina PE=3 SV=1
105	PDE_00683	12	109	0.288522	gnl|BL_ORD_ID|68069 sp|Q9UUF7|COPB_SCHPO Coatomer subunit beta OS=Schizosaccharomyces pombe GN=sec26 PE=2 SV=1
106	PDE_04746	6	55	0.285556	gnl|BL_ORD_ID|131506 sp|P04385|GAL1_YEAST Galactokinase OS=Saccharomyces cerevisiae GN=GAL1 PE=1 SV=4
107	PDE_01345	4	37	0.28265	gnl|BL_ORD_ID|165403 sp|Q7WUM8|HMP_RHIME Flavohemoprotein OS=Rhizobium meliloti GN=hmp PE=3 SV=2
108	PDE_04388	3	28	0.279802	gnl|BL_ORD_ID|142095 sp|Q9UT36|GLO21_SCHPO Probable hydroxyacylglutathione hydrolase C824.07 OS=Schizosaccharomyces pombe GN=SPAC824.07 PE=2 SV=1
109	PDE_02547	6	57	0.274275	gnl|BL_ORD_ID|292654 sp|O74445|PRS10_SCHPO Probable 26S protease subunit rpt4 OS=Schizosaccharomyces pombe GN=rpt4 PE=2 SV=2
110	PDE_08009	6	57	0.274275	gnl|BL_ORD_ID|4594 sp|P45867|ACDA_BACSU Acyl-CoA dehydrogenase OS=Bacillus subtilis GN=acdA PE=2 SV=1
111	PDE_01583	2	19	0.274275	gnl|BL_ORD_ID|516235 sp|O74383|YNV8_SCHPO Uncharacterized protein C3H7.08c OS=Schizosaccharomyces pombe GN=SPBC3H7.08c PE=2 SV=1
112	PDE_05808	2	19	0.274275	gnl|BL_ORD_ID|112069 sp|O59933|ERG25_CANAL C-4 methylsterol oxidase OS=Candida albicans GN=ERG25 PE=3 SV=1
113	PDE_03503	6	58	0.268961	gnl|BL_ORD_ID|301027 sp|P41390|PUR1_SCHPO Amidophosphoribosyltransferase OS=Schizosaccharomyces pombe GN=ade4 PE=1 SV=1
114	PDE_07513	3	29	0.268961	gnl|BL_ORD_ID|417694 sp|Q4WVE5|SVF1_ASPFU Survival factor 1 OS=Aspergillus fumigatus GN=svf1 PE=3 SV=1
115	PDE_00370	13	127	0.265792	gnl|BL_ORD_ID|249534 sp|P22944|NIR_EMENI Nitrite reductase [NAD(P)H] OS=Emericella nidulans GN=niiA PE=3 SV=2
116	PDE_02217	6	59	0.263848	gnl|BL_ORD_ID|462493 sp|P28274|URA7_YEAST CTP synthase 1 OS=Saccharomyces cerevisiae GN=URA7 PE=1 SV=2
117	PDE_05837	4	40	0.258925	gnl|BL_ORD_ID|29471 sp|Q9UT16|ATP12_SCHPO Protein atp12, mitochondrial OS=Schizosaccharomyces pombe GN=atp12 PE=2 SV=1
118	PDE_09754	1	10	0.258925	gnl|BL_ORD_ID|516996 sp|Q4WTW3|YOP1_ASPFU Protein yop1 OS=Aspergillus fumigatus GN=yop1 PE=3 SV=1
119	PDE_05392	9	93	0.249609	gnl|BL_ORD_ID|68130 sp|P87140|COPG_SCHPO Probable coatomer subunit gamma OS=Schizosaccharomyces pombe GN=sec21 PE=1 SV=1
120	PDE_04533	4	42	0.245197	gnl|BL_ORD_ID|24084 sp|P14843|AROF_YEAST Phospho-2-dehydro-3-deoxyheptonate aldolase, phenylalanine-inhibited OS=Saccharomyces cerevisiae GN=ARO3 PE=1 SV=1
121	PDE_03241	4	42	0.245197	gnl|BL_ORD_ID|19399 sp|Q9P3I3|ARGD_NEUCR Acetylornithine aminotransferase, mitochondrial OS=Neurospora crassa GN=arg-8 PE=3 SV=1
122	PDE_02975	5	53	0.242624	gnl|BL_ORD_ID|211751 sp|O74752|MAS5_SCHPO Mitochondrial protein import protein mas5 OS=Schizosaccharomyces pombe GN=SPBC1734.11 PE=2 SV=1
123	PDE_04156	5	53	0.242624	gnl|BL_ORD_ID|510214 sp|O13899|YF38_SCHPO Uncharacterized CDP-alcohol phosphatidyltransferase class-I family protein C22A12.08c OS=Schizosaccharomyces pombe GN=SPAC22A12.08c PE=2 SV=1
124	PDE_03490	4	44	0.232847	gnl|BL_ORD_ID|40542 sp|P32451|BIOB_YEAST Biotin synthase, mitochondrial OS=Saccharomyces cerevisiae GN=BIO2 PE=1 SV=2
125	PDE_05635	2	22	0.232847	gnl|BL_ORD_ID|350449 sp|Q9C2B9|RL38_NEUCR 60S ribosomal protein L38 OS=Neurospora crassa GN=rpl-38 PE=3 SV=1
126	PDE_01016	2	22	0.232847	gnl|BL_ORD_ID|154608 sp|Q02516|HAP5_YEAST Transcriptional activator HAP5 OS=Saccharomyces cerevisiae GN=HAP5 PE=1 SV=1
127	PDE_04198	1	11	0.232847	gnl|BL_ORD_ID|364275 sp|Q6FS48|RPB9_CANGA DNA-directed RNA polymerase II subunit RPB9 OS=Candida glabrata GN=RPB9 PE=3 SV=1
128	PDE_02075	5	56	0.228247	gnl|BL_ORD_ID|247709 sp|P87185|NFS1_CANAL Cysteine desulfurase, mitochondrial OS=Candida albicans GN=NFS1 PE=3 SV=1
129	PDE_07902	4	45	0.227125	gnl|BL_ORD_ID|522891 sp|P53303|ZPR1_YEAST Zinc finger protein ZPR1 OS=Saccharomyces cerevisiae GN=ZPR1 PE=1 SV=1
130	PDE_08809	3	34	0.22528	gnl|BL_ORD_ID|246642 sp|P23710|NDUS3_NEUCR NADH-ubiquinone oxidoreductase 30.4 kDa subunit, mitochondrial OS=Neurospora crassa GN=nuo-31 PE=2 SV=2
131	PDE_03828	2	23	0.221677	gnl|BL_ORD_ID|246407 sp|P24919|NDUA5_NEUCR NADH-ubiquinone oxidoreductase 29.9 kDa subunit, mitochondrial OS=Neurospora crassa GN=nuo-32 PE=1 SV=1
132	PDE_04546	2	23	0.221677	gnl|BL_ORD_ID|312968 sp|O35509|RB11B_RAT Ras-related protein Rab-11B OS=Rattus norvegicus GN=Rab11b PE=2 SV=4
133	PDE_02882	5	58	0.21957	gnl|BL_ORD_ID|511548 sp|P53110|YGP9_YEAST Uncharacterized protein YGL159W OS=Saccharomyces cerevisiae GN=YGL159W PE=1 SV=1
134	PDE_05363	3	35	0.218188	gnl|BL_ORD_ID|118160 sp|P47734|FADH_METMR S-(hydroxymethyl)glutathione dehydrogenase OS=Methylobacter marinus GN=fdh PE=3 SV=2
135	PDE_01700	5	59	0.215474	gnl|BL_ORD_ID|92720 sp|O00087|DLDH_SCHPO Dihydrolipoyl dehydrogenase, mitochondrial OS=Schizosaccharomyces pombe GN=dld1 PE=2 SV=2
136	PDE_03746	3	36	0.211528	gnl|BL_ORD_ID|483901 sp|O06179|Y1533_MYCTU Putative monooxygenase Rv1533 OS=Mycobacterium tuberculosis GN=Rv1533 PE=3 SV=1
137	PDE_02603	4	48	0.211528	gnl|BL_ORD_ID|365044 sp|Q9P7S2|RPN6_SCHPO Probable 26S proteasome regulatory subunit rpn6 OS=Schizosaccharomyces pombe GN=rpn6 PE=2 SV=1
138	PDE_05477	3	36	0.211528	gnl|BL_ORD_ID|358644 sp|P23369|RM25_YEAST 54S ribosomal protein L25, mitochondrial OS=Saccharomyces cerevisiae GN=MRPL25 PE=1 SV=2
139	PDE_00768	1	12	0.211528	gnl|BL_ORD_ID|443524 sp|Q07335|TOM22_NEUCR Mitochondrial import receptor subunit tom-22 OS=Neurospora crassa GN=tom-22 PE=2 SV=1
140	PDE_07806	5	63	0.200508	gnl|BL_ORD_ID|249954 sp|P38861|NMD3_YEAST 60S ribosomal export protein NMD3 OS=Saccharomyces cerevisiae GN=NMD3 PE=1 SV=3
141	PDE_09073	3	38	0.199354	gnl|BL_ORD_ID|358509 sp|P31334|RM09_YEAST 54S ribosomal protein L9, mitochondrial OS=Saccharomyces cerevisiae GN=MRPL9 PE=1 SV=3
142	PDE_01908	4	52	0.193777	gnl|BL_ORD_ID|174777 sp|P56329|IF2B_SCHPO Probable eukaryotic translation initiation factor 2 subunit beta OS=Schizosaccharomyces pombe GN=tif212 PE=1 SV=2
143	PDE_03392	3	39	0.193777	gnl|BL_ORD_ID|2595 sp|P23542|AATC_YEAST Aspartate aminotransferase, cytoplasmic OS=Saccharomyces cerevisiae GN=AAT2 PE=1 SV=3
144	PDE_09910	2	26	0.193777	gnl|BL_ORD_ID|292462 sp|P77541|PRPB_ECOLI Methylisocitrate lyase OS=Escherichia coli (strain K12) GN=prpB PE=1 SV=3
145	PDE_01115	1	13	0.193777	gnl|BL_ORD_ID|364146 sp|Q09177|RPAC2_SCHPO DNA-directed RNA polymerases I and III subunit RPAC2 OS=Schizosaccharomyces pombe GN=rpc19 PE=2 SV=1
146	PDE_06934	1	13	0.193777	gnl|BL_ORD_ID|35813 sp|Q06405|ATPK_YEAST ATP synthase subunit f, mitochondrial OS=Saccharomyces cerevisiae GN=ATP17 PE=1 SV=1
147	PDE_00155	1	13	0.193777	gnl|BL_ORD_ID|456187 sp|Q7RYI0|U327_NEUCR UPF0327 protein NCU06495 OS=Neurospora crassa GN=NCU06495 PE=3 SV=1
148	PDE_08205	1	13	0.193777	gnl|BL_ORD_ID|382761 sp|Q9C2P2|RS29_NEUCR 40S ribosomal protein S29 OS=Neurospora crassa GN=rps-29 PE=3 SV=1
149	PDE_06443	1	13	0.193777	-
150	PDE_04166	2	27	0.185971	gnl|BL_ORD_ID|307537 sp|Q8J269|PYRF_PENNA Orotidine 5&apos;-phosphate decarboxylase OS=Penicillium nalgiovense GN=pyrG PE=3 SV=1
151	PDE_02915	3	41	0.183507	gnl|BL_ORD_ID|213755 sp|Q5BG98|MCR1_EMENI NADH-cytochrome b5 reductase 2 OS=Emericella nidulans GN=mcr1 PE=3 SV=1
152	PDE_05644	3	41	0.183507	gnl|BL_ORD_ID|192031 sp|P07277|KIME_YEAST Mevalonate kinase OS=Saccharomyces cerevisiae GN=ERG12 PE=1 SV=1
153	PDE_06712	4	56	0.178769	gnl|BL_ORD_ID|394907 sp|Q5BBV9|RUVB1_EMENI RuvB-like helicase 1 OS=Emericella nidulans GN=rvb1 PE=3 SV=2
154	PDE_04335	2	28	0.178769	gnl|BL_ORD_ID|246734 sp|P40915|NDUV2_NEUCR NADH-ubiquinone oxidoreductase 24 kDa subunit, mitochondrial OS=Neurospora crassa GN=nuo-24 PE=2 SV=1
155	PDE_02935	1	14	0.178769	gnl|BL_ORD_ID|101866 sp|O94111|DYL1_EMENI Dynein light chain, cytoplasmic OS=Emericella nidulans GN=nudG PE=3 SV=1
156	PDE_06937	1	14	0.178769	gnl|BL_ORD_ID|364039 sp|P32529|RPA12_YEAST DNA-directed RNA polymerase I subunit RPA12 OS=Saccharomyces cerevisiae GN=RPA12 PE=1 SV=1
157	PDE_04638	1	14	0.178769	gnl|BL_ORD_ID|127589 sp|P36088|FRMSR_YEAST Free methionine-R-sulfoxide reductase OS=Saccharomyces cerevisiae GN=YKL069W PE=1 SV=1
158	PDE_04970	6	85	0.17649	gnl|BL_ORD_ID|250728 sp|O94514|NOP56_SCHPO Nucleolar protein 56 OS=Schizosaccharomyces pombe GN=nop56 PE=2 SV=1
159	PDE_07135	2	29	0.172102	gnl|BL_ORD_ID|498056 sp|P55607|Y4OV_RHISN Uncharacterized protein y4oV OS=Rhizobium sp. (strain NGR234) GN=NGR_a02140 PE=4 SV=1
160	PDE_00817	1	15	0.165914	gnl|BL_ORD_ID|382716 sp|Q7S6W5|RS28_NEUCR 40S ribosomal protein S28 OS=Neurospora crassa GN=rps-28 PE=3 SV=1
161	PDE_02156	3	46	0.16203	gnl|BL_ORD_ID|193044 sp|P41831|KPR1_SCHPO Ribose-phosphate pyrophosphokinase 1 OS=Schizosaccharomyces pombe GN=prs1 PE=2 SV=1
162	PDE_06117	3	47	0.158323	gnl|BL_ORD_ID|91437 sp|Q9URS1|DHE4_PENCH NADP-specific glutamate dehydrogenase OS=Penicillium chrysogenum GN=GDH PE=3 SV=1
163	PDE_02907	3	47	0.158323	gnl|BL_ORD_ID|331847 sp|O13418|RL15_ASPNG 60S ribosomal protein L15 OS=Aspergillus niger GN=rpl15 PE=2 SV=1
164	PDE_09704	5	80	0.154782	gnl|BL_ORD_ID|17697 sp|P40024|ARB1_YEAST ABC transporter ATP-binding protein ARB1 OS=Saccharomyces cerevisiae GN=ARB1 PE=1 SV=1
165	PDE_00455	3	48	0.154782	gnl|BL_ORD_ID|430357 sp|Q6TGS6|SYYC_DANRE Tyrosyl-tRNA synthetase, cytoplasmic OS=Danio rerio GN=yars PE=2 SV=2
166	PDE_09116	5	80	0.154782	gnl|BL_ORD_ID|246598 sp|P24918|NDUS1_NEUCR NADH-ubiquinone oxidoreductase 78 kDa subunit, mitochondrial OS=Neurospora crassa GN=nuo-78 PE=1 SV=2
167	PDE_04423	1	16	0.154782	gnl|BL_ORD_ID|383600 sp|O42952|RS30_SCHPO 40S ribosomal protein S30 OS=Schizosaccharomyces pombe GN=rps30a PE=2 SV=2
168	PDE_05113	2	32	0.154782	gnl|BL_ORD_ID|466803 sp|P53659|VA0D_NEUCR V-type proton ATPase subunit d OS=Neurospora crassa GN=vma-6 PE=3 SV=1
169	PDE_07072	1	16	0.154782	gnl|BL_ORD_ID|442211 sp|P89886|TMA20_YEAST Translation machinery-associated protein 20 OS=Saccharomyces cerevisiae GN=TMA20 PE=1 SV=1
170	PDE_01922	1	16	0.154782	gnl|BL_ORD_ID|512403 sp|O43084|YHS9_SCHPO Uncharacterized protein C947.09 OS=Schizosaccharomyces pombe GN=SPBC947.09 PE=2 SV=1
171	PDE_05651	8	132	0.149757	gnl|BL_ORD_ID|305011 sp|O93918|PYC_ASPTE Pyruvate carboxylase OS=Aspergillus terreus GN=pyc PE=2 SV=1
172	PDE_00083	3	50	0.148154	gnl|BL_ORD_ID|107455 sp|P70541|EI2BG_RAT Translation initiation factor eIF-2B subunit gamma OS=Rattus norvegicus GN=Eif2b3 PE=2 SV=2
173	PDE_06704	2	34	0.145048	gnl|BL_ORD_ID|193047 sp|O94413|KPR3_SCHPO Ribose-phosphate pyrophosphokinase 3 OS=Schizosaccharomyces pombe GN=prs3 PE=1 SV=1
174	PDE_09640	1	17	0.145048	gnl|BL_ORD_ID|412889 sp|Q8KB47|SSB1_CHLTE Single-stranded DNA-binding protein 1 OS=Chlorobium tepidum GN=ssb1 PE=3 SV=1
175	PDE_02254	1	17	0.145048	gnl|BL_ORD_ID|176245 sp|Q2UTN7|IF6_ASPOR Eukaryotic translation initiation factor 6 OS=Aspergillus oryzae GN=tif6 PE=3 SV=2
176	PDE_03382	1	17	0.145048	gnl|BL_ORD_ID|284335 sp|Q5ASN8|PMP20_EMENI Putative peroxiredoxin pmp20 OS=Emericella nidulans GN=AN8692 PE=1 SV=1
177	PDE_01331	1	17	0.145048	-
178	PDE_01935	2	35	0.140625	gnl|BL_ORD_ID|181104 sp|Q5B912|IPYR_EMENI Inorganic pyrophosphatase OS=Emericella nidulans GN=ipp1 PE=1 SV=1
179	PDE_03105	4	71	0.138513	gnl|BL_ORD_ID|232463 sp|Q10258|MTHR1_SCHPO Methylenetetrahydrofolate reductase 1 OS=Schizosaccharomyces pombe GN=met9 PE=1 SV=1
180	PDE_09308	3	54	0.136464	gnl|BL_ORD_ID|313836 sp|P53295|RBG2_YEAST Ribosome-interacting GTPase 2 OS=Saccharomyces cerevisiae GN=RBG2 PE=1 SV=1
181	PDE_08701	1	18	0.136464	gnl|BL_ORD_ID|79365 sp|P56205|CYC_ASPNG Cytochrome c OS=Aspergillus niger GN=cycA PE=1 SV=1
182	PDE_08990	1	18	0.136464	gnl|BL_ORD_ID|72271 sp|Q8J0P4|CRF1_ASPFU Probable glycosidase crf1 OS=Aspergillus fumigatus GN=crf1 PE=1 SV=2
183	PDE_06711	2	37	0.132541	gnl|BL_ORD_ID|358642 sp|P36525|RM24_YEAST 54S ribosomal protein L24, mitochondrial OS=Saccharomyces cerevisiae GN=MRPL24 PE=1 SV=2
184	PDE_04098	14	261	0.131462	gnl|BL_ORD_ID|134827 sp|P33892|GCN1_YEAST Translational activator GCN1 OS=Saccharomyces cerevisiae GN=GCN1 PE=1 SV=1
185	PDE_08157	4	75	0.130663	-
186	PDE_08563	2	38	0.128838	gnl|BL_ORD_ID|251217 sp|O42906|NPA3_SCHPO GTPase npa3 OS=Schizosaccharomyces pombe GN=npa3 PE=1 SV=1
187	PDE_02315	1	19	0.128838	gnl|BL_ORD_ID|186934 sp|Q12055|KAD6_YEAST Putative adenylate kinase FAP7 OS=Saccharomyces cerevisiae GN=FAP7 PE=1 SV=1
188	PDE_07281	1	19	0.128838	gnl|BL_ORD_ID|67422 sp|Q6BWX4|COFI_DEBHA Cofilin OS=Debaryomyces hansenii GN=COF1 PE=3 SV=1
189	PDE_05183	2	39	0.125336	gnl|BL_ORD_ID|209379 sp|O14104|LYS12_SCHPO Probable homoisocitrate dehydrogenase OS=Schizosaccharomyces pombe GN=lys12 PE=1 SV=1
190	PDE_09398	2	39	0.125336	gnl|BL_ORD_ID|432092 sp|O42700|TAL1_SCHPO Transaldolase OS=Schizosaccharomyces pombe GN=tal1 PE=1 SV=2
191	PDE_02756	3	59	0.12421	gnl|BL_ORD_ID|652 sp|Q9UT08|2AAA_SCHPO Protein phosphatase PP2A regulatory subunit A OS=Schizosaccharomyces pombe GN=paa1 PE=2 SV=1
192	PDE_00520	3	59	0.12421	gnl|BL_ORD_ID|68091 sp|P48444|COPD_HUMAN Coatomer subunit delta OS=Homo sapiens GN=ARCN1 PE=1 SV=1
193	PDE_02564	3	60	0.122018	-
194	PDE_08367	2	40	0.122018	gnl|BL_ORD_ID|364138 sp|P07703|RPAC1_YEAST DNA-directed RNA polymerases I and III subunit RPAC1 OS=Saccharomyces cerevisiae GN=RPC40 PE=1 SV=1
195	PDE_03733	1	20	0.122018	gnl|BL_ORD_ID|511013 sp|P42937|YG4E_YEAST Uncharacterized protein YGR203W OS=Saccharomyces cerevisiae GN=YGR203W PE=1 SV=1
196	PDE_05248	1	20	0.122018	gnl|BL_ORD_ID|69520 sp|P06809|COX4_NEUCR Cytochrome c oxidase subunit 4, mitochondrial OS=Neurospora crassa GN=cox-4 PE=3 SV=2
197	PDE_02860	1	20	0.122018	gnl|BL_ORD_ID|358652 sp|P36526|RM27_YEAST 54S ribosomal protein L27, mitochondrial OS=Saccharomyces cerevisiae GN=MRPL27 PE=1 SV=2
198	PDE_08049	6	122	0.119903	gnl|BL_ORD_ID|505072 sp|Q10094|YAOF_SCHPO Uncharacterized protein C11D3.15 OS=Schizosaccharomyces pombe GN=SPAC11D3.15 PE=2 SV=1
199	PDE_01618	4	82	0.118872	gnl|BL_ORD_ID|365039 sp|O42897|RPN3_SCHPO Probable 26S proteasome regulatory subunit rpn3 OS=Schizosaccharomyces pombe GN=rpn3 PE=2 SV=2
200	PDE_08196	2	41	0.118872	gnl|BL_ORD_ID|211615 sp|Q00859|MAPK_FUSSO Mitogen-activated protein kinase OS=Fusarium solani subsp. pisi GN=MAPK PE=2 SV=1
201	PDE_07512	1	21	0.115884	gnl|BL_ORD_ID|358597 sp|P53875|RM19_YEAST 54S ribosomal protein L19, mitochondrial OS=Saccharomyces cerevisiae GN=MRPL19 PE=1 SV=1
202	PDE_09900	2	42	0.115884	gnl|BL_ORD_ID|250023 sp|P42882|NMT1_ASPPA Protein NMT1 homolog OS=Aspergillus parasiticus GN=nmt1 PE=2 SV=1
203	PDE_04330	1	21	0.115884	gnl|BL_ORD_ID|68182 sp|O74891|COPZ_SCHPO Probable coatomer subunit zeta OS=Schizosaccharomyces pombe GN=ret3 PE=2 SV=1
204	PDE_02326	1	21	0.115884	gnl|BL_ORD_ID|322510 sp|O94363|RHB1_SCHPO GTP-binding protein rhb1 OS=Schizosaccharomyces pombe GN=rhb1 PE=2 SV=1
205	PDE_04199	1	21	0.115884	gnl|BL_ORD_ID|413256 sp|O60045|SSP1_NEUCR Peptidyl-prolyl cis-trans isomerase ssp-1 OS=Neurospora crassa GN=ssp-1 PE=1 SV=3
206	PDE_09899	4	86	0.113042	gnl|BL_ORD_ID|153151 sp|O93869|GYS_NEUCR Glycogen [starch] synthase OS=Neurospora crassa GN=7F4.080 PE=2 SV=2
207	PDE_05529	2	43	0.113042	gnl|BL_ORD_ID|24072 sp|P80576|AROF_NEUCR Phospho-2-dehydro-3-deoxyheptonate aldolase OS=Neurospora crassa GN=aro-8 PE=1 SV=2
208	PDE_02839	5	109	0.111403	gnl|BL_ORD_ID|213575 sp|P30666|MCM3_SCHPO DNA replication licensing factor mcm3 OS=Schizosaccharomyces pombe GN=mcm3 PE=1 SV=2
209	PDE_00873	2	44	0.110336	gnl|BL_ORD_ID|24097 sp|P32449|AROG_YEAST Phospho-2-dehydro-3-deoxyheptonate aldolase, tyrosine-inhibited OS=Saccharomyces cerevisiae GN=ARO4 PE=1 SV=2
210	PDE_07853	1	22	0.110336	gnl|BL_ORD_ID|351494 sp|Q6FRG6|RL43_CANGA 60S ribosomal protein L43 OS=Candida glabrata GN=RPL43 PE=3 SV=1
211	PDE_02324	2	44	0.110336	gnl|BL_ORD_ID|403715 sp|P40510|SER33_YEAST D-3-phosphoglycerate dehydrogenase 2 OS=Saccharomyces cerevisiae GN=SER33 PE=1 SV=1
212	PDE_01899	3	67	0.108603	gnl|BL_ORD_ID|173562 sp|P79089|IDHP_ASPNG Isocitrate dehydrogenase [NADP], mitochondrial OS=Aspergillus niger GN=icdA PE=2 SV=1
213	PDE_07957	2	47	0.102943	gnl|BL_ORD_ID|11735 sp|P08157|ALDH_EMENI Aldehyde dehydrogenase OS=Emericella nidulans GN=aldA PE=3 SV=2
214	PDE_03803	2	48	0.100694	gnl|BL_ORD_ID|108123 sp|A2R7S7|EIF3L_ASPNC Eukaryotic translation initiation factor 3 subunit L OS=Aspergillus niger (strain CBS 513.88 / FGSC A1513) GN=An16g04580 PE=3 SV=1
215	PDE_01858	1	24	0.100694	gnl|BL_ORD_ID|287615 sp|P41893|PPAL_SCHPO Low molecular weight phosphotyrosine protein phosphatase OS=Schizosaccharomyces pombe GN=stp1 PE=2 SV=1
216	PDE_09038	2	49	0.0985411	gnl|BL_ORD_ID|166151 sp|Q4QQW3|HOT_RAT Hydroxyacid-oxoacid transhydrogenase, mitochondrial OS=Rattus norvegicus GN=Adhfe1 PE=1 SV=1
217	PDE_00284	2	50	0.0964782	gnl|BL_ORD_ID|227868 sp|P11913|MPPB_NEUCR Mitochondrial-processing peptidase subunit beta OS=Neurospora crassa GN=pep PE=1 SV=1
218	PDE_09648	1	25	0.0964782	gnl|BL_ORD_ID|508006 sp|Q7Z9I2|YCP9_SCHPO Uncharacterized oxidoreductase C663.09c OS=Schizosaccharomyces pombe GN=SPCC663.09c PE=2 SV=1
219	PDE_00201	2	50	0.0964782	gnl|BL_ORD_ID|512379 sp|O94362|YHOF_SCHPO Uncharacterized GTP-binding protein C428.15 OS=Schizosaccharomyces pombe GN=SPBC428.15 PE=2 SV=1
220	PDE_08454	2	50	0.0964782	gnl|BL_ORD_ID|142819 sp|Q0IID9|GLPK_BOVIN Glycerol kinase OS=Bos taurus GN=GK PE=2 SV=1
221	PDE_02210	1	25	0.0964782	-
222	PDE_02881	1	25	0.0964782	gnl|BL_ORD_ID|267706 sp|Q12740|P5CR_ZALAR Pyrroline-5-carboxylate reductase OS=Zalerion arboricola GN=P5CR PE=2 SV=1
223	PDE_06226	2	51	0.0944998	gnl|BL_ORD_ID|162153 sp|Q9P4P9|HIS5_EMENI Imidazole glycerol phosphate synthase hisHF OS=Emericella nidulans GN=hisHF PE=3 SV=2
224	PDE_04341	5	129	0.0933512	gnl|BL_ORD_ID|213582 sp|P29458|MCM4_SCHPO DNA replication licensing factor mcm4 OS=Schizosaccharomyces pombe GN=mcm4 PE=1 SV=2
225	PDE_08638	2	52	0.0926009	gnl|BL_ORD_ID|2618 sp|O14192|AATR1_SCHPO Aromatic amino acid aminotransferase C56E4.03 OS=Schizosaccharomyces pombe GN=SPAC56E4.03 PE=2 SV=1
226	PDE_08705	1	26	0.0926009	gnl|BL_ORD_ID|364246 sp|P16370|RPB3_YEAST DNA-directed RNA polymerase II subunit RPB3 OS=Saccharomyces cerevisiae GN=RPB3 PE=1 SV=2
227	PDE_01105	1	26	0.0926009	gnl|BL_ORD_ID|53628 sp|Q7RXR3|CENPA_NEUCR Histone H3-like centromeric protein cse-4 OS=Neurospora crassa GN=cse-4 PE=3 SV=1
228	PDE_06626	1	26	0.0926009	-
229	PDE_00582	7	184	0.0915496	gnl|BL_ORD_ID|364212 sp|P36594|RPB1_SCHPO DNA-directed RNA polymerase II subunit rpb1 OS=Schizosaccharomyces pombe GN=rpb1 PE=1 SV=1
230	PDE_08156	1	27	0.089023	gnl|BL_ORD_ID|4566 sp|Q9FR99|ACCO_MUSAC 1-aminocyclopropane-1-carboxylate oxidase OS=Musa acuminata GN=MAO1B PE=3 SV=1
231	PDE_02501	1	27	0.089023	gnl|BL_ORD_ID|294449 sp|P23724|PSB1_YEAST Proteasome component C5 OS=Saccharomyces cerevisiae GN=PRE7 PE=1 SV=1
232	PDE_02046	4	109	0.0881713	gnl|BL_ORD_ID|213556 sp|P40377|MCM2_SCHPO DNA replication licensing factor mcm2 OS=Schizosaccharomyces pombe GN=mcm2 PE=1 SV=1
233	PDE_02842	2	55	0.0873357	gnl|BL_ORD_ID|112116 sp|O13820|ERG5_SCHPO Cytochrome P450 61 OS=Schizosaccharomyces pombe GN=erg5 PE=1 SV=2
234	PDE_00224	2	56	0.0857111	gnl|BL_ORD_ID|280856 sp|P38364|PID6_FUSSO Pisatin demethylase OS=Fusarium solani subsp. pisi GN=PDA6-1 PE=3 SV=1
235	PDE_04483	1	28	0.0857111	gnl|BL_ORD_ID|268943 sp|Q4WKN3|PAM17_ASPFU Presequence translocated-associated motor subunit pam17, mitochondrial OS=Aspergillus fumigatus GN=pam17 PE=3 SV=1
236	PDE_02212	1	28	0.0857111	gnl|BL_ORD_ID|293210 sp|Q8X077|PSA2_NEUCR Probable proteasome subunit alpha type-2 OS=Neurospora crassa GN=B14D6.510 PE=3 SV=1
237	PDE_06672	1	28	0.0857111	gnl|BL_ORD_ID|244286 sp|A1DHW1|NCB5R_NEOFI NADH-cytochrome b5 reductase 1 OS=Neosartorya fischeri (strain ATCC 1020 / DSM 3700 / FGSC A1164 / NRRL 181) GN=cbr1 PE=3 SV=2
238	PDE_09954	1	28	0.0857111	gnl|BL_ORD_ID|153617 sp|Q5AUJ1|H2AZ_EMENI Histone H2A.Z OS=Emericella nidulans GN=htz1 PE=3 SV=1
239	PDE_01550	2	57	0.0841459	gnl|BL_ORD_ID|129483 sp|Q99078|FUZ7_USTMA Dual specificity protein kinase FUZ7 OS=Ustilago maydis GN=FUZ7 PE=3 SV=2
240	PDE_04959	2	58	0.0826367	gnl|BL_ORD_ID|472636 sp|P52917|VPS4_YEAST Vacuolar protein sorting-associated protein 4 OS=Saccharomyces cerevisiae GN=VPS4 PE=1 SV=1
241	PDE_03657	1	29	0.0826367	gnl|BL_ORD_ID|505267 sp|O14324|YB79_SCHPO Uncharacterized membrane protein C16E9.09c OS=Schizosaccharomyces pombe GN=SPBC16E9.09c PE=2 SV=1
242	PDE_00525	1	29	0.0826367	gnl|BL_ORD_ID|400324 sp|Q03529|SCS7_YEAST Ceramide very long chain fatty acid hydroxylase SCS7 OS=Saccharomyces cerevisiae GN=SCS7 PE=1 SV=1
243	PDE_02971	1	29	0.0826367	gnl|BL_ORD_ID|355727 sp|Q96TJ5|RLA0_NEUCR 60S acidic ribosomal protein P0 OS=Neurospora crassa GN=crpp0 PE=2 SV=1
244	PDE_05880	2	60	0.0797752	gnl|BL_ORD_ID|508741 sp|Q10499|YDGE_SCHPO Putative flavoprotein C26F1.14C OS=Schizosaccharomyces pombe GN=SPAC26F1.14c PE=2 SV=2
245	PDE_06766	1	30	0.0797752	gnl|BL_ORD_ID|107849 sp|Q4WTH0|EIF3F_ASPFU Eukaryotic translation initiation factor 3 subunit F OS=Aspergillus fumigatus GN=AFUA_1G09330 PE=3 SV=1
246	PDE_02691	3	93	0.0771051	gnl|BL_ORD_ID|179349 sp|O74476|IMB3_SCHPO Importin subunit beta-3 OS=Schizosaccharomyces pombe GN=sal3 PE=2 SV=1
247	PDE_03205	1	31	0.0771051	gnl|BL_ORD_ID|280837 sp|P40035|PIC2_YEAST Mitochondrial phosphate carrier protein 2 OS=Saccharomyces cerevisiae GN=PIC2 PE=1 SV=1
248	PDE_04513	1	31	0.0771051	-
249	PDE_09159	3	94	0.0762543	gnl|BL_ORD_ID|476129 sp|A1CAU2|XPOT_ASPCL Exportin-T OS=Aspergillus clavatus GN=los1 PE=3 SV=1
250	PDE_05712	1	32	0.0746078	gnl|BL_ORD_ID|97370 sp|Q5BCG1|DPNP_EMENI 3&apos;(2&apos;),5&apos;-bisphosphate nucleotidase OS=Emericella nidulans GN=AN1769 PE=1 SV=1
251	PDE_05727	1	32	0.0746078	gnl|BL_ORD_ID|195900 sp|D4DHE3|LAP1_TRIVH Probable leucine aminopeptidase 1 OS=Trichophyton verrucosum (strain HKI 0517) GN=LAP1 PE=3 SV=1
252	PDE_04757	1	32	0.0746078	gnl|BL_ORD_ID|137638 sp|B6H443|GET3_PENCW ATPase get3 OS=Penicillium chrysogenum (strain ATCC 28089 / DSM 1075 / Wisconsin 54-1255) GN=get3 PE=3 SV=1
253	PDE_05608	3	97	0.073811	gnl|BL_ORD_ID|103950 sp|B6H460|EFGM_PENCW Elongation factor G, mitochondrial OS=Penicillium chrysogenum (strain ATCC 28089 / DSM 1075 / Wisconsin 54-1255) GN=mef1 PE=3 SV=1
254	PDE_04142	2	65	0.0734189	gnl|BL_ORD_ID|211539 sp|Q6TU48|MAOX_DICDI NADP-dependent malic enzyme OS=Dictyostelium discoideum GN=malA PE=2 SV=1
255	PDE_02692	2	65	0.0734189	gnl|BL_ORD_ID|234403 sp|O13965|MUG70_SCHPO Meiotically up-regulated gene 70 protein OS=Schizosaccharomyces pombe GN=mug70 PE=1 SV=1
256	PDE_00122	3	99	0.0722672	gnl|BL_ORD_ID|280256 sp|P06738|PHSG_YEAST Glycogen phosphorylase OS=Saccharomyces cerevisiae GN=GPH1 PE=1 SV=4
257	PDE_03085	1	33	0.0722672	gnl|BL_ORD_ID|358453 sp|A1C6F8|RM04_ASPCL 54S ribosomal protein L4, mitochondrial OS=Aspergillus clavatus GN=mrpl4 PE=3 SV=1
258	PDE_08228	1	33	0.0722672	gnl|BL_ORD_ID|248820 sp|O94404|NIF3_SCHPO Protein NIF3 homolog OS=Schizosaccharomyces pombe GN=SPCC126.12 PE=2 SV=1
259	PDE_03160	1	33	0.0722672	gnl|BL_ORD_ID|49240 sp|Q8VEH6|CBWD1_MOUSE COBW domain-containing protein 1 OS=Mus musculus GN=Cbwd1 PE=2 SV=1
260	PDE_01924	2	68	0.070069	gnl|BL_ORD_ID|130300 sp|P48826|G6PD_ASPNG Glucose-6-phosphate 1-dehydrogenase OS=Aspergillus niger GN=gsdA PE=2 SV=1
261	PDE_03068	1	34	0.070069	gnl|BL_ORD_ID|9250 sp|Q9P6C8|ADH1_NEUCR Alcohol dehydrogenase 1 OS=Neurospora crassa GN=adh-1 PE=3 SV=1
262	PDE_00270	1	34	0.070069	gnl|BL_ORD_ID|364082 sp|Q6FQA6|RPAB1_CANGA DNA-directed RNA polymerases I, II, and III subunit RPABC1 OS=Candida glabrata GN=RPB5 PE=3 SV=1
263	PDE_04805	1	35	0.0680004	gnl|BL_ORD_ID|209387 sp|Q870G1|LYS1_EMENI Saccharopine dehydrogenase [NAD+, L-lysine-forming] OS=Emericella nidulans GN=lysA PE=3 SV=2
264	PDE_09593	1	35	0.0680004	gnl|BL_ORD_ID|273657 sp|Q9UW83|PDX1_EMENI Pyridoxine biosynthesis protein pyroA OS=Emericella nidulans GN=pyroA PE=3 SV=1
265	PDE_05733	1	35	0.0680004	gnl|BL_ORD_ID|155465 sp|P45856|HBD_BACSU Probable 3-hydroxybutyryl-CoA dehydrogenase OS=Bacillus subtilis GN=mmgB PE=2 SV=1
266	PDE_03757	2	72	0.0660505	gnl|BL_ORD_ID|196266 sp|P30624|LCF1_YEAST Long-chain-fatty-acid--CoA ligase 1 OS=Saccharomyces cerevisiae GN=FAA1 PE=1 SV=1
267	PDE_09134	1	36	0.0660505	gnl|BL_ORD_ID|512364 sp|Q04013|YHM2_YEAST Mitochondrial DNA replication protein YHM2 OS=Saccharomyces cerevisiae GN=YHM2 PE=1 SV=1
268	PDE_04033	1	36	0.0660505	gnl|BL_ORD_ID|412567 sp|P36057|SRPB_YEAST Signal recognition particle receptor subunit beta OS=Saccharomyces cerevisiae GN=SRP102 PE=1 SV=1
269	PDE_01162	1	36	0.0660505	gnl|BL_ORD_ID|187693 sp|Q2U9B5|KAE1_ASPOR Putative glycoprotein endopeptidase kae1 OS=Aspergillus oryzae GN=kae1 PE=3 SV=1
270	PDE_08346	1	36	0.0660505	gnl|BL_ORD_ID|141623 sp|Q96V52|GLNA_EMENI Glutamine synthetase OS=Emericella nidulans GN=glnA PE=3 SV=2
271	PDE_04035	1	36	0.0660505	gnl|BL_ORD_ID|291825 sp|O13810|PROB_SCHPO Probable glutamate 5-kinase OS=Schizosaccharomyces pombe GN=SPAC17H9.13c PE=2 SV=1
272	PDE_05535	1	36	0.0660505	-
273	PDE_05015	2	73	0.0651169	gnl|BL_ORD_ID|443556 sp|P23231|TOM70_NEUCR Mitochondrial import receptor subunit tom-70 OS=Neurospora crassa GN=tom-70 PE=2 SV=2
274	PDE_00515	2	73	0.0651169	gnl|BL_ORD_ID|179347 sp|O14089|IMB2_SCHPO Importin subunit beta-2 OS=Schizosaccharomyces pombe GN=kap104 PE=2 SV=1
275	PDE_09761	1	37	0.0642092	gnl|BL_ORD_ID|166442 sp|Q4WPV8|HPPD2_ASPFU Probable 4-hydroxyphenylpyruvate dioxygenase 2 OS=Aspergillus fumigatus GN=AFUA_4G10620 PE=3 SV=1
276	PDE_07519	1	37	0.0642092	gnl|BL_ORD_ID|504118 sp|Q09727|YA48_SCHPO Uncharacterized protein C31A2.08 OS=Schizosaccharomyces pombe GN=SPAC31A2.08 PE=2 SV=1
277	PDE_05826	1	37	0.0642092	gnl|BL_ORD_ID|476524 sp|A1D9C9|XYL2_NEOFI Probable D-xylulose reductase A OS=Neosartorya fischeri (strain ATCC 1020 / DSM 3700 / FGSC A1164 / NRRL 181) GN=xdhA PE=3 SV=1
278	PDE_08723	1	37	0.0642092	gnl|BL_ORD_ID|515887 sp|O74364|YND3_SCHPO Uncharacterized protein C30B4.03c OS=Schizosaccharomyces pombe GN=SPBC30B4.03c PE=2 SV=1
279	PDE_09829	1	37	0.0642092	gnl|BL_ORD_ID|721 sp|Q9I4V0|2NPD_PSEAE Nitronate monooxygenase OS=Pseudomonas aeruginosa GN=PA1024 PE=1 SV=1
280	PDE_05623	1	37	0.0642092	gnl|BL_ORD_ID|513778 sp|P24203|YJIA_ECOLI Uncharacterized GTP-binding protein yjiA OS=Escherichia coli (strain K12) GN=yjiA PE=1 SV=3
281	PDE_04778	1	37	0.0642092	gnl|BL_ORD_ID|36614 sp|Q54HG7|AUHM_DICDI Methylglutaconyl-CoA hydratase, mitochondrial OS=Dictyostelium discoideum GN=auh PE=3 SV=1
282	PDE_05687	1	38	0.0624678	gnl|BL_ORD_ID|48892 sp|O94350|CBL_SCHPO Cystathionine beta-lyase OS=Schizosaccharomyces pombe GN=str3 PE=2 SV=4
283	PDE_08580	3	114	0.0624678	gnl|BL_ORD_ID|263186 sp|P20967|ODO1_YEAST 2-oxoglutarate dehydrogenase, mitochondrial OS=Saccharomyces cerevisiae GN=KGD1 PE=1 SV=2
284	PDE_01020	1	38	0.0624678	gnl|BL_ORD_ID|430173 sp|P04803|SYWM_YEAST Tryptophanyl-tRNA synthetase, mitochondrial OS=Saccharomyces cerevisiae GN=MSW1 PE=1 SV=2
285	PDE_08887	2	78	0.0608184	gnl|BL_ORD_ID|424346 sp|Q9UUE6|SYKC_SCHPO Lysyl-tRNA synthetase, cytoplasmic OS=Schizosaccharomyces pombe GN=krs1 PE=2 SV=1
286	PDE_02196	1	39	0.0608184	gnl|BL_ORD_ID|86956 sp|Q4WGS4|DDI1_ASPFU DNA damage-inducible protein 1 OS=Aspergillus fumigatus GN=ddi1 PE=3 SV=1
287	PDE_00797	1	40	0.0592537	gnl|BL_ORD_ID|93125 sp|Q50EL0|DMAW_ASPFU Tryptophan dimethylallyltransferase OS=Aspergillus fumigatus GN=fgaPT2 PE=1 SV=2
288	PDE_00660	1	40	0.0592537	gnl|BL_ORD_ID|518152 sp|O94394|YQF1_SCHPO Uncharacterized WD repeat-containing protein C126.01c OS=Schizosaccharomyces pombe GN=SPCC126.01c PE=2 SV=2
289	PDE_02743	1	40	0.0592537	gnl|BL_ORD_ID|112065 sp|P38670|ERG24_NEUCR Delta(14)-sterol reductase OS=Neurospora crassa GN=erg-3 PE=3 SV=1
290	PDE_09844	1	41	0.0577676	gnl|BL_ORD_ID|179425 sp|P25626|IMG1_YEAST 54S ribosomal protein IMG1, mitochondrial OS=Saccharomyces cerevisiae GN=IMG1 PE=1 SV=1
291	PDE_01818	1	41	0.0577676	gnl|BL_ORD_ID|91274 sp|P13663|DHAS_YEAST Aspartate-semialdehyde dehydrogenase OS=Saccharomyces cerevisiae GN=HOM2 PE=1 SV=1
292	PDE_03723	1	41	0.0577676	gnl|BL_ORD_ID|2595 sp|P23542|AATC_YEAST Aspartate aminotransferase, cytoplasmic OS=Saccharomyces cerevisiae GN=AAT2 PE=1 SV=3
293	PDE_02244	1	41	0.0577676	gnl|BL_ORD_ID|322564 sp|Q06624|RHC31_YEAST DNA damage tolerance protein RHC31 OS=Saccharomyces cerevisiae GN=AOS1 PE=1 SV=1
294	PDE_03221	1	41	0.0577676	gnl|BL_ORD_ID|358576 sp|P38064|RM16_YEAST 54S ribosomal protein L16, mitochondrial OS=Saccharomyces cerevisiae GN=MRPL16 PE=1 SV=1
295	PDE_00164	1	42	0.0563541	gnl|BL_ORD_ID|227727 sp|Q66WM4|MPI_ASPFU Mannose-6-phosphate isomerase OS=Aspergillus fumigatus GN=pmi1 PE=2 SV=2
296	PDE_06534	1	42	0.0563541	gnl|BL_ORD_ID|112081 sp|P53199|ERG26_YEAST Sterol-4-alpha-carboxylate 3-dehydrogenase, decarboxylating OS=Saccharomyces cerevisiae GN=ERG26 PE=1 SV=1
297	PDE_09377	1	43	0.0550081	gnl|BL_ORD_ID|309528 sp|Q4U3U6|QAY_NEUAF Quinate permease OS=Neurospora africana GN=qa-y PE=3 SV=1
298	PDE_08545	1	43	0.0550081	gnl|BL_ORD_ID|504115 sp|Q09724|YA43_SCHPO Putative 60S ribosomal protein C31A2.03, mitochondrial OS=Schizosaccharomyces pombe GN=SPAC31A2.03 PE=2 SV=1
299	PDE_07473	1	43	0.0550081	gnl|BL_ORD_ID|326279 sp|Q9C167|RIR2_NEUCR Ribonucleoside-diphosphate reductase small chain OS=Neurospora crassa GN=rnr-2 PE=3 SV=2
300	PDE_01031	1	44	0.053725	gnl|BL_ORD_ID|150997 sp|Q10452|GSK3_SCHPO Protein kinase gsk3 OS=Schizosaccharomyces pombe GN=gsk3 PE=1 SV=3
301	PDE_04835	1	44	0.053725	gnl|BL_ORD_ID|145969 sp|Q05424|GPA2_NEUCR Guanine nucleotide-binding protein alpha-2 subunit OS=Neurospora crassa GN=gna-2 PE=2 SV=1
302	PDE_08296	2	88	0.053725	gnl|BL_ORD_ID|445857 sp|O42777|TREB_EMENI Neutral trehalase OS=Emericella nidulans GN=treB PE=3 SV=1
303	PDE_00445	1	44	0.053725	gnl|BL_ORD_ID|201848 sp|P17573|LIP1_GEOCN Lipase 1 OS=Geotrichum candidum GN=LIP1 PE=1 SV=2
304	PDE_09649	1	45	0.0525003	gnl|BL_ORD_ID|112056 sp|Q9C1W3|ERG1_SCHPO Probable squalene monooxygenase OS=Schizosaccharomyces pombe GN=SPBC713.12 PE=2 SV=1
305	PDE_07538	1	45	0.0525003	gnl|BL_ORD_ID|24964 sp|P78712|ARP3_NEUCR Actin-related protein 3 OS=Neurospora crassa GN=arp-3 PE=2 SV=2
306	PDE_09131	1	45	0.0525003	gnl|BL_ORD_ID|309551 sp|O60044|QCR2_NEUCR Cytochrome b-c1 complex subunit 2, mitochondrial OS=Neurospora crassa GN=qcr-2 PE=2 SV=2
307	PDE_09079	1	45	0.0525003	gnl|BL_ORD_ID|273015 sp|Q99447|PCY2_HUMAN Ethanolamine-phosphate cytidylyltransferase OS=Homo sapiens GN=PCYT2 PE=1 SV=1
308	PDE_09062	2	91	0.0519086	gnl|BL_ORD_ID|505276 sp|O59672|YB89_SCHPO Uncharacterized ABC transporter ATP-binding protein C29A3.09c OS=Schizosaccharomyces pombe GN=SPBC29A3.09c PE=2 SV=1
309	PDE_08537	1	46	0.0513302	gnl|BL_ORD_ID|472535 sp|Q10243|VPS26_SCHPO Vacuolar protein sorting-associated protein 26 OS=Schizosaccharomyces pombe GN=vps26 PE=2 SV=1
310	PDE_03738	1	46	0.0513302	gnl|BL_ORD_ID|109841 sp|Q6INX4|ENOF1_XENLA Mitochondrial enolase superfamily member 1 OS=Xenopus laevis GN=enosf1 PE=2 SV=1
311	PDE_02123	1	46	0.0513302	gnl|BL_ORD_ID|263987 sp|P55790|OMTA_ASPFL Sterigmatocystin 8-O-methyltransferase OS=Aspergillus flavus GN=omtA PE=4 SV=1
312	PDE_03775	2	93	0.0507645	gnl|BL_ORD_ID|213614 sp|O75001|MCM7_SCHPO DNA replication licensing factor mcm7 OS=Schizosaccharomyces pombe GN=mcm7 PE=1 SV=1
313	PDE_08198	1	47	0.0502111	gnl|BL_ORD_ID|246441 sp|P25284|NDUA9_NEUCR NADH-ubiquinone oxidoreductase 40 kDa subunit, mitochondrial OS=Neurospora crassa GN=nuo-40 PE=1 SV=2
314	PDE_03162	3	143	0.0494917	gnl|BL_ORD_ID|204353 sp|A2QCJ2|LONM_ASPNC Lon protease homolog, mitochondrial OS=Aspergillus niger (strain CBS 513.88 / FGSC A1513) GN=pim1 PE=3 SV=1
315	PDE_09048	1	48	0.0491397	gnl|BL_ORD_ID|26865 sp|P22768|ASSY_YEAST Argininosuccinate synthase OS=Saccharomyces cerevisiae GN=ARG1 PE=1 SV=2
316	PDE_07158	1	49	0.0481131	gnl|BL_ORD_ID|277996 sp|P41756|PGK_ASPOR Phosphoglycerate kinase OS=Aspergillus oryzae GN=pgkA PE=3 SV=1
317	PDE_01569	1	50	0.0471285	gnl|BL_ORD_ID|134226 sp|Q2KHZ9|GCDH_BOVIN Glutaryl-CoA dehydrogenase, mitochondrial OS=Bos taurus GN=GCDH PE=2 SV=1
318	PDE_05046	1	50	0.0471285	-
319	PDE_04760	1	50	0.0471285	gnl|BL_ORD_ID|107800 sp|A5AAA4|EIF3E_ASPNC Eukaryotic translation initiation factor 3 subunit E OS=Aspergillus niger (strain CBS 513.88 / FGSC A1513) GN=int6 PE=3 SV=1
320	PDE_06470	2	101	0.0466512	gnl|BL_ORD_ID|223197 sp|Q9UTR1|MMS19_SCHPO DNA repair/transcription protein mms19 OS=Schizosaccharomyces pombe GN=mms19 PE=2 SV=1
321	PDE_08465	1	51	0.0461834	gnl|BL_ORD_ID|2622 sp|O67781|AAT_AQUAE Aspartate aminotransferase OS=Aquifex aeolicus GN=aspC PE=3 SV=1
322	PDE_03065	1	51	0.0461834	gnl|BL_ORD_ID|179833 sp|Q9FYV1|INO1_SESIN Inositol-3-phosphate synthase OS=Sesamum indicum PE=2 SV=1
323	PDE_05914	3	154	0.0458768	gnl|BL_ORD_ID|364230 sp|A5DHT2|RPB2_PICGU DNA-directed RNA polymerase II subunit RPB2 OS=Pichia guilliermondii GN=RPB2 PE=3 SV=3
324	PDE_02722	1	52	0.0452755	gnl|BL_ORD_ID|222444 sp|P32490|MKK1_YEAST MAP kinase kinase MKK1/SSP32 OS=Saccharomyces cerevisiae GN=MKK1 PE=1 SV=1
325	PDE_03681	1	52	0.0452755	gnl|BL_ORD_ID|174846 sp|P32481|IF2G_YEAST Eukaryotic translation initiation factor 2 subunit gamma OS=Saccharomyces cerevisiae GN=GCD11 PE=1 SV=1
326	PDE_09825	1	53	0.0444026	gnl|BL_ORD_ID|15372 sp|Q9HFE5|AP1M1_SCHPO AP-1 complex subunit mu-1 OS=Schizosaccharomyces pombe GN=apm1 PE=1 SV=1
327	PDE_09573	1	53	0.0444026	gnl|BL_ORD_ID|15452 sp|P54672|AP2M_DICDI AP-2 complex subunit mu OS=Dictyostelium discoideum GN=apm2 PE=2 SV=2
328	PDE_04624	1	54	0.0435626	gnl|BL_ORD_ID|84931 sp|Q0CDT1|DBP5_ASPTN ATP-dependent RNA helicase dbp5 OS=Aspergillus terreus (strain NIH 2624 / FGSC A1156) GN=dbp5 PE=3 SV=1
329	PDE_03394	1	54	0.0435626	gnl|BL_ORD_ID|129221 sp|P55250|FUMH_RHIOR Fumarate hydratase, mitochondrial OS=Rhizopus oryzae GN=FUMR PE=3 SV=1
330	PDE_03086	1	54	0.0435626	gnl|BL_ORD_ID|137149 sp|P39958|GDI1_YEAST Rab GDP-dissociation inhibitor OS=Saccharomyces cerevisiae GN=GDI1 PE=1 SV=1
331	PDE_04961	1	55	0.0427539	gnl|BL_ORD_ID|147507 sp|B8CYG0|GPMI_HALOH 2,3-bisphosphoglycerate-independent phosphoglycerate mutase OS=Halothermothrix orenii (strain H 168 / OCM 544 / DSM 9562) GN=gpmI PE=3 SV=1
332	PDE_06010	1	55	0.0427539	gnl|BL_ORD_ID|151768 sp|Q4WFT3|GUAA_ASPFU GMP synthase [glutamine-hydrolyzing] OS=Aspergillus fumigatus GN=gua1 PE=3 SV=1
333	PDE_06013	1	55	0.0427539	gnl|BL_ORD_ID|120109 sp|Q7S4Z6|FDFT_NEUCR Probable squalene synthase OS=Neurospora crassa GN=erg-9 PE=3 SV=1
334	PDE_08836	1	55	0.0427539	-
335	PDE_08111	1	56	0.0419746	gnl|BL_ORD_ID|85765 sp|Q07346|DCE_PETHY Glutamate decarboxylase OS=Petunia hybrida GN=GAD PE=1 SV=1
336	PDE_07367	1	56	0.0419746	gnl|BL_ORD_ID|107440 sp|Q09924|EI2BD_SCHPO Probable translation initiation factor eIF-2B subunit delta OS=Schizosaccharomyces pombe GN=tif224 PE=1 SV=1
337	PDE_05797	2	113	0.0415955	gnl|BL_ORD_ID|248791 sp|P34077|NIC96_YEAST Nucleoporin NIC96 OS=Saccharomyces cerevisiae GN=NIC96 PE=1 SV=2
338	PDE_08412	1	57	0.0412233	gnl|BL_ORD_ID|246715 sp|Q92406|NDUV1_ASPNG NADH-ubiquinone oxidoreductase 51 kDa subunit, mitochondrial OS=Aspergillus niger GN=NUO51 PE=3 SV=1
339	PDE_09908	1	57	0.0412233	gnl|BL_ORD_ID|473696 sp|Q28D01|WDR26_XENTR WD repeat-containing protein 26 OS=Xenopus tropicalis GN=wdr26 PE=2 SV=2
340	PDE_09665	1	57	0.0412233	gnl|BL_ORD_ID|393400 sp|Q1IS76|RTCA_ACIBL RNA 3&apos;-terminal phosphate cyclase OS=Acidobacteria bacterium (strain Ellin345) GN=rtcA PE=3 SV=1
341	PDE_03116	1	58	0.0404983	gnl|BL_ORD_ID|493317 sp|Q54RA4|Y3291_DICDI Probable iron/ascorbate oxidoreductase DDB_G0283291 OS=Dictyostelium discoideum GN=DDB_G0283291 PE=3 SV=1
342	PDE_04073	1	58	0.0404983	gnl|BL_ORD_ID|304622 sp|Q51548|PVDA_PSEAE L-ornithine 5-monooxygenase OS=Pseudomonas aeruginosa GN=pvdA PE=3 SV=2
343	PDE_01441	1	59	0.0397984	gnl|BL_ORD_ID|505386 sp|O60071|YBB9_SCHPO Uncharacterized protein C13G1.09 OS=Schizosaccharomyces pombe GN=SPBC13G1.09 PE=1 SV=1
344	PDE_08634	1	60	0.0391223	gnl|BL_ORD_ID|188642 sp|Q00771|KCC1_EMENI Calcium/calmodulin-dependent protein kinase OS=Emericella nidulans GN=cmkA PE=2 SV=2
345	PDE_05101	1	60	0.0391223	gnl|BL_ORD_ID|24915 sp|Q9QZB7|ARP10_MOUSE Actin-related protein 10 OS=Mus musculus GN=Actr10 PE=1 SV=1
346	PDE_01216	1	61	0.0384688	gnl|BL_ORD_ID|446052 sp|O13317|TRI11_FUSSP Isotrichodermin C-15 hydroxylase OS=Fusarium sporotrichioides GN=TRI11 PE=3 SV=1
347	PDE_03235	2	124	0.0378367	gnl|BL_ORD_ID|515395 sp|Q04336|YM54_YEAST Uncharacterized protein YMR196W OS=Saccharomyces cerevisiae GN=YMR196W PE=1 SV=1
348	PDE_01093	1	63	0.0372251	gnl|BL_ORD_ID|301152 sp|Q99148|PUR2_YARLI Bifunctional purine biosynthetic protein ADE1 OS=Yarrowia lipolytica GN=ADE1 PE=3 SV=1
349	PDE_03826	1	64	0.0366329	gnl|BL_ORD_ID|131136 sp|Q9P7J8|GAD8_SCHPO Serine/threonine-protein kinase gad8 OS=Schizosaccharomyces pombe GN=gad8 PE=1 SV=1
350	PDE_09056	1	66	0.0355034	gnl|BL_ORD_ID|404444 sp|Q9USM3|SFH1_SCHPO Chromatin structure-remodeling complex subunit sfh1 OS=Schizosaccharomyces pombe GN=sfh1 PE=1 SV=1
351	PDE_01614	2	135	0.0347009	gnl|BL_ORD_ID|406459 sp|Q9P6L5|SLA2_SCHPO Endocytosis protein end4 OS=Schizosaccharomyces pombe GN=end4 PE=2 SV=1
352	PDE_02629	1	68	0.0344414	gnl|BL_ORD_ID|389770 sp|O94522|RSC7_SCHPO Chromatin structure-remodeling complex subunit rsc7 OS=Schizosaccharomyces pombe GN=rsc7 PE=1 SV=1
353	PDE_05704	1	68	0.0344414	gnl|BL_ORD_ID|511452 sp|Q1MTP1|YGIB_SCHPO UPF0666 protein C2A9.11c OS=Schizosaccharomyces pombe GN=SPBC2A9.11c PE=3 SV=1
354	PDE_04700	1	68	0.0344414	gnl|BL_ORD_ID|113128 sp|P87111|ETFD_SCHPO Probable electron transfer flavoprotein-ubiquinone oxidoreductase, mitochondrial OS=Schizosaccharomyces pombe GN=SPAC20G8.04c PE=2 SV=1
355	PDE_08051	1	69	0.0339338	gnl|BL_ORD_ID|254796 sp|O34313|NTPES_BACSU Trifunctional nucleotide phosphoesterase protein YfkN OS=Bacillus subtilis GN=yfkN PE=1 SV=1
356	PDE_04295	1	70	0.0334411	gnl|BL_ORD_ID|498748 sp|Q5B288|Y5342_EMENI Uncharacterized protein AN5342 OS=Emericella nidulans GN=AN5342 PE=1 SV=1
357	PDE_08490	1	70	0.0334411	-
358	PDE_07411	2	141	0.0332	gnl|BL_ORD_ID|254957 sp|P47054|NU192_YEAST Nucleoporin NUP192 OS=Saccharomyces cerevisiae GN=NUP192 PE=1 SV=1
359	PDE_09281	1	72	0.0324972	gnl|BL_ORD_ID|108478 sp|Q02908|ELP3_YEAST Elongator complex protein 3 OS=Saccharomyces cerevisiae GN=ELP3 PE=1 SV=1
360	PDE_03177	1	73	0.032045	gnl|BL_ORD_ID|79302 sp|O60184|CYC8_SCHPO General transcriptional corepressor ssn6 OS=Schizosaccharomyces pombe GN=ssn6 PE=1 SV=1
361	PDE_06726	1	74	0.0316052	gnl|BL_ORD_ID|465021 sp|Q9HE11|UTP5_SCHPO U3 small nucleolar RNA-associated protein 5 OS=Schizosaccharomyces pombe GN=utp5 PE=2 SV=2
362	PDE_05582	1	75	0.0311773	gnl|BL_ORD_ID|419439 sp|O94242|SYDM_SCHPO Aspartyl-tRNA synthetase, mitochondrial OS=Schizosaccharomyces pombe GN=msd1 PE=2 SV=1
363	PDE_03827	1	77	0.0303553	gnl|BL_ORD_ID|68048 sp|P35606|COPB2_HUMAN Coatomer subunit beta&apos; OS=Homo sapiens GN=COPB2 PE=1 SV=2
364	PDE_02167	1	77	0.0303553	gnl|BL_ORD_ID|5763 sp|O65202|ACOX1_ARATH Peroxisomal acyl-coenzyme A oxidase 1 OS=Arabidopsis thaliana GN=ACX1 PE=1 SV=1
365	PDE_08698	1	77	0.0303553	gnl|BL_ORD_ID|281599 sp|O14132|PIT1_SCHPO Sporulation protein kinase pit1 OS=Schizosaccharomyces pombe GN=pit1 PE=1 SV=1
366	PDE_05300	1	78	0.0299604	gnl|BL_ORD_ID|199862 sp|P08638|LEUR_YEAST Regulatory protein LEU3 OS=Saccharomyces cerevisiae GN=LEU3 PE=1 SV=1
367	PDE_06309	3	241	0.0290776	gnl|BL_ORD_ID|42426 sp|Q9UT24|BRR2_SCHPO Pre-mRNA-splicing factor brr2 OS=Schizosaccharomyces pombe GN=brr2 PE=1 SV=1
368	PDE_03029	1	81	0.0288349	gnl|BL_ORD_ID|217011 sp|Q5BGR2|MESA_EMENI Protein mesA OS=Emericella nidulans GN=mesA PE=1 SV=2
369	PDE_02187	1	82	0.0284783	gnl|BL_ORD_ID|516196 sp|Q9USZ2|YNR7_SCHPO Uncharacterized protein C11G11.07 OS=Schizosaccharomyces pombe GN=SPBC11G11.07 PE=2 SV=2
370	PDE_08909	1	82	0.0284783	gnl|BL_ORD_ID|21597 sp|Q04052|ARO80_YEAST Transcriptional activator ARO80 OS=Saccharomyces cerevisiae GN=ARO80 PE=1 SV=1
371	PDE_07193	1	84	0.0277909	gnl|BL_ORD_ID|257664 sp|P40010|NUG1_YEAST Nuclear GTP-binding protein NUG1 OS=Saccharomyces cerevisiae GN=NUG1 PE=1 SV=1
372	PDE_02628	1	85	0.0274595	gnl|BL_ORD_ID|399586 sp|P11792|SCH9_YEAST Serine/threonine-protein kinase SCH9 OS=Saccharomyces cerevisiae GN=SCH9 PE=1 SV=3
373	PDE_06939	1	85	0.0274595	gnl|BL_ORD_ID|244639 sp|Q07500|NDH2_YEAST External NADH-ubiquinone oxidoreductase 2, mitochondrial OS=Saccharomyces cerevisiae GN=NDE2 PE=1 SV=1
374	PDE_03561	1	87	0.0268198	gnl|BL_ORD_ID|73255 sp|P33307|CSE1_YEAST Importin alpha re-exporter OS=Saccharomyces cerevisiae GN=CSE1 PE=1 SV=2
375	PDE_02799	1	91	0.025626	gnl|BL_ORD_ID|180966 sp|Q9UI26|IPO11_HUMAN Importin-11 OS=Homo sapiens GN=IPO11 PE=1 SV=1
376	PDE_02272	1	97	0.024022	gnl|BL_ORD_ID|59796 sp|O14427|CLA4_CANAL Serine/threonine-protein kinase CLA4 OS=Candida albicans GN=CLA4 PE=3 SV=1
377	PDE_00385	1	99	0.023531	gnl|BL_ORD_ID|2777 sp|Q8H0V6|AB3F_ARATH ABC transporter F family member 3 OS=Arabidopsis thaliana GN=ABCF3 PE=2 SV=1
378	PDE_01453	2	203	0.0229448	gnl|BL_ORD_ID|118912 sp|P34229|FAS1_YARLI Fatty acid synthase subunit beta OS=Yarrowia lipolytica GN=FAS1 PE=3 SV=2
379	PDE_07619	1	106	0.0219602	gnl|BL_ORD_ID|213607 sp|P49731|MCM6_SCHPO DNA replication licensing factor mcm6 OS=Schizosaccharomyces pombe GN=mcm6 PE=1 SV=2
380	PDE_00624	1	107	0.0217527	gnl|BL_ORD_ID|169622 sp|O74402|HSP78_SCHPO Heat shock protein 78, mitochondrial OS=Schizosaccharomyces pombe GN=hsp78 PE=2 SV=1
381	PDE_07163	5	554	0.0209989	gnl|BL_ORD_ID|170820 sp|Q01886|HTS1_COCCA HC-toxin synthetase OS=Cochliobolus carbonum GN=HTS1 PE=1 SV=2
382	PDE_00137	1	117	0.0198751	gnl|BL_ORD_ID|319272 sp|Q9HEH1|RENT1_NEUCR Regulator of nonsense transcripts 1 homolog OS=Neurospora crassa GN=2E4.130 PE=3 SV=1
383	PDE_03771	1	122	0.0190529	gnl|BL_ORD_ID|47099 sp|O94313|CARB_SCHPO Carbamoyl-phosphate synthase arginine-specific large chain OS=Schizosaccharomyces pombe GN=arg4 PE=2 SV=1
384	PDE_02992	1	134	0.017332	gnl|BL_ORD_ID|193628 sp|P53914|KRE33_YEAST UPF0202 protein KRE33 OS=Saccharomyces cerevisiae GN=KRE33 PE=1 SV=1
385	PDE_07309	1	134	0.017332	gnl|BL_ORD_ID|462507 sp|P34241|URB1_YEAST Nucleolar pre-ribosomal-associated protein 1 OS=Saccharomyces cerevisiae GN=URB1 PE=1 SV=2
386	PDE_03528	1	137	0.0169492	gnl|BL_ORD_ID|401052 sp|A1DLN3|SEC16_NEOFI COPII coat assembly protein sec16 OS=Neosartorya fischeri (strain ATCC 1020 / DSM 3700 / FGSC A1164 / NRRL 181) GN=sec16 PE=3 SV=1
387	PDE_08219	1	137	0.0169492	gnl|BL_ORD_ID|424824 sp|P10857|SYLC_NEUCR Leucyl-tRNA synthetase, cytoplasmic OS=Neurospora crassa GN=leu-6 PE=3 SV=2
388	PDE_01509	1	140	0.016583	gnl|BL_ORD_ID|63431 sp|O94679|CND1_SCHPO Condensin complex subunit 1 OS=Schizosaccharomyces pombe GN=cnd1 PE=1 SV=1
389	PDE_05313	1	142	0.0163476	gnl|BL_ORD_ID|91546 sp|Q54YZ9|DHKJ_DICDI Hybrid signal transduction histidine kinase J OS=Dictyostelium discoideum GN=dhkJ PE=3 SV=2
390	PDE_05252	2	303	0.0153147	gnl|BL_ORD_ID|292453 sp|Q99PV0|PRP8_MOUSE Pre-mRNA-processing-splicing factor 8 OS=Mus musculus GN=Prpf8 PE=1 SV=2
391	PDE_00141	1	165	0.0140529	gnl|BL_ORD_ID|254951 sp|Q9P7M8|NU184_SCHPO Nucleoporin nup184 OS=Schizosaccharomyces pombe GN=nup184 PE=2 SV=1
392	PDE_03552	1	182	0.0127319	gnl|BL_ORD_ID|505416 sp|O42998|YBC8_SCHPO Uncharacterized protein C27B12.08 OS=Schizosaccharomyces pombe GN=SPBC27B12.08 PE=1 SV=1
393	PDE_06268	1	190	0.0121926	gnl|BL_ORD_ID|415542 sp|P37297|STT4_YEAST Phosphatidylinositol 4-kinase STT4 OS=Saccharomyces cerevisiae GN=STT4 PE=1 SV=1
394	PDE_07506	1	191	0.0121284	gnl|BL_ORD_ID|42998 sp|Q9HF61|BUD3_ASHGO Bud site selection protein 3 homolog OS=Ashbya gossypii GN=BUD3 PE=3 SV=2
395	PDE_01451	1	200	0.0115795	gnl|BL_ORD_ID|118916 sp|P15368|FAS2_PENPA Fatty acid synthase subunit alpha OS=Penicillium patulum GN=FAS2 PE=3 SV=1
396	PDE_01313	1	203	0.0114074	gnl|BL_ORD_ID|234410 sp|O60072|MUG81_SCHPO Putative helicase mug81 OS=Schizosaccharomyces pombe GN=mug81 PE=1 SV=1
397	PDE_04856	1	230	0.0100615	gnl|BL_ORD_ID|208765 sp|Q9KLK7|LUXQ_VIBCH Autoinducer 2 sensor kinase/phosphatase luxQ OS=Vibrio cholerae GN=luxQ PE=1 SV=1
398	PDE_09161	1	234	0.00988868	gnl|BL_ORD_ID|39913 sp|P33144|BIMB_EMENI Separin OS=Emericella nidulans GN=bimB PE=3 SV=2
399	PDE_02386	1	236	0.00980447	gnl|BL_ORD_ID|143571 sp|Q9C102|GLT1_SCHPO Putative glutamate synthase [NADPH] OS=Schizosaccharomyces pombe GN=SPAPB1E7.07 PE=2 SV=1
400	PDE_03790	1	263	0.00879351	gnl|BL_ORD_ID|443851 sp|Q9Y7K2|TOR2_SCHPO Phosphatidylinositol 3-kinase tor2 OS=Schizosaccharomyces pombe GN=tor2 PE=1 SV=2

## Sheet: Sheet 2 PoFif2 sample
	High salt: proteins interacting with PoFif2 identified through TAP-MS.
Rank	Protein	PoFif2-TAP	Theoretical PepCount	emPAI	Description
1	PDE_06201	34	41	5.74945	PoArp4
2	PDE_09254	49	71	3.89938	PoRsc8
3	PDE_08093	11	16	3.86968	PoFif1
4	PDE_01580	40	59	3.76394	PoFif2
5	PDE_04763	40	61	3.52624	PoSol1
6	PDE_01397	35	57	3.11183	PoArp9
7	PDE_06999	34	57	2.94904	PoSsr4
8	PDE_02602	37	64	2.78552	PoSsr3
9	PDE_07457	18	33	2.51119	PoTaf14
10	PDE_07819	49	91	2.45511	PoSnf5
11	PDE_09363	91	203	1.80722	PoSnf21
12	PDE_07209	23	55	1.61928	PoSnf59
13	PDE_02951	7	20	1.23872	gnl|BL_ORD_ID|398598 sp|Q0CUN7|SAR1_ASPTN Small COPII coat GTPase sar1 OS=Aspergillus terreus (strain NIH 2624 / FGSC A1156) GN=sar1 PE=3 SV=1
14	PDE_00638	24	80	0.995262	gnl|BL_ORD_ID|279450 sp|Q8YWW1|PHK1_NOSS1 Probable phosphoketolase 1 OS=Nostoc sp. (strain PCC 7120 / UTEX 2576) GN=all1483 PE=3 SV=1
15	PDE_07126	2	7	0.930698	-
16	PDE_08686	17	60	0.920142	gnl|BL_ORD_ID|467494 sp|P11593|VATB_NEUCR V-type proton ATPase subunit B OS=Neurospora crassa GN=vma-2 PE=3 SV=1
17	PDE_09282	9	33	0.873817	gnl|BL_ORD_ID|415862 sp|Q9P727|SUCA_NEUCR Probable succinyl-CoA ligase [GDP-forming] subunit alpha, mitochondrial OS=Neurospora crassa GN=8D4.130 PE=3 SV=1
18	PDE_05389	17	65	0.826158	gnl|BL_ORD_ID|419429 sp|P04802|SYDC_YEAST Aspartyl-tRNA synthetase, cytoplasmic OS=Saccharomyces cerevisiae GN=DPS1 PE=1 SV=3
19	PDE_08414	18	71	0.792756	gnl|BL_ORD_ID|7191 sp|P36333|ACSA_PENCH Acetyl-coenzyme A synthetase OS=Penicillium chrysogenum GN=facA PE=3 SV=1
20	PDE_06571	3	12	0.778279	-
21	PDE_05697	2	8	0.778279	gnl|BL_ORD_ID|29478 sp|C6Y4A3|ATP19_SCHPO ATP synthase subunit K, mitochondrial OS=Schizosaccharomyces pombe GN=atp19 PE=2 SV=1
22	PDE_02849	5	21	0.730196	gnl|BL_ORD_ID|176156 sp|O94083|IF5A_CANAL Eukaryotic translation initiation factor 5A OS=Candida albicans GN=ANB1 PE=3 SV=1
23	PDE_08458	8	34	0.719072	gnl|BL_ORD_ID|227615 sp|Q2UJU5|MPG1_ASPOR Mannose-1-phosphate guanyltransferase OS=Aspergillus oryzae GN=mpg1 PE=3 SV=1
24	PDE_08724	7	31	0.681924	gnl|BL_ORD_ID|464232 sp|Q96WV0|UREG_SCHPO Uncharacterized urease accessory protein ureG-like OS=Schizosaccharomyces pombe GN=SPCPB16A4.05c PE=2 SV=1
25	PDE_07008	7	31	0.681924	gnl|BL_ORD_ID|437110 sp|Q9UUZ9|THI4_ASPOR Thiazole biosynthetic enzyme, mitochondrial OS=Aspergillus oryzae GN=thiA PE=3 SV=2
26	PDE_03644	7	31	0.681924	gnl|BL_ORD_ID|177949 sp|P25605|ILV6_YEAST Acetolactate synthase small subunit, mitochondrial OS=Saccharomyces cerevisiae GN=ILV6 PE=1 SV=2
27	PDE_07924	11	49	0.676833	gnl|BL_ORD_ID|5542 sp|O13907|ACL2_SCHPO Probable ATP-citrate synthase subunit 2 OS=Schizosaccharomyces pombe GN=SPAC22A12.16 PE=1 SV=1
28	PDE_05730	5	23	0.649648	gnl|BL_ORD_ID|476201 sp|P47165|XPT1_YEAST Xanthine phosphoribosyltransferase 1 OS=Saccharomyces cerevisiae GN=XPT1 PE=1 SV=1
29	PDE_05774	12	56	0.637894	gnl|BL_ORD_ID|330272 sp|O59931|RL13_CANAL 60S ribosomal protein L13 OS=Candida albicans GN=RPL13 PE=3 SV=1
30	PDE_02618	14	66	0.629751	gnl|BL_ORD_ID|292732 sp|P33297|PRS6A_YEAST 26S protease regulatory subunit 6A OS=Saccharomyces cerevisiae GN=RPT5 PE=1 SV=3
31	PDE_04537	9	43	0.619207	gnl|BL_ORD_ID|146728 sp|Q7Z8E7|GPD_COLGL Glycerol-3-phosphate dehydrogenase [NAD+] OS=Colletotrichum gloeosporioides PE=2 SV=1
32	PDE_07302	7	34	0.606506	gnl|BL_ORD_ID|131377 sp|P04397|GAL10_YEAST Bifunctional protein GAL10 OS=Saccharomyces cerevisiae GN=GAL10 PE=1 SV=2
33	PDE_00490	14	68	0.606506	PoKap95
34	PDE_09222	7	34	0.606506	gnl|BL_ORD_ID|113091 sp|P78790|ETFA_SCHPO Probable electron transfer flavoprotein subunit alpha, mitochondrial OS=Schizosaccharomyces pombe GN=SPAC27D7.06 PE=2 SV=3
35	PDE_05790	11	55	0.584893	gnl|BL_ORD_ID|292778 sp|Q01939|PRS8_YEAST 26S protease regulatory subunit 8 homolog OS=Saccharomyces cerevisiae GN=RPT6 PE=1 SV=4
36	PDE_03916	10	50	0.584893	gnl|BL_ORD_ID|166130 sp|O94225|HOSM_PENCW Homocitrate synthase, mitochondrial OS=Penicillium chrysogenum (strain ATCC 28089 / DSM 1075 / Wisconsin 54-1255) GN=lys1 PE=1 SV=1
37	PDE_07967	42	213	0.574647	gnl|BL_ORD_ID|305131 sp|O93937|PYR1_EMENI Protein pyrABCN OS=Emericella nidulans GN=pyrABCN PE=3 SV=2
38	PDE_09309	7	36	0.564748	gnl|BL_ORD_ID|46858 sp|A1CZ92|CARA_NEOFI Carbamoyl-phosphate synthase arginine-specific small chain OS=Neosartorya fischeri (strain ATCC 1020 / DSM 3700 / FGSC A1164 / NRRL 181) GN=cpa1 PE=3 SV=1
39	PDE_08009	11	57	0.55949	gnl|BL_ORD_ID|4594 sp|P45867|ACDA_BACSU Acyl-CoA dehydrogenase OS=Bacillus subtilis GN=acdA PE=2 SV=1
40	PDE_06774	7	37	0.545928	gnl|BL_ORD_ID|287206 sp|Q09172|PP2C2_SCHPO Protein phosphatase 2C homolog 2 OS=Schizosaccharomyces pombe GN=ptc2 PE=2 SV=1
41	PDE_05070	12	67	0.510443	gnl|BL_ORD_ID|434619 sp|O74341|TCPG_SCHPO T-complex protein 1 subunit gamma OS=Schizosaccharomyces pombe GN=cct3 PE=1 SV=1
42	PDE_04388	5	28	0.508591	gnl|BL_ORD_ID|142095 sp|Q9UT36|GLO21_SCHPO Probable hydroxyacylglutathione hydrolase C824.07 OS=Schizosaccharomyces pombe GN=SPAC824.07 PE=2 SV=1
43	PDE_02707	8	45	0.505836	gnl|BL_ORD_ID|333096 sp|Q9P720|RL16_NEUCR 60S ribosomal protein L16 OS=Neurospora crassa GN=rpl-16 PE=3 SV=1
44	PDE_02675	12	68	0.501311	gnl|BL_ORD_ID|434632 sp|P87153|TCPH_SCHPO Probable T-complex protein 1 subunit eta OS=Schizosaccharomyces pombe GN=cct7 PE=1 SV=1
45	PDE_09504	3	17	0.501311	gnl|BL_ORD_ID|245543 sp|Q7Z8P9|NDK_ASPFU Nucleoside diphosphate kinase OS=Aspergillus fumigatus GN=ndk1 PE=3 SV=1
46	PDE_01331	3	17	0.501311	-
47	PDE_05108	4	24	0.467799	gnl|BL_ORD_ID|392857 sp|Q4WYK1|RSSA_ASPFU 40S ribosomal protein S0 OS=Aspergillus fumigatus GN=rps0 PE=3 SV=1
48	PDE_04721	1	6	0.467799	gnl|BL_ORD_ID|254425 sp|Q96VN3|NTF2_EMENI Nuclear transport factor 2 OS=Emericella nidulans GN=ntf2 PE=3 SV=1
49	PDE_04060	6	39	0.425103	gnl|BL_ORD_ID|334284 sp|Q8TFH1|RL18B_SCHPO 60S ribosomal protein L18-B OS=Schizosaccharomyces pombe GN=rpl18b PE=1 SV=1
50	PDE_06443	2	13	0.425103	-
51	PDE_02599	5	33	0.417474	gnl|BL_ORD_ID|341498 sp|O14388|RL27A_SCHPO 60S ribosomal protein L27-A OS=Schizosaccharomyces pombe GN=rpl27a PE=2 SV=2
52	PDE_08338	5	33	0.417474	gnl|BL_ORD_ID|134013 sp|Q01369|GBLP_NEUCR Guanine nucleotide-binding protein subunit beta-like protein OS=Neurospora crassa GN=cpc-2 PE=3 SV=1
53	PDE_05144	5	33	0.417474	gnl|BL_ORD_ID|387662 sp|O43105|RS7_NEUCR 40S ribosomal protein S7 OS=Neurospora crassa GN=rps-7 PE=3 SV=2
54	PDE_01925	3	20	0.412538	gnl|BL_ORD_ID|347373 sp|P41056|RL33B_YEAST 60S ribosomal protein L33-B OS=Saccharomyces cerevisiae GN=RPL33B PE=1 SV=2
55	PDE_02860	3	20	0.412538	gnl|BL_ORD_ID|358652 sp|P36526|RM27_YEAST 54S ribosomal protein L27, mitochondrial OS=Saccharomyces cerevisiae GN=MRPL27 PE=1 SV=2
56	PDE_03733	3	20	0.412538	gnl|BL_ORD_ID|511013 sp|P42937|YG4E_YEAST Uncharacterized protein YGR203W OS=Saccharomyces cerevisiae GN=YGR203W PE=1 SV=1
57	PDE_07734	11	74	0.408149	gnl|BL_ORD_ID|512440 sp|O60155|YHY6_SCHPO Putative prolyl-tRNA synthetase C19C7.06 OS=Schizosaccharomyces pombe GN=SPBC19C7.06 PE=2 SV=1
58	PDE_07735	11	74	0.408149	gnl|BL_ORD_ID|434557 sp|O94501|TCPA_SCHPO T-complex protein 1 subunit alpha OS=Schizosaccharomyces pombe GN=cct1 PE=2 SV=1
59	PDE_07742	8	54	0.406527	PoSrp1
60	PDE_02915	6	41	0.400688	gnl|BL_ORD_ID|213755 sp|Q5BG98|MCR1_EMENI NADH-cytochrome b5 reductase 2 OS=Emericella nidulans GN=mcr1 PE=3 SV=1
61	PDE_08476	7	48	0.39905	gnl|BL_ORD_ID|209434 sp|Q9P4R4|LYS9_MAGGR Saccharopine dehydrogenase [NADP+, L-glutamate-forming] OS=Magnaporthe grisea GN=LYS3 PE=1 SV=2
62	PDE_08233	11	77	0.389495	gnl|BL_ORD_ID|107448 sp|P56287|EI2BE_SCHPO Probable translation initiation factor eIF-2B subunit epsilon OS=Schizosaccharomyces pombe GN=tif225 PE=1 SV=1
63	PDE_05315	2	14	0.389495	gnl|BL_ORD_ID|381778 sp|Q4WI01|RS21_ASPFU 40S ribosomal protein S21 OS=Aspergillus fumigatus GN=rps21 PE=3 SV=1
64	PDE_02547	8	57	0.3815	gnl|BL_ORD_ID|292654 sp|O74445|PRS10_SCHPO Probable 26S protease subunit rpt4 OS=Schizosaccharomyces pombe GN=rpt4 PE=2 SV=2
65	PDE_07521	12	86	0.378907	gnl|BL_ORD_ID|365019 sp|Q7S8R8|RPN1_NEUCR 26S proteasome regulatory subunit rpn-1 OS=Neurospora crassa GN=rpn-1 PE=3 SV=2
66	PDE_07264	5	36	0.376857	gnl|BL_ORD_ID|91813 sp|O42772|DHSB_MYCGR Succinate dehydrogenase [ubiquinone] iron-sulfur subunit, mitochondrial OS=Mycosphaerella graminicola GN=SDH2 PE=3 SV=1
67	PDE_01085	3	22	0.368875	gnl|BL_ORD_ID|513636 sp|P47044|YJF5_YEAST LOG family protein YJL055W OS=Saccharomyces cerevisiae GN=YJL055W PE=1 SV=1
68	PDE_02230	8	60	0.359356	gnl|BL_ORD_ID|115967 sp|P32604|F26_YEAST Fructose-2,6-bisphosphatase OS=Saccharomyces cerevisiae GN=FBP26 PE=1 SV=2
69	PDE_01024	7	53	0.355425	gnl|BL_ORD_ID|315602 sp|P78706|RCO1_NEUCR Transcriptional repressor rco-1 OS=Neurospora crassa GN=rco-1 PE=4 SV=2
70	PDE_00175	3	23	0.350314	gnl|BL_ORD_ID|169483 sp|P40920|HSP30_EMENI 30 kDa heat shock protein OS=Emericella nidulans GN=hsp30 PE=2 SV=1
71	PDE_06805	10	77	0.34856	gnl|BL_ORD_ID|425602 sp|Q9UUF2|SYMC_SCHPO Probable methionyl-tRNA synthetase, cytoplasmic OS=Schizosaccharomyces pombe GN=SPBC17A3.04c PE=2 SV=1
72	PDE_06117	6	47	0.341713	gnl|BL_ORD_ID|91437 sp|Q9URS1|DHE4_PENCH NADP-specific glutamate dehydrogenase OS=Penicillium chrysogenum GN=GDH PE=3 SV=1
73	PDE_04746	7	55	0.340518	gnl|BL_ORD_ID|131506 sp|P04385|GAL1_YEAST Galactokinase OS=Saccharomyces cerevisiae GN=GAL1 PE=1 SV=4
74	PDE_01648	9	71	0.338938	gnl|BL_ORD_ID|91791 sp|Q9UTJ7|DHSA_SCHPO Probable succinate dehydrogenase [ubiquinone] flavoprotein subunit, mitochondrial OS=Schizosaccharomyces pombe GN=sdh1 PE=2 SV=1
75	PDE_09702	5	40	0.333521	gnl|BL_ORD_ID|506035 sp|O42896|YBQ3_SCHPO Uncharacterized oxidoreductase C115.03 OS=Schizosaccharomyces pombe GN=SPBC115.03 PE=2 SV=1
76	PDE_03510	3	24	0.333521	gnl|BL_ORD_ID|30226 sp|P0C2C8|ATP7_ASPTN ATP synthase subunit d, mitochondrial OS=Aspergillus terreus (strain NIH 2624 / FGSC A1156) GN=atp7 PE=3 SV=1
77	PDE_00053	3	24	0.333521	gnl|BL_ORD_ID|434729 sp|Q4WRB8|TCTP_ASPFU Translationally-controlled tumor protein homolog OS=Aspergillus fumigatus GN=AFUA_1G16840 PE=3 SV=1
78	PDE_02182	2	16	0.333521	gnl|BL_ORD_ID|222676 sp|Q09196|MLR4_SCHPO Myosin regulatory light chain cdc4 OS=Schizosaccharomyces pombe GN=cdc4 PE=1 SV=1
79	PDE_02271	20	162	0.328791	gnl|BL_ORD_ID|423043 sp|P38088|SYG_YEAST Glycyl-tRNA synthetase 1 OS=Saccharomyces cerevisiae GN=GRS1 PE=1 SV=1
80	PDE_06826	5	42	0.315369	gnl|BL_ORD_ID|411193 sp|Q09116|SPN2_SCHPO Septin homolog spn2 OS=Schizosaccharomyces pombe GN=spn2 PE=1 SV=2
81	PDE_05392	11	93	0.313045	gnl|BL_ORD_ID|68130 sp|P87140|COPG_SCHPO Probable coatomer subunit gamma OS=Schizosaccharomyces pombe GN=sec21 PE=1 SV=1
82	PDE_02440	6	51	0.311134	gnl|BL_ORD_ID|263332 sp|P16387|ODPA_YEAST Pyruvate dehydrogenase E1 component subunit alpha, mitochondrial OS=Saccharomyces cerevisiae GN=PDA1 PE=1 SV=2
83	PDE_03102	10	87	0.302994	gnl|BL_ORD_ID|199159 sp|P55251|LEUC_RHIPU 3-isopropylmalate dehydratase OS=Rhizomucor pusillus GN=LEUA PE=3 SV=1
84	PDE_05494	5	44	0.299081	gnl|BL_ORD_ID|51291 sp|Q4WPF8|CCPR_ASPFU Cytochrome c peroxidase, mitochondrial OS=Aspergillus fumigatus GN=ccp1 PE=3 SV=1
85	PDE_07075	8	71	0.296212	gnl|BL_ORD_ID|440919 sp|O60084|TIM44_SCHPO Mitochondrial import inner membrane translocase subunit tim44 OS=Schizosaccharomyces pombe GN=tim44 PE=2 SV=1
86	PDE_04802	4	36	0.29155	gnl|BL_ORD_ID|11875 sp|Q9HGY9|ALF_ASPOR Fructose-bisphosphate aldolase OS=Aspergillus oryzae GN=fbaA PE=2 SV=2
87	PDE_04890	7	63	0.29155	gnl|BL_ORD_ID|451075 sp|P13228|TRP_NEUCR Tryptophan synthase OS=Neurospora crassa GN=trp-3 PE=1 SV=1
88	PDE_05477	4	36	0.29155	gnl|BL_ORD_ID|358644 sp|P23369|RM25_YEAST 54S ribosomal protein L25, mitochondrial OS=Saccharomyces cerevisiae GN=MRPL25 PE=1 SV=2
89	PDE_02650	1	9	0.29155	-
90	PDE_03432	2	18	0.29155	gnl|BL_ORD_ID|456265 sp|Q61YZ4|U483_CAEBR UPF0483 protein CBG03338 OS=Caenorhabditis briggsae GN=CBG03338 PE=3 SV=1
91	PDE_03779	1	9	0.29155	gnl|BL_ORD_ID|355817 sp|Q9C3Z5|RLA2_PODAN 60S acidic ribosomal protein P2 OS=Podospora anserina PE=3 SV=1
92	PDE_02590	1	9	0.29155	gnl|BL_ORD_ID|355764 sp|Q9HGV0|RLA1_ASPFU 60S acidic ribosomal protein P1 OS=Aspergillus fumigatus GN=AFUA_1G06830 PE=3 SV=1
93	PDE_00021	1	9	0.29155	gnl|BL_ORD_ID|363727 sp|P28346|RODL_EMENI Rodlet protein OS=Emericella nidulans GN=rodA PE=2 SV=1
94	PDE_01583	2	19	0.274275	gnl|BL_ORD_ID|516235 sp|O74383|YNV8_SCHPO Uncharacterized protein C3H7.08c OS=Schizosaccharomyces pombe GN=SPBC3H7.08c PE=2 SV=1
95	PDE_07151	7	69	0.263134	gnl|BL_ORD_ID|355858 sp|Q03195|RLI1_YEAST Translation initiation factor RLI1 OS=Saccharomyces cerevisiae GN=RLI1 PE=1 SV=1
96	PDE_06127	9	89	0.262187	gnl|BL_ORD_ID|326189 sp|Q9UW15|RIR1_NEUCR Ribonucleoside-diphosphate reductase large chain OS=Neurospora crassa GN=rnr-1 PE=1 SV=2
97	PDE_03064	4	40	0.258925	gnl|BL_ORD_ID|118158 sp|Q06099|FADH_CANMA S-(hydroxymethyl)glutathione dehydrogenase OS=Candida maltosa GN=FDH1 PE=3 SV=1
98	PDE_02693	3	30	0.258925	gnl|BL_ORD_ID|382543 sp|P21772|RS26_NEUCR 40S ribosomal protein S26E OS=Neurospora crassa GN=rps-26 PE=3 SV=2
99	PDE_07774	3	31	0.249609	gnl|BL_ORD_ID|346776 sp|Q7RXY1|RL32_NEUCR 60S ribosomal protein L32 OS=Neurospora crassa GN=rpl-32 PE=3 SV=1
100	PDE_04156	5	53	0.242624	gnl|BL_ORD_ID|510214 sp|O13899|YF38_SCHPO Uncharacterized CDP-alcohol phosphatidyltransferase class-I family protein C22A12.08c OS=Schizosaccharomyces pombe GN=SPAC22A12.08c PE=2 SV=1
101	PDE_02544	3	32	0.240938	gnl|BL_ORD_ID|251 sp|P62262|1433E_SHEEP 14-3-3 protein epsilon OS=Ovis aries GN=YWHAE PE=1 SV=1
102	PDE_05635	2	22	0.232847	gnl|BL_ORD_ID|350449 sp|Q9C2B9|RL38_NEUCR 60S ribosomal protein L38 OS=Neurospora crassa GN=rpl-38 PE=3 SV=1
103	PDE_02075	5	56	0.228247	gnl|BL_ORD_ID|247709 sp|P87185|NFS1_CANAL Cysteine desulfurase, mitochondrial OS=Candida albicans GN=NFS1 PE=3 SV=1
104	PDE_09187	6	68	0.22528	gnl|BL_ORD_ID|52268 sp|P39826|CDC3_CANAL Cell division control protein 3 OS=Candida albicans GN=CDC3 PE=3 SV=1
105	PDE_05824	7	80	0.223207	-
106	PDE_08546	4	46	0.221677	gnl|BL_ORD_ID|450365 sp|O60122|TRPD_SCHPO Anthranilate phosphoribosyltransferase OS=Schizosaccharomyces pombe GN=trp4 PE=2 SV=1
107	PDE_03126	2	23	0.221677	gnl|BL_ORD_ID|293264 sp|Q9UT97|PSA5_SCHPO Probable proteasome subunit alpha type-5 OS=Schizosaccharomyces pombe GN=SPAC323.02c PE=1 SV=1
108	PDE_04546	2	23	0.221677	gnl|BL_ORD_ID|312968 sp|O35509|RB11B_RAT Ras-related protein Rab-11B OS=Rattus norvegicus GN=Rab11b PE=2 SV=4
109	PDE_03828	2	23	0.221677	gnl|BL_ORD_ID|246407 sp|P24919|NDUA5_NEUCR NADH-ubiquinone oxidoreductase 29.9 kDa subunit, mitochondrial OS=Neurospora crassa GN=nuo-32 PE=1 SV=1
110	PDE_00370	11	127	0.220715	gnl|BL_ORD_ID|249534 sp|P22944|NIR_EMENI Nitrite reductase [NAD(P)H] OS=Emericella nidulans GN=niiA PE=3 SV=2
111	PDE_02882	5	58	0.21957	gnl|BL_ORD_ID|511548 sp|P53110|YGP9_YEAST Uncharacterized protein YGL159W OS=Saccharomyces cerevisiae GN=YGL159W PE=1 SV=1
112	PDE_06474	3	35	0.218188	gnl|BL_ORD_ID|232093 sp|Q9P786|MTD1_SCHPO Methylenetetrahydrofolate dehydrogenase [NAD+] OS=Schizosaccharomyces pombe GN=mtd1 PE=2 SV=1
113	PDE_09456	5	60	0.211528	gnl|BL_ORD_ID|411195 sp|P48009|SPN4_SCHPO Septin homolog spn4 OS=Schizosaccharomyces pombe GN=spn4 PE=1 SV=1
114	PDE_03746	3	36	0.211528	gnl|BL_ORD_ID|483901 sp|O06179|Y1533_MYCTU Putative monooxygenase Rv1533 OS=Mycobacterium tuberculosis GN=Rv1533 PE=3 SV=1
115	PDE_03974	2	24	0.211528	gnl|BL_ORD_ID|267687 sp|P22008|P5CR_PSEAE Pyrroline-5-carboxylate reductase OS=Pseudomonas aeruginosa GN=proC PE=1 SV=2
116	PDE_05819	1	12	0.211528	gnl|BL_ORD_ID|364119 sp|Q9SYA6|RPAB5_ARATH DNA-directed RNA polymerases I, II, and III subunit RPABC5 OS=Arabidopsis thaliana GN=At1g61700 PE=2 SV=1
117	PDE_00683	9	109	0.209397	gnl|BL_ORD_ID|68069 sp|Q9UUF7|COPB_SCHPO Coatomer subunit beta OS=Schizosaccharomyces pombe GN=sec26 PE=2 SV=1
118	PDE_01500	4	49	0.206793	gnl|BL_ORD_ID|100022 sp|Q9P6I2|DUG1_SCHPO Cys-Gly metallodipeptidase dug1 OS=Schizosaccharomyces pombe GN=dug1 PE=2 SV=1
119	PDE_00140	6	74	0.205261	gnl|BL_ORD_ID|450908 sp|P24773|TRPG_PENCH Anthranilate synthase component 2 OS=Penicillium chrysogenum GN=trpC PE=4 SV=1
120	PDE_01345	3	37	0.205261	gnl|BL_ORD_ID|165403 sp|Q7WUM8|HMP_RHIME Flavohemoprotein OS=Rhizobium meliloti GN=hmp PE=3 SV=2
121	PDE_03148	3	37	0.205261	gnl|BL_ORD_ID|266914 sp|P24552|OXDA_FUSSO D-amino-acid oxidase OS=Fusarium solani subsp. pisi PE=1 SV=1
122	PDE_07519	3	37	0.205261	gnl|BL_ORD_ID|504118 sp|Q09727|YA48_SCHPO Uncharacterized protein C31A2.08 OS=Schizosaccharomyces pombe GN=SPAC31A2.08 PE=2 SV=1
123	PDE_06586	2	25	0.202264	gnl|BL_ORD_ID|232110 sp|P0C0Y4|MTDH_ALTAL Probable NADP-dependent mannitol dehydrogenase OS=Alternaria alternata PE=1 SV=2
124	PDE_09073	3	38	0.199354	gnl|BL_ORD_ID|358509 sp|P31334|RM09_YEAST 54S ribosomal protein L9, mitochondrial OS=Saccharomyces cerevisiae GN=MRPL9 PE=1 SV=3
125	PDE_09818	4	52	0.193777	gnl|BL_ORD_ID|411194 sp|P48008|SPN3_SCHPO Septin homolog spn3 OS=Schizosaccharomyces pombe GN=spn3 PE=1 SV=3
126	PDE_02287	2	26	0.193777	gnl|BL_ORD_ID|191808 sp|P17423|KHSE_YEAST Homoserine kinase OS=Saccharomyces cerevisiae GN=THR1 PE=1 SV=4
127	PDE_06934	1	13	0.193777	gnl|BL_ORD_ID|35813 sp|Q06405|ATPK_YEAST ATP synthase subunit f, mitochondrial OS=Saccharomyces cerevisiae GN=ATP17 PE=1 SV=1
128	PDE_05949	1	13	0.193777	-
129	PDE_00155	1	13	0.193777	gnl|BL_ORD_ID|456187 sp|Q7RYI0|U327_NEUCR UPF0327 protein NCU06495 OS=Neurospora crassa GN=NCU06495 PE=3 SV=1
130	PDE_08205	1	13	0.193777	gnl|BL_ORD_ID|382761 sp|Q9C2P2|RS29_NEUCR 40S ribosomal protein S29 OS=Neurospora crassa GN=rps-29 PE=3 SV=1
131	PDE_08196	3	41	0.183507	gnl|BL_ORD_ID|211615 sp|Q00859|MAPK_FUSSO Mitogen-activated protein kinase OS=Fusarium solani subsp. pisi GN=MAPK PE=2 SV=1
132	PDE_03241	3	42	0.178769	gnl|BL_ORD_ID|19399 sp|Q9P3I3|ARGD_NEUCR Acetylornithine aminotransferase, mitochondrial OS=Neurospora crassa GN=arg-8 PE=3 SV=1
133	PDE_02212	2	28	0.178769	gnl|BL_ORD_ID|293210 sp|Q8X077|PSA2_NEUCR Probable proteasome subunit alpha type-2 OS=Neurospora crassa GN=B14D6.510 PE=3 SV=1
134	PDE_04313	1	14	0.178769	-
135	PDE_02935	1	14	0.178769	gnl|BL_ORD_ID|101866 sp|O94111|DYL1_EMENI Dynein light chain, cytoplasmic OS=Emericella nidulans GN=nudG PE=3 SV=1
136	PDE_06937	1	14	0.178769	gnl|BL_ORD_ID|364039 sp|P32529|RPA12_YEAST DNA-directed RNA polymerase I subunit RPA12 OS=Saccharomyces cerevisiae GN=RPA12 PE=1 SV=1
137	PDE_07513	2	29	0.172102	gnl|BL_ORD_ID|417694 sp|Q4WVE5|SVF1_ASPFU Survival factor 1 OS=Aspergillus fumigatus GN=svf1 PE=3 SV=1
138	PDE_03490	3	44	0.169989	gnl|BL_ORD_ID|40542 sp|P32451|BIOB_YEAST Biotin synthase, mitochondrial OS=Saccharomyces cerevisiae GN=BIO2 PE=1 SV=2
139	PDE_08157	5	75	0.165914	-
140	PDE_09131	3	45	0.165914	gnl|BL_ORD_ID|309551 sp|O60044|QCR2_NEUCR Cytochrome b-c1 complex subunit 2, mitochondrial OS=Neurospora crassa GN=qcr-2 PE=2 SV=2
141	PDE_02156	3	46	0.16203	gnl|BL_ORD_ID|193044 sp|P41831|KPR1_SCHPO Ribose-phosphate pyrophosphokinase 1 OS=Schizosaccharomyces pombe GN=prs1 PE=2 SV=1
142	PDE_02505	2	31	0.160155	gnl|BL_ORD_ID|169483 sp|P40920|HSP30_EMENI 30 kDa heat shock protein OS=Emericella nidulans GN=hsp30 PE=2 SV=1
143	PDE_04423	1	16	0.154782	gnl|BL_ORD_ID|383600 sp|O42952|RS30_SCHPO 40S ribosomal protein S30 OS=Schizosaccharomyces pombe GN=rps30a PE=2 SV=2
144	PDE_05113	2	32	0.154782	gnl|BL_ORD_ID|466803 sp|P53659|VA0D_NEUCR V-type proton ATPase subunit d OS=Neurospora crassa GN=vma-6 PE=3 SV=1
145	PDE_02289	1	16	0.154782	gnl|BL_ORD_ID|315313 sp|Q9W5E1|RBX1A_DROME RING-box protein 1A OS=Drosophila melanogaster GN=Roc1a PE=1 SV=1
146	PDE_07158	3	49	0.151395	gnl|BL_ORD_ID|277996 sp|P41756|PGK_ASPOR Phosphoglycerate kinase OS=Aspergillus oryzae GN=pgkA PE=3 SV=1
147	PDE_05651	8	132	0.149757	gnl|BL_ORD_ID|305011 sp|O93918|PYC_ASPTE Pyruvate carboxylase OS=Aspergillus terreus GN=pyc PE=2 SV=1
148	PDE_00108	2	33	0.149757	gnl|BL_ORD_ID|151608 sp|O74544|GTR2_SCHPO GTP-binding protein gtr2 OS=Schizosaccharomyces pombe GN=gtr2 PE=2 SV=1
149	PDE_04970	5	85	0.145048	gnl|BL_ORD_ID|250728 sp|O94514|NOP56_SCHPO Nucleolar protein 56 OS=Schizosaccharomyces pombe GN=nop56 PE=2 SV=1
150	PDE_04328	1	17	0.145048	gnl|BL_ORD_ID|345133 sp|Q7S7F1|RL30_NEUCR 60S ribosomal protein L30 OS=Neurospora crassa GN=rpl-30 PE=3 SV=1
151	PDE_06704	2	34	0.145048	gnl|BL_ORD_ID|193047 sp|O94413|KPR3_SCHPO Ribose-phosphate pyrophosphokinase 3 OS=Schizosaccharomyces pombe GN=prs3 PE=1 SV=1
152	PDE_01008	2	34	0.145048	gnl|BL_ORD_ID|214064 sp|O02640|MDHM_CAEEL Probable malate dehydrogenase, mitochondrial OS=Caenorhabditis elegans GN=mdh-1 PE=2 SV=1
153	PDE_00902	1	17	0.145048	gnl|BL_ORD_ID|364187 sp|P38902|RPB11_YEAST DNA-directed RNA polymerase II subunit RPB11 OS=Saccharomyces cerevisiae GN=RPB11 PE=1 SV=1
154	PDE_09640	1	17	0.145048	gnl|BL_ORD_ID|412889 sp|Q8KB47|SSB1_CHLTE Single-stranded DNA-binding protein 1 OS=Chlorobium tepidum GN=ssb1 PE=3 SV=1
155	PDE_00586	1	17	0.145048	gnl|BL_ORD_ID|294604 sp|P38624|PSB6_YEAST Proteasome component PRE3 OS=Saccharomyces cerevisiae GN=PRE3 PE=1 SV=2
156	PDE_01935	2	35	0.140625	gnl|BL_ORD_ID|181104 sp|Q5B912|IPYR_EMENI Inorganic pyrophosphatase OS=Emericella nidulans GN=ipp1 PE=1 SV=1
157	PDE_02975	3	53	0.13921	gnl|BL_ORD_ID|211751 sp|O74752|MAS5_SCHPO Mitochondrial protein import protein mas5 OS=Schizosaccharomyces pombe GN=SPBC1734.11 PE=2 SV=1
158	PDE_02775	1	18	0.136464	gnl|BL_ORD_ID|374371 sp|O59936|RS12_ERYGR 40S ribosomal protein S12 OS=Erysiphe graminis subsp. hordei GN=RPS12 PE=3 SV=1
159	PDE_03177	4	73	0.134474	gnl|BL_ORD_ID|79302 sp|O60184|CYC8_SCHPO General transcriptional corepressor ssn6 OS=Schizosaccharomyces pombe GN=ssn6 PE=1 SV=1
160	PDE_06711	2	37	0.132541	gnl|BL_ORD_ID|358642 sp|P36525|RM24_YEAST 54S ribosomal protein L24, mitochondrial OS=Saccharomyces cerevisiae GN=MRPL24 PE=1 SV=2
161	PDE_08919	2	37	0.132541	gnl|BL_ORD_ID|52663 sp|Q00646|CDK1_EMENI Cell division control protein 2 OS=Emericella nidulans GN=nimX PE=2 SV=1
162	PDE_09921	3	57	0.128838	gnl|BL_ORD_ID|92665 sp|P46681|DLD2_YEAST D-lactate dehydrogenase [cytochrome] 2, mitochondrial OS=Saccharomyces cerevisiae GN=DLD2 PE=1 SV=1
163	PDE_05808	1	19	0.128838	gnl|BL_ORD_ID|112069 sp|O59933|ERG25_CANAL C-4 methylsterol oxidase OS=Candida albicans GN=ERG25 PE=3 SV=1
164	PDE_07281	1	19	0.128838	gnl|BL_ORD_ID|67422 sp|Q6BWX4|COFI_DEBHA Cofilin OS=Debaryomyces hansenii GN=COF1 PE=3 SV=1
165	PDE_05849	1	19	0.128838	gnl|BL_ORD_ID|17200 sp|Q6CA53|APT_YARLI Adenine phosphoribosyltransferase OS=Yarrowia lipolytica GN=APT1 PE=3 SV=1
166	PDE_02315	1	19	0.128838	gnl|BL_ORD_ID|186934 sp|Q12055|KAD6_YEAST Putative adenylate kinase FAP7 OS=Saccharomyces cerevisiae GN=FAP7 PE=1 SV=1
167	PDE_08965	1	19	0.128838	gnl|BL_ORD_ID|120092 sp|O59834|FCYS_SCHPO Probable cytosine deaminase OS=Schizosaccharomyces pombe GN=SPCC965.14c PE=2 SV=1
168	PDE_03392	2	39	0.125336	gnl|BL_ORD_ID|2595 sp|P23542|AATC_YEAST Aspartate aminotransferase, cytoplasmic OS=Saccharomyces cerevisiae GN=AAT2 PE=1 SV=3
169	PDE_05183	2	39	0.125336	gnl|BL_ORD_ID|209379 sp|O14104|LYS12_SCHPO Probable homoisocitrate dehydrogenase OS=Schizosaccharomyces pombe GN=lys12 PE=1 SV=1
170	PDE_01700	3	59	0.12421	gnl|BL_ORD_ID|92720 sp|O00087|DLDH_SCHPO Dihydrolipoyl dehydrogenase, mitochondrial OS=Schizosaccharomyces pombe GN=dld1 PE=2 SV=2
171	PDE_02564	3	60	0.122018	-
172	PDE_08634	3	60	0.122018	gnl|BL_ORD_ID|188642 sp|Q00771|KCC1_EMENI Calcium/calmodulin-dependent protein kinase OS=Emericella nidulans GN=cmkA PE=2 SV=2
173	PDE_04098	13	261	0.121524	gnl|BL_ORD_ID|134827 sp|P33892|GCN1_YEAST Translational activator GCN1 OS=Saccharomyces cerevisiae GN=GCN1 PE=1 SV=1
174	PDE_09844	2	41	0.118872	gnl|BL_ORD_ID|179425 sp|P25626|IMG1_YEAST 54S ribosomal protein IMG1, mitochondrial OS=Saccharomyces cerevisiae GN=IMG1 PE=1 SV=1
175	PDE_07512	1	21	0.115884	gnl|BL_ORD_ID|358597 sp|P53875|RM19_YEAST 54S ribosomal protein L19, mitochondrial OS=Saccharomyces cerevisiae GN=MRPL19 PE=1 SV=1
176	PDE_02326	1	21	0.115884	gnl|BL_ORD_ID|322510 sp|O94363|RHB1_SCHPO GTP-binding protein rhb1 OS=Schizosaccharomyces pombe GN=rhb1 PE=2 SV=1
177	PDE_04330	1	21	0.115884	gnl|BL_ORD_ID|68182 sp|O74891|COPZ_SCHPO Probable coatomer subunit zeta OS=Schizosaccharomyces pombe GN=ret3 PE=2 SV=1
178	PDE_08798	1	21	0.115884	-
179	PDE_02692	3	65	0.112126	gnl|BL_ORD_ID|234403 sp|O13965|MUG70_SCHPO Meiotically up-regulated gene 70 protein OS=Schizosaccharomyces pombe GN=mug70 PE=1 SV=1
180	PDE_02324	2	44	0.110336	gnl|BL_ORD_ID|403715 sp|P40510|SER33_YEAST D-3-phosphoglycerate dehydrogenase 2 OS=Saccharomyces cerevisiae GN=SER33 PE=1 SV=1
181	PDE_07853	1	22	0.110336	gnl|BL_ORD_ID|351494 sp|Q6FRG6|RL43_CANGA 60S ribosomal protein L43 OS=Candida glabrata GN=RPL43 PE=3 SV=1
182	PDE_01695	1	22	0.110336	gnl|BL_ORD_ID|381508 sp|O74893|RS20_SCHPO 40S ribosomal protein S20 OS=Schizosaccharomyces pombe GN=rps20 PE=1 SV=1
183	PDE_01598	1	22	0.110336	gnl|BL_ORD_ID|311955 sp|Q6RUV5|RAC1_RAT Ras-related C3 botulinum toxin substrate 1 OS=Rattus norvegicus GN=Rac1 PE=1 SV=1
184	PDE_00613	1	23	0.105295	gnl|BL_ORD_ID|108628 sp|P32803|EMP24_YEAST Endosomal protein P24B OS=Saccharomyces cerevisiae GN=EMP24 PE=1 SV=1
185	PDE_00455	2	48	0.100694	gnl|BL_ORD_ID|430357 sp|Q6TGS6|SYYC_DANRE Tyrosyl-tRNA synthetase, cytoplasmic OS=Danio rerio GN=yars PE=2 SV=2
186	PDE_01858	1	24	0.100694	gnl|BL_ORD_ID|287615 sp|P41893|PPAL_SCHPO Low molecular weight phosphotyrosine protein phosphatase OS=Schizosaccharomyces pombe GN=stp1 PE=2 SV=1
187	PDE_06815	2	48	0.100694	gnl|BL_ORD_ID|58339 sp|B6H7A3|CIAO1_PENCW Probable cytosolic iron-sulfur protein assembly protein 1 OS=Penicillium chrysogenum (strain ATCC 28089 / DSM 1075 / Wisconsin 54-1255) GN=cia1 PE=3 SV=1
188	PDE_00083	2	50	0.0964782	gnl|BL_ORD_ID|107455 sp|P70541|EI2BG_RAT Translation initiation factor eIF-2B subunit gamma OS=Rattus norvegicus GN=Eif2b3 PE=2 SV=2
189	PDE_09648	1	25	0.0964782	gnl|BL_ORD_ID|508006 sp|Q7Z9I2|YCP9_SCHPO Uncharacterized oxidoreductase C663.09c OS=Schizosaccharomyces pombe GN=SPCC663.09c PE=2 SV=1
190	PDE_00201	2	50	0.0964782	gnl|BL_ORD_ID|512379 sp|O94362|YHOF_SCHPO Uncharacterized GTP-binding protein C428.15 OS=Schizosaccharomyces pombe GN=SPBC428.15 PE=2 SV=1
191	PDE_00284	2	50	0.0964782	gnl|BL_ORD_ID|227868 sp|P11913|MPPB_NEUCR Mitochondrial-processing peptidase subunit beta OS=Neurospora crassa GN=pep PE=1 SV=1
192	PDE_08887	3	78	0.0926009	gnl|BL_ORD_ID|424346 sp|Q9UUE6|SYKC_SCHPO Lysyl-tRNA synthetase, cytoplasmic OS=Schizosaccharomyces pombe GN=krs1 PE=2 SV=1
193	PDE_01908	2	52	0.0926009	gnl|BL_ORD_ID|174777 sp|P56329|IF2B_SCHPO Probable eukaryotic translation initiation factor 2 subunit beta OS=Schizosaccharomyces pombe GN=tif212 PE=1 SV=2
194	PDE_08705	1	26	0.0926009	gnl|BL_ORD_ID|364246 sp|P16370|RPB3_YEAST DNA-directed RNA polymerase II subunit RPB3 OS=Saccharomyces cerevisiae GN=RPB3 PE=1 SV=2
195	PDE_09308	2	54	0.089023	gnl|BL_ORD_ID|313836 sp|P53295|RBG2_YEAST Ribosome-interacting GTPase 2 OS=Saccharomyces cerevisiae GN=RBG2 PE=1 SV=1
196	PDE_04624	2	54	0.089023	gnl|BL_ORD_ID|84931 sp|Q0CDT1|DBP5_ASPTN ATP-dependent RNA helicase dbp5 OS=Aspergillus terreus (strain NIH 2624 / FGSC A1156) GN=dbp5 PE=3 SV=1
197	PDE_08156	1	27	0.089023	gnl|BL_ORD_ID|4566 sp|Q9FR99|ACCO_MUSAC 1-aminocyclopropane-1-carboxylate oxidase OS=Musa acuminata GN=MAO1B PE=3 SV=1
198	PDE_09023	1	27	0.089023	-
199	PDE_02501	1	27	0.089023	gnl|BL_ORD_ID|294449 sp|P23724|PSB1_YEAST Proteasome component C5 OS=Saccharomyces cerevisiae GN=PRE7 PE=1 SV=1
200	PDE_08782	1	27	0.089023	gnl|BL_ORD_ID|293249 sp|Q09682|PSA4_SCHPO Probable proteasome subunit alpha type-4 OS=Schizosaccharomyces pombe GN=SPAC13C5.01c PE=2 SV=1
201	PDE_08336	1	27	0.089023	gnl|BL_ORD_ID|442326 sp|Q5B5L5|TMEDA_EMENI Endoplasmic reticulum vesicle protein 25 OS=Emericella nidulans GN=erv25 PE=3 SV=1
202	PDE_02046	4	109	0.0881713	gnl|BL_ORD_ID|213556 sp|P40377|MCM2_SCHPO DNA replication licensing factor mcm2 OS=Schizosaccharomyces pombe GN=mcm2 PE=1 SV=1
203	PDE_04335	1	28	0.0857111	gnl|BL_ORD_ID|246734 sp|P40915|NDUV2_NEUCR NADH-ubiquinone oxidoreductase 24 kDa subunit, mitochondrial OS=Neurospora crassa GN=nuo-24 PE=2 SV=1
204	PDE_04483	1	28	0.0857111	gnl|BL_ORD_ID|268943 sp|Q4WKN3|PAM17_ASPFU Presequence translocated-associated motor subunit pam17, mitochondrial OS=Aspergillus fumigatus GN=pam17 PE=3 SV=1
205	PDE_06462	1	28	0.0857111	-
206	PDE_09954	1	28	0.0857111	gnl|BL_ORD_ID|153617 sp|Q5AUJ1|H2AZ_EMENI Histone H2A.Z OS=Emericella nidulans GN=htz1 PE=3 SV=1
207	PDE_07135	1	29	0.0826367	gnl|BL_ORD_ID|498056 sp|P55607|Y4OV_RHISN Uncharacterized protein y4oV OS=Rhizobium sp. (strain NGR234) GN=NGR_a02140 PE=4 SV=1
208	PDE_02971	1	29	0.0826367	gnl|BL_ORD_ID|355727 sp|Q96TJ5|RLA0_NEUCR 60S acidic ribosomal protein P0 OS=Neurospora crassa GN=crpp0 PE=2 SV=1
209	PDE_06464	1	29	0.0826367	gnl|BL_ORD_ID|34481 sp|Q870C4|ATPF_PARBR ATP synthase subunit 4, mitochondrial OS=Paracoccidioides brasiliensis GN=ATP4 PE=2 SV=1
210	PDE_09733	1	29	0.0826367	-
211	PDE_02217	2	59	0.0811808	gnl|BL_ORD_ID|462493 sp|P28274|URA7_YEAST CTP synthase 1 OS=Saccharomyces cerevisiae GN=URA7 PE=1 SV=2
212	PDE_00520	2	59	0.0811808	gnl|BL_ORD_ID|68091 sp|P48444|COPD_HUMAN Coatomer subunit delta OS=Homo sapiens GN=ARCN1 PE=1 SV=1
213	PDE_05880	2	60	0.0797752	gnl|BL_ORD_ID|508741 sp|Q10499|YDGE_SCHPO Putative flavoprotein C26F1.14C OS=Schizosaccharomyces pombe GN=SPAC26F1.14c PE=2 SV=2
214	PDE_08293	1	30	0.0797752	gnl|BL_ORD_ID|166002 sp|Q6AWU6|HOL3_ARATH Probable thiol methyltransferase 2 OS=Arabidopsis thaliana GN=HOL3 PE=1 SV=1
215	PDE_08049	4	122	0.0784174	gnl|BL_ORD_ID|505072 sp|Q10094|YAOF_SCHPO Uncharacterized protein C11D3.15 OS=Schizosaccharomyces pombe GN=SPAC11D3.15 PE=2 SV=1
216	PDE_07875	1	31	0.0771051	gnl|BL_ORD_ID|410840 sp|P87027|SPG1_SCHPO Septum-promoting GTP-binding protein 1 OS=Schizosaccharomyces pombe GN=spg1 PE=1 SV=1
217	PDE_07806	2	63	0.0758359	gnl|BL_ORD_ID|249954 sp|P38861|NMD3_YEAST 60S ribosomal export protein NMD3 OS=Saccharomyces cerevisiae GN=NMD3 PE=1 SV=3
218	PDE_05727	1	32	0.0746078	gnl|BL_ORD_ID|195900 sp|D4DHE3|LAP1_TRIVH Probable leucine aminopeptidase 1 OS=Trichophyton verrucosum (strain HKI 0517) GN=LAP1 PE=3 SV=1
219	PDE_04757	1	32	0.0746078	gnl|BL_ORD_ID|137638 sp|B6H443|GET3_PENCW ATPase get3 OS=Penicillium chrysogenum (strain ATCC 28089 / DSM 1075 / Wisconsin 54-1255) GN=get3 PE=3 SV=1
220	PDE_03085	1	33	0.0722672	gnl|BL_ORD_ID|358453 sp|A1C6F8|RM04_ASPCL 54S ribosomal protein L4, mitochondrial OS=Aspergillus clavatus GN=mrpl4 PE=3 SV=1
221	PDE_08809	1	34	0.070069	gnl|BL_ORD_ID|246642 sp|P23710|NDUS3_NEUCR NADH-ubiquinone oxidoreductase 30.4 kDa subunit, mitochondrial OS=Neurospora crassa GN=nuo-31 PE=2 SV=2
222	PDE_08477	1	35	0.0680004	gnl|BL_ORD_ID|516251 sp|Q9P782|YNY8_SCHPO Uncharacterized protein C1711.08 OS=Schizosaccharomyces pombe GN=SPBC1711.08 PE=2 SV=1
223	PDE_04805	1	35	0.0680004	gnl|BL_ORD_ID|209387 sp|Q870G1|LYS1_EMENI Saccharopine dehydrogenase [NAD+, L-lysine-forming] OS=Emericella nidulans GN=lysA PE=3 SV=2
224	PDE_09594	1	35	0.0680004	gnl|BL_ORD_ID|399288 sp|Q870W0|SC61A_NEUCR Protein transport protein SEC61 subunit alpha OS=Neurospora crassa GN=sec-61 PE=3 SV=1
225	PDE_01162	1	36	0.0660505	gnl|BL_ORD_ID|187693 sp|Q2U9B5|KAE1_ASPOR Putative glycoprotein endopeptidase kae1 OS=Aspergillus oryzae GN=kae1 PE=3 SV=1
226	PDE_05535	1	36	0.0660505	-
227	PDE_02839	3	109	0.0654251	gnl|BL_ORD_ID|213575 sp|P30666|MCM3_SCHPO DNA replication licensing factor mcm3 OS=Schizosaccharomyces pombe GN=mcm3 PE=1 SV=2
228	PDE_05826	1	37	0.0642092	gnl|BL_ORD_ID|476524 sp|A1D9C9|XYL2_NEOFI Probable D-xylulose reductase A OS=Neosartorya fischeri (strain ATCC 1020 / DSM 3700 / FGSC A1164 / NRRL 181) GN=xdhA PE=3 SV=1
229	PDE_08723	1	37	0.0642092	gnl|BL_ORD_ID|515887 sp|O74364|YND3_SCHPO Uncharacterized protein C30B4.03c OS=Schizosaccharomyces pombe GN=SPBC30B4.03c PE=2 SV=1
230	PDE_08563	1	38	0.0624678	gnl|BL_ORD_ID|251217 sp|O42906|NPA3_SCHPO GTPase npa3 OS=Schizosaccharomyces pombe GN=npa3 PE=1 SV=1
231	PDE_04776	2	76	0.0624678	-
232	PDE_08580	3	114	0.0624678	gnl|BL_ORD_ID|263186 sp|P20967|ODO1_YEAST 2-oxoglutarate dehydrogenase, mitochondrial OS=Saccharomyces cerevisiae GN=KGD1 PE=1 SV=2
233	PDE_05687	1	38	0.0624678	gnl|BL_ORD_ID|48892 sp|O94350|CBL_SCHPO Cystathionine beta-lyase OS=Schizosaccharomyces pombe GN=str3 PE=2 SV=4
234	PDE_09398	1	39	0.0608184	gnl|BL_ORD_ID|432092 sp|O42700|TAL1_SCHPO Transaldolase OS=Schizosaccharomyces pombe GN=tal1 PE=1 SV=2
235	PDE_09704	2	80	0.0592537	gnl|BL_ORD_ID|17697 sp|P40024|ARB1_YEAST ABC transporter ATP-binding protein ARB1 OS=Saccharomyces cerevisiae GN=ARB1 PE=1 SV=1
236	PDE_02743	1	40	0.0592537	gnl|BL_ORD_ID|112065 sp|P38670|ERG24_NEUCR Delta(14)-sterol reductase OS=Neurospora crassa GN=erg-3 PE=3 SV=1
237	PDE_00313	1	40	0.0592537	gnl|BL_ORD_ID|510154 sp|P10356|YEY2_YEAST Uncharacterized protein YER152C OS=Saccharomyces cerevisiae GN=YER152C PE=1 SV=2
238	PDE_01618	2	82	0.0577676	gnl|BL_ORD_ID|365039 sp|O42897|RPN3_SCHPO Probable 26S proteasome regulatory subunit rpn3 OS=Schizosaccharomyces pombe GN=rpn3 PE=2 SV=2
239	PDE_01818	1	41	0.0577676	gnl|BL_ORD_ID|91274 sp|P13663|DHAS_YEAST Aspartate-semialdehyde dehydrogenase OS=Saccharomyces cerevisiae GN=HOM2 PE=1 SV=1
240	PDE_03723	1	41	0.0577676	gnl|BL_ORD_ID|2595 sp|P23542|AATC_YEAST Aspartate aminotransferase, cytoplasmic OS=Saccharomyces cerevisiae GN=AAT2 PE=1 SV=3
241	PDE_07502	1	42	0.0563541	gnl|BL_ORD_ID|467672 sp|O59941|VATD_NEUCR V-type proton ATPase subunit D OS=Neurospora crassa GN=vma-8 PE=2 SV=2
242	PDE_09900	1	42	0.0563541	gnl|BL_ORD_ID|250023 sp|P42882|NMT1_ASPPA Protein NMT1 homolog OS=Aspergillus parasiticus GN=nmt1 PE=2 SV=1
243	PDE_04533	1	42	0.0563541	gnl|BL_ORD_ID|24084 sp|P14843|AROF_YEAST Phospho-2-dehydro-3-deoxyheptonate aldolase, phenylalanine-inhibited OS=Saccharomyces cerevisiae GN=ARO3 PE=1 SV=1
244	PDE_09899	2	86	0.0550081	gnl|BL_ORD_ID|153151 sp|O93869|GYS_NEUCR Glycogen [starch] synthase OS=Neurospora crassa GN=7F4.080 PE=2 SV=2
245	PDE_00267	1	43	0.0550081	gnl|BL_ORD_ID|163881 sp|P36605|HIS8_SCHPO Histidinol-phosphate aminotransferase OS=Schizosaccharomyces pombe GN=his3 PE=2 SV=1
246	PDE_04835	1	44	0.053725	gnl|BL_ORD_ID|145969 sp|Q05424|GPA2_NEUCR Guanine nucleotide-binding protein alpha-2 subunit OS=Neurospora crassa GN=gna-2 PE=2 SV=1
247	PDE_03821	1	44	0.053725	gnl|BL_ORD_ID|232608 sp|B6HRL5|MTLD_PENCW Mannitol-1-phosphate 5-dehydrogenase OS=Penicillium chrysogenum (strain ATCC 28089 / DSM 1075 / Wisconsin 54-1255) GN=Pc22g20800 PE=3 SV=1
248	PDE_09927	1	45	0.0525003	gnl|BL_ORD_ID|509119 sp|O13801|YE04_SCHPO Uncharacterized RNA-binding protein C17H9.04c OS=Schizosaccharomyces pombe GN=SPAC17H9.04c PE=1 SV=1
249	PDE_07902	1	45	0.0525003	gnl|BL_ORD_ID|522891 sp|P53303|ZPR1_YEAST Zinc finger protein ZPR1 OS=Saccharomyces cerevisiae GN=ZPR1 PE=1 SV=1
250	PDE_07538	1	45	0.0525003	gnl|BL_ORD_ID|24964 sp|P78712|ARP3_NEUCR Actin-related protein 3 OS=Neurospora crassa GN=arp-3 PE=2 SV=2
251	PDE_06139	1	45	0.0525003	-
252	PDE_09062	2	91	0.0519086	gnl|BL_ORD_ID|505276 sp|O59672|YB89_SCHPO Uncharacterized ABC transporter ATP-binding protein C29A3.09c OS=Schizosaccharomyces pombe GN=SPBC29A3.09c PE=2 SV=1
253	PDE_00582	4	184	0.0513302	gnl|BL_ORD_ID|364212 sp|P36594|RPB1_SCHPO DNA-directed RNA polymerase II subunit rpb1 OS=Schizosaccharomyces pombe GN=rpb1 PE=1 SV=1
254	PDE_08537	1	46	0.0513302	gnl|BL_ORD_ID|472535 sp|Q10243|VPS26_SCHPO Vacuolar protein sorting-associated protein 26 OS=Schizosaccharomyces pombe GN=vps26 PE=2 SV=1
255	PDE_09550	1	46	0.0513302	gnl|BL_ORD_ID|13860 sp|P14904|AMPL_YEAST Vacuolar aminopeptidase 1 OS=Saccharomyces cerevisiae GN=LAP4 PE=1 SV=2
256	PDE_09159	2	94	0.0502111	gnl|BL_ORD_ID|476129 sp|A1CAU2|XPOT_ASPCL Exportin-T OS=Aspergillus clavatus GN=los1 PE=3 SV=1
257	PDE_02907	1	47	0.0502111	gnl|BL_ORD_ID|331847 sp|O13418|RL15_ASPNG 60S ribosomal protein L15 OS=Aspergillus niger GN=rpl15 PE=2 SV=1
258	PDE_08198	1	47	0.0502111	gnl|BL_ORD_ID|246441 sp|P25284|NDUA9_NEUCR NADH-ubiquinone oxidoreductase 40 kDa subunit, mitochondrial OS=Neurospora crassa GN=nuo-40 PE=1 SV=2
259	PDE_09048	1	48	0.0491397	gnl|BL_ORD_ID|26865 sp|P22768|ASSY_YEAST Argininosuccinate synthase OS=Saccharomyces cerevisiae GN=ARG1 PE=1 SV=2
260	PDE_09757	1	48	0.0491397	gnl|BL_ORD_ID|185397 sp|Q9FS87|IVD2_SOLTU Isovaleryl-CoA dehydrogenase 2, mitochondrial (Fragment) OS=Solanum tuberosum GN=IVD2 PE=1 SV=1
261	PDE_09759	1	48	0.0491397	gnl|BL_ORD_ID|2618 sp|O14192|AATR1_SCHPO Aromatic amino acid aminotransferase C56E4.03 OS=Schizosaccharomyces pombe GN=SPAC56E4.03 PE=2 SV=1
262	PDE_02603	1	48	0.0491397	gnl|BL_ORD_ID|365044 sp|Q9P7S2|RPN6_SCHPO Probable 26S proteasome regulatory subunit rpn6 OS=Schizosaccharomyces pombe GN=rpn6 PE=2 SV=1
263	PDE_09396	1	49	0.0481131	gnl|BL_ORD_ID|275685 sp|P33295|PEPC_ASPNG Subtilisin-like serine protease pepC OS=Aspergillus niger GN=pepC PE=3 SV=1
264	PDE_09038	1	49	0.0481131	gnl|BL_ORD_ID|166151 sp|Q4QQW3|HOT_RAT Hydroxyacid-oxoacid transhydrogenase, mitochondrial OS=Rattus norvegicus GN=Adhfe1 PE=1 SV=1
265	PDE_00122	2	99	0.0476158	gnl|BL_ORD_ID|280256 sp|P06738|PHSG_YEAST Glycogen phosphorylase OS=Saccharomyces cerevisiae GN=GPH1 PE=1 SV=4
266	PDE_01569	1	50	0.0471285	gnl|BL_ORD_ID|134226 sp|Q2KHZ9|GCDH_BOVIN Glutaryl-CoA dehydrogenase, mitochondrial OS=Bos taurus GN=GCDH PE=2 SV=1
267	PDE_02205	1	52	0.0452755	gnl|BL_ORD_ID|5661 sp|Q12618|ACO1_AJECA Acyl-CoA desaturase OS=Ajellomyces capsulata GN=OLE1 PE=3 SV=1
268	PDE_02722	1	52	0.0452755	gnl|BL_ORD_ID|222444 sp|P32490|MKK1_YEAST MAP kinase kinase MKK1/SSP32 OS=Saccharomyces cerevisiae GN=MKK1 PE=1 SV=1
269	PDE_03681	1	52	0.0452755	gnl|BL_ORD_ID|174846 sp|P32481|IF2G_YEAST Eukaryotic translation initiation factor 2 subunit gamma OS=Saccharomyces cerevisiae GN=GCD11 PE=1 SV=1
270	PDE_09825	1	53	0.0444026	gnl|BL_ORD_ID|15372 sp|Q9HFE5|AP1M1_SCHPO AP-1 complex subunit mu-1 OS=Schizosaccharomyces pombe GN=apm1 PE=1 SV=1
271	PDE_04818	1	53	0.0444026	gnl|BL_ORD_ID|278779 sp|Q4WY53|PGM_ASPFU Phosphoglucomutase OS=Aspergillus fumigatus GN=pgmA PE=3 SV=1
272	PDE_03086	1	54	0.0435626	gnl|BL_ORD_ID|137149 sp|P39958|GDI1_YEAST Rab GDP-dissociation inhibitor OS=Saccharomyces cerevisiae GN=GDI1 PE=1 SV=1
273	PDE_03394	1	54	0.0435626	gnl|BL_ORD_ID|129221 sp|P55250|FUMH_RHIOR Fumarate hydratase, mitochondrial OS=Rhizopus oryzae GN=FUMR PE=3 SV=1
274	PDE_04961	1	55	0.0427539	gnl|BL_ORD_ID|147507 sp|B8CYG0|GPMI_HALOH 2,3-bisphosphoglycerate-independent phosphoglycerate mutase OS=Halothermothrix orenii (strain H 168 / OCM 544 / DSM 9562) GN=gpmI PE=3 SV=1
275	PDE_02842	1	55	0.0427539	gnl|BL_ORD_ID|112116 sp|O13820|ERG5_SCHPO Cytochrome P450 61 OS=Schizosaccharomyces pombe GN=erg5 PE=1 SV=2
276	PDE_08836	1	55	0.0427539	-
277	PDE_00224	1	56	0.0419746	gnl|BL_ORD_ID|280856 sp|P38364|PID6_FUSSO Pisatin demethylase OS=Fusarium solani subsp. pisi GN=PDA6-1 PE=3 SV=1
278	PDE_06712	1	56	0.0419746	gnl|BL_ORD_ID|394907 sp|Q5BBV9|RUVB1_EMENI RuvB-like helicase 1 OS=Emericella nidulans GN=rvb1 PE=3 SV=2
279	PDE_05188	1	56	0.0419746	gnl|BL_ORD_ID|193352 sp|Q12669|KPYK_ASPNG Pyruvate kinase OS=Aspergillus niger GN=pkiA PE=3 SV=1
280	PDE_08111	1	56	0.0419746	gnl|BL_ORD_ID|85765 sp|Q07346|DCE_PETHY Glutamate decarboxylase OS=Petunia hybrida GN=GAD PE=1 SV=1
281	PDE_04959	1	58	0.0404983	gnl|BL_ORD_ID|472636 sp|P52917|VPS4_YEAST Vacuolar protein sorting-associated protein 4 OS=Saccharomyces cerevisiae GN=VPS4 PE=1 SV=1
282	PDE_01498	1	58	0.0404983	gnl|BL_ORD_ID|91481 sp|A2QY39|DHH1_ASPNC ATP-dependent RNA helicase dhh1 OS=Aspergillus niger (strain CBS 513.88 / FGSC A1513) GN=dhh1 PE=3 SV=1
283	PDE_01441	1	59	0.0397984	gnl|BL_ORD_ID|505386 sp|O60071|YBB9_SCHPO Uncharacterized protein C13G1.09 OS=Schizosaccharomyces pombe GN=SPBC13G1.09 PE=1 SV=1
284	PDE_04341	2	129	0.0363439	gnl|BL_ORD_ID|213582 sp|P29458|MCM4_SCHPO DNA replication licensing factor mcm4 OS=Schizosaccharomyces pombe GN=mcm4 PE=1 SV=2
285	PDE_04142	1	65	0.0360593	gnl|BL_ORD_ID|211539 sp|Q6TU48|MAOX_DICDI NADP-dependent malic enzyme OS=Dictyostelium discoideum GN=malA PE=2 SV=1
286	PDE_06718	1	67	0.0349643	gnl|BL_ORD_ID|511604 sp|O42972|YGZ2_SCHPO UPF0588 membrane protein C20F10.02c OS=Schizosaccharomyces pombe GN=SPBC20F10.02c PE=2 SV=1
287	PDE_01899	1	67	0.0349643	gnl|BL_ORD_ID|173562 sp|P79089|IDHP_ASPNG Isocitrate dehydrogenase [NADP], mitochondrial OS=Aspergillus niger GN=icdA PE=2 SV=1
288	PDE_01924	1	68	0.0344414	gnl|BL_ORD_ID|130300 sp|P48826|G6PD_ASPNG Glucose-6-phosphate 1-dehydrogenase OS=Aspergillus niger GN=gsdA PE=2 SV=1
289	PDE_08587	1	68	0.0344414	gnl|BL_ORD_ID|456761 sp|P49413|UAY_EMENI Positive regulator of purine utilization OS=Emericella nidulans GN=uaY PE=4 SV=2
290	PDE_05704	1	68	0.0344414	gnl|BL_ORD_ID|511452 sp|Q1MTP1|YGIB_SCHPO UPF0666 protein C2A9.11c OS=Schizosaccharomyces pombe GN=SPBC2A9.11c PE=3 SV=1
291	PDE_07770	1	69	0.0339338	gnl|BL_ORD_ID|399527 sp|O14369|SCE3_SCHPO Probable RNA-binding protein sce3 OS=Schizosaccharomyces pombe GN=sce3 PE=1 SV=1
292	PDE_03162	2	143	0.0327281	gnl|BL_ORD_ID|204353 sp|A2QCJ2|LONM_ASPNC Lon protease homolog, mitochondrial OS=Aspergillus niger (strain CBS 513.88 / FGSC A1513) GN=pim1 PE=3 SV=1
293	PDE_09281	1	72	0.0324972	gnl|BL_ORD_ID|108478 sp|Q02908|ELP3_YEAST Elongator complex protein 3 OS=Saccharomyces cerevisiae GN=ELP3 PE=1 SV=1
294	PDE_00515	1	73	0.032045	gnl|BL_ORD_ID|179347 sp|O14089|IMB2_SCHPO Importin subunit beta-2 OS=Schizosaccharomyces pombe GN=kap104 PE=2 SV=1
295	PDE_06726	1	74	0.0316052	gnl|BL_ORD_ID|465021 sp|Q9HE11|UTP5_SCHPO U3 small nucleolar RNA-associated protein 5 OS=Schizosaccharomyces pombe GN=utp5 PE=2 SV=2
296	PDE_03827	1	77	0.0303553	gnl|BL_ORD_ID|68048 sp|P35606|COPB2_HUMAN Coatomer subunit beta&apos; OS=Homo sapiens GN=COPB2 PE=1 SV=2
297	PDE_05300	1	78	0.0299604	gnl|BL_ORD_ID|199862 sp|P08638|LEUR_YEAST Regulatory protein LEU3 OS=Saccharomyces cerevisiae GN=LEU3 PE=1 SV=1
298	PDE_08865	1	81	0.0288349	gnl|BL_ORD_ID|389773 sp|Q9P7W8|RSC9_SCHPO Chromatin structure-remodeling complex subunit rsc9 OS=Schizosaccharomyces pombe GN=rsc9 PE=1 SV=1
299	PDE_01644	1	81	0.0288349	gnl|BL_ORD_ID|82051 sp|P18962|DAP2_YEAST Dipeptidyl aminopeptidase B OS=Saccharomyces cerevisiae GN=DAP2 PE=1 SV=2
300	PDE_06858	1	85	0.0274595	gnl|BL_ORD_ID|96725 sp|P54861|DNM1_YEAST Dynamin-related protein DNM1 OS=Saccharomyces cerevisiae GN=DNM1 PE=1 SV=1
301	PDE_08296	1	88	0.0265111	gnl|BL_ORD_ID|445857 sp|O42777|TREB_EMENI Neutral trehalase OS=Emericella nidulans GN=treB PE=3 SV=1
302	PDE_05611	1	90	0.0259144	gnl|BL_ORD_ID|512427 sp|O59725|YHX5_SCHPO Uncharacterized protein C3E7.05c OS=Schizosaccharomyces pombe GN=SPBC3E7.05c PE=2 SV=1
303	PDE_04868	1	103	0.0226069	gnl|BL_ORD_ID|359219 sp|Q4WXX4|RNA14_ASPFU mRNA 3&apos;-end-processing protein rna14 OS=Aspergillus fumigatus GN=rna14 PE=3 SV=1
304	PDE_08788	1	104	0.0223872	gnl|BL_ORD_ID|217050 sp|P39692|MET10_YEAST Sulfite reductase [NADPH] flavoprotein component OS=Saccharomyces cerevisiae GN=MET10 PE=1 SV=2
305	PDE_00137	1	117	0.0198751	gnl|BL_ORD_ID|319272 sp|Q9HEH1|RENT1_NEUCR Regulator of nonsense transcripts 1 homolog OS=Neurospora crassa GN=2E4.130 PE=3 SV=1
306	PDE_00221	1	120	0.0193735	gnl|BL_ORD_ID|464764 sp|P25386|USO1_YEAST Intracellular protein transport protein USO1 OS=Saccharomyces cerevisiae GN=USO1 PE=1 SV=2
307	PDE_04057	1	142	0.0163476	gnl|BL_ORD_ID|505072 sp|Q10094|YAOF_SCHPO Uncharacterized protein C11D3.15 OS=Schizosaccharomyces pombe GN=SPAC11D3.15 PE=2 SV=1
308	PDE_08378	1	147	0.0157872	gnl|BL_ORD_ID|404363 sp|Q10178|SF3B1_SCHPO U2 snRNP component prp10 OS=Schizosaccharomyces pombe GN=prp10 PE=1 SV=2
309	PDE_09850	1	150	0.015469	gnl|BL_ORD_ID|405449 sp|Q8LHH9|SHL2_ORYSJ Probable RNA-dependent RNA polymerase SHL2 OS=Oryza sativa subsp. japonica GN=SHL2 PE=2 SV=1
310	PDE_05252	2	303	0.0153147	gnl|BL_ORD_ID|292453 sp|Q99PV0|PRP8_MOUSE Pre-mRNA-processing-splicing factor 8 OS=Mus musculus GN=Prpf8 PE=1 SV=2
311	PDE_05914	1	154	0.0150642	gnl|BL_ORD_ID|364230 sp|A5DHT2|RPB2_PICGU DNA-directed RNA polymerase II subunit RPB2 OS=Pichia guilliermondii GN=RPB2 PE=3 SV=3
312	PDE_02275	1	169	0.013718	gnl|BL_ORD_ID|445163 sp|O42668|TPR1_SCHPO Tetratricopeptide repeat protein 1 OS=Schizosaccharomyces pombe GN=tpr1 PE=1 SV=1
313	PDE_03552	1	182	0.0127319	gnl|BL_ORD_ID|505416 sp|O42998|YBC8_SCHPO Uncharacterized protein C27B12.08 OS=Schizosaccharomyces pombe GN=SPBC27B12.08 PE=1 SV=1
314	PDE_06381	1	193	0.0120019	gnl|BL_ORD_ID|191915 sp|A1ZAJ2|KIF1A_DROME Kinesin-like protein unc-104 OS=Drosophila melanogaster GN=unc-104 PE=1 SV=1
315	PDE_01451	1	200	0.0115795	gnl|BL_ORD_ID|118916 sp|P15368|FAS2_PENPA Fatty acid synthase subunit alpha OS=Penicillium patulum GN=FAS2 PE=3 SV=1
316	PDE_01453	1	203	0.0114074	gnl|BL_ORD_ID|118912 sp|P34229|FAS1_YARLI Fatty acid synthase subunit beta OS=Yarrowia lipolytica GN=FAS1 PE=3 SV=2
317	PDE_06309	1	241	0.00960008	gnl|BL_ORD_ID|42426 sp|Q9UT24|BRR2_SCHPO Pre-mRNA-splicing factor brr2 OS=Schizosaccharomyces pombe GN=brr2 PE=1 SV=1
318	PDE_08450	1	348	0.00663856	gnl|BL_ORD_ID|472493 sp|Q07878|VPS13_YEAST Vacuolar protein sorting-associated protein 13 OS=Saccharomyces cerevisiae GN=VPS13 PE=1 SV=1
319	PDE_06705	1	417	0.00553706	gnl|BL_ORD_ID|443504 sp|Q9P4Z1|TOM1_NEUCR E3 ubiquitin-protein ligase TOM1-like OS=Neurospora crassa GN=B11B22.010 PE=3 SV=3
320	PDE_07163	1	554	0.00416494	gnl|BL_ORD_ID|170820 sp|Q01886|HTS1_COCCA HC-toxin synthetase OS=Cochliobolus carbonum GN=HTS1 PE=1 SV=2

## Sheet: Sheet 3 PoFif3 sample
	High salt: proteins interacting with PoFif3 identified through TAP-MS.
Rank	Protein	PoFif3-TAP	Theoretical PepCount	emPAI	Description
1	PDE_04776	55	76	4.29278	PoFif3
2	PDE_09254	48	71	3.74304	PoRsc8
3	PDE_06201	27	41	3.55551	PoArp4
4	PDE_08865	51	81	3.26216	PoRsc9
5	PDE_01397	31	57	2.49832	PoArp9
6	PDE_06999	30	57	2.35982	PoSsr4
7	PDE_02602	32	64	2.16228	PoSsr3
8	PDE_02629	32	68	1.95521	PoRsc7
9	PDE_09056	29	66	1.75039	PoSfh1
10	PDE_01512	45	117	1.42446	PoRsc1
11	PDE_09363	72	203	1.26298	PoSnf21
12	PDE_06802	4	12	1.15443	-
13	PDE_06571	4	12	1.15443	-
14	PDE_00988	18	58	1.04336	PoFif4
15	PDE_02849	6	21	0.930698	gnl|BL_ORD_ID|176156 sp|O94083|IF5A_CANAL Eukaryotic translation initiation factor 5A OS=Candida albicans GN=ANB1 PE=3 SV=1
16	PDE_08686	14	60	0.711328	gnl|BL_ORD_ID|467494 sp|P11593|VATB_NEUCR V-type proton ATPase subunit B OS=Neurospora crassa GN=vma-2 PE=3 SV=1
17	PDE_00638	18	80	0.678804	gnl|BL_ORD_ID|279450 sp|Q8YWW1|PHK1_NOSS1 Probable phosphoketolase 1 OS=Nostoc sp. (strain PCC 7120 / UTEX 2576) GN=all1483 PE=3 SV=1
18	PDE_01024	11	53	0.612676	gnl|BL_ORD_ID|315602 sp|P78706|RCO1_NEUCR Transcriptional repressor rco-1 OS=Neurospora crassa GN=rco-1 PE=4 SV=2
19	PDE_05790	11	55	0.584893	gnl|BL_ORD_ID|292778 sp|Q01939|PRS8_YEAST 26S protease regulatory subunit 8 homolog OS=Saccharomyces cerevisiae GN=RPT6 PE=1 SV=4
20	PDE_09910	5	26	0.557068	gnl|BL_ORD_ID|292462 sp|P77541|PRPB_ECOLI Methylisocitrate lyase OS=Escherichia coli (strain K12) GN=prpB PE=1 SV=3
21	PDE_07742	10	54	0.53174	PoSrp1
22	PDE_05389	12	65	0.529732	gnl|BL_ORD_ID|419429 sp|P04802|SYDC_YEAST Aspartyl-tRNA synthetase, cytoplasmic OS=Saccharomyces cerevisiae GN=DPS1 PE=1 SV=3
23	PDE_09282	6	33	0.519911	gnl|BL_ORD_ID|415862 sp|Q9P727|SUCA_NEUCR Probable succinyl-CoA ligase [GDP-forming] subunit alpha, mitochondrial OS=Neurospora crassa GN=8D4.130 PE=3 SV=1
24	PDE_07302	6	34	0.501311	gnl|BL_ORD_ID|131377 sp|P04397|GAL10_YEAST Bifunctional protein GAL10 OS=Saccharomyces cerevisiae GN=GAL10 PE=1 SV=2
25	PDE_00053	4	24	0.467799	gnl|BL_ORD_ID|434729 sp|Q4WRB8|TCTP_ASPFU Translationally-controlled tumor protein homolog OS=Aspergillus fumigatus GN=AFUA_1G16840 PE=3 SV=1
26	PDE_03916	8	50	0.44544	gnl|BL_ORD_ID|166130 sp|O94225|HOSM_PENCW Homocitrate synthase, mitochondrial OS=Penicillium chrysogenum (strain ATCC 28089 / DSM 1075 / Wisconsin 54-1255) GN=lys1 PE=1 SV=1
27	PDE_02544	5	32	0.433013	gnl|BL_ORD_ID|251 sp|P62262|1433E_SHEEP 14-3-3 protein epsilon OS=Ovis aries GN=YWHAE PE=1 SV=1
28	PDE_02599	5	33	0.417474	gnl|BL_ORD_ID|341498 sp|O14388|RL27A_SCHPO 60S ribosomal protein L27-A OS=Schizosaccharomyces pombe GN=rpl27a PE=2 SV=2
29	PDE_00797	6	40	0.412538	gnl|BL_ORD_ID|93125 sp|Q50EL0|DMAW_ASPFU Tryptophan dimethylallyltransferase OS=Aspergillus fumigatus GN=fgaPT2 PE=1 SV=2
30	PDE_07734	11	74	0.408149	gnl|BL_ORD_ID|512440 sp|O60155|YHY6_SCHPO Putative prolyl-tRNA synthetase C19C7.06 OS=Schizosaccharomyces pombe GN=SPBC19C7.06 PE=2 SV=1
31	PDE_09222	5	34	0.403004	gnl|BL_ORD_ID|113091 sp|P78790|ETFA_SCHPO Probable electron transfer flavoprotein subunit alpha, mitochondrial OS=Schizosaccharomyces pombe GN=SPAC27D7.06 PE=2 SV=3
32	PDE_05774	8	56	0.389495	gnl|BL_ORD_ID|330272 sp|O59931|RL13_CANAL 60S ribosomal protein L13 OS=Candida albicans GN=RPL13 PE=3 SV=1
33	PDE_06166	3	21	0.389495	-
34	PDE_04313	2	14	0.389495	-
35	PDE_04802	5	36	0.376857	gnl|BL_ORD_ID|11875 sp|Q9HGY9|ALF_ASPOR Fructose-bisphosphate aldolase OS=Aspergillus oryzae GN=fbaA PE=2 SV=2
36	PDE_03379	4	29	0.373824	-
37	PDE_01580	8	59	0.366448	-
38	PDE_09818	7	52	0.363375	gnl|BL_ORD_ID|411194 sp|P48008|SPN3_SCHPO Septin homolog spn3 OS=Schizosaccharomyces pombe GN=spn3 PE=1 SV=3
39	PDE_07774	4	31	0.34596	gnl|BL_ORD_ID|346776 sp|Q7RXY1|RL32_NEUCR 60S ribosomal protein L32 OS=Neurospora crassa GN=rpl-32 PE=3 SV=1
40	PDE_04060	5	39	0.343399	gnl|BL_ORD_ID|334284 sp|Q8TFH1|RL18B_SCHPO 60S ribosomal protein L18-B OS=Schizosaccharomyces pombe GN=rpl18b PE=1 SV=1
41	PDE_08093	2	16	0.333521	-
42	PDE_05108	3	24	0.333521	gnl|BL_ORD_ID|392857 sp|Q4WYK1|RSSA_ASPFU 40S ribosomal protein S0 OS=Aspergillus fumigatus GN=rps0 PE=3 SV=1
43	PDE_05697	1	8	0.333521	gnl|BL_ORD_ID|29478 sp|C6Y4A3|ATP19_SCHPO ATP synthase subunit K, mitochondrial OS=Schizosaccharomyces pombe GN=atp19 PE=2 SV=1
44	PDE_02618	8	66	0.321941	gnl|BL_ORD_ID|292732 sp|P33297|PRS6A_YEAST 26S protease regulatory subunit 6A OS=Saccharomyces cerevisiae GN=RPT5 PE=1 SV=3
45	PDE_05144	4	33	0.321941	gnl|BL_ORD_ID|387662 sp|O43105|RS7_NEUCR 40S ribosomal protein S7 OS=Neurospora crassa GN=rps-7 PE=3 SV=2
46	PDE_00490	8	68	0.311134	PoKap95
47	PDE_04328	2	17	0.311134	gnl|BL_ORD_ID|345133 sp|Q7S7F1|RL30_NEUCR 60S ribosomal protein L30 OS=Neurospora crassa GN=rpl-30 PE=3 SV=1
48	PDE_03382	2	17	0.311134	gnl|BL_ORD_ID|284335 sp|Q5ASN8|PMP20_EMENI Putative peroxiredoxin pmp20 OS=Emericella nidulans GN=AN8692 PE=1 SV=1
49	PDE_08458	4	34	0.311134	gnl|BL_ORD_ID|227615 sp|Q2UJU5|MPG1_ASPOR Mannose-1-phosphate guanyltransferase OS=Aspergillus oryzae GN=mpg1 PE=3 SV=1
50	PDE_01331	2	17	0.311134	-
51	PDE_04537	5	43	0.30701	gnl|BL_ORD_ID|146728 sp|Q7Z8E7|GPD_COLGL Glycerol-3-phosphate dehydrogenase [NAD+] OS=Colletotrichum gloeosporioides PE=2 SV=1
52	PDE_04156	6	53	0.297799	gnl|BL_ORD_ID|510214 sp|O13899|YF38_SCHPO Uncharacterized CDP-alcohol phosphatidyltransferase class-I family protein C22A12.08c OS=Schizosaccharomyces pombe GN=SPAC22A12.08c PE=2 SV=1
53	PDE_05477	4	36	0.29155	gnl|BL_ORD_ID|358644 sp|P23369|RM25_YEAST 54S ribosomal protein L25, mitochondrial OS=Saccharomyces cerevisiae GN=MRPL25 PE=1 SV=2
54	PDE_02707	5	45	0.29155	gnl|BL_ORD_ID|333096 sp|Q9P720|RL16_NEUCR 60S ribosomal protein L16 OS=Neurospora crassa GN=rpl-16 PE=3 SV=1
55	PDE_03432	2	18	0.29155	gnl|BL_ORD_ID|456265 sp|Q61YZ4|U483_CAEBR UPF0483 protein CBG03338 OS=Caenorhabditis briggsae GN=CBG03338 PE=3 SV=1
56	PDE_08156	3	27	0.29155	gnl|BL_ORD_ID|4566 sp|Q9FR99|ACCO_MUSAC 1-aminocyclopropane-1-carboxylate oxidase OS=Musa acuminata GN=MAO1B PE=3 SV=1
57	PDE_02650	1	9	0.29155	-
58	PDE_03779	1	9	0.29155	gnl|BL_ORD_ID|355817 sp|Q9C3Z5|RLA2_PODAN 60S acidic ribosomal protein P2 OS=Podospora anserina PE=3 SV=1
59	PDE_00191	1	9	0.29155	gnl|BL_ORD_ID|309590 sp|P48503|QCR8_NEUCR Cytochrome b-c1 complex subunit 8 OS=Neurospora crassa GN=qcr-8 PE=1 SV=1
60	PDE_03148	4	37	0.28265	gnl|BL_ORD_ID|266914 sp|P24552|OXDA_FUSSO D-amino-acid oxidase OS=Fusarium solani subsp. pisi PE=1 SV=1
61	PDE_04970	9	85	0.276093	gnl|BL_ORD_ID|250728 sp|O94514|NOP56_SCHPO Nucleolar protein 56 OS=Schizosaccharomyces pombe GN=nop56 PE=2 SV=1
62	PDE_09456	6	60	0.258925	gnl|BL_ORD_ID|411195 sp|P48009|SPN4_SCHPO Septin homolog spn4 OS=Schizosaccharomyces pombe GN=spn4 PE=1 SV=1
63	PDE_01925	2	20	0.258925	gnl|BL_ORD_ID|347373 sp|P41056|RL33B_YEAST 60S ribosomal protein L33-B OS=Saccharomyces cerevisiae GN=RPL33B PE=1 SV=2
64	PDE_03064	4	40	0.258925	gnl|BL_ORD_ID|118158 sp|Q06099|FADH_CANMA S-(hydroxymethyl)glutathione dehydrogenase OS=Candida maltosa GN=FDH1 PE=3 SV=1
65	PDE_02693	3	30	0.258925	gnl|BL_ORD_ID|382543 sp|P21772|RS26_NEUCR 40S ribosomal protein S26E OS=Neurospora crassa GN=rps-26 PE=3 SV=2
66	PDE_02860	2	20	0.258925	gnl|BL_ORD_ID|358652 sp|P36526|RM27_YEAST 54S ribosomal protein L27, mitochondrial OS=Saccharomyces cerevisiae GN=MRPL27 PE=1 SV=2
67	PDE_07967	21	213	0.254849	gnl|BL_ORD_ID|305131 sp|O93937|PYR1_EMENI Protein pyrABCN OS=Emericella nidulans GN=pyrABCN PE=3 SV=2
68	PDE_07008	3	31	0.249609	gnl|BL_ORD_ID|437110 sp|Q9UUZ9|THI4_ASPOR Thiazole biosynthetic enzyme, mitochondrial OS=Aspergillus oryzae GN=thiA PE=3 SV=2
69	PDE_06826	4	42	0.245197	gnl|BL_ORD_ID|411193 sp|Q09116|SPN2_SCHPO Septin homolog spn2 OS=Schizosaccharomyces pombe GN=spn2 PE=1 SV=2
70	PDE_04199	2	21	0.245197	gnl|BL_ORD_ID|413256 sp|O60045|SSP1_NEUCR Peptidyl-prolyl cis-trans isomerase ssp-1 OS=Neurospora crassa GN=ssp-1 PE=1 SV=3
71	PDE_03102	8	87	0.235817	gnl|BL_ORD_ID|199159 sp|P55251|LEUC_RHIPU 3-isopropylmalate dehydratase OS=Rhizomucor pusillus GN=LEUA PE=3 SV=1
72	PDE_05635	2	22	0.232847	gnl|BL_ORD_ID|350449 sp|Q9C2B9|RL38_NEUCR 60S ribosomal protein L38 OS=Neurospora crassa GN=rpl-38 PE=3 SV=1
73	PDE_07819	8	91	0.224368	gnl|BL_ORD_ID|407994 sp|Q09699|SNF5_SCHPO SWI/SNF chromatin-remodeling complex subunit snf5 OS=Schizosaccharomyces pombe GN=snf5 PE=1 SV=1
74	PDE_02547	5	57	0.223825	gnl|BL_ORD_ID|292654 sp|O74445|PRS10_SCHPO Probable 26S protease subunit rpt4 OS=Schizosaccharomyces pombe GN=rpt4 PE=2 SV=2
75	PDE_00175	2	23	0.221677	gnl|BL_ORD_ID|169483 sp|P40920|HSP30_EMENI 30 kDa heat shock protein OS=Emericella nidulans GN=hsp30 PE=2 SV=1
76	PDE_01935	3	35	0.218188	gnl|BL_ORD_ID|181104 sp|Q5B912|IPYR_EMENI Inorganic pyrophosphatase OS=Emericella nidulans GN=ipp1 PE=1 SV=1
77	PDE_01648	6	71	0.214806	gnl|BL_ORD_ID|91791 sp|Q9UTJ7|DHSA_SCHPO Probable succinate dehydrogenase [ubiquinone] flavoprotein subunit, mitochondrial OS=Schizosaccharomyces pombe GN=sdh1 PE=2 SV=1
78	PDE_08414	6	71	0.214806	gnl|BL_ORD_ID|7191 sp|P36333|ACSA_PENCH Acetyl-coenzyme A synthetase OS=Penicillium chrysogenum GN=facA PE=3 SV=1
79	PDE_08476	4	48	0.211528	gnl|BL_ORD_ID|209434 sp|Q9P4R4|LYS9_MAGGR Saccharopine dehydrogenase [NADP+, L-glutamate-forming] OS=Magnaporthe grisea GN=LYS3 PE=1 SV=2
80	PDE_03974	2	24	0.211528	gnl|BL_ORD_ID|267687 sp|P22008|P5CR_PSEAE Pyrroline-5-carboxylate reductase OS=Pseudomonas aeruginosa GN=proC PE=1 SV=2
81	PDE_05819	1	12	0.211528	gnl|BL_ORD_ID|364119 sp|Q9SYA6|RPAB5_ARATH DNA-directed RNA polymerases I, II, and III subunit RPABC5 OS=Arabidopsis thaliana GN=At1g61700 PE=2 SV=1
82	PDE_01345	3	37	0.205261	gnl|BL_ORD_ID|165403 sp|Q7WUM8|HMP_RHIME Flavohemoprotein OS=Rhizobium meliloti GN=hmp PE=3 SV=2
83	PDE_06774	3	37	0.205261	gnl|BL_ORD_ID|287206 sp|Q09172|PP2C2_SCHPO Protein phosphatase 2C homolog 2 OS=Schizosaccharomyces pombe GN=ptc2 PE=2 SV=1
84	PDE_08205	1	13	0.193777	gnl|BL_ORD_ID|382761 sp|Q9C2P2|RS29_NEUCR 40S ribosomal protein S29 OS=Neurospora crassa GN=rps-29 PE=3 SV=1
85	PDE_09702	3	40	0.188502	gnl|BL_ORD_ID|506035 sp|O42896|YBQ3_SCHPO Uncharacterized oxidoreductase C115.03 OS=Schizosaccharomyces pombe GN=SPBC115.03 PE=2 SV=1
86	PDE_08196	3	41	0.183507	gnl|BL_ORD_ID|211615 sp|Q00859|MAPK_FUSSO Mitogen-activated protein kinase OS=Fusarium solani subsp. pisi GN=MAPK PE=2 SV=1
87	PDE_05315	1	14	0.178769	gnl|BL_ORD_ID|381778 sp|Q4WI01|RS21_ASPFU 40S ribosomal protein S21 OS=Aspergillus fumigatus GN=rps21 PE=3 SV=1
88	PDE_02935	1	14	0.178769	gnl|BL_ORD_ID|101866 sp|O94111|DYL1_EMENI Dynein light chain, cytoplasmic OS=Emericella nidulans GN=nudG PE=3 SV=1
89	PDE_06937	1	14	0.178769	gnl|BL_ORD_ID|364039 sp|P32529|RPA12_YEAST DNA-directed RNA polymerase I subunit RPA12 OS=Saccharomyces cerevisiae GN=RPA12 PE=1 SV=1
90	PDE_07521	6	86	0.174269	gnl|BL_ORD_ID|365019 sp|Q7S8R8|RPN1_NEUCR 26S proteasome regulatory subunit rpn-1 OS=Neurospora crassa GN=rpn-1 PE=3 SV=2
91	PDE_02954	8	115	0.173722	gnl|BL_ORD_ID|404405 sp|O74458|SFC4_SCHPO Transcription factor tau subunit sfc4 OS=Schizosaccharomyces pombe GN=sfc4 PE=1 SV=1
92	PDE_07735	5	74	0.168335	gnl|BL_ORD_ID|434557 sp|O94501|TCPA_SCHPO T-complex protein 1 subunit alpha OS=Schizosaccharomyces pombe GN=cct1 PE=2 SV=1
93	PDE_00140	5	74	0.168335	gnl|BL_ORD_ID|450908 sp|P24773|TRPG_PENCH Anthranilate synthase component 2 OS=Penicillium chrysogenum GN=trpC PE=4 SV=1
94	PDE_02564	4	60	0.165914	-
95	PDE_03071	4	60	0.165914	gnl|BL_ORD_ID|268551 sp|Q9US06|PAF1_SCHPO RNA polymerase II-associated protein 1 homolog OS=Schizosaccharomyces pombe GN=SPAC664.03 PE=1 SV=1
96	PDE_03053	1	15	0.165914	gnl|BL_ORD_ID|13013 sp|P42058|ALTA7_ALTAL Minor allergen Alt a 7 OS=Alternaria alternata GN=ALTA7 PE=1 SV=1
97	PDE_06117	3	47	0.158323	gnl|BL_ORD_ID|91437 sp|Q9URS1|DHE4_PENCH NADP-specific glutamate dehydrogenase OS=Penicillium chrysogenum GN=GDH PE=3 SV=1
98	PDE_04423	1	16	0.154782	gnl|BL_ORD_ID|383600 sp|O42952|RS30_SCHPO 40S ribosomal protein S30 OS=Schizosaccharomyces pombe GN=rps30a PE=2 SV=2
99	PDE_01860	6	98	0.151395	gnl|BL_ORD_ID|393518 sp|P53064|RTF1_YEAST RNA polymerase-associated protein RTF1 OS=Saccharomyces cerevisiae GN=RTF1 PE=1 SV=2
100	PDE_01500	3	49	0.151395	gnl|BL_ORD_ID|100022 sp|Q9P6I2|DUG1_SCHPO Cys-Gly metallodipeptidase dug1 OS=Schizosaccharomyces pombe GN=dug1 PE=2 SV=1
101	PDE_08338	2	33	0.149757	gnl|BL_ORD_ID|134013 sp|Q01369|GBLP_NEUCR Guanine nucleotide-binding protein subunit beta-like protein OS=Neurospora crassa GN=cpc-2 PE=3 SV=1
102	PDE_07457	2	33	0.149757	gnl|BL_ORD_ID|431840 sp|P35189|TAF14_YEAST Transcription initiation factor TFIID subunit 14 OS=Saccharomyces cerevisiae GN=TAF14 PE=1 SV=1
103	PDE_02675	4	68	0.145048	gnl|BL_ORD_ID|434632 sp|P87153|TCPH_SCHPO Probable T-complex protein 1 subunit eta OS=Schizosaccharomyces pombe GN=cct7 PE=1 SV=1
104	PDE_06785	3	51	0.145048	gnl|BL_ORD_ID|197209 sp|Q5XJE5|LEO1_MOUSE RNA polymerase-associated protein LEO1 OS=Mus musculus GN=Leo1 PE=1 SV=1
105	PDE_02440	3	51	0.145048	gnl|BL_ORD_ID|263332 sp|P16387|ODPA_YEAST Pyruvate dehydrogenase E1 component subunit alpha, mitochondrial OS=Saccharomyces cerevisiae GN=PDA1 PE=1 SV=2
106	PDE_09640	1	17	0.145048	gnl|BL_ORD_ID|412889 sp|Q8KB47|SSB1_CHLTE Single-stranded DNA-binding protein 1 OS=Chlorobium tepidum GN=ssb1 PE=3 SV=1
107	PDE_00902	1	17	0.145048	gnl|BL_ORD_ID|364187 sp|P38902|RPB11_YEAST DNA-directed RNA polymerase II subunit RPB11 OS=Saccharomyces cerevisiae GN=RPB11 PE=1 SV=1
108	PDE_07100	2	35	0.140625	gnl|BL_ORD_ID|107922 sp|Q4WTA6|EIF3H_ASPFU Eukaryotic translation initiation factor 3 subunit H OS=Aspergillus fumigatus GN=AFUA_1G09970 PE=3 SV=1
109	PDE_06474	2	35	0.140625	gnl|BL_ORD_ID|232093 sp|Q9P786|MTD1_SCHPO Methylenetetrahydrofolate dehydrogenase [NAD+] OS=Schizosaccharomyces pombe GN=mtd1 PE=2 SV=1
110	PDE_02775	1	18	0.136464	gnl|BL_ORD_ID|374371 sp|O59936|RS12_ERYGR 40S ribosomal protein S12 OS=Erysiphe graminis subsp. hordei GN=RPS12 PE=3 SV=1
111	PDE_07209	3	55	0.133824	gnl|BL_ORD_ID|389770 sp|O94522|RSC7_SCHPO Chromatin structure-remodeling complex subunit rsc7 OS=Schizosaccharomyces pombe GN=rsc7 PE=1 SV=1
112	PDE_02075	3	56	0.131283	gnl|BL_ORD_ID|247709 sp|P87185|NFS1_CANAL Cysteine desulfurase, mitochondrial OS=Candida albicans GN=NFS1 PE=3 SV=1
113	PDE_06445	9	169	0.130458	gnl|BL_ORD_ID|298357 sp|Q09750|PST1_SCHPO Paired amphipathic helix protein pst1 OS=Schizosaccharomyces pombe GN=pst1 PE=1 SV=1
114	PDE_09073	2	38	0.128838	gnl|BL_ORD_ID|358509 sp|P31334|RM09_YEAST 54S ribosomal protein L9, mitochondrial OS=Saccharomyces cerevisiae GN=MRPL9 PE=1 SV=3
115	PDE_08009	3	57	0.128838	gnl|BL_ORD_ID|4594 sp|P45867|ACDA_BACSU Acyl-CoA dehydrogenase OS=Bacillus subtilis GN=acdA PE=2 SV=1
116	PDE_03456	2	38	0.128838	gnl|BL_ORD_ID|520100 sp|O07005|YVEG_BACSU UPF0311 protein yveG OS=Bacillus subtilis GN=yveG PE=3 SV=2
117	PDE_05687	2	38	0.128838	gnl|BL_ORD_ID|48892 sp|O94350|CBL_SCHPO Cystathionine beta-lyase OS=Schizosaccharomyces pombe GN=str3 PE=2 SV=4
118	PDE_01583	1	19	0.128838	gnl|BL_ORD_ID|516235 sp|O74383|YNV8_SCHPO Uncharacterized protein C3H7.08c OS=Schizosaccharomyces pombe GN=SPBC3H7.08c PE=2 SV=1
119	PDE_02882	3	58	0.126482	gnl|BL_ORD_ID|511548 sp|P53110|YGP9_YEAST Uncharacterized protein YGL159W OS=Saccharomyces cerevisiae GN=YGL159W PE=1 SV=1
120	PDE_02217	3	59	0.12421	gnl|BL_ORD_ID|462493 sp|P28274|URA7_YEAST CTP synthase 1 OS=Saccharomyces cerevisiae GN=URA7 PE=1 SV=2
121	PDE_03733	1	20	0.122018	gnl|BL_ORD_ID|511013 sp|P42937|YG4E_YEAST Uncharacterized protein YGR203W OS=Saccharomyces cerevisiae GN=YGR203W PE=1 SV=1
122	PDE_02951	1	20	0.122018	gnl|BL_ORD_ID|398598 sp|Q0CUN7|SAR1_ASPTN Small COPII coat GTPase sar1 OS=Aspergillus terreus (strain NIH 2624 / FGSC A1156) GN=sar1 PE=3 SV=1
123	PDE_04763	3	61	0.119903	gnl|BL_ORD_ID|408891 sp|O74365|SOL1_SCHPO SWI/SNF chromatin-remodeling complex subunit sol1 OS=Schizosaccharomyces pombe GN=sol1 PE=1 SV=1
124	PDE_04890	3	63	0.115884	gnl|BL_ORD_ID|451075 sp|P13228|TRP_NEUCR Tryptophan synthase OS=Neurospora crassa GN=trp-3 PE=1 SV=1
125	PDE_02692	3	65	0.112126	gnl|BL_ORD_ID|234403 sp|O13965|MUG70_SCHPO Meiotically up-regulated gene 70 protein OS=Schizosaccharomyces pombe GN=mug70 PE=1 SV=1
126	PDE_05494	2	44	0.110336	gnl|BL_ORD_ID|51291 sp|Q4WPF8|CCPR_ASPFU Cytochrome c peroxidase, mitochondrial OS=Aspergillus fumigatus GN=ccp1 PE=3 SV=1
127	PDE_07853	1	22	0.110336	gnl|BL_ORD_ID|351494 sp|Q6FRG6|RL43_CANGA 60S ribosomal protein L43 OS=Candida glabrata GN=RPL43 PE=3 SV=1
128	PDE_06127	4	89	0.109031	gnl|BL_ORD_ID|326189 sp|Q9UW15|RIR1_NEUCR Ribonucleoside-diphosphate reductase large chain OS=Neurospora crassa GN=rnr-1 PE=1 SV=2
129	PDE_01924	3	68	0.106924	gnl|BL_ORD_ID|130300 sp|P48826|G6PD_ASPNG Glucose-6-phosphate 1-dehydrogenase OS=Aspergillus niger GN=gsdA PE=2 SV=1
130	PDE_08546	2	46	0.105295	gnl|BL_ORD_ID|450365 sp|O60122|TRPD_SCHPO Anthranilate phosphoribosyltransferase OS=Schizosaccharomyces pombe GN=trp4 PE=2 SV=1
131	PDE_05730	1	23	0.105295	gnl|BL_ORD_ID|476201 sp|P47165|XPT1_YEAST Xanthine phosphoribosyltransferase 1 OS=Saccharomyces cerevisiae GN=XPT1 PE=1 SV=1
132	PDE_04546	1	23	0.105295	gnl|BL_ORD_ID|312968 sp|O35509|RB11B_RAT Ras-related protein Rab-11B OS=Rattus norvegicus GN=Rab11b PE=2 SV=4
133	PDE_02271	7	162	0.104612	gnl|BL_ORD_ID|423043 sp|P38088|SYG_YEAST Glycyl-tRNA synthetase 1 OS=Saccharomyces cerevisiae GN=GRS1 PE=1 SV=1
134	PDE_09888	3	70	0.103716	gnl|BL_ORD_ID|404402 sp|O14229|SFC1_SCHPO Transcription factor tau subunit sfc1 OS=Schizosaccharomyces pombe GN=sfc1 PE=1 SV=2
135	PDE_03510	1	24	0.100694	gnl|BL_ORD_ID|30226 sp|P0C2C8|ATP7_ASPTN ATP synthase subunit d, mitochondrial OS=Aspergillus terreus (strain NIH 2624 / FGSC A1156) GN=atp7 PE=3 SV=1
136	PDE_07924	2	49	0.0985411	gnl|BL_ORD_ID|5542 sp|O13907|ACL2_SCHPO Probable ATP-citrate synthase subunit 2 OS=Schizosaccharomyces pombe GN=SPAC22A12.16 PE=1 SV=1
137	PDE_03222	2	49	0.0985411	gnl|BL_ORD_ID|321322 sp|Q8X082|RFC5_NEUCR Replication factor C subunit 5 OS=Neurospora crassa GN=B14D6.460 PE=3 SV=1
138	PDE_06286	4	100	0.0964782	gnl|BL_ORD_ID|273532 sp|O94312|PDP2_SCHPO PWWP domain-containing protein2 OS=Schizosaccharomyces pombe GN=pdp2 PE=1 SV=1
139	PDE_09616	1	25	0.0964782	gnl|BL_ORD_ID|9438 sp|P14940|ADH_RALEU Alcohol dehydrogenase OS=Ralstonia eutropha GN=adh PE=3 SV=1
140	PDE_05046	2	50	0.0964782	-
141	PDE_04495	1	25	0.0964782	gnl|BL_ORD_ID|415004 sp|Q00791|STCU_EMENI Versicolorin reductase OS=Emericella nidulans GN=stcU PE=3 SV=2
142	PDE_02881	1	25	0.0964782	gnl|BL_ORD_ID|267706 sp|Q12740|P5CR_ZALAR Pyrroline-5-carboxylate reductase OS=Zalerion arboricola GN=P5CR PE=2 SV=1
143	PDE_02210	1	25	0.0964782	-
144	PDE_03511	1	25	0.0964782	gnl|BL_ORD_ID|240940 sp|A2R4V1|NACA_ASPNC Nascent polypeptide-associated complex subunit alpha OS=Aspergillus niger (strain CBS 513.88 / FGSC A1513) GN=egd2 PE=3 SV=1
145	PDE_03856	2	52	0.0926009	gnl|BL_ORD_ID|154819 sp|Q09146|HBA1_SCHPO Brefeldin A resistance protein OS=Schizosaccharomyces pombe GN=hba1 PE=1 SV=1
146	PDE_08705	1	26	0.0926009	gnl|BL_ORD_ID|364246 sp|P16370|RPB3_YEAST DNA-directed RNA polymerase II subunit RPB3 OS=Saccharomyces cerevisiae GN=RPB3 PE=1 SV=2
147	PDE_02287	1	26	0.0926009	gnl|BL_ORD_ID|191808 sp|P17423|KHSE_YEAST Homoserine kinase OS=Saccharomyces cerevisiae GN=THR1 PE=1 SV=4
148	PDE_03104	1	27	0.089023	gnl|BL_ORD_ID|306876 sp|O93849|PYRE_COCP7 Orotate phosphoribosyltransferase OS=Coccidioides posadasii (strain C735) GN=URA5 PE=3 SV=1
149	PDE_00683	4	109	0.0881713	gnl|BL_ORD_ID|68069 sp|Q9UUF7|COPB_SCHPO Coatomer subunit beta OS=Schizosaccharomyces pombe GN=sec26 PE=2 SV=1
150	PDE_04746	2	55	0.0873357	gnl|BL_ORD_ID|131506 sp|P04385|GAL1_YEAST Galactokinase OS=Saccharomyces cerevisiae GN=GAL1 PE=1 SV=4
151	PDE_06712	2	56	0.0857111	gnl|BL_ORD_ID|394907 sp|Q5BBV9|RUVB1_EMENI RuvB-like helicase 1 OS=Emericella nidulans GN=rvb1 PE=3 SV=2
152	PDE_04483	1	28	0.0857111	gnl|BL_ORD_ID|268943 sp|Q4WKN3|PAM17_ASPFU Presequence translocated-associated motor subunit pam17, mitochondrial OS=Aspergillus fumigatus GN=pam17 PE=3 SV=1
153	PDE_09954	1	28	0.0857111	gnl|BL_ORD_ID|153617 sp|Q5AUJ1|H2AZ_EMENI Histone H2A.Z OS=Emericella nidulans GN=htz1 PE=3 SV=1
154	PDE_06462	1	28	0.0857111	-
155	PDE_02275	6	169	0.0851829	gnl|BL_ORD_ID|445163 sp|O42668|TPR1_SCHPO Tetratricopeptide repeat protein 1 OS=Schizosaccharomyces pombe GN=tpr1 PE=1 SV=1
156	PDE_04959	2	58	0.0826367	gnl|BL_ORD_ID|472636 sp|P52917|VPS4_YEAST Vacuolar protein sorting-associated protein 4 OS=Saccharomyces cerevisiae GN=VPS4 PE=1 SV=1
157	PDE_08724	1	31	0.0771051	gnl|BL_ORD_ID|464232 sp|Q96WV0|UREG_SCHPO Uncharacterized urease accessory protein ureG-like OS=Schizosaccharomyces pombe GN=SPCPB16A4.05c PE=2 SV=1
158	PDE_06058	1	31	0.0771051	gnl|BL_ORD_ID|1583 sp|Q76FP5|6GAL_TRIVI Endo-beta-1,6-galactanase OS=Trichoderma viride GN=6GAL PE=1 SV=1
159	PDE_00370	4	127	0.0752169	gnl|BL_ORD_ID|249534 sp|P22944|NIR_EMENI Nitrite reductase [NAD(P)H] OS=Emericella nidulans GN=niiA PE=3 SV=2
160	PDE_01960	1	32	0.0746078	gnl|BL_ORD_ID|102513 sp|Q6C626|EAF6_YARLI Chromatin modification-related protein EAF6 OS=Yarrowia lipolytica GN=EAF6 PE=3 SV=1
161	PDE_05113	1	32	0.0746078	gnl|BL_ORD_ID|466803 sp|P53659|VA0D_NEUCR V-type proton ATPase subunit d OS=Neurospora crassa GN=vma-6 PE=3 SV=1
162	PDE_04757	1	32	0.0746078	gnl|BL_ORD_ID|137638 sp|B6H443|GET3_PENCW ATPase get3 OS=Penicillium chrysogenum (strain ATCC 28089 / DSM 1075 / Wisconsin 54-1255) GN=get3 PE=3 SV=1
163	PDE_08812	1	32	0.0746078	gnl|BL_ORD_ID|511548 sp|P53110|YGP9_YEAST Uncharacterized protein YGL159W OS=Saccharomyces cerevisiae GN=YGL159W PE=1 SV=1
164	PDE_08228	1	33	0.0722672	gnl|BL_ORD_ID|248820 sp|O94404|NIF3_SCHPO Protein NIF3 homolog OS=Schizosaccharomyces pombe GN=SPCC126.12 PE=2 SV=1
165	PDE_05070	2	67	0.0711511	gnl|BL_ORD_ID|434619 sp|O74341|TCPG_SCHPO T-complex protein 1 subunit gamma OS=Schizosaccharomyces pombe GN=cct3 PE=1 SV=1
166	PDE_09187	2	68	0.070069	gnl|BL_ORD_ID|52268 sp|P39826|CDC3_CANAL Cell division control protein 3 OS=Candida albicans GN=CDC3 PE=3 SV=1
167	PDE_06704	1	34	0.070069	gnl|BL_ORD_ID|193047 sp|O94413|KPR3_SCHPO Ribose-phosphate pyrophosphokinase 3 OS=Schizosaccharomyces pombe GN=prs3 PE=1 SV=1
168	PDE_00270	1	34	0.070069	gnl|BL_ORD_ID|364082 sp|Q6FQA6|RPAB1_CANGA DNA-directed RNA polymerases I, II, and III subunit RPABC1 OS=Candida glabrata GN=RPB5 PE=3 SV=1
169	PDE_01008	1	34	0.070069	gnl|BL_ORD_ID|214064 sp|O02640|MDHM_CAEEL Probable malate dehydrogenase, mitochondrial OS=Caenorhabditis elegans GN=mdh-1 PE=2 SV=1
170	PDE_01066	1	34	0.070069	gnl|BL_ORD_ID|93125 sp|Q50EL0|DMAW_ASPFU Tryptophan dimethylallyltransferase OS=Aspergillus fumigatus GN=fgaPT2 PE=1 SV=2
171	PDE_09143	1	34	0.070069	gnl|BL_ORD_ID|45907 sp|P04817|CAN1_YEAST Arginine permease OS=Saccharomyces cerevisiae GN=CAN1 PE=1 SV=2
172	PDE_00701	2	69	0.0690192	gnl|BL_ORD_ID|195681 sp|P87058|LAH1_SCHPO La protein homolog OS=Schizosaccharomyces pombe GN=sla1 PE=1 SV=1
173	PDE_07151	2	69	0.0690192	gnl|BL_ORD_ID|355858 sp|Q03195|RLI1_YEAST Translation initiation factor RLI1 OS=Saccharomyces cerevisiae GN=RLI1 PE=1 SV=1
174	PDE_00801	1	35	0.0680004	gnl|BL_ORD_ID|250014 sp|Q54LJ8|NMRL1_DICDI NmrA-like family domain-containing protein DDB_G0286605 OS=Dictyostelium discoideum GN=DDB_G0286605 PE=2 SV=1
175	PDE_05363	1	35	0.0680004	gnl|BL_ORD_ID|118160 sp|P47734|FADH_METMR S-(hydroxymethyl)glutathione dehydrogenase OS=Methylobacter marinus GN=fdh PE=3 SV=2
176	PDE_08896	1	35	0.0680004	gnl|BL_ORD_ID|417816 sp|P40381|SWI6_SCHPO Chromatin-associated protein swi6 OS=Schizosaccharomyces pombe GN=swi6 PE=1 SV=1
177	PDE_04805	1	35	0.0680004	gnl|BL_ORD_ID|209387 sp|Q870G1|LYS1_EMENI Saccharopine dehydrogenase [NAD+, L-lysine-forming] OS=Emericella nidulans GN=lysA PE=3 SV=2
178	PDE_01145	1	36	0.0660505	gnl|BL_ORD_ID|467334 sp|P31406|VATA_SCHPO V-type proton ATPase catalytic subunit A OS=Schizosaccharomyces pombe GN=vma1 PE=2 SV=1
179	PDE_08346	1	36	0.0660505	gnl|BL_ORD_ID|141623 sp|Q96V52|GLNA_EMENI Glutamine synthetase OS=Emericella nidulans GN=glnA PE=3 SV=2
180	PDE_03177	2	73	0.0651169	gnl|BL_ORD_ID|79302 sp|O60184|CYC8_SCHPO General transcriptional corepressor ssn6 OS=Schizosaccharomyces pombe GN=ssn6 PE=1 SV=1
181	PDE_00582	5	184	0.0645692	gnl|BL_ORD_ID|364212 sp|P36594|RPB1_SCHPO DNA-directed RNA polymerase II subunit rpb1 OS=Schizosaccharomyces pombe GN=rpb1 PE=1 SV=1
182	PDE_07519	1	37	0.0642092	gnl|BL_ORD_ID|504118 sp|Q09727|YA48_SCHPO Uncharacterized protein C31A2.08 OS=Schizosaccharomyces pombe GN=SPAC31A2.08 PE=2 SV=1
183	PDE_06711	1	37	0.0642092	gnl|BL_ORD_ID|358642 sp|P36525|RM24_YEAST 54S ribosomal protein L24, mitochondrial OS=Saccharomyces cerevisiae GN=MRPL24 PE=1 SV=2
184	PDE_03642	1	37	0.0642092	gnl|BL_ORD_ID|266006 sp|P11803|OTC_EMENI Ornithine carbamoyltransferase, mitochondrial OS=Emericella nidulans GN=argB PE=2 SV=1
185	PDE_07458	1	38	0.0624678	gnl|BL_ORD_ID|279573 sp|Q9VUR7|PHLP_DROME Phosducin-like protein OS=Drosophila melanogaster GN=CG7650 PE=1 SV=2
186	PDE_09398	1	39	0.0608184	gnl|BL_ORD_ID|432092 sp|O42700|TAL1_SCHPO Transaldolase OS=Schizosaccharomyces pombe GN=tal1 PE=1 SV=2
187	PDE_03392	1	39	0.0608184	gnl|BL_ORD_ID|2595 sp|P23542|AATC_YEAST Aspartate aminotransferase, cytoplasmic OS=Saccharomyces cerevisiae GN=AAT2 PE=1 SV=3
188	PDE_07184	2	79	0.0600258	-
189	PDE_09704	2	80	0.0592537	gnl|BL_ORD_ID|17697 sp|P40024|ARB1_YEAST ABC transporter ATP-binding protein ARB1 OS=Saccharomyces cerevisiae GN=ARB1 PE=1 SV=1
190	PDE_08049	3	122	0.0582546	gnl|BL_ORD_ID|505072 sp|Q10094|YAOF_SCHPO Uncharacterized protein C11D3.15 OS=Schizosaccharomyces pombe GN=SPAC11D3.15 PE=2 SV=1
191	PDE_02915	1	41	0.0577676	gnl|BL_ORD_ID|213755 sp|Q5BG98|MCR1_EMENI NADH-cytochrome b5 reductase 2 OS=Emericella nidulans GN=mcr1 PE=3 SV=1
192	PDE_01818	1	41	0.0577676	gnl|BL_ORD_ID|91274 sp|P13663|DHAS_YEAST Aspartate-semialdehyde dehydrogenase OS=Saccharomyces cerevisiae GN=HOM2 PE=1 SV=1
193	PDE_03723	1	41	0.0577676	gnl|BL_ORD_ID|2595 sp|P23542|AATC_YEAST Aspartate aminotransferase, cytoplasmic OS=Saccharomyces cerevisiae GN=AAT2 PE=1 SV=3
194	PDE_00885	1	41	0.0577676	gnl|BL_ORD_ID|108199 sp|A1DC62|EIF3M_NEOFI Eukaryotic translation initiation factor 3 subunit M OS=Neosartorya fischeri (strain ATCC 1020 / DSM 3700 / FGSC A1164 / NRRL 181) GN=NFIA_024940 PE=3 SV=1
195	PDE_08304	4	168	0.0563541	gnl|BL_ORD_ID|184961 sp|Q08773|ISW2_YEAST ISWI chromatin-remodeling complex ATPase ISW2 OS=Saccharomyces cerevisiae GN=ISW2 PE=1 SV=1
196	PDE_05651	3	132	0.053725	gnl|BL_ORD_ID|305011 sp|O93918|PYC_ASPTE Pyruvate carboxylase OS=Aspergillus terreus GN=pyc PE=2 SV=1
197	PDE_04835	1	44	0.053725	gnl|BL_ORD_ID|145969 sp|Q05424|GPA2_NEUCR Guanine nucleotide-binding protein alpha-2 subunit OS=Neurospora crassa GN=gna-2 PE=2 SV=1
198	PDE_07538	1	45	0.0525003	gnl|BL_ORD_ID|24964 sp|P78712|ARP3_NEUCR Actin-related protein 3 OS=Neurospora crassa GN=arp-3 PE=2 SV=2
199	PDE_08537	1	46	0.0513302	gnl|BL_ORD_ID|472535 sp|Q10243|VPS26_SCHPO Vacuolar protein sorting-associated protein 26 OS=Schizosaccharomyces pombe GN=vps26 PE=2 SV=1
200	PDE_02907	1	47	0.0502111	gnl|BL_ORD_ID|331847 sp|O13418|RL15_ASPNG 60S ribosomal protein L15 OS=Aspergillus niger GN=rpl15 PE=2 SV=1
201	PDE_00455	1	48	0.0491397	gnl|BL_ORD_ID|430357 sp|Q6TGS6|SYYC_DANRE Tyrosyl-tRNA synthetase, cytoplasmic OS=Danio rerio GN=yars PE=2 SV=2
202	PDE_03803	1	48	0.0491397	gnl|BL_ORD_ID|108123 sp|A2R7S7|EIF3L_ASPNC Eukaryotic translation initiation factor 3 subunit L OS=Aspergillus niger (strain CBS 513.88 / FGSC A1513) GN=An16g04580 PE=3 SV=1
203	PDE_07158	1	49	0.0481131	gnl|BL_ORD_ID|277996 sp|P41756|PGK_ASPOR Phosphoglycerate kinase OS=Aspergillus oryzae GN=pgkA PE=3 SV=1
204	PDE_09396	1	49	0.0481131	gnl|BL_ORD_ID|275685 sp|P33295|PEPC_ASPNG Subtilisin-like serine protease pepC OS=Aspergillus niger GN=pepC PE=3 SV=1
205	PDE_00284	1	50	0.0471285	gnl|BL_ORD_ID|227868 sp|P11913|MPPB_NEUCR Mitochondrial-processing peptidase subunit beta OS=Neurospora crassa GN=pep PE=1 SV=1
206	PDE_01270	1	50	0.0471285	gnl|BL_ORD_ID|182240 sp|Q4W9B9|ISN1_ASPFU IMP-specific 5&apos;-nucleotidase 1 OS=Aspergillus fumigatus GN=isn1 PE=3 SV=1
207	PDE_04760	1	50	0.0471285	gnl|BL_ORD_ID|107800 sp|A5AAA4|EIF3E_ASPNC Eukaryotic translation initiation factor 3 subunit E OS=Aspergillus niger (strain CBS 513.88 / FGSC A1513) GN=int6 PE=3 SV=1
208	PDE_05163	1	50	0.0471285	gnl|BL_ORD_ID|268475 sp|Q01864|PACC_PENCH pH-response transcription factor pacC/RIM101 OS=Penicillium chrysogenum GN=PACC PE=1 SV=2
209	PDE_09825	1	53	0.0444026	gnl|BL_ORD_ID|15372 sp|Q9HFE5|AP1M1_SCHPO AP-1 complex subunit mu-1 OS=Schizosaccharomyces pombe GN=apm1 PE=1 SV=1
210	PDE_02975	1	53	0.0444026	gnl|BL_ORD_ID|211751 sp|O74752|MAS5_SCHPO Mitochondrial protein import protein mas5 OS=Schizosaccharomyces pombe GN=SPBC1734.11 PE=2 SV=1
211	PDE_03680	1	54	0.0435626	gnl|BL_ORD_ID|281703 sp|Q68FJ6|PK1IP_XENLA p21-activated protein kinase-interacting protein 1-like OS=Xenopus laevis GN=pak1ip1 PE=2 SV=1
212	PDE_03086	1	54	0.0435626	gnl|BL_ORD_ID|137149 sp|P39958|GDI1_YEAST Rab GDP-dissociation inhibitor OS=Saccharomyces cerevisiae GN=GDI1 PE=1 SV=1
213	PDE_01545	1	54	0.0435626	-
214	PDE_04961	1	55	0.0427539	gnl|BL_ORD_ID|147507 sp|B8CYG0|GPMI_HALOH 2,3-bisphosphoglycerate-independent phosphoglycerate mutase OS=Halothermothrix orenii (strain H 168 / OCM 544 / DSM 9562) GN=gpmI PE=3 SV=1
215	PDE_04031	1	55	0.0427539	gnl|BL_ORD_ID|49229 sp|P32582|CBS_YEAST Cystathionine beta-synthase OS=Saccharomyces cerevisiae GN=CYS4 PE=1 SV=1
216	PDE_08580	2	114	0.0412233	gnl|BL_ORD_ID|263186 sp|P20967|ODO1_YEAST 2-oxoglutarate dehydrogenase, mitochondrial OS=Saccharomyces cerevisiae GN=KGD1 PE=1 SV=2
217	PDE_09921	1	57	0.0412233	gnl|BL_ORD_ID|92665 sp|P46681|DLD2_YEAST D-lactate dehydrogenase [cytochrome] 2, mitochondrial OS=Saccharomyces cerevisiae GN=DLD2 PE=1 SV=1
218	PDE_06771	1	58	0.0404983	gnl|BL_ORD_ID|273012 sp|P13259|PCY1_YEAST Choline-phosphate cytidylyltransferase OS=Saccharomyces cerevisiae GN=PCT1 PE=1 SV=2
219	PDE_05293	1	59	0.0397984	gnl|BL_ORD_ID|364408 sp|P32561|RPD3_YEAST Histone deacetylase RPD3 OS=Saccharomyces cerevisiae GN=RPD3 PE=1 SV=1
220	PDE_01700	1	59	0.0397984	gnl|BL_ORD_ID|92720 sp|O00087|DLDH_SCHPO Dihydrolipoyl dehydrogenase, mitochondrial OS=Schizosaccharomyces pombe GN=dld1 PE=2 SV=2
221	PDE_01585	1	59	0.0397984	gnl|BL_ORD_ID|397915 sp|O13900|SA114_SCHPO Pre-mRNA-splicing factor sap114 OS=Schizosaccharomyces pombe GN=sap114 PE=1 SV=1
222	PDE_02230	1	60	0.0391223	gnl|BL_ORD_ID|115967 sp|P32604|F26_YEAST Fructose-2,6-bisphosphatase OS=Saccharomyces cerevisiae GN=FBP26 PE=1 SV=2
223	PDE_08259	1	61	0.0384688	gnl|BL_ORD_ID|514375 sp|Q9P3U1|YKX5_SCHPO Uncharacterized RNA-binding protein C328.05 OS=Schizosaccharomyces pombe GN=SPAC328.05 PE=2 SV=2
224	PDE_02485	1	61	0.0384688	gnl|BL_ORD_ID|225660 sp|Q9C512|MNS1_ARATH Mannosyl-oligosaccharide 1,2-alpha-mannosidase MNS1 OS=Arabidopsis thaliana GN=MNS1 PE=1 SV=1
225	PDE_03645	1	62	0.0378367	gnl|BL_ORD_ID|504974 sp|Q09911|YAJE_SCHPO Uncharacterized protein C30D11.14c OS=Schizosaccharomyces pombe GN=SPAC30D11.14c PE=2 SV=1
226	PDE_07806	1	63	0.0372251	gnl|BL_ORD_ID|249954 sp|P38861|NMD3_YEAST 60S ribosomal export protein NMD3 OS=Saccharomyces cerevisiae GN=NMD3 PE=1 SV=3
227	PDE_09860	1	63	0.0372251	gnl|BL_ORD_ID|287196 sp|Q4WUR1|PP2B_ASPFU Serine/threonine-protein phosphatase 2B catalytic subunit OS=Aspergillus fumigatus GN=cnaA PE=3 SV=2
228	PDE_06234	1	63	0.0372251	gnl|BL_ORD_ID|321201 sp|Q92372|RFA1_SCHPO Replication factor A protein 1 OS=Schizosaccharomyces pombe GN=ssb1 PE=1 SV=1
229	PDE_05549	1	65	0.0360593	gnl|BL_ORD_ID|439512 sp|Q9P016|THYN1_HUMAN Thymocyte nuclear protein 1 OS=Homo sapiens GN=THYN1 PE=1 SV=1
230	PDE_04142	1	65	0.0360593	gnl|BL_ORD_ID|211539 sp|Q6TU48|MAOX_DICDI NADP-dependent malic enzyme OS=Dictyostelium discoideum GN=malA PE=2 SV=1
231	PDE_01899	1	67	0.0349643	gnl|BL_ORD_ID|173562 sp|P79089|IDHP_ASPNG Isocitrate dehydrogenase [NADP], mitochondrial OS=Aspergillus niger GN=icdA PE=2 SV=1
232	PDE_06146	1	68	0.0344414	gnl|BL_ORD_ID|25965 sp|P49090|ASNS2_YEAST Asparagine synthetase [glutamine-hydrolyzing] 2 OS=Saccharomyces cerevisiae GN=ASN2 PE=1 SV=2
233	PDE_07770	1	69	0.0339338	gnl|BL_ORD_ID|399527 sp|O14369|SCE3_SCHPO Probable RNA-binding protein sce3 OS=Schizosaccharomyces pombe GN=sce3 PE=1 SV=1
234	PDE_08577	1	70	0.0334411	gnl|BL_ORD_ID|435864 sp|Q9P5N7|TFB1_NEUCR Putative RNA polymerase II transcription factor B subunit 1 OS=Neurospora crassa GN=B8B20.390 PE=3 SV=1
235	PDE_03715	1	70	0.0334411	gnl|BL_ORD_ID|41970 sp|P48445|BPL1_YEAST Biotin--protein ligase OS=Saccharomyces cerevisiae GN=BPL1 PE=1 SV=1
236	PDE_03105	1	71	0.0329624	gnl|BL_ORD_ID|232463 sp|Q10258|MTHR1_SCHPO Methylenetetrahydrofolate reductase 1 OS=Schizosaccharomyces pombe GN=met9 PE=1 SV=1
237	PDE_06726	1	74	0.0316052	gnl|BL_ORD_ID|465021 sp|Q9HE11|UTP5_SCHPO U3 small nucleolar RNA-associated protein 5 OS=Schizosaccharomyces pombe GN=utp5 PE=2 SV=2
238	PDE_01829	1	74	0.0316052	gnl|BL_ORD_ID|297367 sp|Q2KJ25|PSD12_BOVIN 26S proteasome non-ATPase regulatory subunit 12 OS=Bos taurus GN=PSMD12 PE=2 SV=3
239	PDE_05591	2	151	0.0309676	gnl|BL_ORD_ID|230529 sp|O74502|MSH6_SCHPO DNA mismatch repair protein msh6 OS=Schizosaccharomyces pombe GN=msh6 PE=1 SV=1
240	PDE_05914	2	154	0.0303553	gnl|BL_ORD_ID|364230 sp|A5DHT2|RPB2_PICGU DNA-directed RNA polymerase II subunit RPB2 OS=Pichia guilliermondii GN=RPB2 PE=3 SV=3
241	PDE_06805	1	77	0.0303553	gnl|BL_ORD_ID|425602 sp|Q9UUF2|SYMC_SCHPO Probable methionyl-tRNA synthetase, cytoplasmic OS=Schizosaccharomyces pombe GN=SPBC17A3.04c PE=2 SV=1
242	PDE_02167	1	77	0.0303553	gnl|BL_ORD_ID|5763 sp|O65202|ACOX1_ARATH Peroxisomal acyl-coenzyme A oxidase 1 OS=Arabidopsis thaliana GN=ACX1 PE=1 SV=1
243	PDE_05300	1	78	0.0299604	gnl|BL_ORD_ID|199862 sp|P08638|LEUR_YEAST Regulatory protein LEU3 OS=Saccharomyces cerevisiae GN=LEU3 PE=1 SV=1
244	PDE_05824	1	80	0.0292005	-
245	PDE_03029	1	81	0.0288349	gnl|BL_ORD_ID|217011 sp|Q5BGR2|MESA_EMENI Protein mesA OS=Emericella nidulans GN=mesA PE=1 SV=2
246	PDE_08909	1	82	0.0284783	gnl|BL_ORD_ID|21597 sp|Q04052|ARO80_YEAST Transcriptional activator ARO80 OS=Saccharomyces cerevisiae GN=ARO80 PE=1 SV=1
247	PDE_03220	2	165	0.0283033	gnl|BL_ORD_ID|321292 sp|O60182|RFC1_SCHPO Replication factor C subunit 1 OS=Schizosaccharomyces pombe GN=rfc1 PE=1 SV=1
248	PDE_07193	1	84	0.0277909	gnl|BL_ORD_ID|257664 sp|P40010|NUG1_YEAST Nuclear GTP-binding protein NUG1 OS=Saccharomyces cerevisiae GN=NUG1 PE=1 SV=1
249	PDE_06783	1	87	0.0268198	gnl|BL_ORD_ID|111766 sp|Q0CCP0|ERB1_ASPTN Ribosome biogenesis protein erb1 OS=Aspergillus terreus (strain NIH 2624 / FGSC A1156) GN=erb1 PE=3 SV=1
250	PDE_08467	1	89	0.0262093	gnl|BL_ORD_ID|119737 sp|Q9Y297|FBW1A_HUMAN F-box/WD repeat-containing protein 1A OS=Homo sapiens GN=BTRC PE=1 SV=1
251	PDE_08155	1	89	0.0262093	gnl|BL_ORD_ID|516097 sp|O31826|YNGI_BACSU Putative acyl-CoA synthetase yngI OS=Bacillus subtilis GN=yngI PE=3 SV=1
252	PDE_05611	1	90	0.0259144	gnl|BL_ORD_ID|512427 sp|O59725|YHX5_SCHPO Uncharacterized protein C3E7.05c OS=Schizosaccharomyces pombe GN=SPBC3E7.05c PE=2 SV=1
253	PDE_05392	1	93	0.025068	gnl|BL_ORD_ID|68130 sp|P87140|COPG_SCHPO Probable coatomer subunit gamma OS=Schizosaccharomyces pombe GN=sec21 PE=1 SV=1
254	PDE_09654	1	94	0.0247981	gnl|BL_ORD_ID|511514 sp|Q9Y7J8|YGL1_SCHPO Uncharacterized protein C216.01c OS=Schizosaccharomyces pombe GN=SPBC216.01c PE=2 SV=3
255	PDE_09774	1	94	0.0247981	gnl|BL_ORD_ID|74844 sp|Q1MTR4|CTI6_SCHPO Putative histone deacetylase complex subunit cti6 OS=Schizosaccharomyces pombe GN=cti6 PE=1 SV=1
256	PDE_06670	2	190	0.0245339	gnl|BL_ORD_ID|416441 sp|Q00737|SUDA_EMENI Chromosome segregation protein sudA OS=Emericella nidulans GN=sudA PE=2 SV=2
257	PDE_05608	1	97	0.024022	gnl|BL_ORD_ID|103950 sp|B6H460|EFGM_PENCW Elongation factor G, mitochondrial OS=Penicillium chrysogenum (strain ATCC 28089 / DSM 1075 / Wisconsin 54-1255) GN=mef1 PE=3 SV=1
258	PDE_05159	1	98	0.023774	gnl|BL_ORD_ID|179718 sp|Q66KD5|ING3_XENTR Inhibitor of growth protein 3 OS=Xenopus tropicalis GN=ing3 PE=2 SV=1
259	PDE_00122	1	99	0.023531	gnl|BL_ORD_ID|280256 sp|P06738|PHSG_YEAST Glycogen phosphorylase OS=Saccharomyces cerevisiae GN=GPH1 PE=1 SV=4
260	PDE_08953	1	100	0.023293	gnl|BL_ORD_ID|250510 sp|O74879|NOL10_SCHPO Ribosome biogenesis protein enp2 homolog OS=Schizosaccharomyces pombe GN=enp2 PE=1 SV=1
261	PDE_06705	4	417	0.0223329	gnl|BL_ORD_ID|443504 sp|Q9P4Z1|TOM1_NEUCR E3 ubiquitin-protein ligase TOM1-like OS=Neurospora crassa GN=B11B22.010 PE=3 SV=3
262	PDE_02725	2	215	0.0216504	gnl|BL_ORD_ID|227358 sp|O43065|MOT1_SCHPO Probable helicase mot1 OS=Schizosaccharomyces pombe GN=mot1 PE=1 SV=4
263	PDE_00137	1	117	0.0198751	gnl|BL_ORD_ID|319272 sp|Q9HEH1|RENT1_NEUCR Regulator of nonsense transcripts 1 homolog OS=Neurospora crassa GN=2E4.130 PE=3 SV=1
264	PDE_07779	2	243	0.019132	gnl|BL_ORD_ID|404404 sp|Q9UST7|SFC3_SCHPO Transcription factor tau subunit sfc3 OS=Schizosaccharomyces pombe GN=sfc3 PE=1 SV=1
265	PDE_02343	1	143	0.0162323	gnl|BL_ORD_ID|411697 sp|Q2UBF1|SPT16_ASPOR FACT complex subunit spt16 OS=Aspergillus oryzae GN=spt16 PE=3 SV=1
266	PDE_04574	1	149	0.0155736	gnl|BL_ORD_ID|364324 sp|Q10233|RPC2_SCHPO DNA-directed RNA polymerase III subunit RPC2 OS=Schizosaccharomyces pombe GN=rpc2 PE=2 SV=1
267	PDE_05252	2	303	0.0153147	gnl|BL_ORD_ID|292453 sp|Q99PV0|PRP8_MOUSE Pre-mRNA-processing-splicing factor 8 OS=Mus musculus GN=Prpf8 PE=1 SV=2
268	PDE_01549	1	181	0.0128027	gnl|BL_ORD_ID|411812 sp|Q2U561|SPT6_ASPOR Transcription elongation factor spt6 OS=Aspergillus oryzae GN=spt6 PE=3 SV=1
269	PDE_03082	1	182	0.0127319	gnl|BL_ORD_ID|407343 sp|P41003|SMC2_SCHPO Structural maintenance of chromosomes protein 2 OS=Schizosaccharomyces pombe GN=cut14 PE=1 SV=2
270	PDE_02977	1	184	0.0125927	gnl|BL_ORD_ID|107634 sp|A1D4A7|EIF3A_NEOFI Eukaryotic translation initiation factor 3 subunit A OS=Neosartorya fischeri (strain ATCC 1020 / DSM 3700 / FGSC A1164 / NRRL 181) GN=tif32 PE=3 SV=1
271	PDE_06381	1	193	0.0120019	gnl|BL_ORD_ID|191915 sp|A1ZAJ2|KIF1A_DROME Kinesin-like protein unc-104 OS=Drosophila melanogaster GN=unc-104 PE=1 SV=1
272	PDE_06309	1	241	0.00960008	gnl|BL_ORD_ID|42426 sp|Q9UT24|BRR2_SCHPO Pre-mRNA-splicing factor brr2 OS=Schizosaccharomyces pombe GN=brr2 PE=1 SV=1
