# Supplementary material for: Transcription factor NF-Y complex interacts with chromatin remodeling complexes SWI/SNF and RSC to coordinately regulate gene expression
Source: Nucleic Acids Res. 2026 May 30;54(10):gkag543. doi: 10.1093/nar/gkag543 (PMC13221647; doi:10.1093/nar/gkag543)
Supplement: gkag543_Supplemental_Files [file gkag543_supplemental_files.zip › DATASET_S8 CRC homologs.xlsx]

## Sheet: Sheet1
		S. cerevisiae					S. pombe					H. sapiens
	Name in this study	Total Score	Query Cover	E value	Per. Ident	Name	Total Score	Query Cover	E value	Per. Ident	Name	Total Score	Query Cover	E value	Per. Ident	Name
PDE_09254	Rsc8	343	0.82	2e-109	0.3644	Rsc8	304	0.79	9e-94	0.3277	Ssr2	276	0.63	9e-79	0.4145	SMARCC2
PDE_06201	Arp4	184	0.97	3e-52	0.2835	ACT1	310	0.98	5e-100	0.3807	Arp4	295	0.97	2e-94	0.364	ACTL6A
							267	0.97	2e-83	0.3397	Arp42	293	0.97	2e-93	0.36	ACTL6B
PDE_02602	Ssr3	86.3	0.82	2e-18	0.2319	Snf12	225	0.87	5e-67	0.3303	Ssr3	179	0.94	2e-49	0.2923	SMARCD2
PDE_01397	Arp9	120	0.8	2e-27	0.2477	Arp9	179	0.99	2e-47	0.2805	Arp9	45.1	0.15	0.003	0.27	ACTL8
PDE_09056	Sfh1	99	0.23	1e-20	0.3835	Sfh1	155	0.78	2e-40	0.2889	Sfh1	72.8	0.54	3e-12	0.2361	SMARCB1
PDE_09363	Snf21	983	0.63	0	0.5689	Sth1	1125	0.79	0	0.5372	Snf21	936	0.77	0	0.4793	SMARCA4
		969	0.61	0	0.5671	Snf2	1058	0.79	0	0.5062	Snf22	920	0.77	0	0.489	SMARCA2
PDE_06999	Ssr4						87	0.47	8e-17	0.2468	Ssr4
PDE_01512	Rsc1	324	0.6	8e-96	0.3609	Rsc1	382	0.88	1e-92	0.2964	Rsc1	306	0.51	1e-32	0.2434	PBRM1
		290	0.38	2e-83	0.4398	Rsc2
PDE_07819	Snf5	169	0.4	2e-42	0.3701	Snf5	270	0.56	4e-58	0.4184	Snf5	134	0.35	1e-32	0.3538	SMARCB1
PDE_08865	Rsc9	136	0.34	4e-32	0.3448	Rsc9	154	0.81	2e-37	0.2496	Rsc9	50.1	0.52	0.0001	0.2127	ARID2
PDE_02629	Rsc7	191	0.44	2e-53	0.405	Rsc7	274	0.45	2e-85	0.5267	Rsc7
PDE_07209	Snf59	149	0.22	3e-37	0.4494	Rsc7	181	0.3	3e-49	0.4429	Rsc7
							104	0.16	4e-22	0.4052	Snf59
PDE_07457	Taf14	197	0.96	8e-62	0.4468	Taf14	189	0.99	5e-59	0.4644	Tfg3
PDE_04763	Sol1						189	0.7	4e-48	0.2609	Sol1
PDE_08093	Fif1
PDE_01580	Fif2
PDE_04776	Fif3
PDE_00988	Fif4
