# Supplementary material for: Transcription factor NF-Y complex interacts with chromatin remodeling complexes SWI/SNF and RSC to coordinately regulate gene expression
Source: Nucleic Acids Res. 2026 May 30;54(10):gkag543. doi: 10.1093/nar/gkag543 (PMC13221647; doi:10.1093/nar/gkag543)
Supplement: gkag543_Supplemental_Files [file gkag543_supplemental_files.zip › DATASET_S9 model confidence.xlsx]

## Sheet: subunit-subunit interaction 
Gene name	Model Confidence: ipTM + pTM
	PoFif1	PoFif2	PoFif3	PoFif4
PoRsc8	0.178351	0.179658	0.308946	0.175479
PoArp4	0.28352	0.620976	0.28484	0.642852
PoSsr3	0.202108	0.327361	0.197141	0.239534
PoArp9	0.230658	0.652434	0.409783	0.230394
PoSsr4	0.245186	0.183453	0.415007	0.185713
PoSnf21	0.452948	0.271225	0.381216	0.172325
PoSnf5	0.188985	0.473876
PoSnf59	0.186043	0.186666
PoTaf14	0.218296	0.167446
PoSol1	0.223815	0.227513
PoFif1		0.161081
PoFif2	0.161081
PoSfh1			0.257461	0.285888
PoRsc9			0.621	0.362464
PoRsc1			0.343627	0.443031
PoRsc7			0.307352	0.212153
PoFif3				0.386236
PoFif4			0.386236
